# Supplementary material for: Ancestral allele of DNA polymerase gamma modifies antiviral tolerance
Source: Nature. 2024 Apr 3;628(8009):844–53. doi: 10.1038/s41586-024-07260-z (PMC11041766; doi:10.1038/s41586-024-07260-z)
Supplement: Supplementary file 4 — Details of patients with MIRAS and control individuals from whom materials were isolated and analysed in this study. [file 41586_2024_7260_MOESM4_ESM.xlsx]

## Sheet: Pt details
	Overall representation of the patient and control individuals investigated in this study:
	Sample type	patients (n of subjects)	controls (n of subjects)	patient (age-years)	control (age-years)	patient (female %)	control (female %)
	Primary fibroblasts	6	6	30 ± 9.7	33 ± 8.8	100	100
	Sera	15	23	40 ± 12.8	42 ± 11.2	53	61
	Brain autopsies	3	5 or 6	49 ± 7.4	55 ± 14.9	100	100
	Sample type	Status	Age of sampling	Gender (0 = male)	Disease duration (years)	Age of onset	Ataxia	Neuropathy	Epilepsy	Ptosis	Cognitive impairment		Liver transplantation
	Primary fibroblasts,sera	MIRAS	16	1	3	13	-	-	+	-	+		-
	Primary fibroblasts,sera	MIRAS	22 for fibroblast; 32 for sera	1	4;14	18	+	+	-	-	+		-
	Primary fibroblasts,sera	MIRAS	29.32	1	9.32	20	+	+	+				+
	Primary fibroblasts,sera	MIRAS	32.4	1	4.4	28	+	+	-	+	+		-
	Primary fibroblasts,sera	MIRAS	38.01	1	10.01	28	+	+	-	-	-		-
	Primary fibroblasts,sera	MIRAS	41.97	1	21.97	20	+	+	-	-	-		-
	Sera	MIRAS	50	1	10	40	+	+	-	-	-		-
	Sera	MIRAS	39	0	19	20	+	+	+				-
	Sera	MIRAS	55	0	10	45	+	+	-	-	(+)		-
	Sera	MIRAS	51	0	11	40	+	+	-				-
	Sera	MIRAS	37.93	0	24.93	13	+	+	+	+	-		+
	Sera	MIRAS	60.35	0	16.35	44	+	+	-				-
	Sera	MIRAS	49.23	0	21.23	28	+	+	+				-
	Sera	MIRAS	20	1	1	19	+	-	+	-	-		-
	Sera	MIRAS	51.73	0	24.73	27	+	+	-				-
	Cerebral cortex or Cerebellum autopsy	MIRAS	41	1
	Cerebral cortex or Cerebellum autopsy	MIRAS	52	1
	Cerebral cortex autopsy	MIRAS	55	1
	Primary fibroblasts,sera	Control	23.54	1
	Primary fibroblasts	Control	25	1
	Primary fibroblasts,sera	Control	32	1
	Primary fibroblasts	Control	32.45	1
	Primary fibroblasts,sera	Control	42.93	1
	Primary fibroblasts,sera	Control	44.51	1
	Sera	Control	30.37	0
	Sera	Control	47.92	0
	Sera	Control	27.3	0
	Sera	Control	49.98	0
	Sera	Control	55.21	0
	Sera	Control	43.54	0
	Sera	Control	44.05	0
	Sera	Control	25	0
	Sera	Control	30	0
	Sera	Control	49.7	1
	Sera	Control	50.62	1
	Sera	Control	55.49	1
	Sera	Control	49	1
	Sera	Control	63.73	1
	Sera	Control	50.02	1
	Sera	Control	42.32	1
	Sera	Control	28.68	1
	Sera	Control	29.59	1
	Sera	Control	43.56	1
	Cerebral cortex or Cerebellum autopsy	Control	78	1
	Cerebral cortex or Cerebellum autopsy	Control	58	1
	Cerebral cortex or Cerebellum autopsy	Control	51	1
	Cerebral cortex or Cerebellum autopsy	Control	62	1
	Cerebral cortex or Cerebellum autopsy	Control	36	1
	Cerebral cortex or Cerebellum autopsy	Control	43	1
	iFLC (from iPSC)	Control	43	1
	iFLC (from iPSC)	Control	22	1
	iFLC (from iPSC)	Control	0 (newborn)	0
	iFLC (from iPSC)	Control	0 (newborn)	0
	iFLC (from iPSC)	MIRAS	62	0	18	44	+	+	-	-	-		-
