# Supplementary material for: Ancestral allele of DNA polymerase gamma modifies antiviral tolerance
Source: Nature. 2024 Apr 3;628(8009):844–53. doi: 10.1038/s41586-024-07260-z (PMC11041766; doi:10.1038/s41586-024-07260-z)
Supplement: Supplementary file 5 — RNA-seq datasets and analyses of the cerebral cortex from day 4 TBEV-infected control or MIRAS mice (n = 5) compared with uninfected mice (n = 5) or between the parallel infected MIRAS and control mice (n = 5). [file 41586_2024_7260_MOESM5_ESM.xlsx]

## Sheet: TBEV WT vs Basal WT
Transcriptome of cerebral cortex of mouse on Day 4 TBEV infected WT vs uninfected WT; N=5 mice per group; Wald test with Benjamini-Hochberg adjustment
external_gene_name	ensembl_gene_id.y	gene_biotype	description	baseMean	log2FoldChange (TBEV WT vs WT)	lfcSE	stat	pvalue	padj	WT1	WT2	WT3	WT4	WT5	Day4TBEV_WT1	Day4TBEV_WT2	Day4TBEV_WT3	Day4TBEV_WT4	Day4TBEV_WT5
Hba-a1	ENSMUSG00000069919	protein_coding	hemoglobin alpha, adult chain 1 [Source:MGI Symbol;Acc:MGI:96015]	67.1156	-1.6461	0.2084	-7.89875	2.81724e-15	3.7551e-11	119.294	66.3064	84.0648	95.6237	71.9743	24.7681	18.4618	29.0772	30.1678	35.3205
Scg5	ENSMUSG00000023236	protein_coding	secretogranin V [Source:MGI Symbol;Acc:MGI:98289]	517.193	0.484761	0.0631729	7.67355	1.67295e-14	1.11493e-10	473.742	433.659	399.508	371.611	455.131	568.915	612.931	603.549	600.004	608.895
Palm	ENSMUSG00000035863	protein_coding	paralemmin [Source:MGI Symbol;Acc:MGI:1261814]	114.056	-0.84357	0.112367	-7.50726	6.03774e-14	2.68257e-10	151.907	147.093	155.32	140.715	147.477	78.8075	93.0473	77.0153	100.559	78.3194
Pltp	ENSMUSG00000017754	protein_coding	phospholipid transfer protein [Source:MGI Symbol;Acc:MGI:103151]	26.9719	-1.71601	0.23878	-7.18656	6.64446e-13	2.2141e-09	30.8962	38.8692	51.2395	41.9811	50.0997	12.0088	14.0309	11.7881	3.35197	16.8924
Pcsk1n	ENSMUSG00000039278	protein_coding	proprotein convertase subtilisin/kexin type 1 inhibitor [Source:MGI Symbol;Acc:MGI:1353431]	522.074	-0.815775	0.114799	-7.10611	1.19356e-12	3.1818e-09	441.13	634.102	654.905	697.353	729.621	295.716	386.22	329.28	405.589	383.919
Hdac5	ENSMUSG00000008855	protein_coding	histone deacetylase 5 [Source:MGI Symbol;Acc:MGI:1333784]	137.116	-1.52569	0.218513	-6.98214	2.90716e-12	6.45827e-09	121.01	209.589	212.964	252.664	215.217	87.8141	67.2008	64.4414	53.6316	76.0159
Atp13a2	ENSMUSG00000036622	protein_coding	ATPase type 13A2 [Source:MGI Symbol;Acc:MGI:1922022]	92.8291	-1.06854	0.160334	-6.66446	2.65647e-11	5.05829e-08	92.6887	134.899	133.703	121.279	119.251	45.0329	56.8622	49.5098	77.0954	69.1054
Mdh1	ENSMUSG00000020321	protein_coding	malate dehydrogenase 1, NAD (soluble) [Source:MGI Symbol;Acc:MGI:97051]	1068.72	0.659416	0.0992952	6.64096	3.1164e-11	5.19231e-08	966.366	772.812	847.853	768.099	778.31	1242.91	1236.2	1318.69	1488.28	1268.47
Cxcl12	ENSMUSG00000061353	protein_coding	chemokine (C-X-C motif) ligand 12 [Source:MGI Symbol;Acc:MGI:103556]	53.3596	-1.18727	0.181166	-6.55349	5.62093e-11	8.26528e-08	87.5394	75.4521	63.2487	84.7397	64.2123	23.267	25.8465	36.15	33.5197	45.3024
Necab2	ENSMUSG00000031837	protein_coding	N-terminal EF-hand calcium binding protein 2 [Source:MGI Symbol;Acc:MGI:2152211]	64.1215	-2.12891	0.325581	-6.53881	6.20098e-11	8.26528e-08	51.4937	54.8742	124.096	116.614	123.485	30.7725	14.7694	12.5739	30.1678	23.803
Fam193b	ENSMUSG00000021495	protein_coding	family with sequence similarity 193, member B [Source:MGI Symbol;Acc:MGI:2385851]	88.7597	-0.82746	0.127978	-6.46565	1.00862e-10	1.22217e-07	105.562	120.418	124.096	139.16	117.135	66.7987	63.5085	75.4436	80.4474	61.427
Rpl4	ENSMUSG00000032399	protein_coding	ribosomal protein L4 [Source:MGI Symbol;Acc:MGI:1915141]	603.946	0.368415	0.0583867	6.30993	2.79169e-10	2.89706e-07	567.289	563.985	516.398	474.231	509.465	688.252	718.532	656.202	737.434	630.395
Znhit3	ENSMUSG00000020526	protein_coding	zinc finger, HIT type 3 [Source:MGI Symbol;Acc:MGI:3051596]	130.358	0.695985	0.110333	6.30806	2.82556e-10	2.89706e-07	106.42	91.457	123.295	103.398	91.7319	152.361	172.802	175.249	181.007	154.335
Ptprn	ENSMUSG00000026204	protein_coding	protein tyrosine phosphatase, receptor type, N [Source:MGI Symbol;Acc:MGI:102765]	237.975	-0.757235	0.120587	-6.27959	3.39473e-10	3.23203e-07	247.17	293.425	264.204	362.282	365.516	145.606	208.987	188.609	207.822	165.085
Fabp5	ENSMUSG00000027533	protein_coding	fatty acid binding protein 5, epidermal [Source:MGI Symbol;Acc:MGI:101790]	150.418	0.822523	0.133398	6.16591	7.00781e-10	6.22714e-07	145.899	121.943	112.086	108.84	103.022	218.409	217.849	211.399	184.359	200.406
Hba-a2	ENSMUSG00000069917	protein_coding	hemoglobin alpha, adult chain 2 [Source:MGI Symbol;Acc:MGI:96016]	60.0492	-1.62243	0.264694	-6.12946	8.8176e-10	7.34561e-07	88.3976	69.3549	85.666	58.3071	50.0997	26.2692	11.8155	22.7902	50.2796	18.4281
Kcnip2	ENSMUSG00000025221	protein_coding	Kv channel-interacting protein 2 [Source:MGI Symbol;Acc:MGI:2135916]	150.768	-1.2154	0.199465	-6.09329	1.10615e-09	8.4481e-07	177.653	165.385	164.126	221.567	246.265	65.2977	85.6626	106.093	70.3915	85.23
Ptms	ENSMUSG00000030122	protein_coding	parathymosin [Source:MGI Symbol;Acc:MGI:1916452]	166.465	-0.681601	0.111952	-6.08834	1.14086e-09	8.4481e-07	158.772	195.108	204.958	234.783	217.334	116.335	118.894	115.523	140.783	148.193
Mir22hg	ENSMUSG00000085148	lncRNA	Mir22 host gene (non-protein coding) [Source:MGI Symbol;Acc:MGI:1914348]	75.2731	0.802976	0.132119	6.07767	1.21944e-09	8.5547e-07	60.076	64.0199	59.2457	61.4168	59.2729	87.0635	111.509	124.168	107.263	100.587
Id2	ENSMUSG00000020644	protein_coding	inhibitor of DNA binding 2 [Source:MGI Symbol;Acc:MGI:96397]	616.03	0.461453	0.0769288	5.99845	1.99216e-09	1.32767e-06	576.73	547.218	498.784	536.425	508.759	643.219	765.794	693.138	824.586	769.373
Elmo1	ENSMUSG00000041112	protein_coding	engulfment and cell motility 1 [Source:MGI Symbol;Acc:MGI:2153044]	121.986	-0.700469	0.117313	-5.97092	2.35913e-09	1.42931e-06	134.742	116.608	125.697	171.034	168.646	81.0592	83.4472	90.3751	83.7994	92.1405
Phc2	ENSMUSG00000028796	protein_coding	polyhomeotic 2 [Source:MGI Symbol;Acc:MGI:1860454]	86.0962	-1.65359	0.276796	-5.97406	2.31419e-09	1.42931e-06	60.9343	129.564	127.298	151.598	152.416	39.0285	45.7852	45.5805	13.4079	45.3024
Cdkn1a	ENSMUSG00000023067	protein_coding	cyclin-dependent kinase inhibitor 1A (P21) [Source:MGI Symbol;Acc:MGI:104556]	34.7367	-1.27733	0.214937	-5.94281	2.80182e-09	1.49382e-06	39.4785	71.6414	48.8376	75.4105	53.6279	20.2648	18.4618	18.075	43.5757	27.6422
Csdc2	ENSMUSG00000042109	protein_coding	cold shock domain containing C2, RNA binding [Source:MGI Symbol;Acc:MGI:2146027]	65.9048	-1.14976	0.193332	-5.94706	2.73006e-09	1.49382e-06	57.5014	118.894	64.85	118.169	114.312	36.7768	40.6159	38.5077	46.9276	49.1416
Krt12	ENSMUSG00000020912	protein_coding	keratin 12 [Source:MGI Symbol;Acc:MGI:96687]	70.5038	0.96512	0.16211	5.9535	2.62466e-09	1.49382e-06	64.3672	62.4956	34.4265	56.7523	45.1603	95.3196	104.124	109.236	70.3915	114.408
Stx4a	ENSMUSG00000030805	protein_coding	syntaxin 4A (placental) [Source:MGI Symbol;Acc:MGI:893577]	112.172	-0.687239	0.116128	-5.91794	3.26008e-09	1.67129e-06	133.884	127.278	135.304	127.498	142.537	81.8097	73.8471	88.8034	80.4474	93.6762
Ube2h	ENSMUSG00000039159	protein_coding	ubiquitin-conjugating enzyme E2H [Source:MGI Symbol;Acc:MGI:104632]	106.408	-0.924857	0.15933	-5.80467	6.4494e-09	3.18385e-06	112.428	131.851	143.31	147.711	153.827	66.0482	64.9854	87.2316	60.3355	83.6943
Ncdn	ENSMUSG00000028833	protein_coding	neurochondrin [Source:MGI Symbol;Acc:MGI:1347351]	299.996	-0.669064	0.116184	-5.75866	8.47824e-09	4.03595e-06	343.292	349.061	447.545	381.717	379.629	210.153	280.619	222.401	294.974	216.53
Rxrb	ENSMUSG00000039656	protein_coding	retinoid X receptor beta [Source:MGI Symbol;Acc:MGI:98215]	50.8215	-1.04671	0.182209	-5.74457	9.21563e-09	4.23569e-06	64.3672	70.8792	60.0463	77.7428	78.3249	34.5252	30.2773	36.15	36.8717	33.017
Megf8	ENSMUSG00000045039	protein_coding	multiple EGF-like-domains 8 [Source:MGI Symbol;Acc:MGI:2446294]	99.7046	-1.08653	0.189455	-5.735	9.75132e-09	4.33251e-06	90.1141	132.613	150.516	132.94	145.36	62.2955	59.8161	63.6555	43.5757	74.4802
Vip	ENSMUSG00000019772	protein_coding	vasoactive intestinal polypeptide [Source:MGI Symbol;Acc:MGI:98933]	120.64	1.04678	0.184163	5.684	1.31578e-08	5.65742e-06	109.853	111.273	94.4728	76.188	71.9743	200.396	190.525	182.322	184.359	196.566
Fjx1	ENSMUSG00000075012	protein_coding	four jointed box 1 [Source:MGI Symbol;Acc:MGI:1341907]	74.8152	-0.8475	0.149511	-5.66847	1.44081e-08	5.88469e-06	76.3824	101.365	74.4574	118.169	99.4938	47.2845	50.9545	60.512	43.5757	51.4451
Pdxk	ENSMUSG00000032788	protein_coding	pyridoxal (pyridoxine, vitamin B6) kinase [Source:MGI Symbol;Acc:MGI:1351869]	166.354	-0.626922	0.110635	-5.66656	1.45693e-08	5.88469e-06	206.833	174.531	204.157	231.674	213.1	112.582	112.986	150.887	117.319	161.246
Icam5	ENSMUSG00000032174	protein_coding	intercellular adhesion molecule 5, telencephalin [Source:MGI Symbol;Acc:MGI:109430]	77.2207	-0.919398	0.162995	-5.64067	1.69394e-08	6.451e-06	90.9723	108.986	113.688	110.395	122.074	55.5405	67.2008	47.1522	90.5033	48.3738
Pde1a	ENSMUSG00000059173	protein_coding	phosphodiesterase 1A, calmodulin-dependent [Source:MGI Symbol;Acc:MGI:1201792]	358.044	0.52831	0.0935912	5.64487	1.65309e-08	6.451e-06	292.656	297.235	351.471	275.21	297.776	454.081	465.236	407.867	492.74	377.776
Fasn	ENSMUSG00000025153	protein_coding	fatty acid synthase [Source:MGI Symbol;Acc:MGI:95485]	153.067	-0.965448	0.171356	-5.63418	1.75897e-08	6.51257e-06	165.638	215.686	227.375	227.009	242.031	90.0657	98.2166	132.812	113.967	119.783
Zfp335	ENSMUSG00000039834	protein_coding	zinc finger protein 335 [Source:MGI Symbol;Acc:MGI:2682313]	36.2753	-1.48086	0.265325	-5.58132	2.38698e-08	8.59894e-06	36.9039	54.8742	42.4327	69.1911	50.8054	24.7681	15.5079	17.2892	20.1118	13.8211
Mapre3	ENSMUSG00000029166	protein_coding	microtubule-associated protein, RP/EB family, member 3 [Source:MGI Symbol;Acc:MGI:2140967]	81.5434	-0.774337	0.138882	-5.57549	2.46837e-08	8.65813e-06	76.3824	87.6463	107.283	107.285	125.602	48.7856	64.2469	59.7262	43.5757	72.1767
Hexa	ENSMUSG00000025232	protein_coding	hexosaminidase A [Source:MGI Symbol;Acc:MGI:96073]	73.5633	-0.727602	0.13086	-5.56017	2.69509e-08	9.21097e-06	93.547	75.4521	107.283	98.7334	91.0263	66.7987	50.9545	43.2229	67.0395	57.5878
Abca2	ENSMUSG00000026944	protein_coding	ATP-binding cassette, sub-family A (ABC1), member 2 [Source:MGI Symbol;Acc:MGI:99606]	96.7405	-0.92866	0.167842	-5.53293	3.14924e-08	9.99434e-06	109.853	128.802	137.706	138.382	143.949	57.0416	69.4162	66.0131	87.1513	75.2481
Gaa	ENSMUSG00000025579	protein_coding	glucosidase, alpha, acid [Source:MGI Symbol;Acc:MGI:95609]	176.365	-0.829529	0.149901	-5.53385	3.13274e-08	9.99434e-06	154.481	201.968	228.976	317.191	268.139	117.085	129.971	106.878	184.359	133.604
Map2k2	ENSMUSG00000035027	protein_coding	mitogen-activated protein kinase kinase 2 [Source:MGI Symbol;Acc:MGI:1346867]	137.974	-0.611277	0.110346	-5.53966	3.03058e-08	9.99434e-06	148.474	182.914	174.535	192.802	173.585	111.832	120.371	117.881	113.967	105.962
Creld1	ENSMUSG00000030284	protein_coding	cysteine-rich with EGF-like domains 1 [Source:MGI Symbol;Acc:MGI:2152539]	93.4179	-1.12482	0.204999	-5.48696	4.08919e-08	1.21122e-05	72.0912	121.943	118.491	143.047	167.234	54.79	49.4775	74.6577	50.2796	53.7486
Eef2	ENSMUSG00000034994	protein_coding	eukaryotic translation elongation factor 2 [Source:MGI Symbol;Acc:MGI:95288]	574.614	-0.539311	0.0981842	-5.49285	3.95505e-08	1.21122e-05	567.289	717.176	693.334	742.444	737.383	415.803	499.206	484.882	496.092	492.952
Hbb-bt	ENSMUSG00000073940	protein_coding	hemoglobin, beta adult t chain [Source:MGI Symbol;Acc:MGI:5474850]	136.783	-1.41081	0.25705	-5.48847	4.05437e-08	1.21122e-05	224.856	132.613	170.531	140.715	114.312	60.0438	48.7391	56.5827	87.1513	49.9094
Inpp5j	ENSMUSG00000034570	protein_coding	inositol polyphosphate 5-phosphatase J [Source:MGI Symbol;Acc:MGI:2158663]	42.1555	-1.29357	0.236994	-5.45825	4.80858e-08	1.36672e-05	38.6203	89.1706	45.6352	82.4074	76.208	21.7659	26.5849	25.1479	33.5197	28.41
Spock2	ENSMUSG00000058297	protein_coding	sparc/osteonectin, cwcv and kazal-like domains proteoglycan 2 [Source:MGI Symbol;Acc:MGI:1891351]	202.623	-0.487467	0.0893147	-5.45785	4.81927e-08	1.36672e-05	200.826	212.638	241.786	273.655	253.321	151.611	160.987	162.675	204.47	180.442
Syt1	ENSMUSG00000035864	protein_coding	synaptotagmin I [Source:MGI Symbol;Acc:MGI:99667]	975.96	0.449321	0.0825834	5.44081	5.30375e-08	1.47278e-05	963.791	866.556	766.19	775.096	768.431	1032.75	1192.63	1034.21	1407.83	1041.19
Crtc1	ENSMUSG00000003575	protein_coding	CREB regulated transcription coactivator 1 [Source:MGI Symbol;Acc:MGI:2142523]	82.8674	-1.02993	0.189872	-5.42435	5.81646e-08	1.5822e-05	79.8153	128.802	97.6753	143.824	108.667	54.0394	58.3392	57.3685	46.9276	52.213
Rtp4	ENSMUSG00000033355	protein_coding	receptor transporter protein 4 [Source:MGI Symbol;Acc:MGI:1915025]	24.8497	2.42078	0.447323	5.41169	6.2432e-08	1.66431e-05	10.2987	7.62142	8.80679	6.99685	8.46756	21.0153	53.9084	49.5098	36.8717	62.1948
Ctdsp2	ENSMUSG00000078429	protein_coding	CTD (carboxy-terminal domain, RNA polymerase II, polypeptide A) small phosphatase 2 [Source:MGI Symbol;Acc:MGI:1098748]	108.476	-1.18311	0.219103	-5.39977	6.67272e-08	1.74393e-05	105.562	163.098	167.329	189.692	165.117	59.2933	50.216	77.0153	67.0395	96.7475
Ccdc85c	ENSMUSG00000084883	protein_coding	coiled-coil domain containing 85C [Source:MGI Symbol;Acc:MGI:3644008]	42.6043	-1.19161	0.220988	-5.39221	6.95978e-08	1.78398e-05	41.195	54.1121	56.0432	73.0782	66.3292	20.2648	22.8926	30.6489	36.8717	23.803
Ifit3	ENSMUSG00000074896	protein_coding	interferon-induced protein with tetratricopeptide repeats 3 [Source:MGI Symbol;Acc:MGI:1101055]	59.4708	2.95466	0.549458	5.37741	7.55629e-08	1.86885e-05	20.5975	11.4321	16.813	12.4389	16.9351	72.8031	115.94	146.172	127.375	150.496
Pak1	ENSMUSG00000030774	protein_coding	p21 (RAC1) activated kinase 1 [Source:MGI Symbol;Acc:MGI:1339975]	315.211	0.612885	0.113982	5.37706	7.57129e-08	1.86885e-05	281.499	282.755	230.578	254.996	260.377	385.031	403.205	403.937	402.237	403.883
Lsm3	ENSMUSG00000034192	protein_coding	LSM3 homolog, U6 small nuclear RNA and mRNA degradation associated [Source:MGI Symbol;Acc:MGI:1914928]	92.0628	0.787192	0.146489	5.37374	7.71197e-08	1.86896e-05	78.9571	70.8792	60.0463	60.6394	55.7448	123.84	124.802	116.309	70.3915	108.265
Klf2	ENSMUSG00000055148	protein_coding	Kruppel-like factor 2 (lung) [Source:MGI Symbol;Acc:MGI:1342772]	18.822	-1.81863	0.340315	-5.34395	9.09427e-08	2.1646e-05	14.5899	24.3885	36.8284	37.3166	40.2209	6.00438	2.95388	5.50109	6.70395	25.3386
Zc2hc1a	ENSMUSG00000043542	protein_coding	zinc finger, C2HC-type containing 1A [Source:MGI Symbol;Acc:MGI:1914556]	142.186	0.575891	0.107922	5.33616	9.49365e-08	2.22002e-05	127.876	117.37	104.881	127.498	127.013	147.858	217.849	163.461	204.47	170.46
Olig1	ENSMUSG00000046160	protein_coding	oligodendrocyte transcription factor 1 [Source:MGI Symbol;Acc:MGI:1355334]	80.4001	-1.04531	0.196633	-5.31606	1.06036e-07	2.35559e-05	85.8229	99.8406	118.491	128.276	125.602	43.5318	70.1547	42.437	33.5197	68.3375
Pex6	ENSMUSG00000002763	protein_coding	peroxisomal biogenesis factor 6 [Source:MGI Symbol;Acc:MGI:2385054]	43.7122	-1.06534	0.200297	-5.3188	1.04455e-07	2.35559e-05	40.3368	62.4956	64.0494	62.1943	51.511	24.7681	33.9696	18.8609	33.5197	26.1065
Stat1	ENSMUSG00000026104	protein_coding	signal transducer and activator of transcription 1 [Source:MGI Symbol;Acc:MGI:103063]	57.5418	1.35881	0.255413	5.32005	1.03738e-07	2.35559e-05	45.4861	35.8207	34.4265	28.7648	31.7533	71.302	83.4472	111.594	97.2073	97.5154
Lrp1	ENSMUSG00000040249	protein_coding	low density lipoprotein receptor-related protein 1 [Source:MGI Symbol;Acc:MGI:96828]	144.948	-0.789935	0.149431	-5.28629	1.24819e-07	2.68342e-05	145.041	182.152	182.541	217.68	204.633	83.3108	98.9551	115.523	130.727	119.783
Pttg1	ENSMUSG00000020415	protein_coding	pituitary tumor-transforming gene 1 [Source:MGI Symbol;Acc:MGI:1353578]	234.821	0.405733	0.0767486	5.28652	1.24668e-07	2.68342e-05	205.117	166.147	213.765	187.36	206.044	264.943	259.203	265.624	251.398	254.154
Snx32	ENSMUSG00000056185	protein_coding	sorting nexin 32 [Source:MGI Symbol;Acc:MGI:2444704]	95.6005	-0.734839	0.139261	-5.2767	1.3153e-07	2.73933e-05	121.869	112.035	126.497	122.834	118.546	84.0613	56.8622	70.7283	73.7434	79.0873
Zwint	ENSMUSG00000019923	protein_coding	ZW10 interactor [Source:MGI Symbol;Acc:MGI:1289227]	436.318	0.690194	0.130752	5.27864	1.30147e-07	2.73933e-05	439.413	376.498	348.268	353.73	321.062	629.71	578.961	616.908	586.596	557.45
Zcchc14	ENSMUSG00000061410	protein_coding	zinc finger, CCHC domain containing 14 [Source:MGI Symbol;Acc:MGI:2159407]	76.0554	-0.849269	0.161728	-5.25123	1.51083e-07	3.09814e-05	84.1065	107.462	97.6753	122.056	106.55	54.0394	59.0776	47.1522	73.7434	61.427
Mal2	ENSMUSG00000024479	protein_coding	mal, T cell differentiation protein 2 [Source:MGI Symbol;Acc:MGI:2146021]	111.535	0.755783	0.144182	5.24186	1.58969e-07	3.21045e-05	117.577	93.7435	90.4697	70.746	88.2037	139.602	177.233	151.673	187.711	133.604
Grik3	ENSMUSG00000001985	protein_coding	glutamate receptor, ionotropic, kainate 3 [Source:MGI Symbol;Acc:MGI:95816]	32.7986	-1.16039	0.222734	-5.20978	1.89066e-07	3.70596e-05	46.3444	39.6314	31.2241	58.3071	65.6236	18.7637	20.6772	22.7902	33.5197	17.6603
Psd	ENSMUSG00000037126	protein_coding	pleckstrin and Sec7 domain containing [Source:MGI Symbol;Acc:MGI:1920978]	434.138	-0.62562	0.120045	-5.21155	1.87274e-07	3.70596e-05	605.91	597.519	539.616	492.889	541.218	357.261	333.05	397.65	345.253	362.419
Adgrb1	ENSMUSG00000034730	protein_coding	adhesion G protein-coupled receptor B1 [Source:MGI Symbol;Acc:MGI:1933736]	116.399	-0.701882	0.135195	-5.19163	2.08466e-07	4.02701e-05	157.056	156.239	136.105	151.598	148.888	73.5537	91.5703	98.2338	87.1513	108.265
Ftl1	ENSMUSG00000050708	protein_coding	ferritin light polypeptide 1 [Source:MGI Symbol;Acc:MGI:95589]	253.144	-0.574943	0.111091	-5.17543	2.27391e-07	4.26886e-05	277.208	255.318	321.047	300.865	284.369	192.891	171.325	178.393	201.118	225.744
Stub1	ENSMUSG00000039615	protein_coding	STIP1 homology and U-Box containing protein 1 [Source:MGI Symbol;Acc:MGI:1891731]	220.472	-0.504964	0.0975666	-5.17558	2.27201e-07	4.26886e-05	214.557	211.875	246.59	254.996	256.849	155.363	176.494	137.527	174.303	191.959
Eif1	ENSMUSG00000035530	protein_coding	eukaryotic translation initiation factor 1 [Source:MGI Symbol;Acc:MGI:105125]	527.523	-0.348568	0.067442	-5.16841	2.36091e-07	4.37063e-05	582.738	554.077	544.42	638.269	623.071	438.32	455.636	438.516	486.036	504.469
Gbp3	ENSMUSG00000028268	protein_coding	guanylate binding protein 3 [Source:MGI Symbol;Acc:MGI:1926263]	29.019	1.91559	0.373453	5.1294	2.90661e-07	5.30716e-05	20.5975	10.67	12.0093	12.4389	9.17319	46.534	39.1389	63.6555	33.5197	64.4984
Atp5g3	ENSMUSG00000018770	protein_coding	ATP synthase, H+ transporting, mitochondrial F0 complex, subunit C3 (subunit 9) [Source:MGI Symbol;Acc:MGI:2442035]	860.728	0.362055	0.070671	5.1231	3.00547e-07	5.41351e-05	869.386	762.142	788.608	709.792	746.557	930.679	976.258	992.554	1169.84	960.565
Grb2	ENSMUSG00000059923	protein_coding	growth factor receptor bound protein 2 [Source:MGI Symbol;Acc:MGI:95805]	124.513	-0.72084	0.141563	-5.092	3.54301e-07	6.29663e-05	125.301	188.249	132.902	180.363	179.23	89.3152	103.386	110.808	77.0954	99.8189
Dda1	ENSMUSG00000074247	protein_coding	DET1 and DDB1 associated 1 [Source:MGI Symbol;Acc:MGI:1913748]	127.131	-0.758139	0.148981	-5.08883	3.60284e-07	6.31871e-05	107.279	142.521	153.718	184.25	152.416	76.5559	73.1086	83.3023	110.615	105.962
Rfng	ENSMUSG00000025158	protein_coding	RFNG O-fucosylpeptide 3-beta-N-acetylglucosaminyltransferase [Source:MGI Symbol;Acc:MGI:894275]	48.8368	-0.947888	0.186396	-5.08535	3.66958e-07	6.35218e-05	48.0608	44.2042	65.6506	70.746	81.8531	27.7703	39.8774	27.5055	26.8158	33.017
Arhgdia	ENSMUSG00000025132	protein_coding	Rho GDP dissociation inhibitor (GDI) alpha [Source:MGI Symbol;Acc:MGI:2178103]	152.174	-0.577394	0.113753	-5.07585	3.85761e-07	6.38853e-05	137.317	159.288	171.332	204.464	187.698	115.584	124.063	99.8056	130.727	109.801
Bcr	ENSMUSG00000009681	protein_coding	BCR activator of RhoGEF and GTPase [Source:MGI Symbol;Acc:MGI:88141]	93.6422	-1.05345	0.207553	-5.07556	3.86352e-07	6.38853e-05	86.6811	86.1221	119.292	150.821	155.239	65.2977	46.5236	44.0087	87.1513	58.3557
Ntsr2	ENSMUSG00000020591	protein_coding	neurotensin receptor 2 [Source:MGI Symbol;Acc:MGI:108018]	108.023	-0.780475	0.153721	-5.07721	3.83027e-07	6.38853e-05	92.6887	122.705	148.114	144.602	157.355	69.8009	69.4162	61.2979	97.2073	99.0511
Zranb2	ENSMUSG00000028180	protein_coding	zinc finger, RAN-binding domain containing 2 [Source:MGI Symbol;Acc:MGI:1858211]	380.897	0.496564	0.0978521	5.07464	3.88229e-07	6.38853e-05	416.241	337.629	298.63	279.874	321.767	472.095	465.236	433.015	502.796	470.684
Id4	ENSMUSG00000021379	protein_coding	inhibitor of DNA binding 4 [Source:MGI Symbol;Acc:MGI:99414]	227.845	-0.827864	0.163279	-5.07025	3.97296e-07	6.458e-05	266.909	190.536	245.789	278.319	281.546	147.107	144.002	113.165	157.543	157.407
Sanbr	ENSMUSG00000042208	protein_coding	SANT and BTB domain regulator of CSR [Source:MGI Symbol;Acc:MGI:1918925]	74.9627	0.761961	0.150374	5.06709	4.03943e-07	6.48693e-05	54.9267	51.8257	66.4512	43.536	57.156	86.313	91.5703	85.6599	103.911	104.426
Rgs7	ENSMUSG00000026527	protein_coding	regulator of G protein signaling 7 [Source:MGI Symbol;Acc:MGI:1346089]	133.865	0.512082	0.101165	5.06183	4.15255e-07	6.5892e-05	120.152	117.37	121.694	104.175	105.844	162.118	162.464	168.962	154.191	162.782
Scyl1	ENSMUSG00000024941	protein_coding	SCY1-like 1 (S. cerevisiae) [Source:MGI Symbol;Acc:MGI:1931787]	66.5863	-0.731428	0.144888	-5.04822	4.45937e-07	6.99282e-05	81.5318	88.4085	90.4697	82.4074	84.6756	60.0438	44.3082	47.9381	56.9836	52.9808
Mdfic2	ENSMUSG00000090667	protein_coding	MyoD family inhibitor domain containing 2 [Source:MGI Symbol;Acc:MGI:2685611]	9.05127	2.42175	0.480613	5.03888	4.68259e-07	7.22078e-05	7.72406	6.09714	1.60123	2.33228	2.82252	19.5142	25.108	19.6468	20.1118	21.4995
Zmat2	ENSMUSG00000001383	protein_coding	zinc finger, matrin type 2 [Source:MGI Symbol;Acc:MGI:1913742]	363.442	0.35514	0.0704973	5.03764	4.71309e-07	7.22078e-05	343.292	325.435	323.449	281.429	307.655	421.057	402.466	407.081	402.237	393.901
Ntm	ENSMUSG00000059974	protein_coding	neurotrimin [Source:MGI Symbol;Acc:MGI:2446259]	404.471	0.407487	0.0811316	5.02255	5.09909e-07	7.72338e-05	415.383	394.79	324.25	345.956	337.291	457.834	496.252	486.454	543.02	446.114
Arpc4	ENSMUSG00000079426	protein_coding	actin related protein 2/3 complex, subunit 4 [Source:MGI Symbol;Acc:MGI:1915339]	101.575	-0.590718	0.117727	-5.01769	5.2297e-07	7.83221e-05	96.1217	124.229	124.896	128.276	129.836	71.302	84.9241	86.4458	63.6875	86.7657
2310033P09Rik	ENSMUSG00000020441	protein_coding	RIKEN cDNA 2310033P09 gene [Source:MGI Symbol;Acc:MGI:1915112]	54.417	-1.03178	0.206643	-4.99303	5.94382e-07	8.8028e-05	48.0608	70.1171	84.8654	87.8494	88.9094	36.7768	33.9696	37.7218	43.5757	36.8562
Bin1	ENSMUSG00000024381	protein_coding	bridging integrator 1 [Source:MGI Symbol;Acc:MGI:108092]	369.153	-0.662647	0.132875	-4.987	6.1325e-07	8.98243e-05	354.449	468.717	472.364	468.789	484.062	291.963	247.388	306.489	274.862	310.974
Serpini1	ENSMUSG00000027834	protein_coding	serine (or cysteine) peptidase inhibitor, clade I, member 1 [Source:MGI Symbol;Acc:MGI:1194506]	439.345	0.43714	0.0877905	4.97935	6.37965e-07	9.24287e-05	397.36	485.484	397.907	416.702	378.923	532.889	582.653	558.754	536.316	574.343
Gnb2	ENSMUSG00000029713	protein_coding	guanine nucleotide binding protein (G protein), beta 2 [Source:MGI Symbol;Acc:MGI:95784]	282.35	-0.517949	0.104067	-4.97707	6.45538e-07	9.25201e-05	281.499	290.376	310.639	370.056	361.988	237.924	220.803	217.686	227.934	222.673
Smarca4	ENSMUSG00000032187	protein_coding	SWI/SNF related, matrix associated, actin dependent regulator of chromatin, subfamily a, member 4 [Source:MGI Symbol;Acc:MGI:88192]	189.401	-0.480114	0.0965326	-4.9736	6.57213e-07	9.31913e-05	189.669	224.07	211.363	220.79	227.918	165.871	155.817	137.527	187.711	143.586
Mlc1	ENSMUSG00000035805	protein_coding	megalencephalic leukoencephalopathy with subcortical cysts 1 homolog (human) [Source:MGI Symbol;Acc:MGI:2157910]	138.35	-0.551168	0.110944	-4.96796	6.76612e-07	9.49323e-05	181.945	193.584	152.918	185.028	201.81	148.608	103.386	126.525	100.559	132.836
Pde1b	ENSMUSG00000022489	protein_coding	phosphodiesterase 1B, Ca2+-calmodulin dependent [Source:MGI Symbol;Acc:MGI:97523]	90.0521	-1.4117	0.28435	-4.96465	6.88245e-07	9.55586e-05	141.608	81.5492	60.0463	146.156	148.182	53.2889	47.2621	39.2935	30.1678	40.6954
Cacng5	ENSMUSG00000040373	protein_coding	calcium channel, voltage-dependent, gamma subunit 5 [Source:MGI Symbol;Acc:MGI:2157946]	15.8581	-2.41208	0.486426	-4.95877	7.09407e-07	9.74812e-05	11.157	35.0585	21.6167	38.094	35.2815	6.00438	2.21541	3.14348	10.0559	6.91054
Irgm1	ENSMUSG00000046879	protein_coding	immunity-related GTPase family M member 1 [Source:MGI Symbol;Acc:MGI:107567]	42.9192	1.25239	0.253397	4.9424	7.71678e-07	0.000104956	33.4709	19.0536	29.6228	24.1003	26.8139	50.2867	59.0776	70.7283	56.9836	76.7838
Hid1	ENSMUSG00000034586	protein_coding	HID1 domain containing [Source:MGI Symbol;Acc:MGI:2445087]	69.6195	-1.15415	0.233688	-4.93884	7.859e-07	0.000105811	68.6583	93.7435	99.2765	105.73	121.368	32.2736	47.2621	53.4392	53.6316	38.3919
Grik5	ENSMUSG00000003378	protein_coding	glutamate receptor, ionotropic, kainate 5 (gamma 2) [Source:MGI Symbol;Acc:MGI:95818]	184.506	-0.851104	0.172639	-4.92997	8.22426e-07	0.000109621	222.281	219.497	228.176	214.57	242.737	116.335	109.294	131.24	134.079	139.746
Tsc22d4	ENSMUSG00000029723	protein_coding	TSC22 domain family, member 4 [Source:MGI Symbol;Acc:MGI:1926079]	310.172	-0.574777	0.116749	-4.9232	8.51393e-07	0.000112359	305.53	302.57	351.471	373.166	330.235	196.644	218.587	209.042	264.806	242.637
Ndufb3	ENSMUSG00000026032	protein_coding	NADH:ubiquinone oxidoreductase subunit B3 [Source:MGI Symbol;Acc:MGI:1913745]	311.677	0.434758	0.0883819	4.91909	8.6948e-07	0.000113621	270.342	258.366	290.624	247.222	260.377	340.749	379.574	330.851	425.701	340.92
H2bc4	ENSMUSG00000018102	protein_coding	H2B clustered histone 4 [Source:MGI Symbol;Acc:MGI:1915274]	153.77	-0.739819	0.150634	-4.91137	9.04412e-07	0.000117038	192.243	128.802	168.93	188.138	170.762	112.582	98.9551	83.3023	93.8553	113.64
Dnal4	ENSMUSG00000022420	protein_coding	dynein, axonemal, light chain 4 [Source:MGI Symbol;Acc:MGI:1859217]	70.7382	-0.753613	0.153613	-4.9059	9.29981e-07	0.00011919	65.2254	82.3113	82.4636	96.4011	106.55	51.7878	40.6159	40.8653	67.0395	65.2662
Cbarp	ENSMUSG00000035640	protein_coding	calcium channel, voltage-dependent, beta subunit associated regulatory protein [Source:MGI Symbol;Acc:MGI:1354170]	174.835	-0.55383	0.112971	-4.90242	9.46637e-07	0.000120169	168.213	201.205	198.553	260.438	220.157	117.085	144.002	135.956	157.543	165.853
Ifit3b	ENSMUSG00000062488	protein_coding	interferon-induced protein with tetratricopeptide repeats 3B [Source:MGI Symbol;Acc:MGI:3698419]	15.4503	2.17202	0.4435	4.89744	9.70926e-07	0.000122089	8.58229	9.1457	4.00309	4.66457	5.64504	21.0153	29.5388	34.5783	33.5197	27.6422
Cryab	ENSMUSG00000032060	protein_coding	crystallin, alpha B [Source:MGI Symbol;Acc:MGI:88516]	178.387	-0.604806	0.123895	-4.88159	1.05232e-06	0.000131087	194.818	183.676	198.553	245.667	233.564	119.337	140.309	115.523	140.783	179.674
Ajm1	ENSMUSG00000029419	protein_coding	apical junction component 1 [Source:MGI Symbol;Acc:MGI:2685842]	68.943	-0.934472	0.192735	-4.84848	1.2441e-06	0.000150679	86.6811	103.651	87.2673	88.6268	79.7362	45.0329	41.3544	49.5098	36.8717	56.82
Akap8l	ENSMUSG00000002625	protein_coding	A kinase (PRKA) anchor protein 8-like [Source:MGI Symbol;Acc:MGI:1860606]	173.217	-0.694377	0.143279	-4.84633	1.25765e-06	0.000150679	209.408	194.346	193.749	186.583	201.105	97.5712	112.248	119.452	130.727	158.175
Ifit1	ENSMUSG00000034459	protein_coding	interferon-induced protein with tetratricopeptide repeats 1 [Source:MGI Symbol;Acc:MGI:99450]	30.3442	2.91746	0.601829	4.84765	1.24933e-06	0.000150679	12.0152	4.57285	8.00617	5.442	7.76193	29.2714	62.77	50.2957	56.9836	74.4802
Nacc2	ENSMUSG00000026932	protein_coding	nucleus accumbens associated 2, BEN and BTB (POZ) domain containing [Source:MGI Symbol;Acc:MGI:1915241]	97.4938	-0.642016	0.132483	-4.84604	1.25949e-06	0.000150679	122.727	130.326	121.694	120.501	138.303	60.0438	90.8319	89.5892	73.7434	86.7657
Rps3	ENSMUSG00000030744	protein_coding	ribosomal protein S3 [Source:MGI Symbol;Acc:MGI:1350917]	615.434	0.439781	0.09077	4.845	1.26611e-06	0.000150679	549.267	583.801	548.423	520.877	528.517	767.81	872.134	630.268	858.106	608.895
Cacng4	ENSMUSG00000020723	protein_coding	calcium channel, voltage-dependent, gamma subunit 4 [Source:MGI Symbol;Acc:MGI:1859167]	95.8678	-1.63626	0.337987	-4.84118	1.2907e-06	0.000152245	108.995	92.9813	116.089	169.479	158.767	45.7834	27.3234	50.2957	43.5757	42.9989
Hmgcl	ENSMUSG00000028672	protein_coding	3-hydroxy-3-methylglutaryl-Coenzyme A lyase [Source:MGI Symbol;Acc:MGI:96158]	47.0977	-0.85394	0.176579	-4.83602	1.32466e-06	0.000153625	43.7697	48.0149	59.2457	62.1943	50.0997	27.0197	31.7542	22.0044	40.2237	29.9457
Ltbp3	ENSMUSG00000024940	protein_coding	latent transforming growth factor beta binding protein 3 [Source:MGI Symbol;Acc:MGI:1101355]	36.2106	-1.14944	0.237688	-4.8359	1.32544e-06	0.000153625	41.195	56.3985	48.037	38.8714	57.8617	15.7615	28.0619	21.2185	10.0559	29.1778
Patj	ENSMUSG00000061859	protein_coding	PATJ, crumbs cell polarity complex component [Source:MGI Symbol;Acc:MGI:1277960]	25.2858	-1.83083	0.379153	-4.82874	1.37402e-06	0.000157881	21.4557	32.7721	61.6475	39.6488	44.4547	12.0088	8.12318	13.3598	10.0559	11.5176
Efr3a	ENSMUSG00000015002	protein_coding	EFR3 homolog A [Source:MGI Symbol;Acc:MGI:1923990]	195.621	0.746974	0.154956	4.82054	1.43171e-06	0.000163104	171.646	188.249	214.565	122.056	138.303	225.164	307.204	266.41	335.197	277.957
Mapk8ip1	ENSMUSG00000027223	protein_coding	mitogen-activated protein kinase 8 interacting protein 1 [Source:MGI Symbol;Acc:MGI:1309464]	227.041	-0.77743	0.161512	-4.81343	1.48359e-06	0.000167582	251.461	246.172	248.191	275.21	272.373	136.6	138.094	161.889	134.079	185.049
Mapre2	ENSMUSG00000024277	protein_coding	microtubule-associated protein, RP/EB family, member 2 [Source:MGI Symbol;Acc:MGI:106271]	299.34	-0.375377	0.0780155	-4.81157	1.49752e-06	0.000167734	311.537	344.488	353.873	376.275	382.451	272.449	259.203	260.909	284.918	291.01
Josd2	ENSMUSG00000038695	protein_coding	Josephin domain containing 2 [Source:MGI Symbol;Acc:MGI:1913374]	55.8168	-0.894788	0.186616	-4.7948	1.62834e-06	0.000180868	55.7849	64.7821	72.8561	76.9654	65.6236	36.7768	31.0158	39.2935	33.5197	38.3919
Cpne8	ENSMUSG00000052560	protein_coding	copine VIII [Source:MGI Symbol;Acc:MGI:1914121]	62.3841	0.656163	0.137172	4.7835	1.72266e-06	0.000185172	45.4861	44.9664	57.6444	57.5297	50.8054	90.0657	82.7087	74.6577	90.5033	69.8732
Kctd16	ENSMUSG00000051401	protein_coding	potassium channel tetramerisation domain containing 16 [Source:MGI Symbol;Acc:MGI:1914659]	155.83	0.583226	0.121915	4.78389	1.71933e-06	0.000185172	147.615	134.899	96.8747	118.947	123.485	181.633	180.925	220.83	167.599	174.299
Mef2c	ENSMUSG00000005583	protein_coding	myocyte enhancer factor 2C [Source:MGI Symbol;Acc:MGI:99458]	1160.08	0.474402	0.099142	4.78508	1.70918e-06	0.000185172	1093.38	1062.43	895.89	893.265	955.423	1297.7	1301.19	1407.49	1451.41	1356
Ybx1	ENSMUSG00000028639	protein_coding	Y box protein 1 [Source:MGI Symbol;Acc:MGI:99146]	232.791	-0.61059	0.127636	-4.78384	1.71974e-06	0.000185172	226.572	232.453	243.388	263.548	256.849	146.357	137.356	160.318	194.415	179.674
Safb	ENSMUSG00000071054	protein_coding	scaffold attachment factor B [Source:MGI Symbol;Acc:MGI:2146974]	118.213	-0.539866	0.112932	-4.78045	1.74901e-06	0.000186501	139.033	133.375	135.304	167.924	154.533	96.8207	89.3549	101.377	127.375	103.658
Atxn7l2	ENSMUSG00000048997	protein_coding	ataxin 7-like 2 [Source:MGI Symbol;Acc:MGI:1919772]	30.6317	-1.11199	0.233103	-4.77039	1.83871e-06	0.000194509	37.7621	48.7771	38.4296	47.4231	53.6279	18.0131	16.9848	22.7902	20.1118	26.8743
Rasl10b	ENSMUSG00000020684	protein_coding	RAS-like, family 10, member B [Source:MGI Symbol;Acc:MGI:2685575]	71.1575	-0.723269	0.151887	-4.7619	1.91782e-06	0.00020128	82.39	83.8356	66.4512	111.172	103.022	49.5361	55.3853	59.7262	56.9836	49.9094
Gng7	ENSMUSG00000048240	protein_coding	guanine nucleotide binding protein (G protein), gamma 7 [Source:MGI Symbol;Acc:MGI:95787]	98.7089	-1.98661	0.417761	-4.75536	1.98093e-06	0.000206279	146.757	60.9714	86.4666	168.702	180.641	39.779	32.4927	25.9337	33.5197	28.41
Wwc1	ENSMUSG00000018849	protein_coding	WW, C2 and coiled-coil domain containing 1 [Source:MGI Symbol;Acc:MGI:2388637]	100.161	-0.769452	0.161929	-4.75179	2.01625e-06	0.00020833	80.6735	121.943	103.28	109.617	151.005	57.0416	73.8471	73.8718	46.9276	72.1767
Hdgfl2	ENSMUSG00000002833	protein_coding	HDGF like 2 [Source:MGI Symbol;Acc:MGI:1194492]	71.7084	-0.827208	0.174312	-4.74555	2.07938e-06	0.000211573	76.3824	93.7435	94.4728	101.066	108.667	52.5383	56.1238	52.6533	40.2237	62.9627
Pick1	ENSMUSG00000068206	protein_coding	protein interacting with C kinase 1 [Source:MGI Symbol;Acc:MGI:894645]	86.2211	-0.72312	0.152359	-4.74616	2.07319e-06	0.000211573	99.5546	101.365	108.884	116.614	119.251	60.7944	54.6468	78.5871	53.6316	76.7838
Pom121	ENSMUSG00000053293	protein_coding	nuclear pore membrane protein 121 [Source:MGI Symbol;Acc:MGI:2137624]	113.374	-0.678831	0.143122	-4.74302	2.10555e-06	0.000212613	125.301	139.472	116.89	149.266	155.239	84.0613	66.4624	91.161	100.559	93.6762
Igsf21	ENSMUSG00000040972	protein_coding	immunoglobulin superfamily, member 21 [Source:MGI Symbol;Acc:MGI:2681842]	40.2754	-0.916656	0.19342	-4.73919	2.14571e-06	0.000215039	36.9039	50.3014	40.0309	54.42	62.0954	30.7725	31.7542	19.6468	23.4638	21.4995
Rps3a1	ENSMUSG00000028081	protein_coding	ribosomal protein S3A1 [Source:MGI Symbol;Acc:MGI:1202063]	389.908	0.403844	0.0854373	4.72679	2.28099e-06	0.000225961	327.844	341.44	389.9	334.294	371.161	506.62	523.576	419.655	475.98	408.49
Th	ENSMUSG00000000214	protein_coding	tyrosine hydroxylase [Source:MGI Symbol;Acc:MGI:98735]	11.6272	-3.91157	0.827651	-4.72611	2.2886e-06	0.000225961	9.44052	54.8742	4.8037	41.9811	38.104	1.5011	1.47694	3.92935	3.35197	0.767838
Igfbp2	ENSMUSG00000039323	protein_coding	insulin-like growth factor binding protein 2 [Source:MGI Symbol;Acc:MGI:96437]	55.1302	-1.19927	0.254211	-4.71764	2.38591e-06	0.000233837	54.0684	71.6414	86.4666	95.6237	68.4461	29.2714	30.2773	37.7218	16.7599	44.5346
Tusc3	ENSMUSG00000118664	protein_coding	tumor suppressor candidate 3 [Source:MGI Symbol;Acc:MGI:1933134]	623.972	0.29237	0.0620392	4.71268	2.44485e-06	0.000237865	529.527	531.975	538.815	588.513	603.314	686.751	728.132	635.769	730.731	648.055
Rgl2	ENSMUSG00000041354	protein_coding	ral guanine nucleotide dissociation stimulator-like 2 [Source:MGI Symbol;Acc:MGI:107483]	51.6543	-0.812893	0.172595	-4.70982	2.47935e-06	0.000239473	73.8077	65.5442	51.2395	73.8557	68.4461	34.5252	38.4005	40.0794	26.8158	45.3024
Csad	ENSMUSG00000023044	protein_coding	cysteine sulfinic acid decarboxylase [Source:MGI Symbol;Acc:MGI:2180098]	28.3377	-1.04631	0.222229	-4.70827	2.49828e-06	0.000239565	30.8962	39.6314	49.6383	42.7586	38.8096	17.2626	21.4156	18.075	16.7599	23.0351
Rtl8b	ENSMUSG00000067924	protein_coding	retrotransposon Gag like 8B [Source:MGI Symbol;Acc:MGI:3576504]	89.4317	-0.683763	0.145536	-4.69824	2.62419e-06	0.000249841	98.6964	124.991	115.289	120.501	122.074	60.0438	67.2008	76.2294	70.3915	85.9978
Frg1	ENSMUSG00000031590	protein_coding	FSHD region gene 1 [Source:MGI Symbol;Acc:MGI:893597]	119.675	-0.610171	0.130136	-4.68873	2.74905e-06	0.000259873	121.869	117.37	133.703	146.156	152.416	96.0701	76.8009	79.3729	77.0954	106.729
Vps13a	ENSMUSG00000046230	protein_coding	vacuolar protein sorting 13A [Source:MGI Symbol;Acc:MGI:2444304]	152.551	0.482428	0.103002	4.68369	2.81763e-06	0.00026448	124.443	137.948	120.893	138.382	126.308	183.884	199.387	168.962	177.655	168.924
Pacsin1	ENSMUSG00000040276	protein_coding	protein kinase C and casein kinase substrate in neurons 1 [Source:MGI Symbol;Acc:MGI:1345181]	223.583	-0.479589	0.10255	-4.67663	2.91621e-06	0.000271819	220.565	269.036	261.001	275.21	263.2	138.851	187.572	173.677	234.638	212.691
Elovl5	ENSMUSG00000032349	protein_coding	ELOVL family member 5, elongation of long chain fatty acids (yeast) [Source:MGI Symbol;Acc:MGI:1916051]	87.723	-0.622768	0.133338	-4.67059	3.00339e-06	0.000278001	131.309	126.516	85.666	101.066	124.191	79.5581	77.5394	76.2294	70.3915	66.034
Srrm3	ENSMUSG00000039860	protein_coding	serine/arginine repetitive matrix 3 [Source:MGI Symbol;Acc:MGI:1920309]	140.809	-0.474585	0.10204	-4.65098	3.30356e-06	0.000303677	150.19	139.472	169.731	141.492	165.117	118.587	103.386	106.093	117.319	110.569
Pbx3	ENSMUSG00000038718	protein_coding	pre B cell leukemia homeobox 3 [Source:MGI Symbol;Acc:MGI:97496]	24.2014	-1.87909	0.404346	-4.64723	3.36429e-06	0.000307142	23.1722	52.5878	13.6105	63.7491	48.6885	8.25602	10.3386	10.2163	10.0559	13.0532
Pnrc1	ENSMUSG00000040128	protein_coding	proline-rich nuclear receptor coactivator 1 [Source:MGI Symbol;Acc:MGI:1917838]	115.039	-0.568839	0.122614	-4.63925	3.49681e-06	0.000317068	96.1217	127.278	120.893	148.489	146.065	79.5581	82.7087	83.3023	90.5033	96.7475
Cirbp	ENSMUSG00000045193	protein_coding	cold inducible RNA binding protein [Source:MGI Symbol;Acc:MGI:893588]	134.554	0.603297	0.130236	4.63233	3.61581e-06	0.000317139	78.0989	129.564	96.074	133.718	131.247	145.606	166.156	199.611	214.526	152.032
Ddr1	ENSMUSG00000003534	protein_coding	discoidin domain receptor family, member 1 [Source:MGI Symbol;Acc:MGI:99216]	34.5729	-0.934347	0.201663	-4.63321	3.60032e-06	0.000317139	37.7621	50.3014	37.629	60.6394	49.3941	21.0153	31.7542	24.362	13.4079	25.3386
Prkch	ENSMUSG00000021108	protein_coding	protein kinase C, eta [Source:MGI Symbol;Acc:MGI:97600]	7.99447	-2.98737	0.644556	-4.63477	3.57326e-06	0.000317139	9.44052	6.09714	8.80679	14.7711	19.052	1.5011	2.95388	1.57174	0	0
Slc25a23	ENSMUSG00000046329	protein_coding	solute carrier family 25 (mitochondrial carrier; phosphate carrier), member 23 [Source:MGI Symbol;Acc:MGI:1914222]	161.845	-0.541373	0.11687	-4.63228	3.61656e-06	0.000317139	177.653	189.773	217.768	190.47	190.52	126.843	142.525	127.311	110.615	150.496
Usf2	ENSMUSG00000058239	protein_coding	upstream transcription factor 2 [Source:MGI Symbol;Acc:MGI:99961]	61.4232	-0.718025	0.154875	-4.63617	3.54919e-06	0.000317139	69.5166	83.8356	71.2549	81.63	82.5587	40.5296	50.216	46.3664	53.6316	49.9094
Inf2	ENSMUSG00000037679	protein_coding	inverted formin, FH2 and WH2 domain containing [Source:MGI Symbol;Acc:MGI:1917685]	55.0935	-1.05807	0.22858	-4.62889	3.67624e-06	0.000320265	96.1217	66.3064	49.6383	91.7365	89.615	22.5164	33.2312	48.724	30.1678	46.0703
Gnai1	ENSMUSG00000057614	protein_coding	guanine nucleotide binding protein (G protein), alpha inhibiting 1 [Source:MGI Symbol;Acc:MGI:95771]	467.898	0.336995	0.0728315	4.62705	3.70909e-06	0.000321029	376.763	449.664	446.744	438.469	451.603	546.399	524.314	512.388	660.339	531.344
Ptprd	ENSMUSG00000028399	protein_coding	protein tyrosine phosphatase, receptor type, D [Source:MGI Symbol;Acc:MGI:97812]	479.114	0.426078	0.0921507	4.6237	3.76947e-06	0.00032415	527.811	471.766	443.542	402.708	373.278	576.421	646.9	587.045	606.707	565.128
Mlf2	ENSMUSG00000030120	protein_coding	myeloid leukemia factor 2 [Source:MGI Symbol;Acc:MGI:1353554]	359.953	-0.4656	0.100756	-4.62108	3.81757e-06	0.000326182	279.783	383.357	430.732	448.576	462.893	256.687	260.68	288.414	321.79	332.474
Abhd17a	ENSMUSG00000003346	protein_coding	abhydrolase domain containing 17A [Source:MGI Symbol;Acc:MGI:106388]	263.473	-0.46933	0.101602	-4.6193	3.85032e-06	0.000326885	277.208	319.338	285.82	293.09	311.183	192.14	229.664	220.044	231.286	214.227
Rasgrf2	ENSMUSG00000021708	protein_coding	RAS protein-specific guanine nucleotide-releasing factor 2 [Source:MGI Symbol;Acc:MGI:109137]	120.117	0.7496	0.16277	4.60527	4.11941e-06	0.000347516	139.891	140.996	98.4759	95.6237	88.9094	180.131	220.064	197.253	181.007	165.085
Selenom	ENSMUSG00000075702	protein_coding	selenoprotein M [Source:MGI Symbol;Acc:MGI:2149786]	205.699	-0.710962	0.154437	-4.60358	4.15291e-06	0.000348139	151.907	246.934	229.777	267.435	244.854	141.103	116.678	128.097	177.655	146.657
Mcf2l	ENSMUSG00000031442	protein_coding	mcf.2 transforming sequence-like [Source:MGI Symbol;Acc:MGI:103263]	155.475	-0.652137	0.141912	-4.59538	4.3196e-06	0.00035985	170.788	184.438	181.74	220.012	223.685	112.582	134.402	123.382	110.615	139.746
Ifi27l2a	ENSMUSG00000079017	protein_coding	interferon, alpha-inducible protein 27 like 2A [Source:MGI Symbol;Acc:MGI:1924183]	20.0051	2.80828	0.611594	4.59174	4.39559e-06	0.000363906	6.0076	4.57285	6.40494	5.442	5.64504	36.0263	55.3853	27.5055	20.1118	62.1948
Ptov1	ENSMUSG00000038502	protein_coding	prostate tumor over expressed gene 1 [Source:MGI Symbol;Acc:MGI:1933946]	174.155	-0.486084	0.106146	-4.57937	4.66378e-06	0.000383726	155.339	223.308	214.565	209.906	208.866	140.352	143.263	153.245	150.839	141.282
Bsg	ENSMUSG00000023175	protein_coding	basigin [Source:MGI Symbol;Acc:MGI:88208]	525.567	-0.415988	0.0909375	-4.57443	4.77511e-06	0.000390475	595.611	542.645	574.843	569.077	575.794	379.027	389.912	454.233	522.908	432.293
Abca7	ENSMUSG00000035722	protein_coding	ATP-binding cassette, sub-family A (ABC1), member 7 [Source:MGI Symbol;Acc:MGI:1351646]	22.7666	-1.17632	0.257762	-4.5636	5.02849e-06	0.000408688	31.7545	28.1993	24.0185	36.5391	38.104	18.7637	9.60012	18.8609	3.35197	13.8211
Nr2f1	ENSMUSG00000069171	protein_coding	nuclear receptor subfamily 2, group F, member 1 [Source:MGI Symbol;Acc:MGI:1352451]	114.111	0.783217	0.171766	4.55979	5.1206e-06	0.000413516	124.443	104.413	95.2734	66.0814	81.1474	178.63	228.926	136.741	124.023	138.979
Rundc3a	ENSMUSG00000006575	protein_coding	RUN domain containing 3A [Source:MGI Symbol;Acc:MGI:1858752]	243.515	-0.443203	0.0972239	-4.55858	5.14995e-06	0.000413516	247.17	304.857	296.228	293.09	334.469	225.164	229.664	220.044	194.415	212.691
Cbx6	ENSMUSG00000089715	protein_coding	chromobox 6 [Source:MGI Symbol;Acc:MGI:3512628]	287.913	-0.43122	0.0946918	-4.55394	5.26514e-06	0.000420234	349.299	321.624	322.649	321.078	335.174	238.674	215.633	275.055	234.638	257.226
Cyp46a1	ENSMUSG00000021259	protein_coding	cytochrome P450, family 46, subfamily a, polypeptide 1 [Source:MGI Symbol;Acc:MGI:1341877]	154.906	-0.551133	0.121069	-4.55223	5.30795e-06	0.000421129	145.899	185.963	164.927	209.906	235.68	117.085	145.479	128.883	134.079	119.015
Id1	ENSMUSG00000042745	protein_coding	inhibitor of DNA binding 1, HLH protein [Source:MGI Symbol;Acc:MGI:96396]	36.4756	-1.1703	0.257461	-4.54553	5.47983e-06	0.000432194	33.4709	38.8692	44.8346	52.0877	44.4547	15.7615	15.5079	14.1457	23.4638	29.9457
Parp14	ENSMUSG00000034422	protein_coding	poly (ADP-ribose) polymerase family, member 14 [Source:MGI Symbol;Acc:MGI:1919489]	9.05813	2.38941	0.526836	4.53539	5.74969e-06	0.00045081	5.14937	4.57285	4.00309	2.33228	1.41126	17.2626	7.38471	27.5055	20.1118	23.0351
Fstl5	ENSMUSG00000034098	protein_coding	follistatin-like 5 [Source:MGI Symbol;Acc:MGI:2442179]	44.5172	-1.10813	0.244574	-4.53084	5.87496e-06	0.000457938	38.6203	76.9763	66.4512	87.072	60.6842	48.0351	22.1541	28.2913	16.7599	29.1778
Dot1l	ENSMUSG00000061589	protein_coding	DOT1-like, histone H3 methyltransferase (S. cerevisiae) [Source:MGI Symbol;Acc:MGI:2143886]	113.018	-0.849096	0.188204	-4.51158	6.43472e-06	0.00049197	131.309	153.953	132.102	151.598	150.299	62.2955	73.8471	72.3001	77.0954	115.176
Mafg	ENSMUSG00000051510	protein_coding	v-maf musculoaponeurotic fibrosarcoma oncogene family, protein G (avian) [Source:MGI Symbol;Acc:MGI:96911]	158.177	-0.698542	0.154861	-4.51077	6.45921e-06	0.00049197	214.557	195.108	169.731	172.589	177.113	122.339	95.2627	100.591	157.543	118.247
Nkiras1	ENSMUSG00000021772	protein_coding	NFKB inhibitor interacting Ras-like protein 1 [Source:MGI Symbol;Acc:MGI:1916971]	302.711	0.384644	0.0852061	4.51427	6.35347e-06	0.00049197	242.021	258.366	255.397	265.88	254.732	327.989	360.374	325.35	328.494	318.653
Tomm40l	ENSMUSG00000005674	protein_coding	translocase of outer mitochondrial membrane 40-like [Source:MGI Symbol;Acc:MGI:3589112]	71.652	-0.685325	0.151914	-4.51127	6.44401e-06	0.00049197	78.0989	86.1221	82.4636	110.395	82.5587	60.7944	58.3392	58.9403	23.4638	52.213
Hnrnph1	ENSMUSG00000007850	protein_coding	heterogeneous nuclear ribonucleoprotein H1 [Source:MGI Symbol;Acc:MGI:1891925]	417.694	-0.498281	0.110636	-4.5038	6.67499e-06	0.000502661	515.796	473.29	510.794	461.792	452.309	374.523	282.834	378.79	325.142	353.973
Rnf208	ENSMUSG00000044628	protein_coding	ring finger protein 208 [Source:MGI Symbol;Acc:MGI:1916096]	99.7429	-0.656602	0.145781	-4.50404	6.66749e-06	0.000502661	85.8229	113.559	133.703	135.273	159.472	74.3042	81.9702	66.799	113.967	76.7838
Gnl1	ENSMUSG00000024429	protein_coding	guanine nucleotide binding protein-like 1 [Source:MGI Symbol;Acc:MGI:95764]	128.995	-0.659084	0.146571	-4.49668	6.90213e-06	0.000511102	143.324	146.331	141.709	181.918	202.516	101.324	100.432	113.165	77.0954	114.408
Hecw1	ENSMUSG00000021301	protein_coding	HECT, C2 and WW domain containing E3 ubiquitin protein ligase 1 [Source:MGI Symbol;Acc:MGI:2444115]	150.238	0.633555	0.140879	4.49716	6.88683e-06	0.000511102	157.056	150.904	98.4759	110.395	131.247	177.129	244.434	217.686	170.951	185.817
Sox17	ENSMUSG00000025902	protein_coding	SRY (sex determining region Y)-box 17 [Source:MGI Symbol;Acc:MGI:107543]	4.84948	-2.88491	0.641259	-4.49882	6.83315e-06	0.000511102	5.14937	11.4321	8.80679	9.32914	9.87882	1.5011	1.47694	0	0	2.30351
Car12	ENSMUSG00000032373	protein_coding	carbonic anhydrase 12 [Source:MGI Symbol;Acc:MGI:1923709]	15.2619	-2.19845	0.489092	-4.49495	6.95855e-06	0.000512433	12.0152	13.7186	29.6228	20.9906	21.1689	6.00438	2.21541	4.71522	10.0559	2.30351
Gstm1	ENSMUSG00000058135	protein_coding	glutathione S-transferase, mu 1 [Source:MGI Symbol;Acc:MGI:95860]	168.783	-0.476408	0.106034	-4.49295	7.02426e-06	0.00051443	185.377	211.113	230.578	209.128	213.806	174.127	153.602	133.598	154.191	145.889
Tmem30a	ENSMUSG00000032328	protein_coding	transmembrane protein 30A [Source:MGI Symbol;Acc:MGI:106402]	381.279	0.411824	0.0917873	4.48672	7.23292e-06	0.000526817	356.165	344.488	341.863	302.42	314.005	427.812	529.483	415.725	455.869	385.454
Tmem161a	ENSMUSG00000002342	protein_coding	transmembrane protein 161A [Source:MGI Symbol;Acc:MGI:2384577]	45.6082	-0.859784	0.191884	-4.48074	7.43849e-06	0.000538846	48.9191	51.0635	65.6506	59.0845	63.5067	33.7746	33.9696	34.5783	6.70395	36.0884
Med25	ENSMUSG00000002968	protein_coding	mediator complex subunit 25 [Source:MGI Symbol;Acc:MGI:1922863]	51.9286	-0.70701	0.157918	-4.47708	7.56707e-06	0.000545197	54.0684	64.7821	70.4543	73.0782	74.0911	35.2757	50.9545	41.6511	20.1118	46.8381
Camkv	ENSMUSG00000032936	protein_coding	CaM kinase-like vesicle-associated [Source:MGI Symbol;Acc:MGI:2384296]	534.888	-0.745358	0.166764	-4.46954	7.83875e-06	0.000561735	509.788	529.689	714.15	668.588	709.864	420.307	305.727	372.503	439.109	349.366
Ensa	ENSMUSG00000038619	protein_coding	endosulfine alpha [Source:MGI Symbol;Acc:MGI:1891189]	554.111	0.316736	0.0708893	4.46803	7.89423e-06	0.000562685	529.527	501.489	478.769	466.457	477.006	637.966	563.453	649.129	613.411	594.306
Chchd10	ENSMUSG00000049422	protein_coding	coiled-coil-helix-coiled-coil-helix domain containing 10 [Source:MGI Symbol;Acc:MGI:2143558]	472.885	-0.478675	0.107167	-4.46662	7.94655e-06	0.000563402	422.249	498.441	485.975	585.403	612.487	309.226	387.697	359.929	418.997	396.972
Meis3	ENSMUSG00000041420	protein_coding	Meis homeobox 3 [Source:MGI Symbol;Acc:MGI:108519]	38.8099	-1.09119	0.244454	-4.46378	8.05279e-06	0.000567914	36.9039	51.8257	52.8407	56.7523	59.9785	19.5142	28.0619	29.0772	6.70395	29.9457
Atp1a3	ENSMUSG00000040907	protein_coding	ATPase, Na+/K+ transporting, alpha 3 polypeptide [Source:MGI Symbol;Acc:MGI:88107]	321.568	-0.401485	0.0900672	-4.45762	8.28759e-06	0.000581397	297.806	419.94	369.885	406.595	407.148	234.921	289.48	256.98	408.941	298.689
Plppr2	ENSMUSG00000040563	protein_coding	phospholipid phosphatase related 2 [Source:MGI Symbol;Acc:MGI:2384575]	89.1437	-0.791303	0.177982	-4.44596	8.74983e-06	0.00061061	83.2482	105.176	141.709	85.5171	110.784	57.0416	48.0006	58.1544	77.0954	74.4802
Cpsf1	ENSMUSG00000034022	protein_coding	cleavage and polyadenylation specific factor 1 [Source:MGI Symbol;Acc:MGI:2679722]	38.5876	-0.798685	0.180005	-4.43702	9.12123e-06	0.000633213	48.9191	60.2092	56.0432	52.0877	56.4504	29.2714	34.7081	32.2207	20.1118	33.7849
Gabra1	ENSMUSG00000010803	protein_coding	gamma-aminobutyric acid (GABA) A receptor, subunit alpha 1 [Source:MGI Symbol;Acc:MGI:95613]	309.924	0.538948	0.121593	4.43241	9.31859e-06	0.000643532	290.94	307.143	230.578	230.896	233.564	342.25	456.375	345.783	388.829	346.295
Scamp2	ENSMUSG00000040188	protein_coding	secretory carrier membrane protein 2 [Source:MGI Symbol;Acc:MGI:1346518]	58.5561	-0.700208	0.158038	-4.43064	9.3952e-06	0.000643532	60.076	69.3549	96.074	73.0782	83.2643	48.0351	44.3082	48.724	33.5197	50.6773
Tecpr1	ENSMUSG00000066621	protein_coding	tectonin beta-propeller repeat containing 1 [Source:MGI Symbol;Acc:MGI:1917631]	138.555	-0.764152	0.172487	-4.4302	9.41472e-06	0.000643532	127.876	147.093	180.939	199.022	203.927	78.8075	86.4011	99.0197	130.727	123.622
Plppr3	ENSMUSG00000035835	protein_coding	phospholipid phosphatase related 3 [Source:MGI Symbol;Acc:MGI:2388640]	45.5342	-1.16613	0.263328	-4.42844	9.49167e-06	0.000644542	51.4937	52.5878	65.6506	72.3008	47.9828	28.5208	17.7233	22.0044	30.1678	31.4813
Slit1	ENSMUSG00000025020	protein_coding	slit guidance ligand 1 [Source:MGI Symbol;Acc:MGI:1315203]	23.6092	-1.66549	0.376155	-4.42766	9.5262e-06	0.000644542	28.3216	20.5778	64.0494	27.21	31.7533	14.2604	10.3386	11.0022	13.4079	6.91054
Snrk	ENSMUSG00000038145	protein_coding	SNF related kinase [Source:MGI Symbol;Acc:MGI:108104]	61.3248	-0.713964	0.161364	-4.42456	9.66377e-06	0.000650547	62.6507	84.5978	80.8623	99.5108	64.2123	44.2823	45.0467	51.0816	36.8717	50.6773
Crocc	ENSMUSG00000040860	protein_coding	ciliary rootlet coiled-coil, rootletin [Source:MGI Symbol;Acc:MGI:3529431]	32.0133	-1.12198	0.253681	-4.42281	9.74243e-06	0.000652547	46.3444	32.7721	45.6352	45.0908	43.7491	18.0131	24.3695	12.5739	10.0559	26.8743
Dad1	ENSMUSG00000022174	protein_coding	defender against cell death 1 [Source:MGI Symbol;Acc:MGI:101912]	206.169	0.520148	0.1177	4.41926	9.90383e-06	0.000658214	211.124	176.055	172.933	188.138	174.291	248.431	269.542	278.198	251.398	262.6
Kank3	ENSMUSG00000042099	protein_coding	KN motif and ankyrin repeat domains 3 [Source:MGI Symbol;Acc:MGI:1098615]	22.4138	-1.2361	0.279737	-4.41878	9.9258e-06	0.000658214	30.8962	50.3014	22.4173	46.6457	39.5153	14.2604	14.7694	22.0044	13.4079	13.8211
Cuedc1	ENSMUSG00000018378	protein_coding	CUE domain containing 1 [Source:MGI Symbol;Acc:MGI:2144281]	30.9299	-0.887198	0.200934	-4.41536	1.00843e-05	0.000665412	41.195	44.9664	41.6321	41.9811	40.2209	24.7681	12.554	23.5761	26.8158	29.9457
Grm1	ENSMUSG00000019828	protein_coding	glutamate receptor, metabotropic 1 [Source:MGI Symbol;Acc:MGI:1351338]	82.5338	-0.698856	0.158411	-4.41166	1.0258e-05	0.000673542	88.3976	90.6949	126.497	99.5108	88.2037	74.3042	56.1238	59.7262	56.9836	58.3557
Gm27032	ENSMUSG00000098051	lncRNA	predicted gene, 27032 [Source:MGI Symbol;Acc:MGI:5504147]	42.8514	-0.96755	0.219682	-4.40433	1.06112e-05	0.000693317	45.4861	83.0735	56.8438	53.6425	41.6322	21.0153	32.4927	32.2207	10.0559	36.8562
Pja2	ENSMUSG00000024083	protein_coding	praja ring finger ubiquitin ligase 2 [Source:MGI Symbol;Acc:MGI:2159342]	721.939	0.277306	0.0629776	4.40324	1.06644e-05	0.000693395	762.966	678.306	686.129	635.936	639.301	810.592	866.226	822.806	858.106	778.587
Dtx1	ENSMUSG00000029603	protein_coding	deltex 1, E3 ubiquitin ligase [Source:MGI Symbol;Acc:MGI:1352744]	70.8906	-0.6641	0.151055	-4.39641	1.10058e-05	0.000708678	72.9495	78.5006	88.0679	80.0751	93.8488	48.0351	42.8313	49.5098	56.9836	70.6411
Mat2b	ENSMUSG00000042032	protein_coding	methionine adenosyltransferase II, beta [Source:MGI Symbol;Acc:MGI:1913667]	207.373	0.384721	0.0874888	4.39738	1.09567e-05	0.000708678	169.929	182.914	180.139	183.473	174.291	221.412	226.71	222.401	217.878	263.368
Neurl1a	ENSMUSG00000006435	protein_coding	neuralized E3 ubiquitin protein ligase 1A [Source:MGI Symbol;Acc:MGI:1334263]	95.1542	-0.754183	0.171916	-4.38694	1.14957e-05	0.000733137	110.712	92.9813	112.086	146.156	153.122	75.8053	73.8471	82.5164	60.3355	66.8019
Smarcd3	ENSMUSG00000028949	protein_coding	SWI/SNF related, matrix associated, actin dependent regulator of chromatin, subfamily d, member 3 [Source:MGI Symbol;Acc:MGI:1914243]	72.7617	-0.808581	0.184296	-4.38741	1.14707e-05	0.000733137	85.8229	92.2192	76.0586	94.8462	106.55	71.302	48.7391	46.3664	40.2237	49.1416
B3galnt1	ENSMUSG00000043300	protein_coding	UDP-GalNAc:betaGlcNAc beta 1,3-galactosaminyltransferase, polypeptide 1 [Source:MGI Symbol;Acc:MGI:1349405]	61.5613	0.653743	0.14914	4.38341	1.16835e-05	0.000738053	34.3292	51.0635	56.8438	50.5328	47.9828	72.8031	76.0625	69.9425	80.4474	79.8551
Osbpl1a	ENSMUSG00000044252	protein_coding	oxysterol binding protein-like 1A [Source:MGI Symbol;Acc:MGI:1927551]	647.928	0.46971	0.107143	4.38397	1.16538e-05	0.000738053	583.596	594.471	516.398	453.241	554.625	702.513	709.67	820.449	623.467	866.121
Lgals3bp	ENSMUSG00000033880	protein_coding	lectin, galactoside-binding, soluble, 3 binding protein [Source:MGI Symbol;Acc:MGI:99554]	16.3201	1.64048	0.375369	4.37032	1.24066e-05	0.000780033	9.44052	8.38356	11.2086	7.77428	9.17319	21.7659	31.0158	31.4348	30.1678	31.4813
Cdh9	ENSMUSG00000025370	protein_coding	cadherin 9 [Source:MGI Symbol;Acc:MGI:107433]	60.159	-0.966596	0.221269	-4.36842	1.25151e-05	0.000783162	72.0912	51.8257	82.4636	62.1943	62.8011	41.2801	19.9387	54.2251	23.4638	30.7135
Tkt	ENSMUSG00000021957	protein_coding	transketolase [Source:MGI Symbol;Acc:MGI:105992]	104.898	-0.535773	0.122858	-4.36091	1.29523e-05	0.000806736	118.436	119.656	116.089	148.489	126.308	93.0679	75.324	85.6599	73.7434	99.0511
Amotl1	ENSMUSG00000013076	protein_coding	angiomotin-like 1 [Source:MGI Symbol;Acc:MGI:1922973]	54.1788	-0.961932	0.221195	-4.3488	1.36881e-05	0.000847253	48.0608	51.0635	99.2765	65.304	76.9137	35.2757	28.0619	34.5783	46.9276	33.7849
Atxn2l	ENSMUSG00000032637	protein_coding	ataxin 2-like [Source:MGI Symbol;Acc:MGI:2446242]	96.4681	-0.779982	0.179383	-4.34814	1.373e-05	0.000847253	124.443	118.894	130.501	125.166	113.606	55.5405	77.5394	84.874	50.2796	83.6943
Pccb	ENSMUSG00000032527	protein_coding	propionyl Coenzyme A carboxylase, beta polypeptide [Source:MGI Symbol;Acc:MGI:1914154]	86.2195	-0.757207	0.174356	-4.34288	1.4063e-05	0.00085984	96.1217	104.413	116.89	82.4074	81.8531	63.046	52.4314	55.0109	70.3915	53.7486
Ttr	ENSMUSG00000061808	protein_coding	transthyretin [Source:MGI Symbol;Acc:MGI:98865]	1864.75	-3.98507	0.917568	-4.34308	1.40498e-05	0.00085984	238.588	1528.86	2934.26	2193.12	2027.98	136.6	97.4781	66.799	157.543	89.837
Dalrd3	ENSMUSG00000019039	protein_coding	DALR anticodon binding domain containing 3 [Source:MGI Symbol;Acc:MGI:1915039]	51.0934	-0.796201	0.183706	-4.33411	1.46352e-05	0.000886696	47.2026	52.5878	71.2549	66.8588	82.5587	34.5252	39.8774	30.6489	23.4638	48.3738
Rsad2	ENSMUSG00000020641	protein_coding	radical S-adenosyl methionine domain containing 2 [Source:MGI Symbol;Acc:MGI:1929628]	9.79104	2.17561	0.501937	4.33443	1.46136e-05	0.000886696	7.72406	4.57285	4.8037	2.33228	1.41126	12.0088	16.9848	15.7174	20.1118	27.6422
Rabl6	ENSMUSG00000015087	protein_coding	RAB, member RAS oncogene family-like 6 [Source:MGI Symbol;Acc:MGI:2442633]	263.803	-0.479489	0.110736	-4.33	1.4911e-05	0.000899314	247.17	276.658	305.035	293.868	318.239	195.142	179.448	215.329	237.99	223.441
2310022B05Rik	ENSMUSG00000031983	protein_coding	RIKEN cDNA 2310022B05 gene [Source:MGI Symbol;Acc:MGI:1916801]	62.8246	-0.84753	0.195922	-4.32585	1.51943e-05	0.000912276	61.7925	74.6899	101.678	73.8557	87.4981	63.046	39.1389	40.8653	36.8717	44.5346
Cacna2d2	ENSMUSG00000010066	protein_coding	calcium channel, voltage-dependent, alpha 2/delta subunit 2 [Source:MGI Symbol;Acc:MGI:1929813]	57.8028	-0.96934	0.224219	-4.32318	1.53799e-05	0.000915185	72.0912	49.5392	52.0401	103.398	99.4938	34.5252	28.0619	47.1522	33.5197	45.3024
Ddx54	ENSMUSG00000029599	protein_coding	DEAD box helicase 54 [Source:MGI Symbol;Acc:MGI:1919240]	29.0214	-0.893309	0.20667	-4.3224	1.5434e-05	0.000915185	26.6051	38.8692	43.2333	47.4231	45.8659	15.7615	22.1541	29.0772	30.1678	16.1246
Dvl1	ENSMUSG00000029071	protein_coding	dishevelled segment polarity protein 1 [Source:MGI Symbol;Acc:MGI:94941]	77.7152	-0.854656	0.197782	-4.32121	1.55174e-05	0.000915185	106.42	95.2678	117.691	99.5108	97.3769	53.2889	46.5236	59.7262	36.8717	82.9265
Shisa9	ENSMUSG00000022494	protein_coding	shisa family member 9 [Source:MGI Symbol;Acc:MGI:1919805]	94.7457	-0.59982	0.138798	-4.32154	1.54943e-05	0.000915185	102.987	106.7	109.685	111.172	131.953	97.5712	64.9854	64.4414	67.0395	73.7124
Add1	ENSMUSG00000029106	protein_coding	adducin 1 (alpha) [Source:MGI Symbol;Acc:MGI:87918]	468.655	-0.765571	0.177372	-4.31619	1.58745e-05	0.000932123	507.213	536.548	581.248	631.272	594.14	332.493	283.573	400.794	331.846	342.456
Rnf213	ENSMUSG00000070327	protein_coding	ring finger protein 213 [Source:MGI Symbol;Acc:MGI:1289196]	12.3227	1.96039	0.454323	4.31496	1.59629e-05	0.000933199	6.86583	3.04857	8.00617	8.55171	5.64504	19.5142	32.4927	25.9337	23.4638	23.803
Smg5	ENSMUSG00000001415	protein_coding	SMG5 nonsense mediated mRNA decay factor [Source:MGI Symbol;Acc:MGI:2447364]	41.956	-0.756339	0.175422	-4.31153	1.62127e-05	0.000943666	62.6507	46.4907	42.4327	59.0845	58.5673	35.2757	24.3695	34.5783	40.2237	29.9457
Dennd6b	ENSMUSG00000015377	protein_coding	DENN/MADD domain containing 6B [Source:MGI Symbol;Acc:MGI:1916690]	65.7702	-0.742784	0.17239	-4.30873	1.64193e-05	0.000951535	90.1141	93.7435	76.0586	90.1817	83.2643	51.0372	53.1699	52.6533	33.5197	61.427
Penk	ENSMUSG00000045573	protein_coding	preproenkephalin [Source:MGI Symbol;Acc:MGI:104629]	293.089	-2.68103	0.62372	-4.29846	1.7199e-05	0.000992405	604.193	203.492	108.083	565.968	563.093	60.7944	49.4775	60.512	50.2796	87.5335
Gapdh	ENSMUSG00000057666	protein_coding	glyceraldehyde-3-phosphate dehydrogenase [Source:MGI Symbol;Acc:MGI:95640]	26.6966	1.23355	0.287051	4.29733	1.72871e-05	0.000993191	17.1646	19.0536	12.8099	15.5486	19.7576	28.5208	41.3544	41.6511	60.3355	33.017
Flt1	ENSMUSG00000029648	protein_coding	FMS-like tyrosine kinase 1 [Source:MGI Symbol;Acc:MGI:95558]	46.8609	-1.00613	0.234469	-4.2911	1.77793e-05	0.00101708	66.0836	47.2528	52.8407	71.5234	64.918	18.7637	15.5079	29.8631	33.5197	57.5878
Ddx60	ENSMUSG00000037921	protein_coding	DExD/H box helicase 60 [Source:MGI Symbol;Acc:MGI:2384570]	7.48402	2.45662	0.572928	4.28784	1.80422e-05	0.00102771	1.71646	3.81071	2.40185	4.66457	2.82252	12.7593	25.8465	14.9315	23.4638	13.0532
Auts2	ENSMUSG00000029673	protein_coding	autism susceptibility candidate 2 [Source:MGI Symbol;Acc:MGI:1919847]	209.954	-0.444565	0.103728	-4.28586	1.8203e-05	0.00103246	263.476	247.696	236.983	235.561	215.923	189.138	166.156	157.96	207.822	177.37
Tra2a	ENSMUSG00000029817	protein_coding	transformer 2 alpha [Source:MGI Symbol;Acc:MGI:1933972]	457.792	-0.585262	0.136673	-4.2822	1.85052e-05	0.00104515	610.201	513.684	575.644	495.999	478.417	407.547	339.696	357.571	325.142	356.277
Slc32a1	ENSMUSG00000037771	protein_coding	solute carrier family 32 (GABA vesicular transporter), member 1 [Source:MGI Symbol;Acc:MGI:1194488]	71.9199	-0.948137	0.221722	-4.27624	1.90078e-05	0.00106901	81.5318	96.0299	55.2426	134.495	107.256	33.7746	40.6159	43.2229	77.0954	60.6592
Tmem119	ENSMUSG00000054675	protein_coding	transmembrane protein 119 [Source:MGI Symbol;Acc:MGI:2385228]	22.3867	-1.07179	0.250874	-4.27223	1.93528e-05	0.00108384	29.1798	22.1021	36.0278	28.7648	23.2858	10.5077	17.7233	14.1457	13.4079	9.98189
Rnf187	ENSMUSG00000020496	protein_coding	ring finger protein 187 [Source:MGI Symbol;Acc:MGI:1914224]	519.233	-0.383611	0.0898499	-4.26946	1.95944e-05	0.00109278	590.462	602.854	595.659	561.303	580.028	430.064	382.528	480.167	502.796	475.291
Yod1	ENSMUSG00000046404	protein_coding	YOD1 deubiquitinase [Source:MGI Symbol;Acc:MGI:2442596]	41.3113	0.862325	0.202161	4.26554	1.99423e-05	0.00110754	36.0456	41.9178	28.8222	27.9874	33.8702	48.7856	87.878	76.2294	43.5757	45.3024
Neurl4	ENSMUSG00000047284	protein_coding	neuralized E3 ubiquitin protein ligase 4 [Source:MGI Symbol;Acc:MGI:1921092]	54.5944	-0.908967	0.213492	-4.25762	2.06619e-05	0.00114275	62.6507	61.7335	78.4605	64.5265	69.1517	31.523	40.6159	40.0794	20.1118	39.9276
Sntg1	ENSMUSG00000025909	protein_coding	syntrophin, gamma 1 [Source:MGI Symbol;Acc:MGI:1918346]	34.3919	0.800775	0.188133	4.25643	2.0772e-05	0.00114409	31.7545	28.9614	24.8191	28.7648	32.459	42.7812	53.9084	40.8653	63.6875	58.3557
Smarcd2	ENSMUSG00000078619	protein_coding	SWI/SNF related, matrix associated, actin dependent regulator of chromatin, subfamily d, member 2 [Source:MGI Symbol;Acc:MGI:1933621]	16.5504	-1.38838	0.326348	-4.2543	2.09707e-05	0.00115028	16.3064	26.675	27.221	14.7711	24.697	6.00438	9.60012	11.0022	10.0559	7.67838
Chd7	ENSMUSG00000041235	protein_coding	chromodomain helicase DNA binding protein 7 [Source:MGI Symbol;Acc:MGI:2444748]	30.5945	-1.065	0.250409	-4.25303	2.10898e-05	0.00115207	30.038	39.6314	45.6352	47.4231	40.9265	17.2626	15.5079	14.9315	6.70395	36.8562
Scand1	ENSMUSG00000046229	protein_coding	SCAN domain-containing 1 [Source:MGI Symbol;Acc:MGI:1343132]	86.5195	-0.682757	0.16073	-4.24784	2.1584e-05	0.00117426	76.3824	90.6949	108.083	99.5108	106.55	55.5405	62.0315	53.4392	83.7994	58.3557
Gan	ENSMUSG00000052557	protein_coding	giant axonal neuropathy [Source:MGI Symbol;Acc:MGI:1890619]	112.175	-0.538992	0.127325	-4.2332	2.30388e-05	0.00122899	131.309	130.326	131.301	125.943	119.251	90.8163	74.5855	91.9468	83.7994	95.2119
Nat14	ENSMUSG00000035285	protein_coding	N-acetyltransferase 14 [Source:MGI Symbol;Acc:MGI:3039561]	127.485	-0.54157	0.127907	-4.23408	2.2949e-05	0.00122899	130.451	131.088	152.117	147.711	150.299	101.324	87.1395	93.5186	140.783	90.6048
Pou3f2	ENSMUSG00000095139	protein_coding	POU domain, class 3, transcription factor 2 [Source:MGI Symbol;Acc:MGI:101895]	39.3404	1.102	0.260147	4.23607	2.27463e-05	0.00122899	41.195	34.2964	8.00617	25.6551	28.2252	46.534	71.6316	62.8696	63.6875	45.3024
Sgsm3	ENSMUSG00000042303	protein_coding	small G protein signaling modulator 3 [Source:MGI Symbol;Acc:MGI:1916329]	48.7727	-0.755642	0.178446	-4.23456	2.29001e-05	0.00122899	46.3444	69.3549	49.6383	64.5265	79.7362	36.7768	35.4466	29.8631	40.2237	40.6954
Uqcrc2	ENSMUSG00000030884	protein_coding	ubiquinol cytochrome c reductase core protein 2 [Source:MGI Symbol;Acc:MGI:1914253]	399.789	0.318869	0.0753278	4.23308	2.30511e-05	0.00122899	353.59	394.027	402.71	324.188	352.815	447.326	429.79	466.021	499.444	457.631
Bcl11b	ENSMUSG00000048251	protein_coding	B cell leukemia/lymphoma 11B [Source:MGI Symbol;Acc:MGI:1929913]	274.064	-0.807433	0.190832	-4.23113	2.32524e-05	0.00123362	294.373	250.745	285.82	357.617	351.404	192.891	120.371	146.172	264.806	179.674
Slc36a4	ENSMUSG00000043885	protein_coding	solute carrier family 36 (proton/amino acid symporter), member 4 [Source:MGI Symbol;Acc:MGI:2442595]	51.5299	0.805993	0.190558	4.22965	2.34055e-05	0.00123362	47.2026	43.4421	33.6259	42.7586	43.7491	63.046	98.2166	49.5098	67.0395	85.23
Tmbim6	ENSMUSG00000023010	protein_coding	transmembrane BAX inhibitor motif containing 6 [Source:MGI Symbol;Acc:MGI:99682]	194.758	-0.645044	0.152509	-4.22955	2.34155e-05	0.00123362	164.78	221.783	263.403	283.761	284.369	148.608	155.817	146.172	150.839	175.067
Eif3m	ENSMUSG00000027170	protein_coding	eukaryotic translation initiation factor 3, subunit M [Source:MGI Symbol;Acc:MGI:1351744]	126.896	0.524842	0.124209	4.22548	2.38433e-05	0.00124797	104.704	94.5056	107.283	90.9591	98.7882	136.6	164.679	124.168	150.839	140.514
Mlec	ENSMUSG00000048578	protein_coding	malectin [Source:MGI Symbol;Acc:MGI:1924015]	51.1017	-0.735103	0.173981	-4.22518	2.38751e-05	0.00124797	49.7773	53.3499	64.85	65.304	64.918	35.2757	42.8313	38.5077	23.4638	32.2492
Abca5	ENSMUSG00000018800	protein_coding	ATP-binding cassette, sub-family A (ABC1), member 5 [Source:MGI Symbol;Acc:MGI:2386607]	48.8951	0.719535	0.170572	4.21838	2.46069e-05	0.00128119	42.0532	32.01	40.0309	42.7586	38.8096	78.057	67.2008	60.512	60.3355	53.7486
Baiap3	ENSMUSG00000047507	protein_coding	BAI1-associated protein 3 [Source:MGI Symbol;Acc:MGI:2685783]	11.3607	-2.5785	0.611898	-4.21394	2.50952e-05	0.00130153	6.86583	9.90785	16.0123	39.6488	28.9308	5.25383	0	3.92935	0	4.60703
Matk	ENSMUSG00000004933	protein_coding	megakaryocyte-associated tyrosine kinase [Source:MGI Symbol;Acc:MGI:99259]	442.559	-0.732022	0.173788	-4.21215	2.52947e-05	0.00130679	504.639	504.538	499.585	518.545	491.118	315.23	241.48	322.207	278.214	368.562
Tmcc2	ENSMUSG00000042066	protein_coding	transmembrane and coiled-coil domains 2 [Source:MGI Symbol;Acc:MGI:1916125]	80.1435	-0.619551	0.147203	-4.20882	2.56709e-05	0.00132111	85.8229	91.457	120.093	88.6268	110.784	57.7922	89.3549	58.1544	70.3915	55.2843
Aldob	ENSMUSG00000028307	protein_coding	aldolase B, fructose-bisphosphate [Source:MGI Symbol;Acc:MGI:87995]	7.65208	1.82816	0.434975	4.20292	2.63499e-05	0.00134725	6.0076	3.81071	4.00309	3.88714	1.41126	17.2626	13.2925	12.5739	0	19.1959
Cox6b1	ENSMUSG00000036751	protein_coding	cytochrome c oxidase, subunit 6B1 [Source:MGI Symbol;Acc:MGI:107460]	882.76	0.380538	0.0905473	4.20265	2.6381e-05	0.00134725	792.146	736.229	745.374	709.792	736.678	997.478	1003.58	878.603	1119.56	871.496
Oasl2	ENSMUSG00000029561	protein_coding	2'-5' oligoadenylate synthetase-like 2 [Source:MGI Symbol;Acc:MGI:1344390]	10.6715	2.36949	0.56419	4.19981	2.67142e-05	0.00135906	5.14937	2.28643	4.00309	3.88714	4.93941	12.7593	32.4927	29.0772	10.0559	25.3386
Polr2g	ENSMUSG00000071662	protein_coding	polymerase (RNA) II (DNA directed) polypeptide G [Source:MGI Symbol;Acc:MGI:1914960]	186.183	0.393642	0.0938074	4.19628	2.71334e-05	0.00137514	169.071	150.904	176.136	151.598	168.646	217.659	248.126	226.331	144.135	205.013
Cd59a	ENSMUSG00000032679	protein_coding	CD59a antigen [Source:MGI Symbol;Acc:MGI:109177]	46.9345	-1.46194	0.348686	-4.19272	2.75631e-05	0.00139035	51.4937	38.1071	66.4512	64.5265	59.9785	13.5099	10.3386	25.9337	30.1678	27.6422
Irf9	ENSMUSG00000002325	protein_coding	interferon regulatory factor 9 [Source:MGI Symbol;Acc:MGI:107587]	17.962	1.69164	0.403533	4.19207	2.76422e-05	0.00139035	12.0152	10.67	7.20555	13.9937	9.87882	22.5164	45.0467	41.6511	40.2237	29.9457
Cox8a	ENSMUSG00000035885	protein_coding	cytochrome c oxidase subunit 8A [Source:MGI Symbol;Acc:MGI:105959]	1269.53	0.295895	0.0706503	4.18816	2.81223e-05	0.00140229	1317.38	1152.36	1124.07	1087.62	1096.55	1299.2	1441.49	1343.05	1769.84	1318.38
Elovl7	ENSMUSG00000021696	protein_coding	ELOVL family member 7, elongation of long chain fatty acids (yeast) [Source:MGI Symbol;Acc:MGI:1921809]	49.66	-0.698198	0.166765	-4.18673	2.83004e-05	0.00140229	42.9115	57.1607	59.2457	56.7523	64.2123	29.2714	43.5698	28.2913	23.4638	42.2311
Pik3r2	ENSMUSG00000031834	protein_coding	phosphoinositide-3-kinase regulatory subunit 2 [Source:MGI Symbol;Acc:MGI:1098772]	81.4513	-0.848569	0.20257	-4.18903	2.80155e-05	0.00140229	53.2102	103.651	107.283	126.721	129.836	44.2823	53.9084	56.5827	63.6875	72.1767
Pip5k1c	ENSMUSG00000034902	protein_coding	phosphatidylinositol-4-phosphate 5-kinase, type 1 gamma [Source:MGI Symbol;Acc:MGI:1298224]	135.948	-0.591888	0.141353	-4.18732	2.82268e-05	0.00140229	149.332	205.778	161.725	175.699	201.105	84.8119	126.278	130.455	147.487	116.711
Pknox1	ENSMUSG00000006705	protein_coding	Pbx/knotted 1 homeobox [Source:MGI Symbol;Acc:MGI:1201409]	40.7926	-0.872896	0.208633	-4.18388	2.86581e-05	0.00141475	39.4785	46.4907	40.0309	63.7491	53.6279	30.7725	21.4156	29.0772	10.0559	30.7135
Iigp1	ENSMUSG00000054072	protein_coding	interferon inducible GTPase 1 [Source:MGI Symbol;Acc:MGI:1926259]	7.26477	2.44107	0.583733	4.18183	2.89178e-05	0.00142231	3.43292	4.57285	1.60123	3.10971	0.70563	9.00657	17.7233	9.43045	16.7599	21.4995
Ano8	ENSMUSG00000034863	protein_coding	anoctamin 8 [Source:MGI Symbol;Acc:MGI:2687327]	24.4982	-0.95893	0.22985	-4.17199	3.01954e-05	0.00146698	29.1798	37.345	26.4204	35.7617	31.7533	15.011	10.3386	21.2185	23.4638	17.6603
Hbb-bs	ENSMUSG00000052305	protein_coding	hemoglobin, beta adult s chain [Source:MGI Symbol;Acc:MGI:5474852]	681.478	-0.96208	0.230604	-4.17201	3.01927e-05	0.00146698	954.351	564.747	708.546	619.61	500.292	304.722	319.019	322.207	512.852	289.475
Pelp1	ENSMUSG00000018921	protein_coding	proline, glutamic acid and leucine rich protein 1 [Source:MGI Symbol;Acc:MGI:1922523]	37.3076	-0.868978	0.208299	-4.17179	3.02222e-05	0.00146698	34.3292	45.7285	49.6383	59.862	53.6279	26.2692	22.8926	21.2185	40.2237	31.4813
Tmem107	ENSMUSG00000020895	protein_coding	transmembrane protein 107 [Source:MGI Symbol;Acc:MGI:1914160]	27.0674	-1.04583	0.25076	-4.17063	3.03763e-05	0.00146698	25.7469	32.01	26.4204	41.9811	32.459	21.7659	16.9848	11.7881	13.4079	10.7497
Tpd52	ENSMUSG00000027506	protein_coding	tumor protein D52 [Source:MGI Symbol;Acc:MGI:107749]	97.8036	0.479426	0.114952	4.17065	3.03736e-05	0.00146698	90.1141	80.0249	85.666	83.9622	75.5024	103.576	119.632	119.452	103.911	125.158
Acaa1a	ENSMUSG00000036138	protein_coding	acetyl-Coenzyme A acyltransferase 1A [Source:MGI Symbol;Acc:MGI:2148491]	84.4622	-0.826055	0.198134	-4.16918	3.05698e-05	0.00147099	99.5546	105.176	94.4728	121.279	106.55	63.7966	59.0776	62.0838	20.1118	74.4802
Alg5	ENSMUSG00000036632	protein_coding	asparagine-linked glycosylation 5 (dolichyl-phosphate beta-glucosyltransferase) [Source:MGI Symbol;Acc:MGI:1913498]	30.9329	0.82624	0.198535	4.16168	3.15921e-05	0.00151472	20.5975	22.1021	20.0154	30.3197	21.1689	43.5318	34.7081	39.2935	26.8158	49.1416
Litaf	ENSMUSG00000022500	protein_coding	LPS-induced TN factor [Source:MGI Symbol;Acc:MGI:1929512]	74.383	-0.811893	0.195914	-4.14414	3.41096e-05	0.00162956	80.6735	107.462	90.4697	84.7397	98.0826	49.5361	45.7852	47.1522	30.1678	80.6229
Btbd8	ENSMUSG00000111375	protein_coding	BTB (POZ) domain containing 8 [Source:MGI Symbol;Acc:MGI:3646208]	147.533	0.482633	0.116587	4.13968	3.47795e-05	0.00165322	151.048	133.375	130.501	118.947	132.658	175.628	212.68	168.962	204.47	177.37
Hip1	ENSMUSG00000039959	protein_coding	huntingtin interacting protein 1 [Source:MGI Symbol;Acc:MGI:1099804]	43.8721	-0.732379	0.176938	-4.13919	3.48529e-05	0.00165322	49.7773	45.7285	52.8407	60.6394	57.8617	29.2714	31.7542	35.3642	30.1678	30.7135
Psmb2	ENSMUSG00000028837	protein_coding	proteasome (prosome, macropain) subunit, beta type 2 [Source:MGI Symbol;Acc:MGI:1347045]	222.882	0.555034	0.134119	4.13835	3.49805e-05	0.00165339	200.826	133.375	208.961	170.257	168.646	263.442	228.187	267.982	258.102	273.35
Pianp	ENSMUSG00000030329	protein_coding	PILR alpha associated neural protein [Source:MGI Symbol;Acc:MGI:2441908]	87.9437	-0.635997	0.153774	-4.13592	3.53538e-05	0.00166513	97.8381	128.04	104.08	101.066	116.429	57.7922	83.4472	66.0131	70.3915	73.7124
Pde1c	ENSMUSG00000004347	protein_coding	phosphodiesterase 1C [Source:MGI Symbol;Acc:MGI:108413]	21.6987	-1.47865	0.358051	-4.12971	3.63216e-05	0.00169994	28.3216	18.2914	18.4142	41.2037	32.459	9.75712	9.60012	5.50109	3.35197	16.1246
Ythdc2	ENSMUSG00000034653	protein_coding	YTH domain containing 2 [Source:MGI Symbol;Acc:MGI:2448561]	50.6681	0.765842	0.185454	4.12955	3.63481e-05	0.00169994	30.8962	33.5342	34.4265	37.3166	46.5716	62.2955	71.6316	64.4414	60.3355	48.3738
Trim30a	ENSMUSG00000030921	protein_coding	tripartite motif-containing 30A [Source:MGI Symbol;Acc:MGI:98178]	10.7403	1.94525	0.471189	4.12839	3.65306e-05	0.0017025	4.29115	5.33499	5.60432	4.66457	5.64504	14.2604	20.6772	21.2185	30.1678	16.8924
Doc2g	ENSMUSG00000024871	protein_coding	double C2, gamma [Source:MGI Symbol;Acc:MGI:1926250]	16.4489	-2.07859	0.503793	-4.12587	3.69328e-05	0.00171525	21.4557	62.4956	16.813	48.2005	32.459	7.50548	4.43082	6.28696	10.0559	12.2854
Ndfip1	ENSMUSG00000024425	protein_coding	Nedd4 family interacting protein 1 [Source:MGI Symbol;Acc:MGI:1929601]	1628.81	0.29199	0.0707868	4.12492	3.70863e-05	0.0017164	1478.73	1463.31	1542.79	1390.04	1449.36	1677.47	1589.19	1801.22	2212.3	1774.47
Dhx35	ENSMUSG00000027655	protein_coding	DEAH (Asp-Glu-Ala-His) box polypeptide 35 [Source:MGI Symbol;Acc:MGI:1918965]	20.859	-0.953135	0.231432	-4.11842	3.81479e-05	0.00175942	32.6127	32.7721	32.0247	32.652	28.9308	15.7615	14.0309	17.2892	6.70395	21.4995
Crls1	ENSMUSG00000027357	protein_coding	cardiolipin synthase 1 [Source:MGI Symbol;Acc:MGI:1913836]	41.3072	0.747827	0.181638	4.11713	3.83615e-05	0.00176139	29.1798	31.2478	40.0309	24.8777	31.0477	54.0394	49.4775	57.3685	80.4474	37.624
Lmo3	ENSMUSG00000030226	protein_coding	LIM domain only 3 [Source:MGI Symbol;Acc:MGI:102810]	90.6479	-0.807693	0.196205	-4.11657	3.84548e-05	0.00176139	144.182	78.5006	84.8654	139.937	111.49	46.534	57.6007	75.4436	77.0954	66.034
Mllt6	ENSMUSG00000038437	protein_coding	myeloid/lymphoid or mixed-lineage leukemia; translocated to, 6 [Source:MGI Symbol;Acc:MGI:1935145]	119.501	-0.70036	0.170173	-4.11557	3.86229e-05	0.00176303	136.458	165.385	120.893	181.918	178.524	82.5602	84.9241	99.0197	107.263	115.176
Mtpn	ENSMUSG00000029840	protein_coding	myotrophin [Source:MGI Symbol;Acc:MGI:99445]	381.581	0.424497	0.103307	4.10909	3.97215e-05	0.0017982	372.471	351.347	308.238	298.532	342.231	410.55	490.344	455.019	442.461	443.81
Rnf10	ENSMUSG00000041740	protein_coding	ring finger protein 10 [Source:MGI Symbol;Acc:MGI:1859162]	121.021	-0.518648	0.126233	-4.10865	3.97982e-05	0.0017982	144.182	144.807	122.494	156.263	146.065	99.8228	89.3549	121.024	73.7434	100.587
Slc25a1	ENSMUSG00000003528	protein_coding	solute carrier family 25 (mitochondrial carrier, citrate transporter), member 1 [Source:MGI Symbol;Acc:MGI:1345283]	25.1134	-0.904222	0.220067	-4.10886	3.9762e-05	0.0017982	18.0228	38.8692	37.629	35.7617	33.1646	13.5099	19.2002	15.7174	23.4638	19.1959
Ctbp1	ENSMUSG00000037373	protein_coding	C-terminal binding protein 1 [Source:MGI Symbol;Acc:MGI:1201685]	227.107	-0.327668	0.0798165	-4.10527	4.03848e-05	0.00181854	226.572	262.177	248.191	286.871	286.486	212.405	203.079	204.326	221.23	208.084
9330121K16Rik	ENSMUSG00000110249	TEC	RIKEN cDNA 9330121K16 gene [Source:MGI Symbol;Acc:MGI:2443625]	25.7024	0.976327	0.238006	4.1021	4.09412e-05	0.00183739	28.3216	20.5778	15.2117	27.9874	16.9351	45.7834	44.3082	46.3664	30.1678	35.3205
Nop10	ENSMUSG00000027133	protein_coding	NOP10 ribonucleoprotein [Source:MGI Symbol;Acc:MGI:1913431]	263.431	0.394852	0.0964357	4.09446	4.23157e-05	0.00188295	234.297	201.205	222.572	220.79	233.564	292.714	301.296	303.346	291.622	263.368
Samd9l	ENSMUSG00000047735	protein_coding	sterile alpha motif domain containing 9-like [Source:MGI Symbol;Acc:MGI:1343184]	15.2381	1.27155	0.310555	4.09443	4.23213e-05	0.00188295	6.86583	6.09714	15.2117	11.6614	12.7013	26.2692	26.5849	29.0772	23.4638	23.0351
Tmem191c	ENSMUSG00000055692	protein_coding	transmembrane protein 191C [Source:MGI Symbol;Acc:MGI:107238]	133.384	-0.482761	0.117916	-4.09411	4.23802e-05	0.00188295	162.205	129.564	135.304	155.486	147.477	99.0723	83.4472	110.808	87.1513	133.604
Ptpn1	ENSMUSG00000027540	protein_coding	protein tyrosine phosphatase, non-receptor type 1 [Source:MGI Symbol;Acc:MGI:97805]	65.247	-0.621746	0.151929	-4.09236	4.27014e-05	0.00188466	79.8153	88.4085	76.8592	83.1848	88.9094	45.7834	51.6929	66.799	50.2796	57.5878
Tmem151a	ENSMUSG00000061451	protein_coding	transmembrane protein 151A [Source:MGI Symbol;Acc:MGI:2147713]	116.697	-0.568919	0.139019	-4.09237	4.26988e-05	0.00188466	95.2634	143.283	138.507	176.476	168.646	72.0526	97.4781	105.307	97.2073	111.336
Ptprf	ENSMUSG00000033295	protein_coding	protein tyrosine phosphatase, receptor type, F [Source:MGI Symbol;Acc:MGI:102695]	86.9013	-0.51353	0.125539	-4.0906	4.30257e-05	0.00189271	94.4052	109.748	107.283	115.059	104.433	83.3108	63.5085	74.6577	100.559	64.4984
Reep2	ENSMUSG00000038555	protein_coding	receptor accessory protein 2 [Source:MGI Symbol;Acc:MGI:2385070]	115.52	-0.492809	0.120535	-4.08852	4.34132e-05	0.00190347	116.719	137.186	122.494	171.812	154.533	87.0635	97.4781	100.591	77.0954	114.408
Med21	ENSMUSG00000030291	protein_coding	mediator complex subunit 21 [Source:MGI Symbol;Acc:MGI:1347064]	88.5957	0.568439	0.139065	4.08757	4.35921e-05	0.00190505	74.6659	64.7821	68.0524	66.0814	71.2686	100.573	122.586	84.0881	107.263	93.6762
Socs7	ENSMUSG00000038485	protein_coding	suppressor of cytokine signaling 7 [Source:MGI Symbol;Acc:MGI:2651588]	115.218	-0.620225	0.151829	-4.08502	4.40723e-05	0.00191974	113.286	137.948	158.522	157.04	128.425	113.333	73.8471	108.45	63.6875	84.4621
Ik	ENSMUSG00000024474	protein_coding	IK cytokine [Source:MGI Symbol;Acc:MGI:1345142]	172.905	0.405262	0.0993157	4.08054	4.49306e-05	0.00194128	158.772	173.768	164.126	126.721	135.481	195.142	203.818	197.253	181.007	216.53
Sulf1	ENSMUSG00000016918	protein_coding	sulfatase 1 [Source:MGI Symbol;Acc:MGI:2138563]	23.6155	-1.25177	0.306794	-4.08017	4.50037e-05	0.00194128	28.3216	39.6314	29.6228	36.5391	23.2858	15.7615	11.0771	14.9315	3.35197	16.1246
Zfp428	ENSMUSG00000064264	protein_coding	zinc finger protein 428 [Source:MGI Symbol;Acc:MGI:1916463]	60.1764	-0.582204	0.142655	-4.08122	4.48002e-05	0.00194128	72.9495	60.2092	57.6444	78.5202	73.3855	51.0372	48.7391	41.6511	40.2237	37.624
Cdkl5	ENSMUSG00000031292	protein_coding	cyclin-dependent kinase-like 5 [Source:MGI Symbol;Acc:MGI:1278336]	317.332	0.438642	0.107711	4.07239	4.65326e-05	0.00200075	263.476	295.711	273.811	340.514	316.828	388.033	460.806	390.578	385.477	375.473
Ppia	ENSMUSG00000071866	protein_coding	peptidylprolyl isomerase A [Source:MGI Symbol;Acc:MGI:97749]	66.0656	0.632114	0.155283	4.07073	4.68661e-05	0.00200861	44.6279	62.4956	49.6383	40.4263	64.918	75.0548	106.34	77.0153	70.3915	70.6411
Mybbp1a	ENSMUSG00000040463	protein_coding	MYB binding protein (P160) 1a [Source:MGI Symbol;Acc:MGI:106181]	30.2482	-0.811633	0.199599	-4.06632	4.77622e-05	0.00204046	46.3444	35.8207	33.6259	41.2037	39.5153	21.7659	22.8926	20.4326	13.4079	29.1778
Apba3	ENSMUSG00000004931	protein_coding	amyloid beta (A4) precursor protein-binding, family A, member 3 [Source:MGI Symbol;Acc:MGI:1888527]	12.5276	-1.3404	0.330106	-4.0605	4.89669e-05	0.00207775	13.7317	16.7671	21.6167	20.9906	16.2295	7.50548	9.60012	8.64458	0	4.60703
Lrrc45	ENSMUSG00000025145	protein_coding	leucine rich repeat containing 45 [Source:MGI Symbol;Acc:MGI:2387183]	81.4751	-0.887071	0.218455	-4.06066	4.89332e-05	0.00207775	103.846	112.035	101.678	110.395	98.0826	47.2845	33.9696	62.8696	70.3915	78.3194
Zcchc24	ENSMUSG00000055538	protein_coding	zinc finger, CCHC domain containing 24 [Source:MGI Symbol;Acc:MGI:1919168]	71.7623	-0.688538	0.169597	-4.05986	4.91028e-05	0.00207775	74.6659	86.1221	84.0648	84.7397	94.5544	65.2977	40.6159	55.0109	40.2237	57.5878
Tctn1	ENSMUSG00000038593	protein_coding	tectonic family member 1 [Source:MGI Symbol;Acc:MGI:3603820]	13.3893	-1.63497	0.402831	-4.0587	4.93457e-05	0.00208142	14.5899	27.4371	13.6105	24.8777	16.9351	7.50548	11.8155	3.92935	3.35197	3.83919
Eif3k	ENSMUSG00000053565	protein_coding	eukaryotic translation initiation factor 3, subunit K [Source:MGI Symbol;Acc:MGI:1921080]	148.607	0.444331	0.1097	4.05042	5.11257e-05	0.0021497	151.907	137.948	128.899	141.492	117.135	192.14	192.002	179.964	150.839	188.12
Dlk1	ENSMUSG00000040856	protein_coding	delta like non-canonical Notch ligand 1 [Source:MGI Symbol;Acc:MGI:94900]	6.61501	-4.06254	1.0038	-4.04717	5.18398e-05	0.00217287	3.43292	3.04857	8.00617	21.768	16.2295	1.5011	0	0	0	0.767838
Hipk2	ENSMUSG00000061436	protein_coding	homeodomain interacting protein kinase 2 [Source:MGI Symbol;Acc:MGI:1314872]	44.1541	-0.897175	0.221743	-4.04602	5.20964e-05	0.00217678	53.2102	46.4907	51.2395	58.3071	58.5673	18.7637	32.4927	15.7174	33.5197	46.0703
P3h3	ENSMUSG00000023191	protein_coding	prolyl 3-hydroxylase 3 [Source:MGI Symbol;Acc:MGI:1315208]	31.6769	-1.16	0.286862	-4.04376	5.26019e-05	0.00219103	39.4785	51.0635	48.037	42.7586	43.0434	17.2626	11.8155	18.8609	20.1118	33.7849
Pitpnm1	ENSMUSG00000024851	protein_coding	phosphatidylinositol transfer protein, membrane-associated 1 [Source:MGI Symbol;Acc:MGI:1197524]	80.601	-0.53234	0.131697	-4.04215	5.29644e-05	0.00219926	90.1141	84.5978	106.482	113.505	99.4938	66.0482	62.77	72.3001	93.8553	62.9627
Ctxn1	ENSMUSG00000048644	protein_coding	cortexin 1 [Source:MGI Symbol;Acc:MGI:88566]	110.76	-0.517926	0.128216	-4.03949	5.35666e-05	0.00221736	89.2558	106.7	112.887	136.827	134.775	78.057	81.2318	77.0153	77.0954	84.4621
Cisd1	ENSMUSG00000037710	protein_coding	CDGSH iron sulfur domain 1 [Source:MGI Symbol;Acc:MGI:1261855]	212.638	0.419088	0.103907	4.0333	5.49992e-05	0.00226961	192.243	182.152	167.329	192.802	203.927	264.943	268.803	231.832	231.286	245.708
Bex2	ENSMUSG00000042750	protein_coding	brain expressed X-linked 2 [Source:MGI Symbol;Acc:MGI:1338017]	580.316	0.453958	0.112591	4.03191	5.53254e-05	0.00227602	636.806	512.922	492.379	454.018	498.175	737.038	676.439	758.365	760.898	630.395
Wnk2	ENSMUSG00000037989	protein_coding	WNK lysine deficient protein kinase 2 [Source:MGI Symbol;Acc:MGI:1922857]	73.1235	-0.70401	0.174689	-4.03008	5.57579e-05	0.00228676	73.8077	88.4085	100.077	117.392	93.8488	54.79	53.9084	58.1544	83.7994	56.0521
9130024F11Rik	ENSMUSG00000087022	lncRNA	RIKEN cDNA 9130024F11 gene [Source:MGI Symbol;Acc:MGI:1926150]	74.2184	0.669968	0.166323	4.02812	5.62252e-05	0.00229182	71.233	76.9763	44.8346	51.3103	54.3335	81.0592	98.9551	117.881	67.0395	95.9797
Bst2	ENSMUSG00000046718	protein_coding	bone marrow stromal cell antigen 2 [Source:MGI Symbol;Acc:MGI:1916800]	13.3035	1.91637	0.475741	4.02817	5.62127e-05	0.00229182	6.0076	3.04857	3.20247	6.99685	4.93941	10.5077	21.4156	22.7902	10.0559	25.3386
Acin1	ENSMUSG00000022185	protein_coding	apoptotic chromatin condensation inducer 1 [Source:MGI Symbol;Acc:MGI:1891824]	196.666	-0.600905	0.14941	-4.02185	5.77419e-05	0.00233225	201.684	219.497	220.17	217.68	214.512	139.602	145.479	136.741	107.263	173.531
Cdh12	ENSMUSG00000040452	protein_coding	cadherin 12 [Source:MGI Symbol;Acc:MGI:109503]	57.9326	0.660453	0.164182	4.02269	5.75366e-05	0.00233225	49.7773	48.7771	37.629	55.1974	41.6322	66.0482	81.9702	75.4436	53.6316	74.4802
Usp11	ENSMUSG00000031066	protein_coding	ubiquitin specific peptidase 11 [Source:MGI Symbol;Acc:MGI:2384312]	75.2131	-0.644826	0.160323	-4.02205	5.7694e-05	0.00233225	76.3824	79.2628	112.887	113.505	113.606	66.7987	64.9854	59.7262	50.2796	69.8732
Plcxd2	ENSMUSG00000087141	protein_coding	phosphatidylinositol-specific phospholipase C, X domain containing 2 [Source:MGI Symbol;Acc:MGI:3647874]	65.4592	0.787498	0.1961	4.0158	5.92439e-05	0.00238568	74.6659	69.3549	43.2333	52.0877	49.3941	93.0679	116.678	100.591	100.559	84.4621
Rnf11	ENSMUSG00000028557	protein_coding	ring finger protein 11 [Source:MGI Symbol;Acc:MGI:1352759]	303.385	0.391301	0.0975019	4.01327	5.98842e-05	0.0024042	291.798	254.555	261.001	248	268.845	362.515	400.99	340.282	318.438	298.689
Pacs2	ENSMUSG00000021143	protein_coding	phosphofurin acidic cluster sorting protein 2 [Source:MGI Symbol;Acc:MGI:1924399]	72.5074	-0.649848	0.162057	-4.00999	6.07212e-05	0.00243049	66.9419	83.0735	97.6753	97.956	93.8488	60.7944	60.5546	40.0794	56.9836	64.4984
Cox7a2l	ENSMUSG00000024248	protein_coding	cytochrome c oxidase subunit 7A2 like [Source:MGI Symbol;Acc:MGI:106015]	139.901	0.588859	0.147111	4.00283	6.25882e-05	0.00249772	171.646	99.8406	112.086	94.0688	103.022	161.368	175.756	185.465	194.415	157.407
Ece2	ENSMUSG00000022842	protein_coding	endothelin converting enzyme 2 [Source:MGI Symbol;Acc:MGI:1101356]	9.2123	-1.52254	0.38044	-4.00205	6.27968e-05	0.00249856	12.8734	13.7186	12.0093	12.4389	15.5239	4.50329	2.95388	5.50109	10.0559	4.60703
Srrt	ENSMUSG00000037364	protein_coding	serrate RNA effector molecule homolog (Arabidopsis) [Source:MGI Symbol;Acc:MGI:1933527]	98.9385	-0.569809	0.142482	-3.99916	6.35666e-05	0.00252166	96.9799	89.9328	96.074	100.288	128.425	73.5537	56.1238	66.0131	83.7994	78.3194
Nisch	ENSMUSG00000021910	protein_coding	nischarin [Source:MGI Symbol;Acc:MGI:1928323]	225.024	-0.392521	0.0981724	-3.99828	6.38037e-05	0.00252356	230.864	234.74	290.624	289.981	285.075	219.91	220.064	204.326	174.303	181.21
Bcl2l1	ENSMUSG00000007659	protein_coding	BCL2-like 1 [Source:MGI Symbol;Acc:MGI:88139]	85.2318	-0.500449	0.125293	-3.99423	6.49056e-05	0.00255955	91.8305	89.1706	94.4728	105.73	110.784	55.5405	75.324	70.7283	77.0954	72.9446
Kmt2c	ENSMUSG00000038056	protein_coding	lysine (K)-specific methyltransferase 2C [Source:MGI Symbol;Acc:MGI:2444959]	227.866	-0.472243	0.118373	-3.98944	6.62296e-05	0.0025964	238.588	292.663	290.624	234.006	270.962	216.908	156.556	188.609	231.286	187.352
Sprn	ENSMUSG00000045733	protein_coding	shadow of prion protein [Source:MGI Symbol;Acc:MGI:3582583]	55.3534	0.640195	0.160453	3.98992	6.60956e-05	0.0025964	45.4861	54.1121	43.2333	42.7586	47.2772	69.0504	80.4933	74.6577	73.7434	63.7305
Gfra1	ENSMUSG00000025089	protein_coding	glial cell line derived neurotrophic factor family receptor alpha 1 [Source:MGI Symbol;Acc:MGI:1100842]	33.8935	-0.863651	0.216834	-3.98301	6.8048e-05	0.00264435	36.9039	27.4371	53.6413	43.536	38.104	23.267	22.1541	20.4326	10.0559	26.8743
Hspa5	ENSMUSG00000026864	protein_coding	heat shock protein 5 [Source:MGI Symbol;Acc:MGI:95835]	439.473	-0.552868	0.138804	-3.98308	6.8027e-05	0.00264435	467.735	400.887	517.199	527.096	527.106	383.53	298.342	338.71	328.494	322.492
Itm2a	ENSMUSG00000031239	protein_coding	integral membrane protein 2A [Source:MGI Symbol;Acc:MGI:107706]	93.1975	-0.551586	0.138446	-3.98413	6.77285e-05	0.00264435	97.8381	93.7435	116.89	93.2914	87.4981	53.2889	49.4775	63.6555	97.2073	85.9978
Ptpro	ENSMUSG00000030223	protein_coding	protein tyrosine phosphatase, receptor type, O [Source:MGI Symbol;Acc:MGI:1097152]	11.0069	-1.88493	0.474321	-3.97396	7.0687e-05	0.00273892	24.8886	29.7235	6.40494	20.9906	10.5844	8.25602	3.69235	3.92935	6.70395	3.07135
Cmpk2	ENSMUSG00000020638	protein_coding	cytidine monophosphate (UMP-CMP) kinase 2, mitochondrial [Source:MGI Symbol;Acc:MGI:99830]	52.4941	0.868894	0.218701	3.97297	7.09816e-05	0.00274236	31.7545	47.2528	41.6321	30.3197	40.9265	55.5405	53.9084	102.163	60.3355	77.5516
Pabpc1	ENSMUSG00000022283	protein_coding	poly(A) binding protein, cytoplasmic 1 [Source:MGI Symbol;Acc:MGI:1349722]	276.217	-0.542696	0.136649	-3.97146	7.14336e-05	0.00274391	266.051	303.333	362.68	297.755	312.594	213.906	169.848	212.185	237.99	237.262
Plk2	ENSMUSG00000021701	protein_coding	polo like kinase 2 [Source:MGI Symbol;Acc:MGI:1099790]	184.201	0.496824	0.12509	3.97174	7.13482e-05	0.00274391	173.362	188.249	144.111	165.592	205.338	261.191	255.511	209.042	251.398	257.993
Cadm2	ENSMUSG00000064115	protein_coding	cell adhesion molecule 2 [Source:MGI Symbol;Acc:MGI:2442722]	631.762	0.362599	0.0913381	3.96986	7.19162e-05	0.00274662	653.112	605.903	535.613	507.661	527.106	714.521	745.117	739.504	827.938	635.002
S100a11	ENSMUSG00000027907	protein_coding	S100 calcium binding protein A11 [Source:MGI Symbol;Acc:MGI:1338798]	6.66423	-2.34897	0.591697	-3.96988	7.19076e-05	0.00274662	10.2987	9.90785	7.20555	16.326	8.46756	3.00219	0	0.785871	0	5.37486
Nt5c3	ENSMUSG00000029780	protein_coding	5'-nucleotidase, cytosolic III [Source:MGI Symbol;Acc:MGI:1927186]	177.197	0.361057	0.0909728	3.96884	7.22223e-05	0.00275043	126.16	150.904	139.307	164.037	165.117	185.385	176.494	194.896	167.599	214.995
Akr1a1	ENSMUSG00000028692	protein_coding	aldo-keto reductase family 1, member A1 (aldehyde reductase) [Source:MGI Symbol;Acc:MGI:1929955]	349.149	0.365074	0.0921473	3.96186	7.4369e-05	0.00280018	322.694	339.915	329.854	317.191	348.581	419.556	414.282	433.801	482.684	406.954
Gm43341	ENSMUSG00000105791	TEC	predicted gene 43341 [Source:MGI Symbol;Acc:MGI:5663478]	40.4694	0.891201	0.224844	3.96364	7.38166e-05	0.00280018	33.4709	36.5828	26.4204	27.21	31.7533	69.8009	62.0315	56.5827	70.3915	35.3205
Keap1	ENSMUSG00000003308	protein_coding	kelch-like ECH-associated protein 1 [Source:MGI Symbol;Acc:MGI:1858732]	131.003	-0.601789	0.15186	-3.96278	7.40829e-05	0.00280018	108.137	153.191	164.927	153.153	155.239	84.0613	91.5703	113.165	83.7994	110.569
Panx2	ENSMUSG00000058441	protein_coding	pannexin 2 [Source:MGI Symbol;Acc:MGI:1890615]	26.2909	-0.970501	0.24492	-3.96251	7.41645e-05	0.00280018	33.4709	27.4371	30.4234	34.2068	32.459	10.5077	16.2464	21.2185	20.1118	15.3568
Car11	ENSMUSG00000003273	protein_coding	carbonic anhydrase 11 [Source:MGI Symbol;Acc:MGI:1336193]	148.87	-0.566043	0.142926	-3.96039	7.48265e-05	0.00280793	178.512	147.856	135.304	191.247	172.174	117.085	103.386	119.452	107.263	109.801
Rbm7	ENSMUSG00000042396	protein_coding	RNA binding motif protein 7 [Source:MGI Symbol;Acc:MGI:1914260]	35.6438	0.718332	0.181404	3.95985	7.49962e-05	0.00280793	26.6051	27.4371	32.8253	19.4357	28.9308	45.0329	43.5698	35.3642	60.3355	47.6059
Cul1	ENSMUSG00000029686	protein_coding	cullin 1 [Source:MGI Symbol;Acc:MGI:1349658]	161.513	0.400576	0.101218	3.95757	7.57159e-05	0.00282694	151.048	138.71	140.108	128.276	135.481	167.372	180.187	183.894	197.767	199.638
Hcfc2	ENSMUSG00000020246	protein_coding	host cell factor C2 [Source:MGI Symbol;Acc:MGI:1915183]	56.1633	0.679909	0.171839	3.95667	7.60031e-05	0.00282973	45.4861	47.2528	44.0339	45.0908	41.6322	77.3064	65.7239	58.1544	83.7994	79.8551
Aplp1	ENSMUSG00000006651	protein_coding	amyloid beta (A4) precursor-like protein 1 [Source:MGI Symbol;Acc:MGI:88046]	684.399	-0.260088	0.0657985	-3.95279	7.72444e-05	0.00285997	702.89	762.904	735.767	754.105	771.959	653.727	637.3	594.904	713.971	561.289
Rab6a	ENSMUSG00000030704	protein_coding	RAB6A, member RAS oncogene family [Source:MGI Symbol;Acc:MGI:894313]	966.51	0.274252	0.0693722	3.95334	7.70679e-05	0.00285997	898.566	849.788	921.51	845.842	845.345	943.438	996.935	1022.42	1270.4	1101.85
Pias4	ENSMUSG00000004934	protein_coding	protein inhibitor of activated STAT 4 [Source:MGI Symbol;Acc:MGI:2136940]	36.7762	-0.91008	0.23045	-3.94914	7.84317e-05	0.00289589	41.195	40.3935	45.6352	51.3103	49.3941	16.512	28.8004	20.4326	30.1678	29.1778
Acot7	ENSMUSG00000028937	protein_coding	acyl-CoA thioesterase 7 [Source:MGI Symbol;Acc:MGI:1917275]	215.366	-0.505233	0.128139	-3.94284	8.05223e-05	0.0029405	204.259	260.653	281.817	294.645	306.243	214.657	191.264	198.825	197.767	150.496
Agap3	ENSMUSG00000023353	protein_coding	ArfGAP with GTPase domain, ankyrin repeat and PH domain 3 [Source:MGI Symbol;Acc:MGI:2183446]	108.441	-0.533401	0.135245	-3.94396	8.01485e-05	0.0029405	118.436	115.846	139.307	132.94	127.013	98.3218	104.863	72.3001	97.2073	74.4802
Herc3	ENSMUSG00000029804	protein_coding	hect domain and RLD 3 [Source:MGI Symbol;Acc:MGI:1921248]	120.186	0.522982	0.132632	3.9431	8.04342e-05	0.0029405	121.869	121.181	88.0679	113.505	100.905	137.35	167.633	142.243	207.822	143.586
Sipa1l3	ENSMUSG00000030583	protein_coding	signal-induced proliferation-associated 1 like 3 [Source:MGI Symbol;Acc:MGI:1921456]	26.484	-1.05625	0.267795	-3.94425	8.00498e-05	0.0029405	28.3216	28.1993	42.4327	38.8714	31.0477	19.5142	14.0309	11.0022	46.9276	9.98189
Map7d1	ENSMUSG00000028849	protein_coding	MAP7 domain containing 1 [Source:MGI Symbol;Acc:MGI:2384297]	275.893	-0.351678	0.0892863	-3.93876	8.19021e-05	0.00297459	272.917	306.381	316.244	324.188	294.953	201.897	216.372	236.547	261.454	285.636
Meis2	ENSMUSG00000027210	protein_coding	Meis homeobox 2 [Source:MGI Symbol;Acc:MGI:108564]	272.165	-1.40071	0.355603	-3.93898	8.18299e-05	0.00297459	324.411	432.135	172.933	482.783	445.253	128.344	113.724	127.311	181.007	157.407
Cygb	ENSMUSG00000020810	protein_coding	cytoglobin [Source:MGI Symbol;Acc:MGI:2149481]	80.8988	-0.616858	0.156709	-3.93632	8.27412e-05	0.00298877	74.6659	101.365	96.074	108.063	111.49	54.0394	73.1086	57.3685	63.6875	73.7124
Pkig	ENSMUSG00000035268	protein_coding	protein kinase inhibitor, gamma [Source:MGI Symbol;Acc:MGI:1343086]	224.579	-0.356036	0.0904369	-3.93685	8.25582e-05	0.00298877	222.281	218.735	240.185	246.445	261.083	211.654	169.11	190.181	177.655	180.442
Gm38073	ENSMUSG00000103914	TEC	predicted gene, 38073 [Source:MGI Symbol;Acc:MGI:5611301]	49.8553	1.07151	0.272256	3.93567	8.29656e-05	0.00298878	45.4861	54.1121	26.4204	29.5423	32.459	63.7966	110.032	62.0838	97.2073	68.3375
Kmt2b	ENSMUSG00000006307	protein_coding	lysine (K)-specific methyltransferase 2B [Source:MGI Symbol;Acc:MGI:109565]	26.0251	-0.899783	0.228885	-3.93116	8.45386e-05	0.00303724	30.8962	42.68	32.0247	41.2037	38.8096	14.2604	16.9848	20.4326	26.8158	25.3386
Fkbp1a	ENSMUSG00000032966	protein_coding	FK506 binding protein 1a [Source:MGI Symbol;Acc:MGI:95541]	664.547	-0.342229	0.0872215	-3.92368	8.72071e-05	0.00311631	623.074	650.869	749.378	776.651	796.656	565.162	505.114	604.334	633.523	551.307
Lrrc73	ENSMUSG00000071073	protein_coding	leucine rich repeat containing 73 [Source:MGI Symbol;Acc:MGI:2684934]	63.3395	-0.647996	0.165123	-3.92432	8.69742e-05	0.00311631	71.233	80.7871	72.0555	76.9654	81.1474	55.5405	44.3082	49.5098	16.7599	62.9627
Ifi204	ENSMUSG00000073489	protein_coding	interferon activated gene 204 [Source:MGI Symbol;Acc:MGI:96429]	4.62806	2.92917	0.748044	3.91577	9.01151e-05	0.00321162	1.71646	1.52428	1.60123	0.777428	0	7.50548	8.86165	10.2163	6.70395	7.67838
Prlr	ENSMUSG00000005268	protein_coding	prolactin receptor [Source:MGI Symbol;Acc:MGI:97763]	18.1039	-3.67993	0.940327	-3.91346	9.09842e-05	0.00323394	2.57469	13.7186	41.6321	25.6551	19.7576	2.25164	0	0	6.70395	2.30351
Tacr1	ENSMUSG00000030043	protein_coding	tachykinin receptor 1 [Source:MGI Symbol;Acc:MGI:98475]	5.38646	-2.55416	0.653259	-3.90988	9.23415e-05	0.00327346	11.157	6.85928	5.60432	10.884	11.9957	2.25164	2.21541	0	0	2.30351
Nagpa	ENSMUSG00000023143	protein_coding	N-acetylglucosamine-1-phosphodiester alpha-N-acetylglucosaminidase [Source:MGI Symbol;Acc:MGI:1351598]	14.4932	-1.34233	0.343536	-3.9074	9.32954e-05	0.0032985	13.7317	17.5293	21.6167	22.5454	24.697	5.25383	7.38471	7.85871	6.70395	12.2854
Ddx25	ENSMUSG00000032101	protein_coding	DEAD box helicase 25 [Source:MGI Symbol;Acc:MGI:1353582]	93.4565	0.553095	0.141642	3.90488	9.4273e-05	0.00330753	90.1141	73.9278	74.4574	78.5202	81.8531	119.337	129.971	117.095	73.7434	120.551
Gadd45g	ENSMUSG00000021453	protein_coding	growth arrest and DNA-damage-inducible 45 gamma [Source:MGI Symbol;Acc:MGI:1346325]	28.8022	-0.984224	0.251991	-3.90579	9.39175e-05	0.00330753	18.0228	38.1071	40.8315	31.8746	40.2209	11.2582	16.2464	17.2892	6.70395	27.6422
Gnal	ENSMUSG00000024524	protein_coding	guanine nucleotide binding protein, alpha stimulating, olfactory type [Source:MGI Symbol;Acc:MGI:95774]	214.697	-0.768926	0.196917	-3.90482	9.42953e-05	0.00330753	284.932	161.574	170.531	279.097	304.127	120.838	116.678	149.315	154.191	153.568
C130073E24Rik	ENSMUSG00000110246	lncRNA	RIKEN cDNA C130073E24 gene [Source:MGI Symbol;Acc:MGI:2442759]	13.443	-1.76653	0.452684	-3.90235	9.52636e-05	0.003324	12.0152	22.8643	16.0123	33.4294	14.1126	5.25383	9.60012	5.50109	3.35197	2.30351
Klhl13	ENSMUSG00000036782	protein_coding	kelch-like 13 [Source:MGI Symbol;Acc:MGI:1914705]	73.441	-1.51797	0.388929	-3.90296	9.50252e-05	0.003324	90.9723	62.4956	71.2549	111.95	110.078	45.7834	25.8465	29.0772	13.4079	40.6954
Anapc2	ENSMUSG00000026965	protein_coding	anaphase promoting complex subunit 2 [Source:MGI Symbol;Acc:MGI:2139135]	52.9833	-0.674505	0.172905	-3.90101	9.57912e-05	0.00333368	59.2178	67.0685	71.2549	68.4137	69.1517	42.7812	46.5236	52.6533	30.1678	30.7135
Cyhr1	ENSMUSG00000053929	protein_coding	cysteine and histidine rich 1 [Source:MGI Symbol;Acc:MGI:1859320]	97.2189	-0.458713	0.117798	-3.89406	9.85803e-05	0.00342181	108.995	110.511	117.691	127.498	108.667	87.0635	81.9702	83.3023	60.3355	93.6762
Ppp2r3d	ENSMUSG00000093803	protein_coding	protein phosphatase 2 (formerly 2A), regulatory subunit B'', delta [Source:MGI Symbol;Acc:MGI:1335093]	30.6962	-0.74313	0.190938	-3.89199	9.9426e-05	0.0034422	41.195	38.1071	34.4265	53.6425	38.104	24.7681	22.1541	22.0044	23.4638	26.8743
Mob3b	ENSMUSG00000073910	protein_coding	MOB kinase activator 3B [Source:MGI Symbol;Acc:MGI:2664539]	5.82284	-2.25493	0.580085	-3.88724	0.000101392	0.00350117	11.157	9.1457	5.60432	6.99685	9.17319	1.5011	4.43082	0	0	1.53568
Chd3	ENSMUSG00000018474	protein_coding	chromodomain helicase DNA binding protein 3 [Source:MGI Symbol;Acc:MGI:1344395]	228.597	-0.476343	0.122635	-3.88422	0.000102657	0.00353571	218.848	249.22	265.004	262.771	228.624	203.398	160.987	174.463	194.415	158.942
Grid2	ENSMUSG00000071424	protein_coding	glutamate receptor, ionotropic, delta 2 [Source:MGI Symbol;Acc:MGI:95813]	47.5804	-0.676349	0.174358	-3.87908	0.000104851	0.00359268	71.233	50.3014	53.6413	53.6425	64.918	38.2779	28.8004	45.5805	26.8158	38.3919
Lsr	ENSMUSG00000001247	protein_coding	lipolysis stimulated lipoprotein receptor [Source:MGI Symbol;Acc:MGI:1927471]	5.27714	-2.19882	0.566775	-3.87952	0.000104662	0.00359268	6.86583	10.67	5.60432	14.7711	8.46756	1.5011	1.47694	2.35761	3.35197	2.30351
Fbxw8	ENSMUSG00000032867	protein_coding	F-box and WD-40 domain protein 8 [Source:MGI Symbol;Acc:MGI:1923041]	20.5519	-0.990043	0.255428	-3.87602	0.00010618	0.00362891	21.4557	25.1507	27.221	27.21	28.9308	9.75712	12.554	14.9315	13.4079	13.8211
Zfp652	ENSMUSG00000075595	protein_coding	zinc finger protein 652 [Source:MGI Symbol;Acc:MGI:2442221]	46.045	-0.641266	0.165538	-3.87382	0.000107142	0.00365241	59.2178	51.0635	54.442	60.6394	57.156	26.2692	33.2312	43.2229	23.4638	47.6059
Atf5	ENSMUSG00000038539	protein_coding	activating transcription factor 5 [Source:MGI Symbol;Acc:MGI:2141857]	12.3807	-1.32575	0.342681	-3.86875	0.000109393	0.00368677	18.0228	16.005	15.2117	17.1034	16.9351	8.25602	8.12318	3.14348	10.0559	6.91054
Cacnb4	ENSMUSG00000017412	protein_coding	calcium channel, voltage-dependent, beta 4 subunit [Source:MGI Symbol;Acc:MGI:103301]	516.026	0.409189	0.105749	3.86943	0.000109092	0.00368677	547.55	511.397	397.106	457.128	453.014	543.397	700.07	677.42	606.707	598.913
Ecrg4	ENSMUSG00000026051	protein_coding	ECRG4 augurin precursor [Source:MGI Symbol;Acc:MGI:1926146]	26.9877	-3.18	0.821843	-3.86935	0.000109126	0.00368677	8.58229	19.0536	64.85	34.2068	35.2815	0.750548	4.43082	3.14348	0	7.67838
Fcho1	ENSMUSG00000070000	protein_coding	FCH domain only 1 [Source:MGI Symbol;Acc:MGI:1921265]	81.8683	-0.59824	0.154608	-3.8694	0.000109103	0.00368677	83.2482	101.365	68.0524	118.947	107.256	64.5471	54.6468	62.0838	56.9836	71.4089
Foxo1	ENSMUSG00000044167	protein_coding	forkhead box O1 [Source:MGI Symbol;Acc:MGI:1890077]	30.542	-0.885726	0.228962	-3.86844	0.000109533	0.00368677	39.4785	29.7235	31.2241	52.8651	43.0434	15.7615	22.8926	15.7174	33.5197	25.3386
Srsf6	ENSMUSG00000016921	protein_coding	serine and arginine-rich splicing factor 6 [Source:MGI Symbol;Acc:MGI:1915246]	106.169	-0.501065	0.129616	-3.86575	0.000110747	0.00371824	133.884	118.894	134.504	149.266	126.308	95.3196	86.4011	95.0903	80.4474	104.426
Septin6	ENSMUSG00000050379	protein_coding	septin 6 [Source:MGI Symbol;Acc:MGI:1888939]	59.7841	0.766071	0.198421	3.86084	0.000112998	0.0037843	61.7925	57.9228	43.2333	40.4263	44.4547	75.8053	113.724	80.1588	70.3915	76.7838
Slc26a10	ENSMUSG00000040441	protein_coding	solute carrier family 26, member 10 [Source:MGI Symbol;Acc:MGI:2143920]	5.08224	-3.15773	0.818378	-3.85852	0.000114075	0.00381078	3.43292	5.33499	7.20555	7.77428	9.17319	0.750548	1.47694	0.785871	0	0
Mdk	ENSMUSG00000027239	protein_coding	midkine [Source:MGI Symbol;Acc:MGI:96949]	29.2023	-0.993647	0.258011	-3.85117	0.000117553	0.00391715	28.3216	29.7235	32.8253	36.5391	34.5759	11.2582	14.0309	14.9315	33.5197	19.9638
Miga2	ENSMUSG00000026858	protein_coding	mitoguardin 2 [Source:MGI Symbol;Acc:MGI:1922035]	55.3825	-0.816464	0.212177	-3.84804	0.000119069	0.00395778	57.5014	83.8356	75.258	86.2945	69.1517	30.7725	45.0467	43.2229	53.6316	46.8381
Prpf40b	ENSMUSG00000023007	protein_coding	pre-mRNA processing factor 40B [Source:MGI Symbol;Acc:MGI:1925583]	101.068	-0.843688	0.219411	-3.84525	0.000120432	0.00399313	122.727	134.899	131.301	130.608	134.07	56.2911	49.4775	83.3023	67.0395	111.336
Hdac11	ENSMUSG00000034245	protein_coding	histone deacetylase 11 [Source:MGI Symbol;Acc:MGI:2385252]	143.928	-0.427924	0.111331	-3.8437	0.000121194	0.0039985	142.466	155.477	176.136	211.46	188.403	133.597	127.755	130.455	110.615	130.532
Rwdd2a	ENSMUSG00000032417	protein_coding	RWD domain containing 2A [Source:MGI Symbol;Acc:MGI:1916769]	38.4383	0.663885	0.172699	3.84417	0.00012096	0.0039985	29.1798	37.345	28.8222	38.094	32.459	50.2867	56.1238	43.2229	60.3355	55.2843
Lrrc41	ENSMUSG00000028703	protein_coding	leucine rich repeat containing 41 [Source:MGI Symbol;Acc:MGI:2441984]	62.1148	-0.588477	0.153138	-3.84279	0.000121644	0.00400344	68.6583	65.5442	87.2673	93.2914	76.208	52.5383	43.5698	51.8675	36.8717	63.7305
Kcnh7	ENSMUSG00000059742	protein_coding	potassium voltage-gated channel, subfamily H (eag-related), member 7 [Source:MGI Symbol;Acc:MGI:2159566]	215.844	0.671142	0.174811	3.83925	0.00012341	0.00403787	220.565	252.269	129.7	166.37	177.113	260.44	390.651	333.209	231.286	268.743
Mapk8ip3	ENSMUSG00000024163	protein_coding	mitogen-activated protein kinase 8 interacting protein 3 [Source:MGI Symbol;Acc:MGI:1353598]	133.482	-0.407021	0.106026	-3.83888	0.000123599	0.00403787	131.309	176.055	168.93	165.592	160.178	97.5712	143.263	117.095	134.079	119.015
Rnf112	ENSMUSG00000010086	protein_coding	ring finger protein 112 [Source:MGI Symbol;Acc:MGI:106611]	202.017	-0.438099	0.114089	-3.83997	0.00012305	0.00403787	273.775	198.919	232.179	216.902	247.676	145.606	186.095	190.967	130.727	193.495
Scn1a	ENSMUSG00000064329	protein_coding	sodium channel, voltage-gated, type I, alpha [Source:MGI Symbol;Acc:MGI:98246]	178.892	0.593631	0.154684	3.83771	0.000124189	0.00404721	171.646	178.341	136.105	129.053	142.537	197.394	271.019	252.264	197.767	218.066
C030006N10Rik	ENSMUSG00000112409	TEC	RIKEN cDNA C030006N10 gene [Source:MGI Symbol;Acc:MGI:1925940]	54.2817	-0.644822	0.168061	-3.83682	0.000124636	0.0040519	59.2178	80.0249	75.258	71.5234	59.2729	53.2889	35.4466	40.0794	46.9276	48.3738
Snhg12	ENSMUSG00000086290	lncRNA	small nucleolar RNA host gene 12 [Source:MGI Symbol;Acc:MGI:1916721]	58.6794	0.59776	0.156029	3.83109	0.000127575	0.00413734	55.7849	44.9664	44.8346	47.4231	53.6279	83.3108	83.4472	69.9425	87.1513	56.82
Galnt2	ENSMUSG00000089704	protein_coding	polypeptide N-acetylgalactosaminyltransferase 2 [Source:MGI Symbol;Acc:MGI:894694]	67.3156	-0.790848	0.2067	-3.82607	0.000130203	0.00421233	42.9115	75.4521	91.2703	122.834	96.6713	49.5361	42.0928	40.0794	53.6316	57.5878
Camta2	ENSMUSG00000040712	protein_coding	calmodulin binding transcription activator 2 [Source:MGI Symbol;Acc:MGI:2135957]	91.6228	-0.504867	0.132021	-3.82415	0.000131226	0.00422491	86.6811	111.273	123.295	101.843	122.074	56.2911	81.9702	91.9468	60.3355	87.5335
Ube2r2	ENSMUSG00000036241	protein_coding	ubiquitin-conjugating enzyme E2R 2 [Source:MGI Symbol;Acc:MGI:1914865]	173.621	-0.395682	0.103469	-3.82418	0.000131208	0.00422491	180.228	189.773	211.363	186.583	185.581	120.088	128.494	151.673	160.895	175.067
Gpd1	ENSMUSG00000023019	protein_coding	glycerol-3-phosphate dehydrogenase 1 (soluble) [Source:MGI Symbol;Acc:MGI:95679]	37.7642	-0.7598	0.198993	-3.81822	0.00013442	0.00431733	41.195	50.3014	45.6352	52.8651	69.1517	21.7659	33.9696	37.7218	33.5197	29.1778
Zfp445	ENSMUSG00000047036	protein_coding	zinc finger protein 445 [Source:MGI Symbol;Acc:MGI:2143340]	147.287	0.411685	0.107904	3.81527	0.000136033	0.00435863	175.937	152.428	127.298	141.492	127.719	182.383	229.664	172.106	191.063	187.352
Atp6v0a1	ENSMUSG00000019302	protein_coding	ATPase, H+ transporting, lysosomal V0 subunit A1 [Source:MGI Symbol;Acc:MGI:103286]	160.822	-0.389066	0.10203	-3.81324	0.000137154	0.004384	171.646	176.817	180.939	204.464	204.633	120.838	158.771	138.313	120.671	168.924
Ndufv1	ENSMUSG00000037916	protein_coding	NADH:ubiquinone oxidoreductase core subunit V1 [Source:MGI Symbol;Acc:MGI:107851]	271.055	0.276474	0.0725363	3.81153	0.00013811	0.00440398	234.297	261.415	244.989	238.67	261.789	278.453	314.588	286.057	358.661	297.921
Drd2	ENSMUSG00000032259	protein_coding	dopamine receptor D2 [Source:MGI Symbol;Acc:MGI:94924]	12.4579	-4.84798	1.27477	-3.80302	0.000142944	0.00454726	26.6051	3.81071	0.800617	30.3197	29.6365	0.750548	0	0	0	1.53568
Ppp5c	ENSMUSG00000003099	protein_coding	protein phosphatase 5, catalytic subunit [Source:MGI Symbol;Acc:MGI:102666]	132.773	-0.496994	0.130783	-3.80013	0.000144621	0.00457874	122.727	137.186	144.111	185.028	165.117	105.077	88.6165	117.881	120.671	106.729
Ptpru	ENSMUSG00000028909	protein_coding	protein tyrosine phosphatase, receptor type, U [Source:MGI Symbol;Acc:MGI:1321151]	12.9853	-1.14861	0.302234	-3.80038	0.000144475	0.00457874	12.8734	18.2914	27.221	20.2131	17.6407	6.00438	10.3386	11.0022	13.4079	6.1427
Trf	ENSMUSG00000032554	protein_coding	transferrin [Source:MGI Symbol;Acc:MGI:98821]	309.261	-0.539258	0.142075	-3.79559	0.000147292	0.00465228	366.464	314.765	389.9	388.714	414.91	220.661	238.526	229.474	194.415	393.901
Rufy2	ENSMUSG00000020070	protein_coding	RUN and FYVE domain-containing 2 [Source:MGI Symbol;Acc:MGI:1917682]	168.598	0.377141	0.0993916	3.7945	0.000147944	0.0046618	148.474	182.914	160.924	150.044	129.836	201.147	193.479	217.686	181.007	201.941
Trim30d	ENSMUSG00000057596	protein_coding	tripartite motif-containing 30D [Source:MGI Symbol;Acc:MGI:3035181]	5.9332	2.14055	0.564728	3.7904	0.000150404	0.00472816	2.57469	3.81071	1.60123	4.66457	1.41126	9.00657	13.2925	12.5739	10.0559	20.7316
Actn2	ENSMUSG00000052374	protein_coding	actinin alpha 2 [Source:MGI Symbol;Acc:MGI:109192]	11.5109	-2.26547	0.598421	-3.78574	0.00015325	0.00480628	19.7393	10.67	4.8037	27.9874	21.8745	4.50329	1.47694	3.92935	0	4.60703
Xaf1	ENSMUSG00000040483	protein_coding	XIAP associated factor 1 [Source:MGI Symbol;Acc:MGI:3772572]	20.0794	1.30356	0.344423	3.78476	0.000153858	0.00481401	11.157	14.4807	16.0123	15.5486	9.87882	22.5164	36.1851	50.2957	30.1678	32.2492
Rplp2	ENSMUSG00000025508	protein_coding	ribosomal protein, large P2 [Source:MGI Symbol;Acc:MGI:1914436]	407.413	-0.324917	0.0858946	-3.78274	0.000155111	0.00484185	437.697	445.853	461.155	496.777	466.421	319.733	357.42	335.567	455.869	407.722
Alas1	ENSMUSG00000032786	protein_coding	aminolevulinic acid synthase 1 [Source:MGI Symbol;Acc:MGI:87989]	48.8006	-0.612987	0.162132	-3.7808	0.000156325	0.00486836	46.3444	75.4521	62.4481	75.4105	71.9743	47.2845	37.662	47.1522	30.1678	46.0703
Dnajb2	ENSMUSG00000026203	protein_coding	DnaJ heat shock protein family (Hsp40) member B2 [Source:MGI Symbol;Acc:MGI:1928739]	80.3088	-0.539489	0.142742	-3.77948	0.000157159	0.00487877	91.8305	102.127	101.678	98.7334	96.6713	72.8031	58.3392	69.1566	67.0395	72.9446
Rab11fip3	ENSMUSG00000037098	protein_coding	RAB11 family interacting protein 3 (class II) [Source:MGI Symbol;Acc:MGI:2444431]	83.5774	-0.599609	0.158664	-3.77911	0.000157392	0.00487877	83.2482	104.413	100.077	108.063	128.425	53.2889	70.8932	69.1566	67.0395	85.9978
Slc12a2	ENSMUSG00000024597	protein_coding	solute carrier family 12, member 2 [Source:MGI Symbol;Acc:MGI:101924]	200.545	-0.616346	0.163129	-3.77828	0.000157915	0.00488364	222.281	211.875	242.587	222.344	225.802	139.602	121.109	150.101	137.431	191.192
Irf7	ENSMUSG00000025498	protein_coding	interferon regulatory factor 7 [Source:MGI Symbol;Acc:MGI:1859212]	9.22173	2.28213	0.604175	3.77727	0.000158556	0.00489211	5.14937	3.04857	1.60123	2.33228	6.35067	12.7593	11.0771	14.9315	26.8158	23.803
Dctn4	ENSMUSG00000024603	protein_coding	dynactin 4 [Source:MGI Symbol;Acc:MGI:1914915]	132.68	0.433439	0.114774	3.77647	0.000159069	0.00489662	113.286	119.656	101.678	140.715	131.247	163.619	189.787	139.099	177.655	153.568
Sytl2	ENSMUSG00000030616	protein_coding	synaptotagmin-like 2 [Source:MGI Symbol;Acc:MGI:1933366]	133.387	0.662958	0.175583	3.77575	0.00015953	0.00489947	160.489	140.996	104.881	109.617	103.728	154.613	200.864	232.618	147.487	226.512
D6Wsu163e	ENSMUSG00000030347	protein_coding	DNA segment, Chr 6, Wayne State University 163, expressed [Source:MGI Symbol;Acc:MGI:107893]	25.5688	1.0994	0.291338	3.77361	0.000160901	0.00493021	24.0304	16.005	19.2148	10.884	22.5802	34.5252	48.7391	39.2935	50.2796	30.7135
Gm38157	ENSMUSG00000103364	TEC	predicted gene, 38157 [Source:MGI Symbol;Acc:MGI:5611385]	20.6036	-1.06091	0.281319	-3.77121	0.000162457	0.0049665	19.7393	33.5342	23.2179	41.2037	35.9871	21.0153	8.86165	13.3598	10.0559	17.6603
Micall1	ENSMUSG00000033039	protein_coding	microtubule associated monooxygenase, calponin and LIM domain containing -like 1 [Source:MGI Symbol;Acc:MGI:105870]	40.8077	-0.812277	0.215436	-3.77039	0.00016299	0.00497139	45.4861	45.7285	63.2487	55.9748	60.6842	32.2736	27.3234	29.8631	26.8158	39.1597
Rhobtb2	ENSMUSG00000022075	protein_coding	Rho-related BTB domain containing 2 [Source:MGI Symbol;Acc:MGI:2180557]	90.6081	-0.459085	0.121834	-3.76813	0.000164472	0.00500514	114.144	84.5978	104.08	114.282	111.49	71.302	75.324	70.7283	63.6875	93.6762
Jph4	ENSMUSG00000022208	protein_coding	junctophilin 4 [Source:MGI Symbol;Acc:MGI:2443113]	330.237	-0.439003	0.11673	-3.76085	0.000169334	0.00514136	355.307	359.731	418.723	348.288	378.218	303.221	245.911	260.123	301.678	281.029
Srrm2	ENSMUSG00000039218	protein_coding	serine/arginine repetitive matrix 2 [Source:MGI Symbol;Acc:MGI:1923206]	622.598	-0.39131	0.10418	-3.7561	0.00017258	0.005228	529.527	676.782	644.497	705.905	687.284	421.057	468.929	438.516	650.283	535.183
Ccdc141	ENSMUSG00000044033	protein_coding	coiled-coil domain containing 141 [Source:MGI Symbol;Acc:MGI:1919735]	33.9627	-0.8271	0.220428	-3.75224	0.00017526	0.00529714	38.6203	48.7771	46.4358	40.4263	41.6322	32.2736	16.2464	20.4326	23.4638	30.7135
Rflnb	ENSMUSG00000020846	protein_coding	refilin B [Source:MGI Symbol;Acc:MGI:1923816]	42.0794	-0.710596	0.189463	-3.75059	0.00017642	0.00532015	47.2026	44.2042	47.2364	59.0845	53.6279	33.7746	28.8004	25.1479	26.8158	36.0884
Cfh	ENSMUSG00000026365	protein_coding	complement component factor h [Source:MGI Symbol;Acc:MGI:88385]	40.2645	-0.854941	0.228056	-3.74882	0.00017767	0.00534573	36.0456	51.0635	62.4481	49.7554	45.8659	25.5186	14.7694	25.1479	26.8158	42.9989
Nhp2	ENSMUSG00000001056	protein_coding	NHP2 ribonucleoprotein [Source:MGI Symbol;Acc:MGI:1098547]	209.626	0.390667	0.104251	3.74738	0.000178691	0.00535316	164.78	166.147	168.13	184.25	166.529	264.943	200.864	230.26	204.47	200.406
Selenof	ENSMUSG00000037072	protein_coding	selenoprotein F [Source:MGI Symbol;Acc:MGI:1927947]	307.912	0.304651	0.081298	3.74734	0.00017872	0.00535316	283.216	294.949	247.391	254.219	307.655	339.248	364.066	347.355	308.382	334.777
Mrpl11	ENSMUSG00000024902	protein_coding	mitochondrial ribosomal protein L11 [Source:MGI Symbol;Acc:MGI:2137215]	129.279	0.365883	0.0976915	3.74528	0.00018019	0.00538509	120.152	103.651	119.292	114.282	107.256	137.35	127.755	146.172	170.951	159.71
Slc25a39	ENSMUSG00000018677	protein_coding	solute carrier family 25, member 39 [Source:MGI Symbol;Acc:MGI:1196386]	53.382	-0.614022	0.164036	-3.74322	0.000181679	0.00541746	46.3444	68.5928	58.445	66.8588	57.156	39.0285	40.6159	38.5077	43.5757	35.3205
Gm13830	ENSMUSG00000086368	lncRNA	predicted gene 13830 [Source:MGI Symbol;Acc:MGI:3651141]	11.5433	-1.30251	0.3481	-3.74178	0.000182724	0.00543643	12.0152	11.4321	17.6136	17.1034	20.4633	3.75274	10.3386	6.28696	6.70395	5.37486
Baz2a	ENSMUSG00000040054	protein_coding	bromodomain adjacent to zinc finger domain, 2A [Source:MGI Symbol;Acc:MGI:2151152]	91.7829	-0.511136	0.136782	-3.73687	0.000186324	0.00553122	91.8305	105.938	102.479	90.1817	101.611	60.7944	64.9854	72.3001	80.4474	72.9446
Pak1ip1	ENSMUSG00000038683	protein_coding	PAK1 interacting protein 1 [Source:MGI Symbol;Acc:MGI:1915333]	69.8901	0.541994	0.145189	3.73304	0.000189186	0.00560368	66.0836	64.7821	60.0463	60.6394	56.4504	99.8228	93.7858	85.6599	113.967	69.8732
Neat1	ENSMUSG00000092274	lncRNA	nuclear paraspeckle assembly transcript 1 (non-protein coding) [Source:MGI Symbol;Acc:MGI:1914211]	195.786	-0.742332	0.199088	-3.72865	0.000192505	0.00568934	246.312	265.225	287.422	210.683	214.512	134.348	115.94	137.527	167.599	181.978
Ube2e1	ENSMUSG00000021774	protein_coding	ubiquitin-conjugating enzyme E2E 1 [Source:MGI Symbol;Acc:MGI:107411]	139.679	0.452753	0.121461	3.72757	0.000193338	0.00570134	108.995	133.375	105.681	130.608	123.485	143.355	200.126	151.673	191.063	146.657
Coro1c	ENSMUSG00000004530	protein_coding	coronin, actin binding protein 1C [Source:MGI Symbol;Acc:MGI:1345964]	128.365	-0.677546	0.181942	-3.72396	0.000196124	0.00577072	124.443	164.623	181.74	158.595	154.533	96.8207	79.0164	133.598	87.1513	92.9084
Lyz2	ENSMUSG00000069516	protein_coding	lysozyme 2 [Source:MGI Symbol;Acc:MGI:96897]	50.4114	-0.747653	0.200802	-3.72333	0.00019661	0.00577228	78.9571	46.4907	76.8592	38.8714	62.8011	33.0241	22.8926	39.2935	33.5197	53.7486
Ica1	ENSMUSG00000062995	protein_coding	islet cell autoantigen 1 [Source:MGI Symbol;Acc:MGI:96391]	69.4488	0.565026	0.151823	3.72161	0.000197957	0.00579905	72.0912	66.3064	56.8438	58.3071	55.7448	90.8163	76.8009	110.808	110.615	78.3194
Calb2	ENSMUSG00000003657	protein_coding	calbindin 2 [Source:MGI Symbol;Acc:MGI:101914]	25.0388	-1.65409	0.444855	-3.71827	0.000200595	0.00586344	11.157	69.3549	25.6197	70.746	52.9222	15.011	14.0309	9.43045	20.1118	9.98189
Castor2	ENSMUSG00000015944	protein_coding	cytosolic arginine sensor for mTORC1 subunit 2 [Source:MGI Symbol;Acc:MGI:1933384]	442.613	-0.587769	0.158193	-3.71551	0.000202792	0.00591469	473.742	477.101	546.821	526.319	563.093	330.241	276.188	367.787	365.365	393.901
Fth1-ps	ENSMUSG00000084289	processed_pseudogene	ferritin heavy polypeptide 1, pseudogene [Source:MGI Symbol;Acc:MGI:3647597]	42.0165	-0.813268	0.218923	-3.71487	0.00020331	0.00591685	30.8962	46.4907	47.2364	29.5423	57.8617	15.7615	22.1541	33.0066	20.1118	29.9457
Cdc42	ENSMUSG00000006699	protein_coding	cell division cycle 42 [Source:MGI Symbol;Acc:MGI:106211]	595.357	0.206087	0.0555226	3.71176	0.000205821	0.00597687	542.401	505.3	546.021	542.645	551.097	617.701	614.408	611.407	600.004	639.609
Emp2	ENSMUSG00000022505	protein_coding	epithelial membrane protein 2 [Source:MGI Symbol;Acc:MGI:1098726]	28.1052	-0.866493	0.233577	-3.70967	0.000207527	0.00601333	24.8886	27.4371	39.2302	34.9843	43.0434	23.267	15.5079	14.1457	20.1118	21.4995
Cdhr1	ENSMUSG00000021803	protein_coding	cadherin-related family member 1 [Source:MGI Symbol;Acc:MGI:2157782]	10.4336	-2.63297	0.71058	-3.70539	0.00021107	0.00610271	5.14937	41.9178	5.60432	40.4263	26.8139	7.50548	1.47694	3.14348	0	1.53568
Epn1	ENSMUSG00000035203	protein_coding	epsin 1 [Source:MGI Symbol;Acc:MGI:1333763]	93.6989	-0.51183	0.138213	-3.7032	0.000212899	0.00612902	101.271	119.656	89.6691	104.175	113.606	81.8097	90.0934	61.2979	60.3355	72.9446
Prnp	ENSMUSG00000079037	protein_coding	prion protein [Source:MGI Symbol;Acc:MGI:97769]	828.21	0.218365	0.0589632	3.70341	0.00021272	0.00612902	762.966	775.861	844.651	743.999	817.12	899.156	896.503	896.678	1122.91	851.532
Pcdh17	ENSMUSG00000035566	protein_coding	protocadherin 17 [Source:MGI Symbol;Acc:MGI:2684924]	176.117	-0.484227	0.130859	-3.70036	0.000215292	0.00618454	175.937	191.298	186.544	254.996	186.286	128.344	124.063	132.026	221.23	131.3
Nrp2	ENSMUSG00000025969	protein_coding	neuropilin 2 [Source:MGI Symbol;Acc:MGI:1100492]	39.6272	-1.11067	0.300565	-3.69527	0.000219653	0.00629624	32.6127	25.9128	73.6568	74.6331	47.2772	32.2736	13.2925	17.2892	30.1678	26.8743
Scarb1	ENSMUSG00000037936	protein_coding	scavenger receptor class B, member 1 [Source:MGI Symbol;Acc:MGI:893578]	23.4918	-0.816643	0.221171	-3.69236	0.000222184	0.00634152	29.1798	28.9614	24.8191	28.7648	35.2815	17.2626	15.5079	18.075	10.0559	18.4281
Zfand3	ENSMUSG00000044477	protein_coding	zinc finger, AN1-type domain 3 [Source:MGI Symbol;Acc:MGI:1096572]	77.9809	-0.490411	0.132804	-3.69275	0.000221838	0.00634152	72.9495	83.8356	92.071	104.953	91.7319	73.5537	53.9084	61.2979	53.6316	68.3375
Mtarc2	ENSMUSG00000073481	protein_coding	mitochondrial amidoxime reducing component 2 [Source:MGI Symbol;Acc:MGI:1914497]	136.913	0.450645	0.122147	3.68938	0.000224805	0.00640262	128.734	112.035	127.298	98.7334	105.844	152.361	155.079	150.887	144.135	175.835
Adcy5	ENSMUSG00000022840	protein_coding	adenylate cyclase 5 [Source:MGI Symbol;Acc:MGI:99673]	78.7251	-1.50315	0.407816	-3.68586	0.000227928	0.00645022	102.129	64.7821	61.6475	152.376	156.65	33.7746	37.662	39.2935	36.8717	39.1597
Atad3a	ENSMUSG00000029036	protein_coding	ATPase family, AAA domain containing 3A [Source:MGI Symbol;Acc:MGI:1919214]	35.2484	-0.652257	0.176936	-3.68639	0.000227456	0.00645022	43.7697	44.2042	46.4358	41.2037	41.6322	30.0219	26.5849	29.8631	20.1118	26.8743
Ctsb	ENSMUSG00000021939	protein_coding	cathepsin B [Source:MGI Symbol;Acc:MGI:88561]	535.232	0.29694	0.0805496	3.68643	0.000227423	0.00645022	553.558	493.106	436.336	502.219	530.634	572.668	572.315	685.279	703.915	579.717
Ric8b	ENSMUSG00000035620	protein_coding	RIC8 guanine nucleotide exchange factor B [Source:MGI Symbol;Acc:MGI:2682307]	78.887	-0.627268	0.170385	-3.68148	0.000231887	0.00654836	86.6811	75.4521	72.8561	97.1785	90.3206	63.7966	38.4005	64.4414	50.2796	56.82
Itprid2	ENSMUSG00000027007	protein_coding	ITPR interacting domain containing 2 [Source:MGI Symbol;Acc:MGI:1917849]	91.8282	-0.53602	0.145672	-3.67963	0.000233574	0.00658204	91.8305	99.0785	100.878	118.947	113.606	79.5581	68.6778	73.8718	46.9276	85.23
Tmbim1	ENSMUSG00000006301	protein_coding	transmembrane BAX inhibitor motif containing 1 [Source:MGI Symbol;Acc:MGI:1916910]	53.0702	-0.536277	0.145788	-3.67846	0.000234644	0.00659825	78.9571	60.9714	60.0463	69.1911	68.4461	45.7834	38.4005	49.5098	53.6316	47.6059
Oaz1	ENSMUSG00000035242	protein_coding	ornithine decarboxylase antizyme 1 [Source:MGI Symbol;Acc:MGI:109433]	232	-0.406515	0.110579	-3.67625	0.000236689	0.00664174	194.818	246.172	254.596	281.429	267.434	186.886	171.325	212.185	174.303	185.817
Pfn1	ENSMUSG00000018293	protein_coding	profilin 1 [Source:MGI Symbol;Acc:MGI:97549]	131.646	-0.434006	0.118153	-3.67325	0.000239489	0.00668228	130.451	120.418	161.725	152.376	156.65	129.845	94.5242	105.307	97.2073	100.587
Rgs20	ENSMUSG00000002459	protein_coding	regulator of G-protein signaling 20 [Source:MGI Symbol;Acc:MGI:1929866]	90.3783	-0.788718	0.21476	-3.67255	0.000240138	0.00668228	124.443	72.4035	81.6629	114.282	125.602	63.7966	56.1238	73.086	30.1678	67.5697
Tac1	ENSMUSG00000061762	protein_coding	tachykinin 1 [Source:MGI Symbol;Acc:MGI:98474]	257.536	-2.10326	0.572698	-3.67255	0.000240139	0.00668228	342.433	146.331	115.289	439.247	457.248	76.5559	49.4775	95.0903	30.1678	90.6048
Taf3	ENSMUSG00000025782	protein_coding	TATA-box binding protein associated factor 3 [Source:MGI Symbol;Acc:MGI:2388097]	81.7169	-0.552068	0.150287	-3.67343	0.000239314	0.00668228	80.6735	75.4521	81.6629	83.9622	98.7882	52.5383	47.2621	52.6533	60.3355	78.3194
Rarb	ENSMUSG00000017491	protein_coding	retinoic acid receptor, beta [Source:MGI Symbol;Acc:MGI:97857]	12.7143	-2.00709	0.546647	-3.67164	0.000241002	0.00669233	21.4557	9.1457	8.80679	17.8808	21.8745	1.5011	8.12318	3.14348	0	3.83919
Armcx1	ENSMUSG00000033460	protein_coding	armadillo repeat containing, X-linked 1 [Source:MGI Symbol;Acc:MGI:1925498]	124.264	0.493863	0.134568	3.67	0.000242551	0.00670101	121.869	119.656	104.881	105.73	122.78	154.613	166.156	166.605	160.895	158.942
Atp6v1c1	ENSMUSG00000022295	protein_coding	ATPase, H+ transporting, lysosomal V1 subunit C1 [Source:MGI Symbol;Acc:MGI:1913585]	362.627	0.36086	0.0983298	3.6699	0.000242649	0.00670101	314.97	348.299	339.462	309.416	319.65	371.521	418.713	402.366	445.813	466.077
Ccl17	ENSMUSG00000031780	protein_coding	chemokine (C-C motif) ligand 17 [Source:MGI Symbol;Acc:MGI:1329039]	6.1237	1.64472	0.448189	3.66971	0.000242823	0.00670101	5.14937	4.57285	4.00309	2.33228	3.52815	6.00438	14.0309	16.5033	10.0559	14.5889
Atl1	ENSMUSG00000021066	protein_coding	atlastin GTPase 1 [Source:MGI Symbol;Acc:MGI:1921241]	203.405	0.362788	0.0988995	3.66825	0.00024422	0.00671178	188.81	169.196	170.531	150.044	167.234	213.906	190.525	216.9	264.806	227.28
Wdr45b	ENSMUSG00000025173	protein_coding	WD repeat domain 45B [Source:MGI Symbol;Acc:MGI:1914090]	71.0579	0.530503	0.144618	3.66831	0.000244163	0.00671178	72.9495	67.0685	56.0432	53.6425	56.4504	82.5602	86.4011	105.307	80.4474	83.6943
Btbd17	ENSMUSG00000000202	protein_coding	BTB (POZ) domain containing 17 [Source:MGI Symbol;Acc:MGI:1919264]	35.9431	-0.76316	0.208209	-3.66536	0.000246989	0.00677389	48.0608	40.3935	38.4296	55.9748	51.511	24.0175	27.3234	33.7924	30.1678	22.2673
Myl12a	ENSMUSG00000024048	protein_coding	myosin, light chain 12A, regulatory, non-sarcomeric [Source:MGI Symbol;Acc:MGI:1914518]	50.0586	-0.648382	0.176933	-3.66457	0.000247755	0.00678097	58.3596	54.8742	52.8407	66.8588	54.3335	32.2736	34.7081	32.2207	30.1678	49.9094
Ablim2	ENSMUSG00000029095	protein_coding	actin-binding LIM protein 2 [Source:MGI Symbol;Acc:MGI:2385758]	101.537	-0.633424	0.172941	-3.66266	0.000249605	0.00679898	126.16	95.2678	100.077	143.047	150.299	87.0635	93.7858	75.4436	87.1513	58.3557
Sart1	ENSMUSG00000039148	protein_coding	squamous cell carcinoma antigen recognized by T cells 1 [Source:MGI Symbol;Acc:MGI:1309453]	52.9897	-0.600012	0.163834	-3.66232	0.000249944	0.00679898	64.3672	70.1171	59.2457	62.9717	57.8617	40.5296	39.8774	52.6533	33.5197	36.0884
Xbp1	ENSMUSG00000020484	protein_coding	X-box binding protein 1 [Source:MGI Symbol;Acc:MGI:98970]	126.239	-0.431826	0.11791	-3.66234	0.000249924	0.00679898	117.577	112.797	135.304	155.486	150.299	99.8228	98.9551	97.4479	110.615	97.5154
Chm	ENSMUSG00000025531	protein_coding	choroidermia (RAB escort protein 1) [Source:MGI Symbol;Acc:MGI:892979]	66.1683	0.531542	0.145232	3.65994	0.000252274	0.00684838	50.6355	60.2092	48.037	55.1974	67.0348	78.057	93.7858	73.8718	100.559	69.1054
Pfn2	ENSMUSG00000027805	protein_coding	profilin 2 [Source:MGI Symbol;Acc:MGI:97550]	566.695	0.332778	0.0909867	3.65744	0.000254745	0.00690143	604.193	493.106	493.18	445.466	491.118	619.952	588.561	688.423	650.283	641.144
Naa60	ENSMUSG00000005982	protein_coding	N(alpha)-acetyltransferase 60, NatF catalytic subunit [Source:MGI Symbol;Acc:MGI:1922013]	43.9141	-0.678888	0.185686	-3.65611	0.000256069	0.00692322	42.0532	63.2578	44.8346	58.3071	74.7968	41.2801	36.9235	23.5761	26.8158	41.4632
Tppp3	ENSMUSG00000014846	protein_coding	tubulin polymerization-promoting protein family member 3 [Source:MGI Symbol;Acc:MGI:1915221]	48.8862	-0.989033	0.270567	-3.6554	0.000256777	0.0069283	40.3368	51.8257	70.4543	76.188	75.5024	21.7659	31.0158	29.0772	30.1678	44.5346
Rab13	ENSMUSG00000027935	protein_coding	RAB13, member RAS oncogene family [Source:MGI Symbol;Acc:MGI:1927232]	13.9551	-1.20937	0.331125	-3.6523	0.0002599	0.00699841	12.0152	23.6264	23.2179	14.7711	14.1126	3.75274	8.12318	11.7881	6.70395	7.67838
Anp32b	ENSMUSG00000028333	protein_coding	acidic (leucine-rich) nuclear phosphoprotein 32 family, member B [Source:MGI Symbol;Acc:MGI:1914878]	105.552	-0.602011	0.164892	-3.65094	0.000261282	0.00702142	106.42	107.462	122.494	111.172	105.844	63.046	72.3701	66.0131	56.9836	97.5154
Septin7	ENSMUSG00000001833	protein_coding	septin 7 [Source:MGI Symbol;Acc:MGI:1335094]	861.728	0.341182	0.0934739	3.65003	0.000262211	0.00703222	755.242	693.549	746.175	642.156	723.271	827.104	900.196	800.016	1166.49	873.799
Snf8	ENSMUSG00000006058	protein_coding	SNF8, ESCRT-II complex subunit, homolog (S. cerevisiae) [Source:MGI Symbol;Acc:MGI:1343161]	194.808	-0.417155	0.114318	-3.64909	0.000263169	0.00704373	199.967	224.832	221.771	191.247	212.395	153.862	128.494	170.534	174.303	174.299
Anxa6	ENSMUSG00000018340	protein_coding	annexin A6 [Source:MGI Symbol;Acc:MGI:88255]	86.5338	-0.551201	0.151313	-3.64277	0.000269716	0.00717093	86.6811	104.413	116.089	104.953	117.135	58.5427	70.1547	85.6599	80.4474	69.8732
Lrrc10b	ENSMUSG00000090291	protein_coding	leucine rich repeat containing 10B [Source:MGI Symbol;Acc:MGI:2685551]	17.2699	-2.96708	0.814691	-3.64197	0.000270558	0.00717093	34.3292	3.81071	12.0093	30.3197	32.459	1.5011	1.47694	0.785871	6.70395	5.37486
Nbeal2	ENSMUSG00000056724	protein_coding	neurobeachin-like 2 [Source:MGI Symbol;Acc:MGI:2448554]	12.3681	-1.4752	0.404933	-3.64308	0.000269395	0.00717093	12.8734	19.0536	16.813	16.326	16.2295	7.50548	2.95388	4.71522	3.35197	9.98189
Sh2d5	ENSMUSG00000045349	protein_coding	SH2 domain containing 5 [Source:MGI Symbol;Acc:MGI:2446215]	165.989	-0.610038	0.167441	-3.64329	0.000269171	0.00717093	184.519	145.569	150.516	213.793	241.325	106.578	125.54	107.664	144.135	134.372
Slc9a3r2	ENSMUSG00000002504	protein_coding	solute carrier family 9 (sodium/hydrogen exchanger), member 3 regulator 2 [Source:MGI Symbol;Acc:MGI:1890662]	48.7833	-0.759507	0.208575	-3.64141	0.000271149	0.00717093	41.195	71.6414	57.6444	76.188	69.1517	23.267	33.9696	37.7218	70.3915	37.624
Syndig1l	ENSMUSG00000071234	protein_coding	synapse differentiation inducing 1 like [Source:MGI Symbol;Acc:MGI:2685107]	21.33	-4.0087	1.10084	-3.6415	0.000271049	0.00717093	46.3444	10.67	4.00309	44.3134	59.2729	2.25164	0	1.57174	3.35197	3.07135
Pvalb	ENSMUSG00000005716	protein_coding	parvalbumin [Source:MGI Symbol;Acc:MGI:97821]	224.193	0.522151	0.143416	3.64081	0.000271778	0.00717333	204.259	185.201	177.737	155.486	179.23	195.142	256.249	294.701	214.526	327.867
Lrrtm4	ENSMUSG00000052581	protein_coding	leucine rich repeat transmembrane neuronal 4 [Source:MGI Symbol;Acc:MGI:2389180]	66.2425	-0.678623	0.186439	-3.63992	0.000272723	0.00718404	54.9267	72.4035	108.884	89.4042	76.9137	62.2955	53.1699	47.1522	30.1678	46.0703
Gabrg2	ENSMUSG00000020436	protein_coding	gamma-aminobutyric acid (GABA) A receptor, subunit gamma 2 [Source:MGI Symbol;Acc:MGI:95623]	286.918	0.348423	0.0958269	3.63596	0.00027695	0.00725239	293.514	300.284	263.403	269.768	261.083	333.994	400.251	355.213	291.622	360.884
Id3	ENSMUSG00000007872	protein_coding	inhibitor of DNA binding 3 [Source:MGI Symbol;Acc:MGI:96398]	118.922	-0.630762	0.173467	-3.63621	0.000276679	0.00725239	107.279	124.229	168.13	134.495	145.36	93.8185	73.8471	69.1566	83.7994	119.015
Rusc2	ENSMUSG00000035969	protein_coding	RUN and SH3 domain containing 2 [Source:MGI Symbol;Acc:MGI:2140371]	61.8257	-0.765543	0.21052	-3.63644	0.000276428	0.00725239	42.9115	80.0249	80.8623	97.1785	90.3206	40.5296	50.216	44.7946	56.9836	42.9989
Cp	ENSMUSG00000003617	protein_coding	ceruloplasmin [Source:MGI Symbol;Acc:MGI:88476]	27.39	-0.978203	0.269473	-3.63007	0.000283348	0.00740539	35.1874	28.9614	43.2333	39.6488	30.3421	9.00657	11.0771	25.1479	20.1118	26.8743
Capza2	ENSMUSG00000015733	protein_coding	capping protein (actin filament) muscle Z-line, alpha 2 [Source:MGI Symbol;Acc:MGI:106222]	623.401	0.238181	0.0656293	3.62919	0.000284315	0.00741612	548.408	510.635	606.067	548.087	553.214	634.213	654.285	612.979	700.563	683.375
Adprh	ENSMUSG00000002844	protein_coding	ADP-ribosylarginine hydrolase [Source:MGI Symbol;Acc:MGI:1098234]	151.652	-0.64034	0.176654	-3.62483	0.000289154	0.00748377	126.16	184.438	194.55	211.46	222.273	135.849	103.386	150.101	63.6875	135.139
Gpt2	ENSMUSG00000031700	protein_coding	glutamic pyruvate transaminase (alanine aminotransferase) 2 [Source:MGI Symbol;Acc:MGI:1915391]	114.806	-0.638934	0.17624	-3.62536	0.000288555	0.00748377	138.175	118.132	159.323	116.614	113.606	93.0679	65.7239	83.3023	80.4474	96.7475
Ldah	ENSMUSG00000037669	protein_coding	lipid droplet associated hydrolase [Source:MGI Symbol;Acc:MGI:1916082]	111.613	-0.526751	0.145291	-3.62548	0.000288422	0.00748377	102.129	127.278	124.896	131.385	157.355	88.5646	87.878	86.4458	97.2073	91.3727
Thap7	ENSMUSG00000022760	protein_coding	THAP domain containing 7 [Source:MGI Symbol;Acc:MGI:1916259]	36.1337	-0.701608	0.193531	-3.62529	0.000288632	0.00748377	31.7545	37.345	36.8284	51.3103	47.2772	27.0197	18.4618	26.7196	23.4638	27.6422
Sostdc1	ENSMUSG00000036169	protein_coding	sclerostin domain containing 1 [Source:MGI Symbol;Acc:MGI:1913292]	13.4032	-2.94552	0.813201	-3.62213	0.000292191	0.00754769	2.57469	10.67	31.2241	17.8808	27.5196	2.25164	2.21541	0.785871	0	4.60703
Dok3	ENSMUSG00000035711	protein_coding	docking protein 3 [Source:MGI Symbol;Acc:MGI:1351490]	4.67197	-2.03478	0.561852	-3.62155	0.000292844	0.00754993	9.44052	6.09714	7.20555	9.32914	7.0563	1.5011	1.47694	1.57174	0	3.83919
Col9a3	ENSMUSG00000027570	protein_coding	collagen, type IX, alpha 3 [Source:MGI Symbol;Acc:MGI:894686]	14.9441	-1.3164	0.363602	-3.62045	0.000294096	0.00756759	15.4481	18.2914	27.221	22.5454	27.5196	8.25602	12.554	4.71522	6.70395	11.5176
Slc12a9	ENSMUSG00000037344	protein_coding	solute carrier family 12 (potassium/chloride transporters), member 9 [Source:MGI Symbol;Acc:MGI:1933532]	28.8496	-0.944307	0.260875	-3.61977	0.000294862	0.00757267	29.1798	33.5342	33.6259	30.3197	46.5716	20.2648	14.7694	22.0044	16.7599	17.6603
Bmp1	ENSMUSG00000022098	protein_coding	bone morphogenetic protein 1 [Source:MGI Symbol;Acc:MGI:88176]	60.5598	-0.708649	0.195908	-3.61726	0.000297742	0.00763193	72.9495	72.4035	68.0524	67.6363	79.0306	35.2757	39.8774	51.8675	30.1678	59.1235
Fbxl18	ENSMUSG00000066640	protein_coding	F-box and leucine-rich repeat protein 18 [Source:MGI Symbol;Acc:MGI:2444450]	50.4744	-0.54652	0.151202	-3.61451	0.000300921	0.00769233	56.6431	61.7335	56.0432	69.9685	68.4461	37.5274	47.2621	44.7946	50.2796	38.3919
Ifit2	ENSMUSG00000045932	protein_coding	interferon-induced protein with tetratricopeptide repeats 2 [Source:MGI Symbol;Acc:MGI:99449]	9.7899	1.31484	0.363798	3.61422	0.000301253	0.00769233	6.0076	7.62142	3.20247	7.77428	7.76193	11.2582	19.2002	15.7174	20.1118	18.4281
Trim37	ENSMUSG00000018548	protein_coding	tripartite motif-containing 37 [Source:MGI Symbol;Acc:MGI:2153072]	248.727	0.383759	0.106211	3.61316	0.000302488	0.00770911	248.028	234.74	207.36	189.692	220.862	260.44	328.619	274.269	301.678	275.654
Prkar2a	ENSMUSG00000032601	protein_coding	protein kinase, cAMP dependent regulatory, type II alpha [Source:MGI Symbol;Acc:MGI:108025]	244.746	-0.487995	0.135169	-3.61027	0.000305879	0.00777789	244.595	254.555	315.443	255.774	287.191	204.149	155.817	222.401	177.655	205.013
Six3	ENSMUSG00000038805	protein_coding	sine oculis-related homeobox 3 [Source:MGI Symbol;Acc:MGI:102764]	10.7894	-4.648	1.28758	-3.60987	0.000306354	0.00777789	15.4481	2.28643	4.00309	28.7648	23.2858	1.5011	0	0	0	0.767838
Jak1	ENSMUSG00000028530	protein_coding	Janus kinase 1 [Source:MGI Symbol;Acc:MGI:96628]	144.803	0.400785	0.11105	3.60905	0.000307315	0.00778348	146.757	115.083	124.096	112.727	112.901	152.361	160.987	150.887	154.191	178.138
Serinc1	ENSMUSG00000019877	protein_coding	serine incorporator 1 [Source:MGI Symbol;Acc:MGI:1926228]	1299.8	0.271536	0.075245	3.60869	0.000307742	0.00778348	1328.54	1188.94	1259.37	1155.26	1119.83	1437.3	1307.09	1477.44	1803.36	1349.86
Ece1	ENSMUSG00000057530	protein_coding	endothelin converting enzyme 1 [Source:MGI Symbol;Acc:MGI:1101357]	45.4427	-0.626873	0.173766	-3.60756	0.000309089	0.00780273	57.5014	50.3014	56.8438	58.3071	57.156	32.2736	44.3082	42.437	23.4638	32.2492
B2m	ENSMUSG00000060802	protein_coding	beta-2 microglobulin [Source:MGI Symbol;Acc:MGI:88127]	449.247	0.585718	0.16244	3.60575	0.000311255	0.00784257	508.93	389.455	401.91	327.297	349.287	474.346	620.315	655.416	489.388	731.749
Sidt2	ENSMUSG00000034908	protein_coding	SID1 transmembrane family, member 2 [Source:MGI Symbol;Acc:MGI:2446134]	46.9343	-0.644745	0.178903	-3.60387	0.000313508	0.00788443	42.0532	54.8742	58.445	78.5202	64.2123	36.7768	43.5698	31.4348	33.5197	40.6954
Lman2l	ENSMUSG00000001143	protein_coding	lectin, mannose-binding 2-like [Source:MGI Symbol;Acc:MGI:2443010]	43.2848	-0.662674	0.183951	-3.60246	0.000315225	0.00791268	43.7697	46.4907	64.0494	56.7523	52.2166	39.779	33.9696	29.0772	30.1678	30.7135
Fkbp2	ENSMUSG00000056629	protein_coding	FK506 binding protein 2 [Source:MGI Symbol;Acc:MGI:95542]	492.87	-0.429712	0.119362	-3.60007	0.000318127	0.00795314	463.444	487.009	489.177	528.651	485.473	346.753	302.034	385.077	418.997	381.615
Ndnf	ENSMUSG00000049001	protein_coding	neuron-derived neurotrophic factor [Source:MGI Symbol;Acc:MGI:1915419]	21.5088	-1.10318	0.306468	-3.59967	0.000318627	0.00795314	12.8734	37.345	23.2179	34.9843	37.3984	20.2648	7.38471	10.2163	10.0559	15.3568
Prl	ENSMUSG00000021342	protein_coding	prolactin [Source:MGI Symbol;Acc:MGI:97762]	112.101	-5.14428	1.42888	-3.60022	0.000317952	0.00795314	95.2634	9.90785	12.8099	24.1003	14.1126	0	1.47694	0	0	1.53568
Mff	ENSMUSG00000026150	protein_coding	mitochondrial fission factor [Source:MGI Symbol;Acc:MGI:1922984]	394.046	0.244213	0.0678577	3.5989	0.00031957	0.00796177	401.651	358.207	363.48	355.285	367.633	460.086	451.206	422.012	398.885	432.293
Pikfyve	ENSMUSG00000025949	protein_coding	phosphoinositide kinase, FYVE type zinc finger containing [Source:MGI Symbol;Acc:MGI:1335106]	44.2418	0.580493	0.161335	3.59805	0.00032061	0.00797277	43.7697	42.68	36.8284	39.6488	38.104	57.0416	70.8932	57.3685	43.5757	58.3557
Bcas1	ENSMUSG00000013523	protein_coding	brain enriched myelin associated protein 1 [Source:MGI Symbol;Acc:MGI:1924210]	156.265	-0.638812	0.177627	-3.59637	0.000322689	0.00800953	186.236	177.579	192.949	179.586	186.992	91.5668	98.9551	106.093	134.079	171.228
Epha10	ENSMUSG00000028876	protein_coding	Eph receptor A10 [Source:MGI Symbol;Acc:MGI:3586824]	77.6206	-0.769974	0.214167	-3.59521	0.000324127	0.00801653	83.2482	79.2628	108.083	113.505	105.139	40.5296	53.1699	59.7262	53.6316	81.3908
Ift43	ENSMUSG00000007867	protein_coding	intraflagellar transport 43 [Source:MGI Symbol;Acc:MGI:1923661]	38.8599	-0.817061	0.227296	-3.59469	0.000324775	0.00801653	23.1722	38.8692	39.2302	45.0908	45.1603	15.011	24.3695	17.2892	13.4079	33.7849
Prkaca	ENSMUSG00000005469	protein_coding	protein kinase, cAMP dependent, catalytic, alpha [Source:MGI Symbol;Acc:MGI:97592]	89.2084	-0.474679	0.132041	-3.59493	0.000324478	0.00801653	84.9647	83.0735	92.8716	111.172	89.615	60.7944	76.0625	56.5827	83.7994	61.427
Nbl1	ENSMUSG00000041120	protein_coding	NBL1, DAN family BMP antagonist [Source:MGI Symbol;Acc:MGI:104591]	41.5717	-1.06171	0.295496	-3.59298	0.000326917	0.00805449	21.4557	73.9278	67.2518	68.4137	62.0954	15.7615	16.2464	29.0772	40.2237	42.2311
Arhgef19	ENSMUSG00000028919	protein_coding	Rho guanine nucleotide exchange factor (GEF) 19 [Source:MGI Symbol;Acc:MGI:1925912]	11.7597	-1.34476	0.37442	-3.59157	0.00032869	0.00806439	9.44052	17.5293	23.2179	20.2131	11.2901	6.75493	3.69235	11.0022	10.0559	3.83919
Kif21a	ENSMUSG00000022629	protein_coding	kinesin family member 21A [Source:MGI Symbol;Acc:MGI:109188]	391.847	0.304895	0.0848787	3.59213	0.000327983	0.00806439	383.628	326.959	346.667	323.41	336.585	382.779	451.944	439.302	398.885	436.132
Rbck1	ENSMUSG00000027466	protein_coding	RanBP-type and C3HC4-type zinc finger containing 1 [Source:MGI Symbol;Acc:MGI:1344372]	76.2973	-0.489029	0.136173	-3.59122	0.000329134	0.00806439	82.39	96.0299	80.8623	105.73	95.9657	59.2933	69.4162	58.9403	77.0954	71.4089
Onecut2	ENSMUSG00000045991	protein_coding	one cut domain, family member 2 [Source:MGI Symbol;Acc:MGI:1891408]	19.5737	-1.23242	0.343416	-3.5887	0.000332331	0.00812779	36.9039	16.005	19.2148	24.1003	28.9308	9.00657	11.0771	6.28696	10.0559	15.3568
Tmem178	ENSMUSG00000024245	protein_coding	transmembrane protein 178 [Source:MGI Symbol;Acc:MGI:1915277]	65.3668	0.729579	0.203447	3.58608	0.000335686	0.0081948	60.076	67.0685	43.2333	36.5391	55.0391	73.5537	98.9551	89.5892	107.263	72.9446
Pdxp	ENSMUSG00000116165	protein_coding	pyridoxal (pyridoxine, vitamin B6) phosphatase [Source:MGI Symbol;Acc:MGI:1919282]	167.13	-0.382937	0.106859	-3.58359	0.00033891	0.00825837	166.496	185.201	187.344	201.354	200.399	132.847	142.525	138.313	170.951	152.032
Ccl12	ENSMUSG00000035352	protein_coding	chemokine (C-C motif) ligand 12 [Source:MGI Symbol;Acc:MGI:108224]	9.26927	1.55458	0.433866	3.58309	0.000339551	0.0082589	6.0076	5.33499	6.40494	4.66457	3.52815	15.011	15.5079	21.2185	6.70395	15.3568
Ehmt2	ENSMUSG00000013787	protein_coding	euchromatic histone lysine N-methyltransferase 2 [Source:MGI Symbol;Acc:MGI:2148922]	67.8249	-0.469531	0.131093	-3.58166	0.000341415	0.00828536	71.233	105.938	92.071	72.3008	85.3812	55.5405	63.5085	60.512	67.0395	67.5697
Meig1	ENSMUSG00000026650	protein_coding	meiosis expressed gene 1 [Source:MGI Symbol;Acc:MGI:1202878]	8.55615	-1.64664	0.459787	-3.58131	0.000341882	0.00828536	6.86583	9.1457	9.6074	13.2163	15.5239	7.50548	4.43082	1.57174	0	1.53568
Aak1	ENSMUSG00000057230	protein_coding	AP2 associated kinase 1 [Source:MGI Symbol;Acc:MGI:1098687]	213.139	0.330689	0.0923965	3.57902	0.000344888	0.00834304	217.99	201.205	204.157	213.793	201.81	265.694	282.834	258.551	234.638	251.851
Borcs6	ENSMUSG00000045176	protein_coding	BLOC-1 related complex subunit 6 [Source:MGI Symbol;Acc:MGI:1919173]	40.2964	-0.744455	0.208241	-3.57497	0.000350271	0.00844624	37.7621	52.5878	46.4358	48.978	51.511	29.2714	26.5849	29.0772	16.7599	33.7849
Cav2	ENSMUSG00000000058	protein_coding	caveolin 2 [Source:MGI Symbol;Acc:MGI:107571]	51.3817	0.686823	0.192126	3.57486	0.000350422	0.00844624	40.3368	41.9178	36.8284	31.0971	37.3984	74.3042	61.2931	57.3685	73.7434	44.5346
Ifi47	ENSMUSG00000078920	protein_coding	interferon gamma inducible protein 47 [Source:MGI Symbol;Acc:MGI:99448]	4.86823	2.45617	0.68763	3.57194	0.000354349	0.00852304	0.858229	2.28643	1.60123	3.10971	1.41126	6.00438	8.12318	10.2163	16.7599	12.2854
Magi2	ENSMUSG00000040003	protein_coding	membrane associated guanylate kinase, WW and PDZ domain containing 2 [Source:MGI Symbol;Acc:MGI:1354953]	85.8384	0.511631	0.143252	3.57154	0.000354887	0.00852304	70.3748	77.7385	70.4543	74.6331	69.1517	108.829	120.371	80.9447	150.839	79.8551
Wnt7a	ENSMUSG00000030093	protein_coding	wingless-type MMTV integration site family, member 7A [Source:MGI Symbol;Acc:MGI:98961]	8.83288	-1.53978	0.431434	-3.56898	0.000358378	0.00859141	6.0076	14.4807	17.6136	15.5486	16.9351	4.50329	5.16929	5.50109	0	6.1427
Ist1	ENSMUSG00000031729	protein_coding	increased sodium tolerance 1 homolog (yeast) [Source:MGI Symbol;Acc:MGI:1919205]	86.7925	0.528269	0.148048	3.56824	0.000359393	0.00860027	106.42	79.2628	64.85	76.188	76.208	117.836	113.724	109.236	144.135	105.194
Mvk	ENSMUSG00000041939	protein_coding	mevalonate kinase [Source:MGI Symbol;Acc:MGI:107624]	20.2778	-0.91511	0.256592	-3.56641	0.000361911	0.008645	18.881	26.675	33.6259	34.2068	33.8702	12.7593	21.4156	11.0022	16.7599	15.3568
Ssbp4	ENSMUSG00000070003	protein_coding	single stranded DNA binding protein 4 [Source:MGI Symbol;Acc:MGI:1924150]	76.2397	-0.579627	0.162551	-3.56582	0.000362716	0.00864873	54.0684	74.6899	84.0648	102.621	88.2037	51.0372	58.3392	55.7968	56.9836	49.1416
Lama5	ENSMUSG00000015647	protein_coding	laminin, alpha 5 [Source:MGI Symbol;Acc:MGI:105382]	10.0048	-1.41861	0.398383	-3.56091	0.000369572	0.00879647	10.2987	19.8157	19.2148	20.2131	11.9957	3.00219	5.90776	6.28696	0	11.5176
Rps2	ENSMUSG00000044533	protein_coding	ribosomal protein S2 [Source:MGI Symbol;Acc:MGI:105110]	176.529	-0.339166	0.0952786	-3.55974	0.000371229	0.00882015	185.377	180.628	201.755	221.567	197.576	164.37	148.433	136.741	167.599	171.996
Ankrd6	ENSMUSG00000040183	protein_coding	ankyrin repeat domain 6 [Source:MGI Symbol;Acc:MGI:2154278]	49.8196	-0.803342	0.225724	-3.55896	0.000372331	0.00882229	51.4937	57.1607	52.8407	70.746	55.7448	51.7878	18.4618	30.6489	26.8158	36.0884
Atat1	ENSMUSG00000024426	protein_coding	alpha tubulin acetyltransferase 1 [Source:MGI Symbol;Acc:MGI:1913869]	28.0745	-0.738565	0.207561	-3.55831	0.000373247	0.00882229	30.8962	32.7721	36.8284	34.9843	40.9265	21.7659	21.4156	22.0044	13.4079	22.2673
Hcn1	ENSMUSG00000021730	protein_coding	hyperpolarization activated cyclic nucleotide gated potassium channel 1 [Source:MGI Symbol;Acc:MGI:1096392]	100.335	0.547647	0.153908	3.55827	0.000373304	0.00882229	119.294	98.3163	88.8685	77.7428	66.3292	126.843	160.248	143.028	130.727	95.9797
Spns1	ENSMUSG00000030741	protein_coding	spinster homolog 1 [Source:MGI Symbol;Acc:MGI:1920908]	37.364	-0.705096	0.198244	-3.55671	0.000375522	0.008859	31.7545	41.9178	38.4296	57.5297	48.6885	24.0175	28.8004	26.7196	13.4079	29.1778
Klc4	ENSMUSG00000003546	protein_coding	kinesin light chain 4 [Source:MGI Symbol;Acc:MGI:1922014]	21.901	-1.08969	0.306632	-3.55373	0.000379807	0.00894426	22.314	25.1507	33.6259	41.2037	41.6322	14.2604	14.7694	16.5033	10.0559	18.4281
Cyb5a	ENSMUSG00000024646	protein_coding	cytochrome b5 type A (microsomal) [Source:MGI Symbol;Acc:MGI:1926952]	207.886	0.391354	0.110258	3.54943	0.000386059	0.00907545	229.147	150.142	160.924	149.266	166.529	234.171	234.834	206.684	214.526	224.209
Gdpd5	ENSMUSG00000035314	protein_coding	glycerophosphodiester phosphodiesterase domain containing 5 [Source:MGI Symbol;Acc:MGI:2686926]	20.8768	-1.08078	0.304617	-3.54801	0.000388159	0.00909167	23.1722	30.4857	20.0154	35.7617	28.9308	16.512	11.0771	10.2163	3.35197	18.4281
Timp3	ENSMUSG00000020044	protein_coding	tissue inhibitor of metalloproteinase 3 [Source:MGI Symbol;Acc:MGI:98754]	157.548	-0.443104	0.124884	-3.54812	0.000387988	0.00909167	168.213	153.191	180.939	178.808	173.585	123.84	108.555	116.309	140.783	147.425
Tnk2	ENSMUSG00000022791	protein_coding	tyrosine kinase, non-receptor, 2 [Source:MGI Symbol;Acc:MGI:1858308]	66.7785	-0.47498	0.133889	-3.54757	0.000388795	0.00909167	78.9571	73.9278	74.4574	93.2914	78.3249	51.0372	51.6929	63.6555	60.3355	60.6592
Eif3e	ENSMUSG00000022336	protein_coding	eukaryotic translation initiation factor 3, subunit E [Source:MGI Symbol;Acc:MGI:99257]	128.38	0.46954	0.132435	3.54545	0.000391947	0.00910828	90.9723	95.2678	121.694	108.84	107.256	147.858	167.633	124.168	191.063	116.711
Gm42972	ENSMUSG00000105445	TEC	predicted gene 42972 [Source:MGI Symbol;Acc:MGI:5663109]	14.374	1.11282	0.313861	3.54559	0.000391738	0.00910828	14.5899	14.4807	6.40494	8.55171	5.64504	21.0153	32.4927	18.8609	10.0559	18.4281
Ly6a	ENSMUSG00000075602	protein_coding	lymphocyte antigen 6 complex, locus A [Source:MGI Symbol;Acc:MGI:107527]	82.6567	0.885998	0.249852	3.54608	0.000391001	0.00910828	88.3976	54.1121	57.6444	50.5328	50.8054	77.3064	106.34	122.596	103.911	151.264
Psmd4	ENSMUSG00000005625	protein_coding	proteasome (prosome, macropain) 26S subunit, non-ATPase, 4 [Source:MGI Symbol;Acc:MGI:1201670]	147.694	0.333163	0.0939744	3.54525	0.000392239	0.00910828	129.593	134.137	148.114	136.827	130.542	177.129	172.802	164.247	214.526	151.264
Dlx1	ENSMUSG00000041911	protein_coding	distal-less homeobox 1 [Source:MGI Symbol;Acc:MGI:94901]	24.5762	-1.40141	0.395871	-3.54007	0.000400015	0.0092727	15.4481	59.4471	15.2117	62.1943	57.156	14.2604	16.9848	13.3598	10.0559	19.1959
Ecel1	ENSMUSG00000026247	protein_coding	endothelin converting enzyme-like 1 [Source:MGI Symbol;Acc:MGI:1343461]	12.6073	-3.21275	0.907685	-3.5395	0.000400892	0.00927689	13.7317	7.62142	11.2086	45.8683	31.7533	3.00219	0	3.14348	3.35197	2.30351
BC029722	ENSMUSG00000074649	protein_coding	cDNA sequence BC029722 [Source:MGI Symbol;Acc:MGI:3584273]	120.97	-0.511434	0.144641	-3.53589	0.000406404	0.00935144	121.01	131.088	130.501	145.379	124.897	90.0657	91.5703	95.0903	80.4474	98.2832
Mbd3	ENSMUSG00000035478	protein_coding	methyl-CpG binding domain protein 3 [Source:MGI Symbol;Acc:MGI:1333812]	97.4585	-0.489828	0.138513	-3.53633	0.000405726	0.00935144	80.6735	121.181	114.488	138.382	113.606	74.3042	81.2318	74.6577	97.2073	83.6943
Rasl11a	ENSMUSG00000029641	protein_coding	RAS-like, family 11, member A [Source:MGI Symbol;Acc:MGI:1916145]	7.0548	-1.61928	0.458057	-3.5351	0.000407622	0.00935144	8.58229	8.38356	21.6167	8.55171	11.9957	5.25383	5.16929	3.92935	0	3.07135
S100pbp	ENSMUSG00000040928	protein_coding	S100P binding protein [Source:MGI Symbol;Acc:MGI:1921898]	50.8978	-0.624055	0.176508	-3.53556	0.000406906	0.00935144	74.6659	56.3985	54.442	67.6363	51.511	47.2845	28.8004	47.1522	30.1678	38.3919
Wscd1	ENSMUSG00000020811	protein_coding	WSC domain containing 1 [Source:MGI Symbol;Acc:MGI:2448493]	27.2114	-0.831773	0.235278	-3.53528	0.000407341	0.00935144	25.7469	38.8692	36.0278	45.0908	45.8659	24.7681	30.2773	10.2163	20.1118	19.9638
Idh3g	ENSMUSG00000002010	protein_coding	isocitrate dehydrogenase 3 (NAD+), gamma [Source:MGI Symbol;Acc:MGI:1099463]	295.739	0.351683	0.0996679	3.52855	0.000417841	0.00955301	310.679	237.026	262.602	246.445	274.49	321.985	338.22	342.64	338.549	357.044
Ppp1ca	ENSMUSG00000040385	protein_coding	protein phosphatase 1 catalytic subunit alpha [Source:MGI Symbol;Acc:MGI:103016]	307.757	-0.356985	0.10117	-3.52856	0.000417822	0.00955301	331.276	253.031	264.204	362.282	368.339	229.668	225.234	237.333	284.918	266.44
Arxes2	ENSMUSG00000048040	protein_coding	adipocyte-related X-chromosome expressed sequence 2 [Source:MGI Symbol;Acc:MGI:1924226]	77.7147	0.475756	0.134857	3.52785	0.000418949	0.00956194	72.0912	68.5928	60.0463	56.7523	63.5067	83.3108	100.432	69.1566	113.967	91.3727
Med16	ENSMUSG00000013833	protein_coding	mediator complex subunit 16 [Source:MGI Symbol;Acc:MGI:2158394]	39.6575	-0.791433	0.224491	-3.52545	0.000422757	0.00963222	44.6279	38.1071	51.2395	45.0908	54.3335	33.0241	19.9387	25.1479	20.1118	34.5527
Psip1	ENSMUSG00000028484	protein_coding	PC4 and SFRS1 interacting protein 1 [Source:MGI Symbol;Acc:MGI:2142116]	406.274	0.250544	0.0710761	3.52501	0.000423474	0.00963222	334.709	350.585	354.673	365.391	330.235	412.051	426.836	376.432	462.573	410.025
Pbxip1	ENSMUSG00000042613	protein_coding	pre B cell leukemia transcription factor interacting protein 1 [Source:MGI Symbol;Acc:MGI:2441670]	46.9089	-0.615987	0.17486	-3.52274	0.000427103	0.00969823	57.5014	54.8742	62.4481	60.6394	46.5716	47.2845	31.0158	25.9337	43.5757	42.9989
Pck2	ENSMUSG00000040618	protein_coding	phosphoenolpyruvate carboxykinase 2 (mitochondrial) [Source:MGI Symbol;Acc:MGI:1860456]	53.7961	-0.787815	0.223875	-3.51899	0.00043319	0.00981972	56.6431	64.0199	81.6629	76.188	67.0348	35.2757	27.3234	47.1522	50.2796	45.3024
Fut9	ENSMUSG00000055373	protein_coding	fucosyltransferase 9 [Source:MGI Symbol;Acc:MGI:1330859]	418.62	0.359026	0.102043	3.51836	0.000434223	0.00982445	427.398	429.848	315.443	328.075	368.339	488.607	510.283	428.299	522.908	459.167
Rnpep	ENSMUSG00000041926	protein_coding	arginyl aminopeptidase (aminopeptidase B) [Source:MGI Symbol;Acc:MGI:2384902]	34.3885	-0.701472	0.199397	-3.51796	0.000434873	0.00982445	37.7621	50.3014	38.4296	50.5328	46.5716	22.5164	26.5849	26.7196	23.4638	34.5527
Sat1	ENSMUSG00000025283	protein_coding	spermidine/spermine N1-acetyl transferase 1 [Source:MGI Symbol;Acc:MGI:98233]	87.2098	0.57951	0.164787	3.51673	0.000436895	0.00985343	105.562	69.3549	76.0586	67.6363	65.6236	119.337	106.34	129.669	107.263	111.336
Arhgap5	ENSMUSG00000035133	protein_coding	Rho GTPase activating protein 5 [Source:MGI Symbol;Acc:MGI:1332637]	285.527	0.335762	0.0955155	3.51526	0.000439321	0.00987473	260.043	246.934	246.59	245.667	255.438	324.987	351.512	288.414	351.957	278.725
Rapgef5	ENSMUSG00000041992	protein_coding	Rap guanine nucleotide exchange factor (GEF) 5 [Source:MGI Symbol;Acc:MGI:2444365]	124.542	0.433516	0.123309	3.5157	0.000438597	0.00987473	123.585	102.889	120.893	118.947	115.018	183.884	162.464	145.386	170.951	132.068
Cit	ENSMUSG00000029516	protein_coding	citron [Source:MGI Symbol;Acc:MGI:105313]	226.215	-0.381867	0.108661	-3.51428	0.000440941	0.00988898	240.304	259.89	274.612	210.683	256.849	161.368	189.048	205.112	167.599	221.905
Rskr	ENSMUSG00000037593	protein_coding	ribosomal protein S6 kinase related [Source:MGI Symbol;Acc:MGI:2652869]	19.2288	0.887793	0.252646	3.51398	0.000441439	0.00988898	23.1722	13.7186	13.6105	20.2131	11.9957	24.0175	34.7081	30.6489	26.8158	29.9457
Vipr2	ENSMUSG00000011171	protein_coding	vasoactive intestinal peptide receptor 2 [Source:MGI Symbol;Acc:MGI:107166]	6.87084	-3.37143	0.959811	-3.5126	0.000443748	0.00992401	3.43292	29.7235	12.8099	13.9937	9.17319	0	0.738471	1.57174	3.35197	1.53568
Ubqln4	ENSMUSG00000008604	protein_coding	ubiquilin 4 [Source:MGI Symbol;Acc:MGI:2150152]	59.9229	-0.563038	0.160373	-3.5108	0.000446767	0.00997481	80.6735	97.5542	77.6599	73.8557	64.2123	48.0351	53.1699	58.1544	43.5757	56.82
Synpo	ENSMUSG00000043079	protein_coding	synaptopodin [Source:MGI Symbol;Acc:MGI:1099446]	71.83	-0.627263	0.178698	-3.51018	0.000447809	0.00998134	62.6507	86.8842	85.666	89.4042	93.8488	63.7966	50.9545	66.799	43.5757	44.5346
Plk5	ENSMUSG00000035486	protein_coding	polo like kinase 5 [Source:MGI Symbol;Acc:MGI:3026984]	25.5421	-0.954548	0.272084	-3.50829	0.000450998	0.0100189	36.0456	26.675	34.4265	39.6488	31.0477	13.5099	14.0309	25.1479	13.4079	19.9638
Rasgrp2	ENSMUSG00000032946	protein_coding	RAS, guanyl releasing protein 2 [Source:MGI Symbol;Acc:MGI:1333849]	33.8762	-1.16113	0.330942	-3.50856	0.000450547	0.0100189	47.2026	25.9128	23.2179	64.5265	40.9265	19.5142	19.2002	8.64458	20.1118	22.2673
Tbc1d15	ENSMUSG00000020130	protein_coding	TBC1 domain family, member 15 [Source:MGI Symbol;Acc:MGI:1913937]	59.383	0.565826	0.161386	3.50604	0.000454831	0.0100873	45.4861	47.2528	48.8376	46.6457	52.9222	73.5537	75.324	69.1566	70.3915	69.1054
Acvr2b	ENSMUSG00000061393	protein_coding	activin receptor IIB [Source:MGI Symbol;Acc:MGI:87912]	36.0768	-0.767528	0.21901	-3.50453	0.000457413	0.0101013	31.7545	38.8692	40.0309	53.6425	37.3984	21.7659	20.6772	25.9337	30.1678	23.803
Ccdc106	ENSMUSG00000035228	protein_coding	coiled-coil domain containing 106 [Source:MGI Symbol;Acc:MGI:2385900]	43.2288	-0.740582	0.211333	-3.50434	0.000457736	0.0101013	35.1874	41.1557	57.6444	52.8651	60.6842	36.0263	21.4156	31.4348	33.5197	28.41
Rsl24d1	ENSMUSG00000032215	protein_coding	ribosomal L24 domain containing 1 [Source:MGI Symbol;Acc:MGI:2681840]	43.2714	0.692533	0.197596	3.50479	0.000456961	0.0101013	38.6203	25.1507	36.8284	38.8714	30.3421	57.0416	53.9084	51.8675	60.3355	52.9808
Il17rc	ENSMUSG00000030281	protein_coding	interleukin 17 receptor C [Source:MGI Symbol;Acc:MGI:2159336]	4.32713	-2.01265	0.574423	-3.50377	0.000458723	0.0101063	5.14937	5.33499	6.40494	9.32914	13.407	3.00219	0.738471	2.35761	0	2.30351
Gm15261	ENSMUSG00000087201	lncRNA	predicted gene 15261 [Source:MGI Symbol;Acc:MGI:3705201]	5.72176	-1.7424	0.497586	-3.50171	0.000462285	0.0101447	12.0152	9.1457	7.20555	10.884	9.87882	3.75274	2.21541	3.92935	0	3.07135
Ldhb	ENSMUSG00000030246	protein_coding	lactate dehydrogenase B [Source:MGI Symbol;Acc:MGI:96763]	834.43	0.301183	0.0860098	3.50173	0.000462255	0.0101447	915.731	768.239	685.328	811.635	790.306	915.668	886.165	1097.86	978.777	998.957
Rps25	ENSMUSG00000009927	protein_coding	ribosomal protein S25 [Source:MGI Symbol;Acc:MGI:1922867]	125.861	0.500797	0.143026	3.50144	0.000462751	0.0101447	90.9723	102.889	100.077	116.614	115.018	150.11	199.387	113.165	170.951	115.176
Pnkd	ENSMUSG00000026179	protein_coding	paroxysmal nonkinesiogenic dyskinesia [Source:MGI Symbol;Acc:MGI:1930773]	111.417	-0.408002	0.116549	-3.5007	0.000464037	0.0101537	102.129	112.035	120.093	134.495	127.013	84.8119	79.7548	91.161	107.263	95.2119
Slfn2	ENSMUSG00000072620	protein_coding	schlafen 2 [Source:MGI Symbol;Acc:MGI:1313258]	5.58615	2.21699	0.633439	3.49993	0.000465382	0.0101537	3.43292	2.28643	4.00309	0.777428	0.70563	6.75493	9.60012	8.64458	16.7599	9.21405
Unc45a	ENSMUSG00000030533	protein_coding	unc-45 myosin chaperone A [Source:MGI Symbol;Acc:MGI:2142246]	20.3341	-0.842427	0.240701	-3.49989	0.000465447	0.0101537	16.3064	35.0585	32.8253	26.4326	26.1083	12.7593	16.2464	14.9315	16.7599	16.1246
Tbc1d19	ENSMUSG00000039178	protein_coding	TBC1 domain family, member 19 [Source:MGI Symbol;Acc:MGI:1914499]	91.3791	-0.522899	0.149463	-3.49852	0.000467851	0.0101895	108.137	103.651	125.697	105.73	83.97	84.0613	62.77	84.874	46.9276	79.0873
Stip1	ENSMUSG00000024966	protein_coding	stress-induced phosphoprotein 1 [Source:MGI Symbol;Acc:MGI:109130]	113.756	-0.388584	0.111228	-3.49357	0.000476617	0.0103635	111.57	130.326	117.691	129.053	128.425	94.569	84.1856	105.307	83.7994	95.2119
Tipin	ENSMUSG00000032397	protein_coding	timeless interacting protein [Source:MGI Symbol;Acc:MGI:1921571]	55.005	0.536359	0.153588	3.4922	0.000479054	0.0103995	38.6203	50.3014	51.2395	46.6457	43.7491	51.7878	62.77	67.5849	80.4474	79.0873
Mapk1ip1	ENSMUSG00000041775	protein_coding	mitogen-activated protein kinase 1 interacting protein 1 [Source:MGI Symbol;Acc:MGI:1916796]	57.3397	-0.517441	0.148383	-3.48719	0.000488127	0.0105793	72.9495	76.9763	79.2611	69.9685	69.1517	42.7812	58.3392	61.2979	30.1678	52.9808
Mfsd6	ENSMUSG00000041439	protein_coding	major facilitator superfamily domain containing 6 [Source:MGI Symbol;Acc:MGI:1922925]	210.578	0.440629	0.126464	3.48422	0.000493574	0.0106799	197.393	202.73	186.544	178.808	170.057	257.438	218.587	289.2	261.454	249.547
Haghl	ENSMUSG00000061046	protein_coding	hydroxyacylglutathione hydrolase-like [Source:MGI Symbol;Acc:MGI:1919877]	76.0376	-0.558323	0.160281	-3.4834	0.00049508	0.0106952	88.3976	91.457	71.2549	82.4074	90.3206	42.7812	49.4775	66.799	67.0395	67.5697
Pwwp2b	ENSMUSG00000060260	protein_coding	PWWP domain containing 2B [Source:MGI Symbol;Acc:MGI:2142008]	21.3971	-0.958717	0.275568	-3.47906	0.000503174	0.0108467	24.8886	26.675	24.8191	36.5391	16.2295	11.2582	10.3386	12.5739	23.4638	14.5889
Sys1	ENSMUSG00000045503	protein_coding	SYS1 Golgi-localized integral membrane protein homolog (S. cerevisiae) [Source:MGI Symbol;Acc:MGI:1913710]	106.124	-0.505034	0.145176	-3.47877	0.00050372	0.0108467	84.1065	120.418	116.089	123.611	158.061	81.0592	92.3088	77.0153	83.7994	88.3013
Kctd13	ENSMUSG00000030685	protein_coding	potassium channel tetramerisation domain containing 13 [Source:MGI Symbol;Acc:MGI:1923739]	96.4247	-0.453733	0.130601	-3.47419	0.000512399	0.0110158	89.2558	125.753	116.089	116.614	133.364	68.2998	88.6165	79.3729	100.559	95.2119
Lrp3	ENSMUSG00000001802	protein_coding	low density lipoprotein receptor-related protein 3 [Source:MGI Symbol;Acc:MGI:3584516]	46.0994	-0.572342	0.164781	-3.47336	0.000513987	0.0110321	55.7849	67.0685	56.8438	53.6425	62.0954	30.7725	50.9545	40.8653	23.4638	44.5346
Snap25	ENSMUSG00000027273	protein_coding	synaptosomal-associated protein 25 [Source:MGI Symbol;Acc:MGI:98331]	1810.62	0.326143	0.0939195	3.47258	0.000515473	0.0110462	2092.36	1787.99	1437.11	1515.21	1558.74	1771.29	2114.98	2180	2480.46	1983.32
Ctdp1	ENSMUSG00000033323	protein_coding	CTD (carboxy-terminal domain, RNA polymerase II, polypeptide A) phosphatase, subunit 1 [Source:MGI Symbol;Acc:MGI:1926953]	24.805	-0.794495	0.22894	-3.47032	0.000519841	0.0111219	24.0304	32.7721	32.8253	35.7617	36.6928	18.7637	11.8155	29.0772	13.4079	18.4281
Cul3	ENSMUSG00000004364	protein_coding	cullin 3 [Source:MGI Symbol;Acc:MGI:1347360]	111.472	0.495117	0.142724	3.46904	0.000522313	0.0111514	116.719	102.889	92.8716	87.8494	95.26	135.099	142.525	147.744	157.543	120.551
Gprasp1	ENSMUSG00000043384	protein_coding	G protein-coupled receptor associated sorting protein 1 [Source:MGI Symbol;Acc:MGI:1917418]	263.914	0.371349	0.107056	3.46875	0.000522892	0.0111514	303.813	260.653	220.97	241.003	229.33	352.757	386.959	304.132	311.734	269.511
Zfr2	ENSMUSG00000034949	protein_coding	zinc finger RNA binding protein 2 [Source:MGI Symbol;Acc:MGI:2143792]	46.9204	-0.782312	0.225576	-3.46807	0.000524206	0.0111616	55.7849	68.5928	64.0494	59.862	58.5673	34.5252	33.2312	30.6489	43.5757	41.4632
Lemd2	ENSMUSG00000044857	protein_coding	LEM domain containing 2 [Source:MGI Symbol;Acc:MGI:2385045]	49.2651	-0.872881	0.251776	-3.46689	0.00052651	0.0111928	47.2026	54.8742	59.2457	77.7428	73.3855	33.0241	25.108	35.3642	40.2237	40.6954
Clic6	ENSMUSG00000022949	protein_coding	chloride intracellular channel 6 [Source:MGI Symbol;Acc:MGI:2146607]	5.94947	-3.03194	0.87483	-3.46574	0.000528772	0.0112229	4.29115	9.1457	12.8099	8.55171	7.76193	1.5011	0.738471	0.785871	0	1.53568
Cacna2d1	ENSMUSG00000040118	protein_coding	calcium channel, voltage-dependent, alpha2/delta subunit 1 [Source:MGI Symbol;Acc:MGI:88295]	214.853	0.394461	0.113947	3.4618	0.000536581	0.0113706	205.117	219.497	186.544	190.47	175.702	264.193	324.927	249.121	204.47	228.816
Ap4s1	ENSMUSG00000020955	protein_coding	adaptor-related protein complex AP-4, sigma 1 [Source:MGI Symbol;Acc:MGI:1337065]	196.026	0.296255	0.085592	3.46125	0.000537675	0.0113757	175.937	151.666	180.939	184.25	179.936	207.151	208.249	201.183	181.007	246.476
Ifi27	ENSMUSG00000064215	protein_coding	interferon, alpha-inducible protein 27 [Source:MGI Symbol;Acc:MGI:1277180]	160.721	0.694838	0.200781	3.46068	0.000538817	0.0113818	131.309	114.321	146.513	125.166	120.663	167.372	200.864	246.763	194.415	228.816
A2ml1	ENSMUSG00000047228	protein_coding	alpha-2-macroglobulin like 1 [Source:MGI Symbol;Acc:MGI:3039594]	68.5233	0.64997	0.188094	3.45557	0.00054914	0.0115274	36.0456	51.0635	84.8654	52.0877	56.4504	83.3108	90.0934	69.1566	113.967	92.9084
Ralgds	ENSMUSG00000026821	protein_coding	ral guanine nucleotide dissociation stimulator [Source:MGI Symbol;Acc:MGI:107485]	45.5654	-0.601565	0.174086	-3.45555	0.000549169	0.0115274	37.7621	49.5392	56.0432	56.7523	64.918	29.2714	38.4005	30.6489	33.5197	42.2311
Scai	ENSMUSG00000035236	protein_coding	suppressor of cancer cell invasion [Source:MGI Symbol;Acc:MGI:2443716]	56.4602	0.560884	0.16229	3.45606	0.000548126	0.0115274	55.7849	65.5442	49.6383	40.4263	52.9222	70.5515	100.432	70.7283	77.0954	76.0159
Sp8	ENSMUSG00000048562	protein_coding	trans-acting transcription factor 8 [Source:MGI Symbol;Acc:MGI:2443471]	4.23887	-3.20382	0.927027	-3.45602	0.000548223	0.0115274	1.71646	18.2914	1.60123	19.4357	10.5844	2.25164	0.738471	0	0	0.767838
Armcx4	ENSMUSG00000049804	protein_coding	armadillo repeat containing, X-linked 4 [Source:MGI Symbol;Acc:MGI:2147887]	51.8216	0.555037	0.160713	3.4536	0.000553164	0.0115748	55.7849	48.7771	44.8346	53.6425	34.5759	75.8053	75.324	62.8696	63.6875	66.034
Itfg1	ENSMUSG00000031703	protein_coding	integrin alpha FG-GAP repeat containing 1 [Source:MGI Symbol;Acc:MGI:106419]	179.471	0.408015	0.118139	3.45369	0.000552975	0.0115748	168.213	150.142	171.332	173.366	179.936	204.149	287.265	233.404	170.951	201.941
Ifitm3	ENSMUSG00000025492	protein_coding	interferon induced transmembrane protein 3 [Source:MGI Symbol;Acc:MGI:1913391]	79.854	1.29986	0.376842	3.44934	0.000561962	0.0117404	42.9115	41.1557	52.8407	51.3103	50.0997	61.5449	99.6935	120.238	157.543	165.853
Pja1	ENSMUSG00000034403	protein_coding	praja ring finger ubiquitin ligase 1 [Source:MGI Symbol;Acc:MGI:1101765]	200.972	0.382354	0.110875	3.44853	0.000563655	0.0117574	170.788	185.963	180.139	178.031	191.931	264.193	242.957	236.547	244.694	191.192
Ppm1k	ENSMUSG00000037826	protein_coding	protein phosphatase 1K (PP2C domain containing) [Source:MGI Symbol;Acc:MGI:2442111]	113.366	0.494066	0.143394	3.44552	0.000569955	0.0118702	133.884	108.986	80.8623	87.8494	98.7882	126.092	172.064	154.031	150.839	114.408
Lsm4	ENSMUSG00000031848	protein_coding	LSM4 homolog, U6 small nuclear RNA and mRNA degradation associated [Source:MGI Symbol;Acc:MGI:1354692]	151.14	-0.402776	0.116913	-3.4451	0.000570855	0.0118704	127.018	157.001	163.326	173.366	167.94	101.324	117.417	106.093	127.375	147.425
Rap1gap	ENSMUSG00000041351	protein_coding	Rap1 GTPase-activating protein [Source:MGI Symbol;Acc:MGI:109338]	75.7104	-0.514357	0.149342	-3.44417	0.000572826	0.0118928	78.0989	61.7335	84.0648	109.617	107.961	51.0372	70.8932	54.2251	63.6875	66.034
Meis1	ENSMUSG00000020160	protein_coding	Meis homeobox 1 [Source:MGI Symbol;Acc:MGI:104717]	10.8352	-1.46573	0.42576	-3.44262	0.000576111	0.0119424	7.72406	28.1993	6.40494	19.4357	18.3464	8.25602	5.16929	6.28696	0	3.83919
Pitpnc1	ENSMUSG00000040430	protein_coding	phosphatidylinositol transfer protein, cytoplasmic 1 [Source:MGI Symbol;Acc:MGI:1919045]	123.837	-0.485172	0.14095	-3.44216	0.000577094	0.0119442	138.175	137.948	150.516	150.821	146.771	88.5646	83.4472	139.099	63.6875	128.229
Tada2a	ENSMUSG00000018651	protein_coding	transcriptional adaptor 2A [Source:MGI Symbol;Acc:MGI:2144471]	36.5888	0.61429	0.178523	3.44095	0.000579677	0.0119791	24.0304	28.1993	32.8253	27.9874	33.8702	51.7878	44.3082	42.437	53.6316	38.3919
B4galt3	ENSMUSG00000052423	protein_coding	UDP-Gal:betaGlcNAc beta 1,4-galactosyltransferase, polypeptide 3 [Source:MGI Symbol;Acc:MGI:1928767]	46.2094	-0.610311	0.177402	-3.44028	0.00058112	0.0119903	51.4937	54.8742	54.442	59.862	62.0954	35.2757	36.1851	31.4348	26.8158	49.1416
Megf9	ENSMUSG00000039270	protein_coding	multiple EGF-like-domains 9 [Source:MGI Symbol;Acc:MGI:1918264]	130.724	0.505382	0.146931	3.43959	0.0005826	0.0119918	117.577	128.802	146.513	100.288	102.316	150.11	211.941	151.673	194.415	148.96
Mras	ENSMUSG00000032470	protein_coding	muscle and microspikes RAS [Source:MGI Symbol;Acc:MGI:1100856]	186.287	0.355518	0.103366	3.43941	0.000582991	0.0119918	169.929	170.72	156.12	146.934	174.996	204.9	217.11	201.969	264.806	188.12
Adarb1	ENSMUSG00000020262	protein_coding	adenosine deaminase, RNA-specific, B1 [Source:MGI Symbol;Acc:MGI:891999]	221.388	-0.379752	0.110504	-3.43655	0.000589184	0.0120264	245.454	268.274	293.026	271.322	235.68	184.635	180.925	249.907	177.655	208.852
Cpeb1	ENSMUSG00000025586	protein_coding	cytoplasmic polyadenylation element binding protein 1 [Source:MGI Symbol;Acc:MGI:108442]	75.6016	0.497313	0.144685	3.43722	0.000587718	0.0120264	76.3824	76.2142	74.4574	59.862	69.1517	98.3218	101.909	109.236	117.319	85.9978
Lmbr1	ENSMUSG00000010721	protein_coding	limb region 1 [Source:MGI Symbol;Acc:MGI:1861746]	31.5635	0.780003	0.226948	3.43692	0.000588375	0.0120264	22.314	28.9614	26.4204	20.9906	24.697	39.779	32.4927	37.7218	67.0395	46.8381
Nos1	ENSMUSG00000029361	protein_coding	nitric oxide synthase 1, neuronal [Source:MGI Symbol;Acc:MGI:97360]	22.8634	-1.0676	0.310514	-3.43816	0.000585688	0.0120264	19.7393	26.675	32.0247	50.5328	26.8139	20.2648	11.0771	9.43045	20.1118	14.5889
Nrsn2	ENSMUSG00000059361	protein_coding	neurensin 2 [Source:MGI Symbol;Acc:MGI:2684969]	44.6322	-0.969215	0.281999	-3.43695	0.000588314	0.0120264	35.1874	39.6314	62.4481	81.63	62.8011	45.7834	26.5849	22.0044	23.4638	19.9638
Jmjd1c	ENSMUSG00000037876	protein_coding	jumonji domain containing 1C [Source:MGI Symbol;Acc:MGI:1918614]	67.1781	0.538854	0.156908	3.4342	0.000594309	0.0121124	71.233	55.6364	52.0401	51.3103	57.156	77.3064	101.17	82.5164	70.3915	79.8551
Tbca	ENSMUSG00000042043	protein_coding	tubulin cofactor A [Source:MGI Symbol;Acc:MGI:107549]	231.485	0.338001	0.0984562	3.43301	0.000596923	0.0121472	178.512	190.536	184.943	215.348	199.693	258.939	264.372	211.399	224.582	257.226
Tubgcp2	ENSMUSG00000025474	protein_coding	tubulin, gamma complex associated protein 2 [Source:MGI Symbol;Acc:MGI:1921487]	52.2758	0.587779	0.171269	3.4319	0.000599368	0.0121783	56.6431	47.2528	56.8438	39.6488	35.2815	82.5602	80.4933	69.1566	70.3915	52.213
Rnf14	ENSMUSG00000060450	protein_coding	ring finger protein 14 [Source:MGI Symbol;Acc:MGI:1929668]	148.148	0.43655	0.127251	3.43062	0.000602208	0.0122174	136.458	130.326	132.102	116.614	122.074	169.624	200.126	165.033	177.655	150.496
Hsp90aa1	ENSMUSG00000021270	protein_coding	heat shock protein 90, alpha (cytosolic), class A member 1 [Source:MGI Symbol;Acc:MGI:96250]	357.392	0.311388	0.0907885	3.42982	0.000603991	0.012235	320.978	297.235	320.247	299.31	296.365	365.517	421.667	364.644	418.997	347.83
Ppp1r1b	ENSMUSG00000061718	protein_coding	protein phosphatase 1, regulatory inhibitor subunit 1B [Source:MGI Symbol;Acc:MGI:94860]	128.612	-2.03334	0.593102	-3.42831	0.000607347	0.0122843	188.81	67.8306	64.85	257.329	273.079	30.0219	47.2621	40.0794	30.1678	51.4451
Pank3	ENSMUSG00000018846	protein_coding	pantothenate kinase 3 [Source:MGI Symbol;Acc:MGI:2387464]	31.2652	0.70022	0.204319	3.4271	0.000610073	0.0123207	30.8962	23.6264	29.6228	18.6583	25.4027	35.2757	50.216	46.3664	43.5757	35.3205
Lancl1	ENSMUSG00000026000	protein_coding	LanC (bacterial lantibiotic synthetase component C)-like 1 [Source:MGI Symbol;Acc:MGI:1336997]	219.658	0.292081	0.0852633	3.42564	0.000613359	0.012363	201.684	192.06	194.55	192.802	202.516	236.423	262.896	258.551	201.118	222.673
Rasgrp3	ENSMUSG00000071042	protein_coding	RAS, guanyl releasing protein 3 [Source:MGI Symbol;Acc:MGI:3028579]	40.0217	-0.839561	0.245103	-3.42534	0.00061402	0.012363	44.6279	46.4907	46.4358	52.8651	42.3378	26.2692	14.0309	30.6489	13.4079	40.6954
Cdc7	ENSMUSG00000029283	protein_coding	cell division cycle 7 (S. cerevisiae) [Source:MGI Symbol;Acc:MGI:1309511]	35.1186	-0.72654	0.212193	-3.42395	0.000617168	0.0124076	50.6355	40.3935	44.0339	42.7586	33.8702	33.0241	24.3695	18.075	36.8717	24.5708
Ywhah	ENSMUSG00000018965	protein_coding	tyrosine 3-monooxygenase/tryptophan 5-monooxygenase activation protein, eta polypeptide [Source:MGI Symbol;Acc:MGI:109194]	283.642	0.260522	0.0761908	3.41933	0.000627747	0.0126013	249.745	253.793	264.204	246.445	272.373	288.21	276.188	349.712	288.27	329.402
Smpd4	ENSMUSG00000005899	protein_coding	sphingomyelin phosphodiesterase 4 [Source:MGI Symbol;Acc:MGI:1924876]	120.617	-0.665582	0.194783	-3.41704	0.000633055	0.0126887	176.795	145.569	132.102	128.276	149.594	123.84	71.6316	99.0197	67.0395	96.7475
Bnip1	ENSMUSG00000024191	protein_coding	BCL2/adenovirus E1B interacting protein 1 [Source:MGI Symbol;Acc:MGI:109328]	78.2007	-0.576134	0.168719	-3.41476	0.000638387	0.0127542	75.5242	95.2678	89.6691	110.395	88.9094	53.2889	44.3082	68.3707	56.9836	86.7657
Cfp	ENSMUSG00000001128	protein_coding	complement factor properdin [Source:MGI Symbol;Acc:MGI:97545]	23.0584	-0.987531	0.289207	-3.41461	0.000638724	0.0127542	28.3216	26.675	32.0247	36.5391	28.2252	23.267	14.7694	9.43045	16.7599	13.8211
Clstn3	ENSMUSG00000008153	protein_coding	calsyntenin 3 [Source:MGI Symbol;Acc:MGI:2178323]	89.6926	-0.446525	0.130776	-3.41441	0.000639195	0.0127542	86.6811	123.467	101.678	103.398	104.433	70.5515	81.2318	88.0175	70.3915	69.8732
Cct3	ENSMUSG00000001416	protein_coding	chaperonin containing Tcp1, subunit 3 (gamma) [Source:MGI Symbol;Acc:MGI:104708]	98.4149	0.479631	0.140509	3.41353	0.000641274	0.0127766	101.271	91.457	92.8716	91.7365	92.4375	141.103	133.663	113.165	167.599	113.64
2610507B11Rik	ENSMUSG00000010277	protein_coding	RIKEN cDNA 2610507B11 gene [Source:MGI Symbol;Acc:MGI:1919753]	229.932	-0.479719	0.140584	-3.41233	0.000644104	0.0127947	205.117	231.691	251.394	267.435	268.139	184.635	152.125	187.037	187.711	176.603
Hapln2	ENSMUSG00000004894	protein_coding	hyaluronan and proteoglycan link protein 2 [Source:MGI Symbol;Acc:MGI:2137300]	20.0822	-0.920204	0.269644	-3.41267	0.000643302	0.0127947	22.314	20.5778	28.8222	28.7648	31.7533	12.7593	15.5079	17.2892	26.8158	6.1427
Prdx5	ENSMUSG00000024953	protein_coding	peroxiredoxin 5 [Source:MGI Symbol;Acc:MGI:1859821]	499.062	0.287016	0.0841446	3.41098	0.000647299	0.0128391	449.712	431.372	456.352	399.598	385.98	480.351	521.36	522.604	553.076	518.29
Gm18760	ENSMUSG00000114705	processed_pseudogene	predicted gene, 18760 [Source:MGI Symbol;Acc:MGI:5010945]	5.53421	-2.03394	0.596666	-3.40884	0.000652391	0.0129125	3.43292	13.7186	10.408	4.66457	11.9957	1.5011	2.95388	1.57174	3.35197	2.30351
Kank1	ENSMUSG00000032702	protein_coding	KN motif and ankyrin repeat domains 1 [Source:MGI Symbol;Acc:MGI:2147707]	20.0374	-0.931003	0.273132	-3.40861	0.000652938	0.0129125	21.4557	25.9128	28.0216	27.21	26.8139	12.7593	13.2925	20.4326	3.35197	12.2854
Zfand5	ENSMUSG00000024750	protein_coding	zinc finger, AN1-type domain 5 [Source:MGI Symbol;Acc:MGI:1278334]	358.846	0.310681	0.0911869	3.40708	0.000656611	0.0129659	345.008	320.1	313.041	312.526	330.235	393.287	337.481	422.798	479.332	410.793
Pafah1b1	ENSMUSG00000020745	protein_coding	platelet-activating factor acetylhydrolase, isoform 1b, subunit 1 [Source:MGI Symbol;Acc:MGI:109520]	655.679	0.259401	0.0761605	3.40598	0.000659266	0.0129991	611.917	578.466	598.061	575.297	560.27	634.213	765.056	662.489	831.29	647.287
Caskin2	ENSMUSG00000034471	protein_coding	CASK-interacting protein 2 [Source:MGI Symbol;Acc:MGI:2157062]	16.4612	-1.0377	0.304719	-3.40543	0.00066059	0.0130059	20.5975	20.5778	20.816	36.5391	25.4027	8.25602	12.554	16.5033	3.35197	14.5889
Mgat4b	ENSMUSG00000036620	protein_coding	mannoside acetylglucosaminyltransferase 4, isoenzyme B [Source:MGI Symbol;Acc:MGI:2143974]	28.0273	-0.755568	0.222024	-3.4031	0.000666269	0.0130984	30.038	41.9178	33.6259	36.5391	35.9871	17.2626	22.8926	16.5033	30.1678	24.5708
2310011J03Rik	ENSMUSG00000020133	protein_coding	RIKEN cDNA 2310011J03 gene [Source:MGI Symbol;Acc:MGI:1913624]	53.5712	-0.514827	0.151381	-3.40087	0.000671709	0.0131859	50.6355	53.3499	67.2518	57.5297	71.9743	42.7812	45.0467	33.0066	36.8717	49.9094
Dnlz	ENSMUSG00000075467	protein_coding	DNL-type zinc finger [Source:MGI Symbol;Acc:MGI:106559]	124.586	-0.345433	0.101591	-3.40024	0.000673277	0.0131972	138.175	135.661	121.694	158.595	151.71	114.083	108.555	109.236	120.671	105.962
Cyth4	ENSMUSG00000018008	protein_coding	cytohesin 4 [Source:MGI Symbol;Acc:MGI:2441702]	15.4018	-1.20257	0.353855	-3.39848	0.000677603	0.0132625	17.1646	20.5778	20.816	19.4357	19.7576	6.75493	8.12318	10.2163	13.4079	6.91054
Pak5	ENSMUSG00000039913	protein_coding	p21 (RAC1) activated kinase 5 [Source:MGI Symbol;Acc:MGI:1920334]	130.401	0.460154	0.135423	3.3979	0.000679055	0.0132714	145.041	119.656	110.485	110.395	125.602	145.606	191.264	183.108	127.375	171.228
Igf1r	ENSMUSG00000005533	protein_coding	insulin-like growth factor I receptor [Source:MGI Symbol;Acc:MGI:96433]	292.398	-0.45146	0.132891	-3.39723	0.00068072	0.0132845	341.575	315.527	327.452	293.868	304.127	210.904	216.372	222.401	268.158	252.619
Ntan1	ENSMUSG00000022681	protein_coding	N-terminal Asn amidase [Source:MGI Symbol;Acc:MGI:108471]	157.628	0.362773	0.106809	3.39648	0.000682586	0.0133014	123.585	118.132	128.099	150.044	126.308	159.867	168.371	172.892	150.839	165.085
Mpped2	ENSMUSG00000016386	protein_coding	metallophosphoesterase domain containing 2 [Source:MGI Symbol;Acc:MGI:1924265]	87.5963	-0.469869	0.138382	-3.39545	0.000685149	0.0133278	91.8305	99.0785	88.8685	104.175	112.195	63.046	84.1856	73.8718	77.0954	61.427
Plxnb1	ENSMUSG00000053646	protein_coding	plexin B1 [Source:MGI Symbol;Acc:MGI:2154238]	27.9187	-0.698877	0.205846	-3.39514	0.000685936	0.0133278	37.7621	38.8692	32.0247	34.9843	40.9265	26.2692	18.4618	19.6468	30.1678	25.3386
6330403K07Rik	ENSMUSG00000018451	protein_coding	RIKEN cDNA 6330403K07 gene [Source:MGI Symbol;Acc:MGI:1918001]	824.697	-0.326796	0.0964117	-3.38959	0.000699974	0.0135413	877.11	839.881	779.801	917.365	884.86	636.464	502.898	815.734	670.395	808.533
Clu	ENSMUSG00000022037	protein_coding	clusterin [Source:MGI Symbol;Acc:MGI:88423]	515.512	0.343032	0.101181	3.39028	0.000698216	0.0135413	520.087	426.037	450.747	448.576	460.776	623.705	572.315	480.953	757.546	533.647
Rai1	ENSMUSG00000062115	protein_coding	retinoic acid induced 1 [Source:MGI Symbol;Acc:MGI:103291]	36.9141	-0.643505	0.189832	-3.38987	0.000699246	0.0135413	43.7697	44.2042	43.2333	50.5328	47.2772	33.0241	42.8313	29.0772	10.0559	23.0351
B4galnt4	ENSMUSG00000055629	protein_coding	beta-1,4-N-acetyl-galactosaminyl transferase 4 [Source:MGI Symbol;Acc:MGI:2652891]	79.7428	-0.857291	0.252996	-3.38855	0.000702626	0.0135631	68.6583	85.3599	103.28	112.727	119.251	60.0438	46.5236	52.6533	67.0395	51.4451
Bap1	ENSMUSG00000021901	protein_coding	Brca1 associated protein 1 [Source:MGI Symbol;Acc:MGI:1206586]	133.336	-0.343656	0.101423	-3.38835	0.000703136	0.0135631	137.317	160.812	164.927	157.818	170.057	110.331	125.54	139.099	147.487	114.408
Cend1	ENSMUSG00000060240	protein_coding	cell cycle exit and neuronal differentiation 1 [Source:MGI Symbol;Acc:MGI:1929898]	243.693	-0.392841	0.116004	-3.38646	0.000708008	0.0136373	225.714	268.274	262.602	323.41	350.698	175.628	211.941	252.264	237.99	215.762
Rab22a	ENSMUSG00000027519	protein_coding	RAB22A, member RAS oncogene family [Source:MGI Symbol;Acc:MGI:105072]	142.053	-0.369885	0.109312	-3.38374	0.000715052	0.0137531	126.16	165.385	152.918	161.705	161.589	114.834	98.2166	126.525	137.431	131.3
Exosc9	ENSMUSG00000027714	protein_coding	exosome component 9 [Source:MGI Symbol;Acc:MGI:1355319]	89.5621	0.484015	0.143096	3.38244	0.000718453	0.013759	84.9647	81.5492	73.6568	65.304	88.9094	102.074	101.17	108.45	124.023	120.551
Nr3c1	ENSMUSG00000024431	protein_coding	nuclear receptor subfamily 3, group C, member 1 [Source:MGI Symbol;Acc:MGI:95824]	220.84	0.346495	0.102416	3.3832	0.000716465	0.013759	192.243	186.725	196.151	214.57	205.338	222.162	303.511	241.262	241.342	251.083
Tmem38a	ENSMUSG00000031791	protein_coding	transmembrane protein 38A [Source:MGI Symbol;Acc:MGI:1921416]	73.6026	0.464488	0.137319	3.38255	0.000718154	0.013759	66.9419	62.4956	66.4512	69.1911	61.3898	102.825	93.0473	72.3001	93.8553	86.7657
Smim43	ENSMUSG00000085007	protein_coding	small integral membrane protein 43 [Source:MGI Symbol;Acc:MGI:3650339]	52.907	0.800543	0.236707	3.382	0.000719594	0.0137611	54.9267	42.68	29.6228	46.6457	45.1603	43.5318	109.294	80.9447	73.7434	71.4089
Git2	ENSMUSG00000041890	protein_coding	GIT ArfGAP 2 [Source:MGI Symbol;Acc:MGI:1347053]	79.058	-0.505795	0.149686	-3.37905	0.00072737	0.0138595	90.1141	102.889	85.666	90.9591	80.4418	64.5471	51.6929	48.724	100.559	72.9446
Rogdi	ENSMUSG00000022540	protein_coding	rogdi homolog [Source:MGI Symbol;Acc:MGI:1913299]	121.942	-0.413134	0.12227	-3.37886	0.000727858	0.0138595	125.301	134.137	170.531	144.602	149.594	119.337	95.2627	113.165	107.263	109.033
Znrf1	ENSMUSG00000033545	protein_coding	zinc and ring finger 1 [Source:MGI Symbol;Acc:MGI:2177308]	79.8339	-0.453911	0.134323	-3.37925	0.000726828	0.0138595	81.5318	96.792	85.666	96.4011	98.7882	73.5537	62.0315	62.0838	50.2796	76.0159
Mapk10	ENSMUSG00000046709	protein_coding	mitogen-activated protein kinase 10 [Source:MGI Symbol;Acc:MGI:1346863]	302.49	0.402698	0.119226	3.3776	0.000731214	0.0139035	321.836	286.565	271.409	240.225	279.429	328.74	424.621	370.145	358.661	367.794
1700047M11Rik	ENSMUSG00000100147	lncRNA	RIKEN cDNA 1700047M11 gene [Source:MGI Symbol;Acc:MGI:1914580]	23.9915	-0.840781	0.249016	-3.37641	0.000734373	0.0139307	33.4709	32.7721	23.2179	28.7648	25.4027	18.0131	17.7233	11.7881	13.4079	18.4281
Igsf3	ENSMUSG00000042035	protein_coding	immunoglobulin superfamily, member 3 [Source:MGI Symbol;Acc:MGI:1926158]	21.2475	-0.894098	0.264817	-3.37628	0.000734732	0.0139307	25.7469	39.6314	29.6228	28.7648	24.697	12.7593	14.7694	20.4326	13.4079	15.3568
Pgm2l1	ENSMUSG00000030729	protein_coding	phosphoglucomutase 2-like 1 [Source:MGI Symbol;Acc:MGI:1918224]	470.218	0.292445	0.0866705	3.37422	0.000740249	0.0140153	482.325	450.426	438.738	391.824	390.213	597.436	557.545	502.957	563.132	433.828
Fbxo33	ENSMUSG00000035329	protein_coding	F-box protein 33 [Source:MGI Symbol;Acc:MGI:1917861]	94.4944	0.568147	0.168482	3.37214	0.000745857	0.0141015	88.3976	88.4085	90.4697	87.072	93.8488	110.331	163.202	121.81	137.431	131.3
Dkkl1	ENSMUSG00000030792	protein_coding	dickkopf-like 1 [Source:MGI Symbol;Acc:MGI:1354963]	39.1394	0.58098	0.172363	3.37067	0.000749859	0.014157	36.0456	25.9128	25.6197	35.7617	39.5153	48.0351	40.6159	55.0109	33.5197	52.213
Mtch1	ENSMUSG00000024012	protein_coding	mitochondrial carrier 1 [Source:MGI Symbol;Acc:MGI:1929261]	345.308	-0.280726	0.0833428	-3.36833	0.000756261	0.0142577	351.874	358.969	403.511	410.482	400.798	318.232	344.866	310.419	288.27	309.439
Sh3bgrl3	ENSMUSG00000028843	protein_coding	SH3 domain binding glutamic acid-rich protein-like 3 [Source:MGI Symbol;Acc:MGI:1920973]	366.305	-0.282668	0.0840562	-3.36284	0.00077145	0.0145235	336.426	370.401	365.882	418.256	417.027	308.475	271.757	337.924	375.421	296.385
Gtdc1	ENSMUSG00000036890	protein_coding	glycosyltransferase-like domain containing 1 [Source:MGI Symbol;Acc:MGI:2444269]	49.4899	0.627933	0.186754	3.36235	0.00077281	0.0145286	48.9191	59.4471	35.2271	41.9811	35.2815	52.5383	78.2779	80.9447	53.6316	69.8732
Gm9946	ENSMUSG00000054488	lncRNA	predicted gene 9946 [Source:MGI Symbol;Acc:MGI:3643134]	4.09311	-2.46288	0.732767	-3.36107	0.000776412	0.0145758	12.8734	9.1457	1.60123	1.55486	11.2901	0.750548	1.47694	1.57174	3.35197	0.767838
Enpp6	ENSMUSG00000038173	protein_coding	ectonucleotide pyrophosphatase/phosphodiesterase 6 [Source:MGI Symbol;Acc:MGI:2445171]	20.2271	-0.959597	0.285749	-3.35818	0.000784579	0.0147084	27.4633	21.34	25.6197	27.21	22.5802	10.5077	11.8155	7.07283	6.70395	26.1065
Mrpl21	ENSMUSG00000024829	protein_coding	mitochondrial ribosomal protein L21 [Source:MGI Symbol;Acc:MGI:2660674]	107.751	0.389697	0.116091	3.35683	0.000788428	0.0147598	100.413	84.5978	100.878	73.0782	81.1474	107.328	130.709	107.664	120.671	114.408
Atg10	ENSMUSG00000021619	protein_coding	autophagy related 10 [Source:MGI Symbol;Acc:MGI:1914045]	39.4966	0.596606	0.17797	3.35228	0.000801477	0.0149401	24.8886	28.9614	35.2271	31.0971	30.3421	46.534	45.0467	38.5077	46.9276	49.9094
Cds2	ENSMUSG00000058793	protein_coding	CDP-diacylglycerol synthase (phosphatidate cytidylyltransferase) 2 [Source:MGI Symbol;Acc:MGI:1332236]	217.039	-0.321405	0.0958675	-3.3526	0.000800564	0.0149401	210.266	243.885	260.201	282.984	261.083	197.394	201.602	213.757	197.767	189.656
Izumo4	ENSMUSG00000055862	protein_coding	IZUMO family member 4 [Source:MGI Symbol;Acc:MGI:1918814]	46.2043	-0.618974	0.184663	-3.35192	0.000802542	0.0149401	45.4861	54.8742	56.8438	58.3071	52.9222	38.2779	36.9235	35.3642	16.7599	38.3919
Rabac1	ENSMUSG00000003380	protein_coding	Rab acceptor 1 (prenylated) [Source:MGI Symbol;Acc:MGI:1201692]	437.929	0.29011	0.086527	3.35283	0.000799895	0.0149401	332.993	352.872	409.916	403.485	378.923	481.101	456.375	427.514	522.908	423.846
Reps2	ENSMUSG00000040855	protein_coding	RALBP1 associated Eps domain containing protein 2 [Source:MGI Symbol;Acc:MGI:2663511]	236.299	0.376488	0.112408	3.34929	0.000810194	0.0150615	260.043	218.735	253.796	188.138	218.04	328.74	272.496	312.776	271.51	284.1
Rsrp1	ENSMUSG00000037266	protein_coding	arginine/serine rich protein 1 [Source:MGI Symbol;Acc:MGI:106498]	709.657	-0.361335	0.107913	-3.34839	0.000812838	0.0150896	805.877	797.963	718.954	780.538	762.786	629.71	562.715	626.339	486.036	697.964
Zic1	ENSMUSG00000032368	protein_coding	zinc finger protein of the cerebellum 1 [Source:MGI Symbol;Acc:MGI:106683]	46.9166	-2.023	0.604703	-3.34544	0.000821509	0.0152293	22.314	42.68	100.077	100.288	98.0826	8.25602	12.554	11.0022	10.0559	49.9094
H13	ENSMUSG00000019188	protein_coding	histocompatibility 13 [Source:MGI Symbol;Acc:MGI:95886]	61.6737	-0.559176	0.16717	-3.34495	0.000822967	0.0152352	64.3672	62.4956	82.4636	72.3008	72.6799	58.5427	36.1851	49.5098	40.2237	55.2843
Rxra	ENSMUSG00000015846	protein_coding	retinoid X receptor alpha [Source:MGI Symbol;Acc:MGI:98214]	15.1364	-0.97811	0.292455	-3.34448	0.000824374	0.0152401	16.3064	22.8643	24.0185	22.5454	25.4027	14.2604	11.0771	10.2163	10.0559	10.7497
Ap3m2	ENSMUSG00000031539	protein_coding	adaptor-related protein complex 3, mu 2 subunit [Source:MGI Symbol;Acc:MGI:1929214]	79.3912	0.521632	0.156	3.34379	0.000826409	0.0152565	79.8153	82.3113	68.8531	64.5265	62.0954	102.074	121.848	88.8034	103.911	96.7475
Tcf7l2	ENSMUSG00000024985	protein_coding	transcription factor 7 like 2, T cell specific, HMG box [Source:MGI Symbol;Acc:MGI:1202879]	16.837	-1.62589	0.486884	-3.33938	0.000839658	0.0154797	10.2987	8.38356	51.2395	13.2163	21.1689	3.00219	8.86165	8.64458	6.70395	5.37486
Hnrnph3	ENSMUSG00000020069	protein_coding	heterogeneous nuclear ribonucleoprotein H3 [Source:MGI Symbol;Acc:MGI:1926462]	117.832	-0.504346	0.151059	-3.33874	0.00084159	0.0154939	133.026	118.894	137.706	140.715	117.84	108.079	81.2318	83.3023	63.6875	109.801
Rnf5	ENSMUSG00000015478	protein_coding	ring finger protein 5 [Source:MGI Symbol;Acc:MGI:1860076]	103.434	-0.512076	0.153439	-3.33733	0.000845887	0.0155301	98.6964	92.9813	143.31	132.94	130.542	78.057	90.0934	73.8718	90.5033	86.7657
Tmem91	ENSMUSG00000061702	protein_coding	transmembrane protein 91 [Source:MGI Symbol;Acc:MGI:2443589]	50.664	-0.766655	0.22972	-3.33735	0.000845821	0.0155301	61.7925	55.6364	58.445	62.1943	74.0911	47.2845	24.3695	42.437	36.8717	33.7849
Vars2	ENSMUSG00000038838	protein_coding	valyl-tRNA synthetase 2, mitochondrial [Source:MGI Symbol;Acc:MGI:1916165]	20.7248	-0.885438	0.265378	-3.33652	0.000848334	0.0155536	24.8886	22.8643	21.6167	30.3197	33.8702	13.5099	10.3386	19.6468	13.4079	15.3568
Acsl5	ENSMUSG00000024981	protein_coding	acyl-CoA synthetase long-chain family member 5 [Source:MGI Symbol;Acc:MGI:1919129]	54.4951	0.780304	0.233897	3.3361	0.000849633	0.015556	63.509	55.6364	52.8407	34.9843	40.9265	93.8185	79.0164	107.664	67.0395	71.4089
Hap1	ENSMUSG00000006930	protein_coding	huntingtin-associated protein 1 [Source:MGI Symbol;Acc:MGI:1261831]	40.8191	-0.913712	0.273989	-3.33486	0.000853436	0.0156042	42.9115	44.9664	48.8376	75.4105	40.9265	33.0241	20.6772	17.2892	36.8717	26.1065
Ppfia4	ENSMUSG00000026458	protein_coding	protein tyrosine phosphatase, receptor type, f polypeptide (PTPRF), interacting protein (liprin), alpha 4 [Source:MGI Symbol;Acc:MGI:1915757]	64.6597	-0.639467	0.191779	-3.33439	0.000854866	0.0156089	63.509	88.4085	97.6753	101.066	90.3206	52.5383	44.3082	62.8696	70.3915	59.1235
Cap2	ENSMUSG00000021373	protein_coding	CAP, adenylate cyclase-associated protein, 2 (yeast) [Source:MGI Symbol;Acc:MGI:1914502]	208.155	0.450055	0.135087	3.33158	0.000863532	0.0157339	252.319	185.201	174.535	150.821	172.174	249.182	282.834	245.977	261.454	235.726
Zswim8	ENSMUSG00000021819	protein_coding	zinc finger SWIM-type containing 8 [Source:MGI Symbol;Acc:MGI:1919156]	62.8202	-0.506772	0.152119	-3.33141	0.000864073	0.0157339	66.9419	85.3599	83.2642	63.7491	69.1517	51.0372	42.8313	44.0087	63.6875	70.6411
C030017B01Rik	ENSMUSG00000118202	lncRNA	RIKEN cDNA C030017B01 gene [Source:MGI Symbol;Acc:MGI:1924774]	166.423	0.535941	0.160898	3.33093	0.000865574	0.0157397	181.945	164.623	142.51	154.708	131.953	205.65	319.019	226.331	177.655	186.585
Klf3	ENSMUSG00000029178	protein_coding	Kruppel-like factor 3 (basic) [Source:MGI Symbol;Acc:MGI:1342773]	52.3199	-0.567678	0.170463	-3.33022	0.000867778	0.0157583	54.0684	60.9714	76.0586	55.9748	57.156	40.5296	36.1851	37.7218	50.2796	46.0703
Sptlc1	ENSMUSG00000021468	protein_coding	serine palmitoyltransferase, long chain base subunit 1 [Source:MGI Symbol;Acc:MGI:1099431]	26.0519	0.746835	0.224444	3.32749	0.000876314	0.0158917	26.6051	12.1943	21.6167	21.768	18.3464	36.7768	42.8313	25.9337	30.1678	30.7135
Lamb1	ENSMUSG00000002900	protein_coding	laminin B1 [Source:MGI Symbol;Acc:MGI:96743]	12.9863	-1.32872	0.399407	-3.32673	0.0008787	0.0159133	7.72406	11.4321	25.6197	22.5454	24.697	7.50548	5.16929	8.64458	10.0559	6.1427
Lmbrd1	ENSMUSG00000073725	protein_coding	LMBR1 domain containing 1 [Source:MGI Symbol;Acc:MGI:1915671]	252.468	0.303933	0.0914015	3.32526	0.000883376	0.0159733	244.595	276.658	226.575	213.793	248.382	258.939	331.573	299.417	281.566	312.51
Slc39a2	ENSMUSG00000072572	protein_coding	solute carrier family 39 (zinc transporter), member 2 [Source:MGI Symbol;Acc:MGI:2684326]	12.8721	-1.18669	0.356905	-3.32493	0.000884409	0.0159733	18.881	25.1507	13.6105	17.1034	25.4027	6.00438	5.16929	9.43045	16.7599	11.5176
Dact2	ENSMUSG00000048826	protein_coding	dishevelled-binding antagonist of beta-catenin 2 [Source:MGI Symbol;Acc:MGI:1920347]	19.715	0.794138	0.238872	3.32454	0.00088566	0.0159742	19.7393	19.8157	19.2148	11.6614	16.2295	33.7746	29.5388	36.15	26.8158	21.4995
Cep43	ENSMUSG00000069135	protein_coding	centrosomal protein 43 [Source:MGI Symbol;Acc:MGI:1922546]	29.5299	0.702689	0.211407	3.32387	0.000887778	0.0159908	30.8962	26.675	21.6167	26.4326	16.9351	33.7746	47.2621	37.7218	36.8717	41.4632
Fam184a	ENSMUSG00000019856	protein_coding	family with sequence similarity 184, member A [Source:MGI Symbol;Acc:MGI:1923156]	47.0928	-0.644617	0.194029	-3.32227	0.000892887	0.0160611	59.2178	81.5492	50.4389	76.188	52.9222	48.0351	41.3544	33.0066	30.1678	41.4632
Grin2c	ENSMUSG00000020734	protein_coding	glutamate receptor, ionotropic, NMDA2C (epsilon 3) [Source:MGI Symbol;Acc:MGI:95822]	17.3775	-0.906526	0.272902	-3.3218	0.000894379	0.0160611	18.881	23.6264	32.0247	22.5454	16.2295	13.5099	14.7694	11.0022	10.0559	8.44621
Ndrg1	ENSMUSG00000005125	protein_coding	N-myc downstream regulated gene 1 [Source:MGI Symbol;Acc:MGI:1341799]	113.873	-0.675859	0.203479	-3.32152	0.000895298	0.0160611	122.727	121.943	136.906	143.047	148.182	85.5624	52.4314	75.4436	87.1513	132.068
Gm42484	ENSMUSG00000104709	TEC	predicted gene 42484 [Source:MGI Symbol;Acc:MGI:5662621]	6.57198	1.50855	0.454401	3.31987	0.000900603	0.0161129	7.72406	7.62142	4.00309	0.777428	2.11689	9.75712	15.5079	11.7881	13.4079	11.5176
St3gal3	ENSMUSG00000028538	protein_coding	ST3 beta-galactoside alpha-2,3-sialyltransferase 3 [Source:MGI Symbol;Acc:MGI:1316659]	32.6923	-0.66628	0.200681	-3.3201	0.000899844	0.0161129	44.6279	51.0635	37.629	35.7617	40.2209	20.2648	23.6311	31.4348	40.2237	25.3386
Prkce	ENSMUSG00000045038	protein_coding	protein kinase C, epsilon [Source:MGI Symbol;Acc:MGI:97599]	591.077	-0.364732	0.109889	-3.31911	0.000903059	0.0161352	635.948	632.578	710.948	592.4	633.656	482.602	435.698	505.315	576.54	513.683
Gpr137	ENSMUSG00000024958	protein_coding	G protein-coupled receptor 137 [Source:MGI Symbol;Acc:MGI:2147529]	50.4656	-0.537827	0.162239	-3.31502	0.000916358	0.0163509	50.6355	63.2578	51.2395	67.6363	68.4461	39.0285	44.3082	40.0794	46.9276	40.6954
A230103L15Rik	ENSMUSG00000109122	TEC	RIKEN cDNA A230103L15 gene [Source:MGI Symbol;Acc:MGI:1925005]	103.223	0.399834	0.12074	3.31152	0.000927907	0.0164469	115.861	100.603	97.6753	89.4042	93.1432	121.589	153.602	119.452	167.599	113.64
Arhgdib	ENSMUSG00000030220	protein_coding	Rho, GDP dissociation inhibitor (GDI) beta [Source:MGI Symbol;Acc:MGI:101940]	25.6873	-0.800157	0.241527	-3.3129	0.000923325	0.0164469	27.4633	23.6264	20.0154	36.5391	38.104	18.7637	16.9848	13.3598	13.4079	18.4281
Hps1	ENSMUSG00000025188	protein_coding	HPS1, biogenesis of lysosomal organelles complex 3 subunit 1 [Source:MGI Symbol;Acc:MGI:2177763]	20.8293	-0.893954	0.269944	-3.31162	0.000927563	0.0164469	25.7469	31.2478	24.0185	41.2037	21.8745	15.011	15.5079	15.7174	10.0559	17.6603
Kcnj10	ENSMUSG00000044708	protein_coding	potassium inwardly-rectifying channel, subfamily J, member 10 [Source:MGI Symbol;Acc:MGI:1194504]	240.793	-0.609607	0.184062	-3.31196	0.000926442	0.0164469	277.208	323.148	309.839	276.764	280.841	198.145	132.925	236.547	160.895	246.476
Slc35d3	ENSMUSG00000050473	protein_coding	solute carrier family 35, member D3 [Source:MGI Symbol;Acc:MGI:1923407]	15.4557	-2.42011	0.730777	-3.31169	0.000927348	0.0164469	26.6051	11.4321	1.60123	24.1003	37.3984	3.00219	1.47694	2.35761	3.35197	7.67838
Eid1	ENSMUSG00000091337	protein_coding	EP300 interacting inhibitor of differentiation 1 [Source:MGI Symbol;Acc:MGI:1889651]	463.866	0.224906	0.0679272	3.31099	0.000929656	0.016456	428.256	451.188	445.143	382.495	401.503	466.841	496.252	484.096	596.652	472.988
Cd46	ENSMUSG00000016493	protein_coding	CD46 antigen, complement regulatory protein [Source:MGI Symbol;Acc:MGI:1203290]	10.5781	1.21082	0.365858	3.30953	0.000934525	0.0165203	7.72406	14.4807	4.00309	2.33228	7.76193	18.7637	22.1541	13.3598	10.0559	16.8924
Lrrn2	ENSMUSG00000026443	protein_coding	leucine rich repeat protein 2, neuronal [Source:MGI Symbol;Acc:MGI:106037]	64.2933	-0.504408	0.152452	-3.30863	0.000937548	0.0165518	67.8001	70.1171	103.28	80.0751	73.3855	60.7944	59.8161	54.2251	77.0954	37.624
Gtf2i	ENSMUSG00000060261	protein_coding	general transcription factor II I [Source:MGI Symbol;Acc:MGI:1202722]	214.799	-0.462323	0.139769	-3.30776	0.000940443	0.0165809	268.626	249.983	283.418	240.225	223.685	204.149	169.11	216.9	150.839	170.46
Cog1	ENSMUSG00000018661	protein_coding	component of oligomeric golgi complex 1 [Source:MGI Symbol;Acc:MGI:1333873]	29.8458	-0.664552	0.200976	-3.30663	0.000944261	0.0166197	30.8962	37.345	42.4327	34.2068	43.7491	24.0175	17.7233	31.4348	26.8158	21.4995
Cul9	ENSMUSG00000040327	protein_coding	cullin 9 [Source:MGI Symbol;Acc:MGI:1925559]	35.2629	-0.63628	0.192447	-3.30625	0.000945533	0.0166197	49.7773	38.1071	44.8346	48.978	46.5716	21.7659	22.1541	29.0772	30.1678	45.3024
Lrrc4c	ENSMUSG00000050587	protein_coding	leucine rich repeat containing 4C [Source:MGI Symbol;Acc:MGI:2442636]	367.836	0.306489	0.0927068	3.306	0.000946382	0.0166197	322.694	351.347	312.241	335.849	342.936	430.814	395.82	414.154	418.997	398.508
Cracdl	ENSMUSG00000026090	protein_coding	capping protein inhibiting regulator of actin like [Source:MGI Symbol;Acc:MGI:1919347]	107.397	-0.402438	0.121816	-3.30366	0.000954312	0.0166614	114.144	125.753	129.7	134.495	114.312	97.5712	101.909	92.7327	77.0954	90.6048
Gng4	ENSMUSG00000021303	protein_coding	guanine nucleotide binding protein (G protein), gamma 4 [Source:MGI Symbol;Acc:MGI:102703]	44.4883	-0.8475	0.256549	-3.30346	0.000955007	0.0166614	42.9115	99.0785	34.4265	87.8494	48.6885	39.0285	30.2773	36.9359	33.5197	27.6422
Nyap2	ENSMUSG00000054976	protein_coding	neuronal tyrosine-phophorylated phosphoinositide 3-kinase adaptor 2 [Source:MGI Symbol;Acc:MGI:2443135]	26.3331	0.795236	0.240674	3.3042	0.000952488	0.0166614	27.4633	25.1507	14.4111	19.4357	20.4633	30.7725	45.0467	42.437	46.9276	24.5708
Sema3c	ENSMUSG00000028780	protein_coding	sema domain, immunoglobulin domain (Ig), short basic domain, secreted, (semaphorin) 3C [Source:MGI Symbol;Acc:MGI:107557]	62.0259	-0.616904	0.186724	-3.30383	0.000953729	0.0166614	60.9343	96.0299	60.8469	85.5171	69.8574	39.0285	29.5388	62.0838	53.6316	60.6592
Syt16	ENSMUSG00000044912	protein_coding	synaptotagmin XVI [Source:MGI Symbol;Acc:MGI:2673872]	175.945	0.495053	0.149842	3.30382	0.000953763	0.0166614	175.079	172.244	167.329	132.94	139.715	241.676	215.633	228.688	201.118	219.602
Fam189b	ENSMUSG00000032657	protein_coding	family with sequence similarity 189, member B [Source:MGI Symbol;Acc:MGI:1915771]	49.6586	-0.726458	0.219949	-3.30284	0.0009571	0.0166761	48.0608	64.7821	56.8438	73.8557	79.7362	29.2714	43.5698	34.5783	40.2237	49.1416
Mcm3ap	ENSMUSG00000001150	protein_coding	minichromosome maintenance complex component 3 associated protein [Source:MGI Symbol;Acc:MGI:1930089]	82.9653	-0.594957	0.180161	-3.30237	0.000958717	0.0166824	90.1141	86.8842	108.083	105.73	95.26	55.5405	50.216	90.3751	67.0395	59.8913
Rgs9	ENSMUSG00000020599	protein_coding	regulator of G-protein signaling 9 [Source:MGI Symbol;Acc:MGI:1338824]	45.5675	-2.40006	0.728042	-3.29659	0.000978651	0.0170071	80.6735	18.2914	13.6105	76.9654	88.9094	9.75712	14.7694	8.64458	10.0559	6.91054
Macir	ENSMUSG00000044768	protein_coding	macrophage immunometabolism regulator [Source:MGI Symbol;Acc:MGI:1277184]	58.0528	0.651205	0.197572	3.29603	0.000980616	0.0170189	60.076	45.7285	37.629	51.3103	45.8659	61.5449	100.432	78.5871	46.9276	72.9446
Topbp1	ENSMUSG00000032555	protein_coding	topoisomerase (DNA) II binding protein 1 [Source:MGI Symbol;Acc:MGI:1920018]	23.9641	0.747335	0.226763	3.29567	0.000981886	0.0170189	30.038	21.34	12.8099	15.5486	19.7576	35.2757	34.7081	34.5783	23.4638	32.2492
Bcl9l	ENSMUSG00000063382	protein_coding	B cell CLL/lymphoma 9-like [Source:MGI Symbol;Acc:MGI:1933114]	23.6414	-0.763656	0.231861	-3.29359	0.00098917	0.0170905	30.038	23.6264	23.2179	40.4263	45.8659	21.0153	16.9848	15.7174	23.4638	21.4995
Igkc	ENSMUSG00000076609	IG_C_gene	immunoglobulin kappa constant [Source:MGI Symbol;Acc:MGI:96495]	4.50837	-2.42602	0.736562	-3.29372	0.000988725	0.0170905	16.3064	9.90785	5.60432	4.66457	8.46756	0	0.738471	6.28696	0	1.53568
Nkd1	ENSMUSG00000031661	protein_coding	naked cuticle 1 [Source:MGI Symbol;Acc:MGI:2135954]	8.2688	-1.45178	0.440817	-3.29339	0.00098986	0.0170905	7.72406	12.9564	7.20555	10.884	14.8182	3.75274	5.90776	3.92935	0	3.83919
Aga	ENSMUSG00000031521	protein_coding	aspartylglucosaminidase [Source:MGI Symbol;Acc:MGI:104873]	22.8112	-0.839322	0.254963	-3.29194	0.000995002	0.0171328	25.7469	30.4857	32.8253	23.3228	33.1646	12.7593	14.0309	25.9337	10.0559	16.1246
Cox6a2	ENSMUSG00000030785	protein_coding	cytochrome c oxidase subunit 6A2 [Source:MGI Symbol;Acc:MGI:104649]	41.9547	0.658483	0.200049	3.29161	0.000996168	0.0171328	36.9039	36.5828	43.2333	31.8746	35.2815	62.2955	51.6929	64.4414	46.9276	59.1235
Mrps22	ENSMUSG00000032459	protein_coding	mitochondrial ribosomal protein S22 [Source:MGI Symbol;Acc:MGI:1928137]	76.7508	0.463351	0.140749	3.29204	0.000994621	0.0171328	56.6431	50.3014	68.8531	55.1974	67.7405	90.8163	82.7087	59.7262	103.911	89.837
Abcg1	ENSMUSG00000024030	protein_coding	ATP binding cassette subfamily G member 1 [Source:MGI Symbol;Acc:MGI:107704]	154.409	-0.512028	0.155628	-3.29007	0.00100164	0.0171671	179.37	151.666	188.145	174.144	182.053	122.339	100.432	151.673	80.4474	151.264
Spen	ENSMUSG00000040761	protein_coding	spen family transcription repressor [Source:MGI Symbol;Acc:MGI:1891706]	45.3781	-0.565297	0.171825	-3.28996	0.00100202	0.0171671	40.3368	54.1121	60.0463	59.0845	58.5673	26.2692	50.9545	30.6489	30.1678	38.3919
Tmem158	ENSMUSG00000054871	protein_coding	transmembrane protein 158 [Source:MGI Symbol;Acc:MGI:1919559]	111.017	-0.818884	0.248867	-3.29045	0.00100028	0.0171671	133.884	81.5492	76.8592	195.912	182.053	81.8097	51.6929	74.6577	87.1513	76.7838
Ak7	ENSMUSG00000041323	protein_coding	adenylate kinase 7 [Source:MGI Symbol;Acc:MGI:1926051]	3.86341	-2.79117	0.848896	-3.288	0.00100903	0.0172649	2.57469	4.57285	8.00617	6.21943	5.64504	2.25164	0	0	0	0.767838
Col6a1	ENSMUSG00000001119	protein_coding	collagen, type VI, alpha 1 [Source:MGI Symbol;Acc:MGI:88459]	33.55	-0.793943	0.241587	-3.28636	0.00101491	0.0173344	41.195	64.0199	27.221	59.862	70.563	21.0153	28.8004	25.9337	23.4638	45.3024
Ptprv	ENSMUSG00000097993	polymorphic_pseudogene	protein tyrosine phosphatase, receptor type, V [Source:MGI Symbol;Acc:MGI:108027]	4.24404	-3.35793	1.02207	-3.28542	0.0010183	0.0173344	10.2987	1.52428	0	10.1066	11.2901	0	0.738471	1.57174	0	0
Slc25a42	ENSMUSG00000002346	protein_coding	solute carrier family 25, member 42 [Source:MGI Symbol;Acc:MGI:1920345]	17.8676	-0.908413	0.276471	-3.28574	0.00101714	0.0173344	20.5975	25.9128	22.4173	27.21	27.5196	12.7593	13.2925	9.43045	16.7599	16.1246
Stx12	ENSMUSG00000028879	protein_coding	syntaxin 12 [Source:MGI Symbol;Acc:MGI:1931027]	137.539	0.370817	0.112859	3.28567	0.00101741	0.0173344	148.474	149.38	139.307	127.498	112.195	173.377	158.771	168.962	221.23	172.763
Ctsl	ENSMUSG00000021477	protein_coding	cathepsin L [Source:MGI Symbol;Acc:MGI:88564]	257.188	-0.289036	0.0879976	-3.28459	0.00102129	0.0173534	248.886	252.269	289.023	279.097	278.018	199.646	199.387	227.902	234.638	253.386
mt-Tm	ENSMUSG00000064344	Mt_tRNA	mitochondrially encoded tRNA methionine [Source:MGI Symbol;Acc:MGI:102480]	24.2824	0.919793	0.28005	3.2844	0.00102201	0.0173534	21.4557	16.7671	16.813	17.8808	10.5844	36.0263	41.3544	29.0772	26.8158	23.0351
Ccdc153	ENSMUSG00000070306	protein_coding	coiled-coil domain containing 153 [Source:MGI Symbol;Acc:MGI:2448587]	12.7016	-1.69053	0.514858	-3.28349	0.00102531	0.0173872	6.0076	6.09714	28.8222	12.4389	19.7576	3.75274	2.95388	2.35761	0	10.7497
Zfp148	ENSMUSG00000022811	protein_coding	zinc finger protein 148 [Source:MGI Symbol;Acc:MGI:1332234]	196.188	0.289001	0.0880442	3.28245	0.00102909	0.0174292	179.37	206.54	178.538	158.595	190.52	213.906	232.618	238.119	211.174	215.762
Arpc3	ENSMUSG00000029465	protein_coding	actin related protein 2/3 complex, subunit 3 [Source:MGI Symbol;Acc:MGI:1928375]	98.2782	0.383817	0.116968	3.28138	0.001033	0.0174731	73.8077	83.8356	81.6629	66.0814	83.97	99.0723	107.078	102.949	110.615	92.9084
Cab39	ENSMUSG00000036707	protein_coding	calcium binding protein 39 [Source:MGI Symbol;Acc:MGI:107438]	145.239	0.347571	0.105961	3.28016	0.00103747	0.0175044	161.347	143.283	128.099	131.385	134.775	182.383	180.187	183.894	157.543	173.531
Gm20371	ENSMUSG00000108264	TEC	predicted gene, 20371 [Source:MGI Symbol;Acc:MGI:5012556]	34.192	0.6371	0.194221	3.28028	0.00103705	0.0175044	35.1874	38.8692	28.8222	26.4326	26.1083	52.5383	59.0776	41.6511	56.9836	38.3919
Clpb	ENSMUSG00000001829	protein_coding	ClpB caseinolytic peptidase B [Source:MGI Symbol;Acc:MGI:1100517]	49.7087	-0.484935	0.147921	-3.27833	0.00104424	0.0175964	46.3444	63.2578	62.4481	61.4168	59.9785	37.5274	47.2621	47.1522	43.5757	36.0884
Cdyl	ENSMUSG00000059288	protein_coding	chromodomain protein, Y chromosome-like [Source:MGI Symbol;Acc:MGI:1339956]	56.6711	0.511319	0.15604	3.27684	0.00104975	0.0176445	56.6431	59.4471	39.2302	48.978	57.8617	68.2998	70.1547	69.1566	100.559	78.3194
Tesc	ENSMUSG00000029359	protein_coding	tescalcin [Source:MGI Symbol;Acc:MGI:1930803]	99.4734	-0.737285	0.224987	-3.27702	0.0010491	0.0176445	127.876	85.3599	64.85	115.837	129.13	51.7878	54.6468	69.9425	67.0395	68.3375
Hnrnpk	ENSMUSG00000021546	protein_coding	heterogeneous nuclear ribonucleoprotein K [Source:MGI Symbol;Acc:MGI:99894]	241.552	0.280218	0.0855571	3.27522	0.00105581	0.0177241	226.572	221.021	208.16	234.783	222.979	266.444	291.696	284.485	234.638	253.386
Fzr1	ENSMUSG00000020235	protein_coding	fizzy and cell division cycle 20 related 1 [Source:MGI Symbol;Acc:MGI:1926790]	60.9007	-0.491352	0.150054	-3.27451	0.00105847	0.0177463	64.3672	63.2578	72.0555	92.514	71.9743	51.7878	48.7391	51.0816	60.3355	51.4451
Npas4	ENSMUSG00000045903	protein_coding	neuronal PAS domain protein 4 [Source:MGI Symbol;Acc:MGI:2664186]	36.3743	-1.03574	0.316449	-3.273	0.00106413	0.0178189	24.8886	87.6463	33.6259	59.862	50.0997	7.50548	13.2925	27.5055	53.6316	38.3919
Asap1	ENSMUSG00000022377	protein_coding	ArfGAP with SH3 domain, ankyrin repeat and PH domain1 [Source:MGI Symbol;Acc:MGI:1342335]	186.953	0.359733	0.109929	3.27242	0.0010663	0.0178327	205.975	178.341	160.123	157.04	177.113	192.14	268.803	203.54	248.046	223.441
Npepps	ENSMUSG00000001441	protein_coding	aminopeptidase puromycin sensitive [Source:MGI Symbol;Acc:MGI:1101358]	385.206	-0.445927	0.13631	-3.27142	0.00107011	0.017874	390.494	414.605	458.754	425.253	426.201	324.237	246.649	323.779	335.197	337.081
Gmpr	ENSMUSG00000000253	protein_coding	guanosine monophosphate reductase [Source:MGI Symbol;Acc:MGI:1913605]	127.364	-0.544127	0.166413	-3.26973	0.00107649	0.0179581	96.9799	126.516	161.725	168.702	170.762	93.0679	96.0012	119.452	87.1513	96.7475
Kbtbd4	ENSMUSG00000005505	protein_coding	kelch repeat and BTB (POZ) domain containing 4 [Source:MGI Symbol;Acc:MGI:1914386]	26.4136	0.719526	0.220158	3.26823	0.00108221	0.018031	30.038	16.005	12.0093	19.4357	22.5802	32.2736	31.0158	39.2935	36.8717	29.1778
Tmem179	ENSMUSG00000054013	protein_coding	transmembrane protein 179 [Source:MGI Symbol;Acc:MGI:2144891]	97.8522	-0.471556	0.144361	-3.2665	0.00108887	0.0181194	99.5546	112.797	114.488	147.711	122.074	76.5559	90.8319	87.2316	83.7994	92.1405
Shank3	ENSMUSG00000022623	protein_coding	SH3 and multiple ankyrin repeat domains 3 [Source:MGI Symbol;Acc:MGI:1930016]	27.2749	-0.750023	0.229676	-3.26557	0.00109242	0.0181558	31.7545	34.2964	35.2271	34.9843	28.9308	19.5142	14.7694	12.5739	33.5197	26.1065
Gna11	ENSMUSG00000034781	protein_coding	guanine nucleotide binding protein, alpha 11 [Source:MGI Symbol;Acc:MGI:95766]	128.94	-0.429719	0.131776	-3.26097	0.00111031	0.0184301	137.317	153.953	155.32	164.037	133.364	93.0679	120.371	109.236	124.023	110.569
Sh3glb2	ENSMUSG00000026860	protein_coding	SH3-domain GRB2-like endophilin B2 [Source:MGI Symbol;Acc:MGI:2385131]	162.208	-0.389914	0.119677	-3.25806	0.00112175	0.0185967	135.6	171.482	169.731	220.012	206.044	120.838	150.648	130.455	147.487	135.907
Rims2	ENSMUSG00000037386	protein_coding	regulating synaptic membrane exocytosis 2 [Source:MGI Symbol;Acc:MGI:2152972]	214.251	0.358841	0.11016	3.25746	0.00112413	0.018613	197.393	192.06	180.939	214.57	183.464	219.91	287.265	229.474	311.734	214.995
Cdh4	ENSMUSG00000000305	protein_coding	cadherin 4 [Source:MGI Symbol;Acc:MGI:99218]	30.2302	-0.802938	0.246521	-3.25708	0.00112565	0.0186152	33.4709	34.2964	28.0216	51.3103	26.1083	24.7681	16.2464	16.5033	20.1118	18.4281
Nipa1	ENSMUSG00000047037	protein_coding	non imprinted in Prader-Willi/Angelman syndrome 1 homolog (human) [Source:MGI Symbol;Acc:MGI:2442058]	86.0187	-0.47606	0.146182	-3.25663	0.00112743	0.0186215	115.003	86.8842	114.488	76.9654	103.728	72.0526	81.9702	62.8696	70.3915	74.4802
Inafm2	ENSMUSG00000074918	protein_coding	InaF motif containing 2 [Source:MGI Symbol;Acc:MGI:1915354]	115.351	-0.407619	0.125236	-3.2548	0.00113473	0.0187189	124.443	133.375	130.501	146.934	144.654	98.3218	102.647	110.022	113.967	95.2119
Chn1	ENSMUSG00000056486	protein_coding	chimerin 1 [Source:MGI Symbol;Acc:MGI:1915674]	834.265	0.318948	0.0980425	3.25316	0.00114127	0.0188035	941.477	761.38	774.197	693.466	685.167	885.646	967.396	1015.34	1022.35	926.78
Gbp4	ENSMUSG00000079363	protein_coding	guanylate binding protein 4 [Source:MGI Symbol;Acc:MGI:97072]	6.48013	1.58402	0.487153	3.25159	0.00114761	0.0188612	2.57469	4.57285	2.40185	3.10971	3.52815	8.25602	7.38471	10.2163	13.4079	12.2854
Mrpl20	ENSMUSG00000029066	protein_coding	mitochondrial ribosomal protein L20 [Source:MGI Symbol;Acc:MGI:2137221]	237.129	0.31578	0.097108	3.25185	0.00114658	0.0188612	195.676	196.633	191.347	214.57	217.334	245.429	273.973	233.404	271.51	244.172
Zfp239	ENSMUSG00000042097	protein_coding	zinc finger protein 239 [Source:MGI Symbol;Acc:MGI:1306812]	89.8761	0.380344	0.116988	3.25114	0.00114943	0.0188678	70.3748	81.5492	84.0648	74.6331	83.97	93.8185	99.6935	107.664	107.263	109.033
Prpsap1	ENSMUSG00000015869	protein_coding	phosphoribosyl pyrophosphate synthetase-associated protein 1 [Source:MGI Symbol;Acc:MGI:1915013]	55.4979	-0.553662	0.17036	-3.24995	0.00115424	0.0189236	58.3596	72.4035	64.0494	77.7428	67.0348	37.5274	38.4005	48.724	50.2796	55.2843
Cntn2	ENSMUSG00000053024	protein_coding	contactin 2 [Source:MGI Symbol;Acc:MGI:104518]	61.3703	-0.582252	0.179226	-3.24871	0.00115929	0.0189831	67.8001	67.0685	68.8531	83.1848	91.0263	41.2801	55.3853	48.724	30.1678	65.2662
Hspb3	ENSMUSG00000051456	protein_coding	heat shock protein 3 [Source:MGI Symbol;Acc:MGI:1928479]	10.4819	1.19952	0.369385	3.24733	0.00116491	0.0190517	6.86583	8.38356	6.40494	12.4389	7.0563	17.2626	24.3695	23.5761	10.0559	13.8211
Ptn	ENSMUSG00000029838	protein_coding	pleiotrophin [Source:MGI Symbol;Acc:MGI:97804]	869.858	0.235777	0.0726329	3.24615	0.00116977	0.0191077	920.022	764.428	710.948	768.876	767.725	979.465	952.627	874.674	928.497	885.317
Tbc1d10b	ENSMUSG00000042492	protein_coding	TBC1 domain family, member 10b [Source:MGI Symbol;Acc:MGI:1915699]	33.7082	-0.612374	0.188682	-3.24554	0.00117229	0.0191253	34.3292	50.3014	44.8346	47.4231	38.104	23.267	39.1389	25.1479	30.1678	23.803
Abhd11os	ENSMUSG00000085042	transcribed_unitary_pseudogene	abhydrolase domain containing 11, opposite strand [Source:MGI Symbol;Acc:MGI:1917062]	11.4505	-1.95472	0.602424	-3.24476	0.00117548	0.019154	23.1722	7.62142	3.20247	17.8808	24.697	0.750548	2.95388	6.28696	3.35197	5.37486
Gpr17	ENSMUSG00000052229	protein_coding	G protein-coupled receptor 17 [Source:MGI Symbol;Acc:MGI:3584514]	8.61647	-1.29606	0.39986	-3.24127	0.00118998	0.0193455	8.58229	11.4321	20.0154	20.9906	13.407	4.50329	3.69235	6.28696	13.4079	6.91054
Kcna2	ENSMUSG00000040724	protein_coding	potassium voltage-gated channel, shaker-related subfamily, member 2 [Source:MGI Symbol;Acc:MGI:96659]	225.836	0.451756	0.139378	3.24123	0.00119014	0.0193455	235.155	224.832	177.737	183.473	222.979	211.654	358.897	316.706	284.918	254.922
Taf4	ENSMUSG00000039117	protein_coding	TATA-box binding protein associated factor 4 [Source:MGI Symbol;Acc:MGI:2152346]	34.1562	-0.636426	0.19644	-3.2398	0.00119615	0.0194197	47.2026	44.9664	35.2271	43.536	40.9265	30.7725	20.6772	28.2913	16.7599	33.7849
Slc24a2	ENSMUSG00000037996	protein_coding	solute carrier family 24 (sodium/potassium/calcium exchanger), member 2 [Source:MGI Symbol;Acc:MGI:1923626]	332.583	0.44871	0.138608	3.23726	0.00120682	0.019569	400.793	312.478	279.415	261.216	270.256	321.985	415.759	459.734	418.997	454.56
Zfp804a	ENSMUSG00000070866	protein_coding	zinc finger protein 804A [Source:MGI Symbol;Acc:MGI:2442949]	39.7912	-0.796857	0.246211	-3.23647	0.00121016	0.0195994	32.6127	39.6314	52.8407	43.536	46.5716	30.7725	24.3695	20.4326	16.7599	28.41
Dync1h1	ENSMUSG00000018707	protein_coding	dynein cytoplasmic 1 heavy chain 1 [Source:MGI Symbol;Acc:MGI:103147]	256.061	-0.319279	0.0986996	-3.23485	0.00121705	0.019687	254.894	309.43	271.409	285.316	297.776	202.648	229.664	248.335	237.99	228.816
Stxbp2	ENSMUSG00000004626	protein_coding	syntaxin binding protein 2 [Source:MGI Symbol;Acc:MGI:107370]	32.5439	-0.66056	0.204231	-3.23438	0.00121908	0.0196958	42.0532	33.5342	38.4296	43.536	41.6322	27.0197	28.0619	20.4326	26.8158	24.5708
Acot13	ENSMUSG00000006717	protein_coding	acyl-CoA thioesterase 13 [Source:MGI Symbol;Acc:MGI:1914084]	310.308	0.483307	0.149527	3.23223	0.00122828	0.0198205	234.297	210.351	271.409	216.902	227.213	346.753	352.25	304.132	365.365	258.761
Ring1	ENSMUSG00000024325	protein_coding	ring finger protein 1 [Source:MGI Symbol;Acc:MGI:1101770]	22.5575	-0.747768	0.231557	-3.2293	0.00124094	0.0200006	30.038	30.4857	24.8191	28.7648	31.7533	12.7593	14.0309	21.2185	26.8158	19.1959
Rab39b	ENSMUSG00000031202	protein_coding	RAB39B, member RAS oncogene family [Source:MGI Symbol;Acc:MGI:1915040]	69.732	0.505652	0.156775	3.22535	0.0012582	0.0202376	66.9419	58.6849	57.6444	43.536	64.2123	89.3152	79.0164	87.2316	97.2073	66.034
Tmem101	ENSMUSG00000020921	protein_coding	transmembrane protein 101 [Source:MGI Symbol;Acc:MGI:1923797]	79.5822	-0.474366	0.14708	-3.22524	0.00125868	0.0202376	84.1065	76.2142	96.8747	104.953	86.0869	61.5449	47.2621	80.1588	67.0395	66.8019
Calml4	ENSMUSG00000032246	protein_coding	calmodulin-like 4 [Source:MGI Symbol;Acc:MGI:1922850]	15.2082	-3.10665	0.964085	-3.22239	0.00127128	0.0203686	3.43292	11.4321	43.2333	12.4389	16.9351	2.25164	2.95388	0	3.35197	1.53568
Elovl1	ENSMUSG00000006390	protein_coding	elongation of very long chain fatty acids (FEN1/Elo2, SUR4/Elo3, yeast)-like 1 [Source:MGI Symbol;Acc:MGI:1858959]	21.4907	-0.834263	0.258898	-3.22236	0.00127141	0.0203686	21.4557	23.6264	31.2241	31.0971	24.697	16.512	11.0771	14.1457	20.1118	16.1246
Trim11	ENSMUSG00000020455	protein_coding	tripartite motif-containing 11 [Source:MGI Symbol;Acc:MGI:2137355]	39.051	-0.657608	0.20406	-3.22261	0.00127026	0.0203686	55.7849	37.345	44.0339	59.0845	55.0391	30.7725	26.5849	25.9337	56.9836	33.017
Eya3	ENSMUSG00000028886	protein_coding	EYA transcriptional coactivator and phosphatase 3 [Source:MGI Symbol;Acc:MGI:109339]	23.2495	-0.782761	0.242969	-3.22165	0.00127456	0.02037	27.4633	27.4371	22.4173	28.7648	36.6928	15.7615	14.7694	18.075	6.70395	23.0351
Tyro3	ENSMUSG00000027298	protein_coding	TYRO3 protein tyrosine kinase 3 [Source:MGI Symbol;Acc:MGI:104294]	81.7164	-0.525385	0.163067	-3.2219	0.00127345	0.02037	72.0912	97.5542	80.0617	132.94	117.84	69.8009	71.6316	69.1566	53.6316	69.8732
Srsf3	ENSMUSG00000071172	protein_coding	serine and arginine-rich splicing factor 3 [Source:MGI Symbol;Acc:MGI:98285]	258.136	0.276778	0.0859229	3.22123	0.00127641	0.0203751	242.021	214.924	221.771	222.344	260.377	273.95	299.081	267.196	291.622	274.886
Pou3f4	ENSMUSG00000056854	protein_coding	POU domain, class 3, transcription factor 4 [Source:MGI Symbol;Acc:MGI:101894]	24.8876	-1.36545	0.424059	-3.21996	0.00128211	0.0204401	20.5975	20.5778	15.2117	46.6457	52.2166	12.7593	8.12318	7.07283	13.4079	18.4281
Slco5a1	ENSMUSG00000025938	protein_coding	solute carrier organic anion transporter family, member 5A1 [Source:MGI Symbol;Acc:MGI:2443431]	7.42324	-1.93038	0.599564	-3.21963	0.00128354	0.0204401	7.72406	23.6264	2.40185	18.6583	11.2901	3.00219	3.69235	2.35761	3.35197	3.07135
Ckmt1	ENSMUSG00000000308	protein_coding	creatine kinase, mitochondrial 1, ubiquitous [Source:MGI Symbol;Acc:MGI:99441]	166.588	0.351331	0.109186	3.21772	0.00129212	0.0205522	174.221	172.244	136.105	143.824	167.234	225.915	193.479	207.47	187.711	193.495
Dlgap4	ENSMUSG00000061689	protein_coding	DLG associated protein 4 [Source:MGI Symbol;Acc:MGI:2138865]	177.283	-0.3436	0.106892	-3.21445	0.00130693	0.0207629	167.355	207.303	208.16	189.692	202.516	145.606	165.417	139.099	191.063	151.264
Fastk	ENSMUSG00000028959	protein_coding	Fas-activated serine/threonine kinase [Source:MGI Symbol;Acc:MGI:1913837]	88.8434	-0.512595	0.159592	-3.2119	0.00131859	0.0209233	88.3976	86.8842	81.6629	89.4042	116.429	63.046	46.5236	74.6577	77.0954	69.1054
Ppp1r12c	ENSMUSG00000019254	protein_coding	protein phosphatase 1, regulatory subunit 12C [Source:MGI Symbol;Acc:MGI:1924258]	247.571	-0.461854	0.144037	-3.20649	0.00134365	0.0212954	325.269	284.279	273.01	270.545	247.676	226.665	168.371	247.549	150.839	219.602
Cish	ENSMUSG00000032578	protein_coding	cytokine inducible SH2-containing protein [Source:MGI Symbol;Acc:MGI:103159]	13.6111	-1.03032	0.321366	-3.20606	0.00134564	0.0213017	16.3064	16.005	16.0123	21.768	16.9351	8.25602	11.8155	5.50109	6.70395	8.44621
Tmed3	ENSMUSG00000032353	protein_coding	transmembrane p24 trafficking protein 3 [Source:MGI Symbol;Acc:MGI:1913361]	123.226	-0.375043	0.116996	-3.2056	0.00134781	0.0213107	117.577	147.093	148.915	139.937	132.658	111.832	83.4472	124.168	103.911	112.104
Uqcrc1	ENSMUSG00000025651	protein_coding	ubiquinol-cytochrome c reductase core protein 1 [Source:MGI Symbol;Acc:MGI:107876]	248.886	-0.377404	0.117768	-3.20463	0.00135235	0.0213572	200.826	273.609	289.023	298.532	324.59	216.908	215.633	234.189	157.543	215.762
Zfp292	ENSMUSG00000039967	protein_coding	zinc finger protein 292 [Source:MGI Symbol;Acc:MGI:1353423]	195.02	0.338463	0.105653	3.20354	0.00135749	0.021413	157.914	173.006	169.731	188.915	192.637	217.659	231.88	172.892	294.974	228.048
Gng8	ENSMUSG00000063594	protein_coding	guanine nucleotide binding protein (G protein), gamma 8 [Source:MGI Symbol;Acc:MGI:109163]	4.11738	-2.03696	0.63607	-3.20241	0.00136281	0.0214715	6.0076	5.33499	13.6105	4.66457	8.46756	0.750548	3.69235	1.57174	0	2.30351
Gpr101	ENSMUSG00000036357	protein_coding	G protein-coupled receptor 101 [Source:MGI Symbol;Acc:MGI:2685211]	4.8591	-2.88723	0.902355	-3.19965	0.00137593	0.0215966	6.0076	0.762142	7.20555	7.77428	4.93941	0	0.738471	0	3.35197	1.53568
Kdr	ENSMUSG00000062960	protein_coding	kinase insert domain protein receptor [Source:MGI Symbol;Acc:MGI:96683]	5.67832	-1.54842	0.484001	-3.19922	0.00137801	0.0215966	9.44052	9.1457	8.80679	10.1066	6.35067	3.00219	5.16929	1.57174	0	3.07135
Mib2	ENSMUSG00000029060	protein_coding	mindbomb E3 ubiquitin protein ligase 2 [Source:MGI Symbol;Acc:MGI:2679684]	50.7471	-0.730993	0.228496	-3.19915	0.00137833	0.0215966	57.5014	54.1121	70.4543	52.0877	71.9743	33.0241	27.3234	40.8653	33.5197	49.9094
Mrpl30	ENSMUSG00000026087	protein_coding	mitochondrial ribosomal protein L30 [Source:MGI Symbol;Acc:MGI:1333820]	266.905	0.295211	0.0922811	3.19904	0.00137885	0.0215966	236.871	215.686	232.179	238.67	227.918	321.985	283.573	274.269	258.102	256.458
Sirt7	ENSMUSG00000025138	protein_coding	sirtuin 7 [Source:MGI Symbol;Acc:MGI:2385849]	43.1389	-0.593294	0.185439	-3.1994	0.00137713	0.0215966	38.6203	60.9714	46.4358	56.7523	74.0911	39.0285	36.9235	42.437	20.1118	36.8562
Gm42441	ENSMUSG00000106516	TEC	predicted gene 42441 [Source:MGI Symbol;Acc:MGI:5662578]	4.99322	-1.84353	0.576785	-3.19622	0.0013924	0.0217832	5.14937	9.90785	8.00617	5.442	6.35067	0.750548	2.21541	1.57174	0	3.83919
Ivns1abp	ENSMUSG00000023150	protein_coding	influenza virus NS1A binding protein [Source:MGI Symbol;Acc:MGI:2152389]	254.074	-0.484157	0.151562	-3.19445	0.00140097	0.0218916	363.031	234.74	235.381	273.655	281.546	221.412	188.31	226.331	100.559	224.976
Gpr22	ENSMUSG00000044067	protein_coding	G protein-coupled receptor 22 [Source:MGI Symbol;Acc:MGI:1920260]	190.274	0.506315	0.15852	3.19401	0.0014031	0.0218993	126.16	163.098	208.16	122.056	140.42	261.941	216.372	183.894	237.99	181.978
Cd24a	ENSMUSG00000047139	protein_coding	CD24a antigen [Source:MGI Symbol;Acc:MGI:88323]	5.66712	-1.74159	0.545445	-3.19297	0.0014082	0.0219531	8.58229	10.67	5.60432	6.21943	5.64504	2.25164	0.738471	2.35761	0	3.83919
Lrp10	ENSMUSG00000022175	protein_coding	low-density lipoprotein receptor-related protein 10 [Source:MGI Symbol;Acc:MGI:1929480]	13.1713	-1.08949	0.341497	-3.19034	0.00142107	0.0221278	9.44052	14.4807	24.8191	26.4326	23.2858	14.2604	7.38471	6.28696	0	10.7497
Dnmt1	ENSMUSG00000004099	protein_coding	DNA methyltransferase (cytosine-5) 1 [Source:MGI Symbol;Acc:MGI:94912]	44.3483	-0.621277	0.194799	-3.18932	0.00142606	0.0221796	48.9191	54.1121	56.8438	58.3071	64.918	33.7746	45.7852	40.8653	26.8158	33.7849
Serpina9	ENSMUSG00000058260	protein_coding	serine (or cysteine) peptidase inhibitor, clade A (alpha-1 antiproteinase, antitrypsin), member 9 [Source:MGI Symbol;Acc:MGI:1919157]	4.39608	-4.0084	1.25785	-3.18672	0.00143894	0.0223539	5.14937	0.762142	0.800617	9.32914	10.5844	0	0	0	0	0.767838
Foxj1	ENSMUSG00000034227	protein_coding	forkhead box J1 [Source:MGI Symbol;Acc:MGI:1347474]	6.31011	-1.73015	0.543084	-3.18579	0.0014436	0.0224001	3.43292	5.33499	11.2086	10.884	14.8182	1.5011	2.21541	2.35761	3.35197	4.60703
Lmnb2	ENSMUSG00000062075	protein_coding	lamin B2 [Source:MGI Symbol;Acc:MGI:96796]	15.7824	-0.970988	0.304822	-3.18543	0.00144539	0.0224018	11.157	18.2914	28.8222	20.2131	26.1083	11.2582	8.86165	11.0022	6.70395	13.8211
Dnm2	ENSMUSG00000033335	protein_coding	dynamin 2 [Source:MGI Symbol;Acc:MGI:109547]	29.4705	-0.712615	0.223805	-3.18409	0.00145211	0.0224799	24.0304	48.7771	29.6228	44.3134	35.9871	19.5142	18.4618	24.362	20.1118	26.1065
Ankrd63	ENSMUSG00000078137	protein_coding	ankyrin repeat domain 63 [Source:MGI Symbol;Acc:MGI:2686183]	52.2489	-1.05396	0.33133	-3.18099	0.00146771	0.022695	55.7849	50.3014	36.8284	91.7365	76.208	39.0285	26.5849	25.1479	40.2237	23.0351
Ttc3	ENSMUSG00000040785	protein_coding	tetratricopeptide repeat domain 3 [Source:MGI Symbol;Acc:MGI:1276539]	1531.13	0.243779	0.076683	3.17905	0.00147759	0.0228214	1483.88	1445.78	1462.73	1243.89	1277.19	1565.64	1551.53	1523.8	2195.54	1459.66
Nfe2l2	ENSMUSG00000015839	protein_coding	nuclear factor, erythroid derived 2, like 2 [Source:MGI Symbol;Acc:MGI:108420]	53.4573	-0.606865	0.190918	-3.17866	0.00147957	0.0228255	60.076	53.3499	67.2518	54.42	58.5673	36.0263	29.5388	40.8653	56.9836	41.4632
Arhgef25	ENSMUSG00000019467	protein_coding	Rho guanine nucleotide exchange factor (GEF) 25 [Source:MGI Symbol;Acc:MGI:1277173]	75.3411	-0.602241	0.189488	-3.17825	0.00148169	0.0228317	84.9647	110.511	112.887	90.9591	105.139	45.7834	71.6316	77.8012	63.6875	72.1767
Got1	ENSMUSG00000025190	protein_coding	glutamic-oxaloacetic transaminase 1, soluble [Source:MGI Symbol;Acc:MGI:95791]	245.663	0.307373	0.096771	3.17629	0.00149174	0.02296	254.036	237.788	208.961	267.435	244.148	274.7	315.327	319.849	301.678	284.1
Snhg14	ENSMUSG00000100826	lncRNA	small nucleolar RNA host gene 14 [Source:MGI Symbol;Acc:MGI:1289201]	213.946	0.410707	0.12932	3.17589	0.00149376	0.0229646	221.423	220.259	173.734	166.37	166.529	227.416	315.327	216.114	328.494	199.638
Slc6a11	ENSMUSG00000030307	protein_coding	solute carrier family 6 (neurotransmitter transporter, GABA), member 11 [Source:MGI Symbol;Acc:MGI:95630]	39.9673	-0.607919	0.191483	-3.17479	0.00149947	0.0230258	34.3292	61.7335	44.8346	71.5234	52.9222	33.7746	42.8313	34.5783	26.8158	27.6422
Pnmal1	ENSMUSG00000041141	protein_coding	PNMA-like 1 [Source:MGI Symbol;Acc:MGI:1918941]	119.508	0.406457	0.128057	3.17402	0.00150343	0.0230601	135.6	117.37	103.28	124.389	112.901	144.105	180.187	157.174	177.655	134.372
Arl3	ENSMUSG00000025035	protein_coding	ADP-ribosylation factor-like 3 [Source:MGI Symbol;Acc:MGI:1929699]	410.568	-0.457013	0.144074	-3.17207	0.00151358	0.0231891	395.644	353.634	456.352	441.579	436.079	290.462	252.557	330.066	298.326	350.134
Bicdl1	ENSMUSG00000041609	protein_coding	BICD family like cargo adaptor 1 [Source:MGI Symbol;Acc:MGI:1922915]	43.6477	-0.622879	0.196413	-3.17127	0.00151774	0.0232262	41.195	54.8742	58.445	74.6331	66.3292	30.7725	39.8774	43.2229	20.1118	47.6059
3110080O07Rik	ENSMUSG00000103284	TEC	RIKEN cDNA 3110080O07 gene [Source:MGI Symbol;Acc:MGI:1920491]	6.63457	-1.61184	0.508374	-3.17058	0.00152135	0.0232547	6.0076	9.1457	8.80679	9.32914	6.35067	1.5011	2.21541	3.14348	6.70395	2.30351
Tanc2	ENSMUSG00000053580	protein_coding	tetratricopeptide repeat, ankyrin repeat and coiled-coil containing 2 [Source:MGI Symbol;Acc:MGI:2444121]	215.707	0.371701	0.117289	3.16911	0.00152904	0.0233455	231.722	215.686	185.743	200.576	181.347	264.943	328.619	241.262	217.878	240.333
Slc4a4	ENSMUSG00000060961	protein_coding	solute carrier family 4 (anion exchanger), member 4 [Source:MGI Symbol;Acc:MGI:1927555]	256.974	-0.339977	0.107322	-3.16782	0.00153585	0.0234226	305.53	287.328	264.204	287.648	281.546	208.652	202.341	211.399	261.454	257.226
Thra	ENSMUSG00000058756	protein_coding	thyroid hormone receptor alpha [Source:MGI Symbol;Acc:MGI:98742]	401.612	-0.395144	0.124757	-3.16731	0.00153859	0.0234375	402.509	477.101	490.778	463.347	428.317	333.994	309.419	308.847	502.796	309.439
Vps28	ENSMUSG00000115987	protein_coding	vacuolar protein sorting 28 [Source:MGI Symbol;Acc:MGI:1914164]	246.088	0.270282	0.0853759	3.16579	0.00154664	0.0235333	200.826	197.395	211.363	223.122	220.862	270.197	239.264	226.331	298.326	257.226
Smpd3	ENSMUSG00000031906	protein_coding	sphingomyelin phosphodiesterase 3, neutral [Source:MGI Symbol;Acc:MGI:1927578]	73.2129	-0.592916	0.187325	-3.16518	0.00154985	0.0235553	83.2482	53.3499	77.6599	83.1848	95.9657	56.2911	48.7391	42.437	80.4474	46.8381
Zfp608	ENSMUSG00000052713	protein_coding	zinc finger protein 608 [Source:MGI Symbol;Acc:MGI:2442338]	16.9239	-0.89342	0.282406	-3.16361	0.00155828	0.0236564	19.7393	28.9614	21.6167	15.5486	19.7576	12.0088	7.38471	14.9315	3.35197	13.8211
Nfasc	ENSMUSG00000026442	protein_coding	neurofascin [Source:MGI Symbol;Acc:MGI:104753]	90.8258	-0.395177	0.124932	-3.16314	0.00156076	0.0236671	86.6811	107.462	103.28	111.95	109.373	61.5449	84.1856	72.3001	93.8553	88.3013
Sntn	ENSMUSG00000044772	protein_coding	sentan, cilia apical structure protein [Source:MGI Symbol;Acc:MGI:3045373]	3.95959	-3.51525	1.11184	-3.16165	0.00156876	0.0237614	0	3.04857	2.40185	3.88714	6.35067	0	0.738471	0	0	0
Esam	ENSMUSG00000001946	protein_coding	endothelial cell-specific adhesion molecule [Source:MGI Symbol;Acc:MGI:1916774]	29.6353	-0.901666	0.285221	-3.16129	0.00157073	0.0237642	31.7545	38.1071	24.8191	34.2068	45.8659	10.5077	7.38471	27.5055	30.1678	25.3386
Ica1l	ENSMUSG00000026018	protein_coding	islet cell autoantigen 1-like [Source:MGI Symbol;Acc:MGI:1917625]	57.6126	0.450597	0.142613	3.15958	0.00157998	0.023877	54.9267	52.5878	48.037	51.3103	45.8659	72.0526	67.9393	69.1566	67.0395	66.034
Kcnk9	ENSMUSG00000036760	protein_coding	potassium channel, subfamily K, member 9 [Source:MGI Symbol;Acc:MGI:3521816]	60.0475	0.496789	0.157277	3.15869	0.0015848	0.0239227	47.2026	75.4521	59.2457	50.5328	47.2772	77.3064	94.5242	77.8012	63.6875	73.7124
Inafm1	ENSMUSG00000091811	protein_coding	InaF motif containing 1 [Source:MGI Symbol;Acc:MGI:1913550]	88.807	-0.423291	0.134036	-3.15803	0.00158838	0.0239497	104.704	109.748	107.283	107.285	112.195	78.057	70.8932	88.8034	56.9836	95.9797
Rptor	ENSMUSG00000025583	protein_coding	regulatory associated protein of MTOR, complex 1 [Source:MGI Symbol;Acc:MGI:1921620]	35.3272	-0.570486	0.18068	-3.15745	0.00159156	0.0239705	36.9039	52.5878	42.4327	60.6394	46.5716	34.5252	40.6159	28.2913	26.8158	23.803
Glmn	ENSMUSG00000029276	protein_coding	glomulin, FKBP associated protein [Source:MGI Symbol;Acc:MGI:2141180]	48.3682	0.491803	0.155807	3.15649	0.00159681	0.023985	36.9039	48.0149	40.8315	35.7617	34.5759	58.5427	60.5546	50.2957	53.6316	54.5165
Plekha2	ENSMUSG00000031557	protein_coding	pleckstrin homology domain-containing, family A (phosphoinositide binding specific) member 2 [Source:MGI Symbol;Acc:MGI:1928144]	28.1942	-0.746466	0.236475	-3.15664	0.001596	0.023985	36.0456	51.0635	27.221	42.7586	38.8096	16.512	19.2002	31.4348	20.1118	27.6422
Slitrk1	ENSMUSG00000075478	protein_coding	SLIT and NTRK-like family, member 1 [Source:MGI Symbol;Acc:MGI:2679446]	64.4564	0.460809	0.145997	3.15629	0.00159792	0.023985	57.5014	60.2092	45.6352	59.862	64.2123	81.0592	79.0164	79.3729	63.6875	79.0873
Cox6b2	ENSMUSG00000051811	protein_coding	cytochrome c oxidase subunit 6B2 [Source:MGI Symbol;Acc:MGI:3044182]	10.6106	-1.26604	0.401162	-3.15592	0.00159991	0.0239878	4.29115	12.9564	16.0123	20.2131	18.3464	6.75493	4.43082	3.14348	10.0559	7.67838
Sesn1	ENSMUSG00000038332	protein_coding	sestrin 1 [Source:MGI Symbol;Acc:MGI:2155278]	64.2612	0.453027	0.143654	3.1536	0.00161271	0.0241526	59.2178	53.3499	70.4543	46.6457	50.8054	66.7987	70.8932	76.2294	107.263	79.8551
Hs3st4	ENSMUSG00000078591	protein_coding	heparan sulfate (glucosamine) 3-O-sulfotransferase 4 [Source:MGI Symbol;Acc:MGI:1333792]	68.981	0.513821	0.163039	3.15152	0.00162426	0.0242982	64.3672	60.2092	65.6506	54.42	64.2123	85.5624	118.894	80.1588	87.1513	73.7124
Fnip1	ENSMUSG00000035992	protein_coding	folliculin interacting protein 1 [Source:MGI Symbol;Acc:MGI:2444668]	57.3257	0.512559	0.162723	3.14988	0.00163335	0.0243917	70.3748	48.0149	34.4265	48.2005	45.8659	65.2977	86.4011	68.3707	77.0954	54.5165
Pcbp3	ENSMUSG00000001120	protein_coding	poly(rC) binding protein 3 [Source:MGI Symbol;Acc:MGI:1890470]	22.7963	-1.0678	0.339011	-3.14974	0.00163416	0.0243917	21.4557	53.3499	33.6259	38.094	29.6365	14.2604	21.4156	14.9315	13.4079	17.6603
Cd4	ENSMUSG00000023274	protein_coding	CD4 antigen [Source:MGI Symbol;Acc:MGI:88335]	5.48977	-3.06867	0.974735	-3.14821	0.00164272	0.024489	10.2987	1.52428	0	11.6614	18.3464	0	1.47694	0.785871	0	1.53568
Rph3a	ENSMUSG00000029608	protein_coding	rabphilin 3A [Source:MGI Symbol;Acc:MGI:102788]	185.608	-0.397696	0.126336	-3.14792	0.00164436	0.024489	179.37	201.968	192.949	208.351	250.499	118.587	156.556	167.39	157.543	185.817
Slc25a46	ENSMUSG00000024259	protein_coding	solute carrier family 25, member 46 [Source:MGI Symbol;Acc:MGI:1914703]	131.387	0.368084	0.116951	3.14734	0.00164766	0.0245107	142.466	115.083	128.899	110.395	118.546	161.368	154.34	175.249	130.727	159.71
Gpr6	ENSMUSG00000046922	protein_coding	G protein-coupled receptor 6 [Source:MGI Symbol;Acc:MGI:2155249]	11.6685	-2.89028	0.918567	-3.14651	0.00165233	0.0245118	17.1646	3.04857	3.20247	26.4326	27.5196	3.75274	0.738471	0	0	4.60703
Klhl1	ENSMUSG00000022076	protein_coding	kelch-like 1 [Source:MGI Symbol;Acc:MGI:2136335]	7.34442	-1.8704	0.594446	-3.14646	0.0016526	0.0245118	14.5899	7.62142	8.80679	20.2131	9.17319	3.75274	3.69235	3.92935	0	2.30351
Polr2h	ENSMUSG00000021018	protein_coding	polymerase (RNA) II (DNA directed) polypeptide H [Source:MGI Symbol;Acc:MGI:2384309]	103.427	0.356338	0.113254	3.14635	0.00165324	0.0245118	102.129	86.8842	96.074	80.8525	88.9094	123.84	108.555	112.379	137.431	112.104
2610044O15Rik8	ENSMUSG00000071302	protein_coding	RIKEN cDNA 2610044O15 gene [Source:MGI Symbol;Acc:MGI:1919389]	35.7806	0.618008	0.196452	3.14585	0.00165606	0.0245153	34.3292	28.1993	32.0247	26.4326	23.9914	33.0241	47.2621	43.2229	36.8717	57.5878
Pkp4	ENSMUSG00000026991	protein_coding	plakophilin 4 [Source:MGI Symbol;Acc:MGI:109281]	314.459	-0.240099	0.0763272	-3.14565	0.00165716	0.0245153	345.008	343.726	388.299	373.166	367.633	302.471	313.112	280.556	351.957	313.278
Vat1l	ENSMUSG00000046844	protein_coding	vesicle amine transport protein 1 like [Source:MGI Symbol;Acc:MGI:2142534]	19.457	-1.03252	0.328499	-3.14316	0.00167135	0.0246978	25.7469	14.4807	24.8191	27.21	31.0477	18.0131	14.0309	11.7881	6.70395	6.91054
Usp15	ENSMUSG00000020124	protein_coding	ubiquitin specific peptidase 15 [Source:MGI Symbol;Acc:MGI:101857]	100.786	0.384784	0.12244	3.14263	0.00167436	0.0247149	105.562	86.8842	82.4636	95.6237	83.97	127.593	116.678	102.949	137.431	111.336
Timm10	ENSMUSG00000027076	protein_coding	translocase of inner mitochondrial membrane 10 [Source:MGI Symbol;Acc:MGI:1353429]	74.5049	0.389333	0.123921	3.14178	0.00167924	0.0247595	69.5166	53.3499	70.4543	76.9654	62.8011	84.8119	83.4472	85.6599	77.0954	95.2119
Elk1	ENSMUSG00000009406	protein_coding	ELK1, member of ETS oncogene family [Source:MGI Symbol;Acc:MGI:101833]	39.8974	-0.58344	0.185758	-3.14086	0.00168452	0.02481	57.5014	38.1071	39.2302	35.7617	40.2209	35.2757	28.0619	28.2913	33.5197	19.9638
Tor1a	ENSMUSG00000026849	protein_coding	torsin family 1, member A (torsin A) [Source:MGI Symbol;Acc:MGI:1353568]	48.2375	0.532162	0.169478	3.14	0.0016895	0.0248557	41.195	38.1071	37.629	43.536	40.9265	48.0351	56.1238	69.1566	80.4474	47.6059
Msra	ENSMUSG00000054733	protein_coding	methionine sulfoxide reductase A [Source:MGI Symbol;Acc:MGI:106916]	56.1025	0.503044	0.160273	3.13866	0.00169722	0.0249418	52.352	53.3499	51.2395	42.7586	45.1603	52.5383	70.8932	66.799	103.911	72.9446
Insc	ENSMUSG00000048782	protein_coding	INSC spindle orientation adaptor protein [Source:MGI Symbol;Acc:MGI:1917942]	4.10104	-2.28948	0.72957	-3.13813	0.00170032	0.0249568	3.43292	5.33499	6.40494	4.66457	5.64504	1.5011	1.47694	1.57174	0	0
Isyna1	ENSMUSG00000019139	protein_coding	myo-inositol 1-phosphate synthase A1 [Source:MGI Symbol;Acc:MGI:1919030]	14.0861	-1.06015	0.337861	-3.13784	0.00170198	0.0249568	11.157	14.4807	20.0154	26.4326	25.4027	14.2604	8.12318	3.92935	6.70395	10.7497
Ddx3x	ENSMUSG00000000787	protein_coding	DEAD box helicase 3, X-linked [Source:MGI Symbol;Acc:MGI:103064]	424.521	0.362506	0.115572	3.13662	0.00170908	0.0249709	392.211	403.935	405.112	327.297	372.573	469.843	383.266	558.754	489.388	551.307
Lzts2	ENSMUSG00000035342	protein_coding	leucine zipper, putative tumor suppressor 2 [Source:MGI Symbol;Acc:MGI:2385095]	43.0644	-0.853379	0.272081	-3.13649	0.00170983	0.0249709	30.038	50.3014	68.0524	45.8683	55.0391	31.523	17.7233	22.7902	33.5197	39.9276
Pex10	ENSMUSG00000029047	protein_coding	peroxisomal biogenesis factor 10 [Source:MGI Symbol;Acc:MGI:2684988]	17.1419	-0.867093	0.276462	-3.13639	0.00171044	0.0249709	11.157	21.34	26.4204	27.21	23.2858	11.2582	14.0309	10.2163	6.70395	13.0532
Psmc6	ENSMUSG00000021832	protein_coding	proteasome (prosome, macropain) 26S subunit, ATPase, 6 [Source:MGI Symbol;Acc:MGI:1914339]	220.368	0.318746	0.101604	3.13715	0.00170599	0.0249709	182.803	198.919	204.958	188.138	218.04	240.175	294.65	221.615	217.878	247.244
Zfp788	ENSMUSG00000074165	protein_coding	zinc finger protein 788 [Source:MGI Symbol;Acc:MGI:1914857]	27.6501	0.681884	0.217479	3.1354	0.00171617	0.0250272	31.7545	22.8643	16.813	37.3166	16.2295	45.0329	45.7852	36.15	30.1678	34.5527
Plaat1	ENSMUSG00000022525	protein_coding	phospholipase A and acyltransferase 1 [Source:MGI Symbol;Acc:MGI:1351473]	48.1799	0.501864	0.160139	3.13393	0.0017248	0.0251255	42.9115	37.345	32.8253	45.8683	46.5716	60.7944	51.6929	60.512	43.5757	62.1948
Celsr2	ENSMUSG00000068740	protein_coding	cadherin, EGF LAG seven-pass G-type receptor 2 [Source:MGI Symbol;Acc:MGI:1858235]	92.8414	-0.437387	0.139629	-3.13249	0.0017333	0.0251668	90.1141	102.127	96.074	118.169	117.84	75.8053	58.3392	67.5849	107.263	94.444
Fgf12	ENSMUSG00000022523	protein_coding	fibroblast growth factor 12 [Source:MGI Symbol;Acc:MGI:109183]	333.153	0.265635	0.084786	3.13301	0.00173026	0.0251668	286.649	303.333	271.409	324.965	318.239	365.517	343.389	357.571	298.326	412.329
Srm	ENSMUSG00000006442	protein_coding	spermidine synthase [Source:MGI Symbol;Acc:MGI:102690]	70.9225	-0.510713	0.163033	-3.13257	0.00173282	0.0251668	54.0684	64.0199	84.8654	90.1817	106.55	39.0285	52.4314	63.6555	63.6875	64.4984
Adgrb2	ENSMUSG00000028782	protein_coding	adhesion G protein-coupled receptor B2 [Source:MGI Symbol;Acc:MGI:2451244]	45.9836	-0.628655	0.200821	-3.13043	0.00174551	0.0252875	42.9115	57.9228	71.2549	53.6425	64.918	28.5208	33.2312	39.2935	56.9836	41.4632
Cttnbp2	ENSMUSG00000000416	protein_coding	cortactin binding protein 2 [Source:MGI Symbol;Acc:MGI:1353467]	358.861	-0.334598	0.106901	-3.12997	0.00174824	0.0252875	365.606	395.552	409.916	415.147	393.036	351.256	276.188	321.421	325.142	306.367
Inpp5k	ENSMUSG00000006127	protein_coding	inositol polyphosphate 5-phosphatase K [Source:MGI Symbol;Acc:MGI:1194899]	27.8386	0.608024	0.194259	3.12996	0.00174829	0.0252875	30.038	24.3885	17.6136	27.21	20.4633	37.5274	39.1389	34.5783	33.5197	32.2492
Maged1	ENSMUSG00000025151	protein_coding	MAGE family member D1 [Source:MGI Symbol;Acc:MGI:1930187]	416.889	0.292573	0.0934794	3.12981	0.0017492	0.0252875	469.451	420.702	385.897	405.818	386.685	487.105	556.807	482.524	529.612	488.345
Csnk1g2	ENSMUSG00000003345	protein_coding	casein kinase 1, gamma 2 [Source:MGI Symbol;Acc:MGI:1920014]	65.8596	-0.501988	0.160442	-3.12878	0.00175533	0.0253071	61.7925	88.4085	81.6629	80.8525	72.6799	42.0307	67.9393	51.0816	53.6316	57.5878
Olig2	ENSMUSG00000039830	protein_coding	oligodendrocyte transcription factor 2 [Source:MGI Symbol;Acc:MGI:1355331]	15.9537	-1.08689	0.347397	-3.12866	0.00175603	0.0253071	17.1646	22.8643	18.4142	28.7648	23.2858	10.5077	9.60012	8.64458	10.0559	14.5889
Pde10a	ENSMUSG00000023868	protein_coding	phosphodiesterase 10A [Source:MGI Symbol;Acc:MGI:1345143]	212.24	-1.50688	0.481642	-3.12863	0.00175625	0.0253071	304.671	105.938	87.2673	353.73	378.218	76.5559	87.878	66.0131	83.7994	95.9797
Trdn	ENSMUSG00000019787	protein_coding	triadin [Source:MGI Symbol;Acc:MGI:1924007]	7.1129	-3.48565	1.11441	-3.1278	0.0017612	0.0253511	4.29115	31.2478	2.40185	25.6551	9.87882	6.00438	0	0.785871	0	0
Ppp2r2a	ENSMUSG00000022052	protein_coding	protein phosphatase 2, regulatory subunit B, alpha [Source:MGI Symbol;Acc:MGI:1919228]	236.476	-0.390042	0.124751	-3.12656	0.00176865	0.0254034	270.342	198.919	256.197	243.335	303.421	193.641	153.602	205.112	211.174	218.834
Rapgef3	ENSMUSG00000022469	protein_coding	Rap guanine nucleotide exchange factor (GEF) 3 [Source:MGI Symbol;Acc:MGI:2441741]	22.6781	-0.742427	0.23745	-3.12667	0.00176798	0.0254034	23.1722	40.3935	28.0216	34.9843	28.2252	7.50548	19.9387	16.5033	20.1118	29.1778
Apex1	ENSMUSG00000035960	protein_coding	apurinic/apyrimidinic endonuclease 1 [Source:MGI Symbol;Acc:MGI:88042]	67.9454	0.401493	0.128488	3.12474	0.0017796	0.0255331	77.2406	67.8306	61.6475	66.0814	52.9222	92.3174	83.4472	82.5164	93.8553	79.8551
Arhgap23	ENSMUSG00000049807	protein_coding	Rho GTPase activating protein 23 [Source:MGI Symbol;Acc:MGI:3697726]	45.1054	-0.584173	0.186994	-3.12402	0.00178397	0.0255684	55.7849	53.3499	60.0463	45.8683	52.9222	23.267	49.4775	30.6489	43.5757	36.8562
1110002L01Rik	ENSMUSG00000071456	lncRNA	RIKEN cDNA 1110002L01 gene [Source:MGI Symbol;Acc:MGI:1915821]	39.6135	-0.629987	0.201763	-3.12242	0.00179372	0.0256804	32.6127	44.9664	47.2364	52.8651	43.0434	29.2714	31.0158	23.5761	16.7599	35.3205
Gria1	ENSMUSG00000020524	protein_coding	glutamate receptor, ionotropic, AMPA1 (alpha 1) [Source:MGI Symbol;Acc:MGI:95808]	227.14	-0.489178	0.156701	-3.12173	0.00179789	0.0257126	180.228	256.842	326.652	265.88	262.494	183.134	160.987	162.675	251.398	178.138
Tars2	ENSMUSG00000028107	protein_coding	threonyl-tRNA synthetase 2, mitochondrial (putative) [Source:MGI Symbol;Acc:MGI:1919057]	33.7457	-0.575922	0.184525	-3.1211	0.00180176	0.0257402	38.6203	39.6314	45.6352	49.7554	42.3378	22.5164	29.5388	31.4348	43.5757	26.1065
Sh3pxd2a	ENSMUSG00000053617	protein_coding	SH3 and PX domains 2A [Source:MGI Symbol;Acc:MGI:1298393]	22.9583	-0.671159	0.215131	-3.11977	0.00180992	0.0258292	29.1798	25.9128	32.8253	30.3197	33.1646	17.2626	19.9387	21.2185	26.8158	17.6603
Ccdc88c	ENSMUSG00000021182	protein_coding	coiled-coil domain containing 88C [Source:MGI Symbol;Acc:MGI:1915589]	20.119	-0.800335	0.2567	-3.11779	0.00182214	0.0259716	30.038	18.2914	21.6167	27.21	38.8096	12.7593	15.5079	17.2892	6.70395	19.9638
Vps41	ENSMUSG00000041236	protein_coding	VPS41 HOPS complex subunit [Source:MGI Symbol;Acc:MGI:1929215]	139.877	0.371592	0.119195	3.11752	0.0018238	0.0259716	137.317	130.326	130.501	122.056	137.598	163.619	182.402	158.746	147.487	188.888
Pcnp	ENSMUSG00000071533	protein_coding	PEST proteolytic signal containing nuclear protein [Source:MGI Symbol;Acc:MGI:1923552]	78.8729	0.522272	0.167564	3.11685	0.00182796	0.026003	90.1141	66.3064	56.8438	60.6394	65.6236	89.3152	104.124	115.523	90.5033	84.4621
Nceh1	ENSMUSG00000027698	protein_coding	neutral cholesterol ester hydrolase 1 [Source:MGI Symbol;Acc:MGI:2443191]	317.35	0.258551	0.0829977	3.11516	0.00183846	0.0261246	261.76	307.143	325.051	273.655	325.295	347.504	357.42	365.43	375.421	349.366
Rpl14	ENSMUSG00000025794	protein_coding	ribosomal protein L14 [Source:MGI Symbol;Acc:MGI:1914365]	382.184	-0.285258	0.0916	-3.11417	0.00184465	0.0261847	378.479	421.465	421.925	417.479	415.616	321.234	303.511	314.348	422.349	360.116
Csrnp3	ENSMUSG00000044647	protein_coding	cysteine-serine-rich nuclear protein 3 [Source:MGI Symbol;Acc:MGI:1925021]	109.572	0.410077	0.13175	3.11253	0.00185491	0.0263022	105.562	101.365	88.8685	106.508	110.784	136.6	140.309	139.099	124.023	135.139
Dgkz	ENSMUSG00000040479	protein_coding	diacylglycerol kinase zeta [Source:MGI Symbol;Acc:MGI:1278339]	259.111	-0.492942	0.158414	-3.11172	0.00185999	0.0263462	330.418	346.012	269.808	319.523	311.183	195.142	206.033	253.836	211.174	251.851
Agmat	ENSMUSG00000040706	protein_coding	agmatine ureohydrolase (agmatinase) [Source:MGI Symbol;Acc:MGI:1923236]	6.26452	1.56993	0.50461	3.11118	0.00186339	0.0263627	7.72406	0.762142	3.20247	5.442	2.82252	11.2582	15.5079	11.0022	3.35197	11.5176
Cyba	ENSMUSG00000006519	protein_coding	cytochrome b-245, alpha polypeptide [Source:MGI Symbol;Acc:MGI:1316658]	8.61322	-1.28875	0.414352	-3.11029	0.00186906	0.0263627	9.44052	7.62142	11.2086	15.5486	12.7013	1.5011	6.64624	5.50109	0	6.91054
Shisa8	ENSMUSG00000096883	protein_coding	shisa family member 8 [Source:MGI Symbol;Acc:MGI:2146080]	6.05164	-2.47847	0.796711	-3.11087	0.00186534	0.0263627	1.71646	27.4371	2.40185	20.2131	16.9351	1.5011	4.43082	1.57174	0	2.30351
Tmem248	ENSMUSG00000053094	protein_coding	transmembrane protein 248 [Source:MGI Symbol;Acc:MGI:1918917]	66.9142	-0.532885	0.171324	-3.11039	0.00186839	0.0263627	68.6583	83.8356	83.2642	85.5171	71.9743	57.0416	49.4775	59.7262	20.1118	66.8019
Map9	ENSMUSG00000033900	protein_coding	microtubule-associated protein 9 [Source:MGI Symbol;Acc:MGI:2442208]	204.029	0.31773	0.10222	3.10828	0.00188178	0.0264859	195.676	211.113	188.946	156.263	192.637	224.414	252.557	233.404	278.214	208.852
Zbtb7a	ENSMUSG00000035011	protein_coding	zinc finger and BTB domain containing 7a [Source:MGI Symbol;Acc:MGI:1335091]	212.702	-0.309342	0.0995146	-3.10851	0.00188033	0.0264859	220.565	214.924	208.961	258.884	242.031	131.346	183.141	205.112	197.767	208.084
Hcrtr1	ENSMUSG00000028778	protein_coding	hypocretin (orexin) receptor 1 [Source:MGI Symbol;Acc:MGI:2385650]	4.96742	-1.51154	0.486356	-3.10788	0.00188434	0.0264941	7.72406	10.67	7.20555	6.99685	10.5844	2.25164	2.95388	2.35761	0	5.37486
Scamp5	ENSMUSG00000040722	protein_coding	secretory carrier membrane protein 5 [Source:MGI Symbol;Acc:MGI:1928948]	124.284	-0.349258	0.112391	-3.10753	0.00188656	0.0264973	145.041	135.661	160.924	140.715	150.299	116.335	127.017	121.024	93.8553	105.194
Inhba	ENSMUSG00000041324	protein_coding	inhibin beta-A [Source:MGI Symbol;Acc:MGI:96570]	35.7291	-0.743687	0.239385	-3.10666	0.00189214	0.0265478	48.9191	50.3014	20.816	57.5297	59.9785	24.0175	33.2312	30.6489	20.1118	26.1065
Cabp1	ENSMUSG00000029544	protein_coding	calcium binding protein 1 [Source:MGI Symbol;Acc:MGI:1352750]	245.818	-0.565145	0.182108	-3.10335	0.0019134	0.0267055	331.276	323.91	215.366	268.213	276.607	128.344	159.51	245.192	154.191	246.476
Gnl2	ENSMUSG00000028869	protein_coding	guanine nucleotide binding protein-like 2 (nucleolar) [Source:MGI Symbol;Acc:MGI:2385207]	90.8241	0.403603	0.130037	3.10375	0.00191084	0.0267055	102.987	92.2192	72.8561	78.5202	79.7362	108.829	108.555	113.165	140.783	105.962
Gtpbp2	ENSMUSG00000023952	protein_coding	GTP binding protein 2 [Source:MGI Symbol;Acc:MGI:1860138]	27.2117	-0.707273	0.227897	-3.10348	0.00191262	0.0267055	31.7545	39.6314	37.629	27.21	40.9265	16.512	24.3695	21.2185	6.70395	31.4813
Ppp6r3	ENSMUSG00000024908	protein_coding	protein phosphatase 6, regulatory subunit 3 [Source:MGI Symbol;Acc:MGI:1921807]	104.079	-0.533062	0.171757	-3.10358	0.00191192	0.0267055	102.987	122.705	104.08	143.047	139.009	100.573	79.0164	84.874	77.0954	80.6229
Tinagl1	ENSMUSG00000028776	protein_coding	tubulointerstitial nephritis antigen-like 1 [Source:MGI Symbol;Acc:MGI:2137617]	5.29432	-1.75114	0.564222	-3.10364	0.00191158	0.0267055	6.86583	4.57285	9.6074	7.77428	16.9351	0.750548	1.47694	3.14348	0	6.91054
Syt3	ENSMUSG00000030731	protein_coding	synaptotagmin III [Source:MGI Symbol;Acc:MGI:99665]	44.6923	-0.663061	0.213699	-3.10278	0.00191714	0.0267296	48.0608	48.0149	67.2518	66.8588	53.6279	37.5274	28.8004	43.2229	23.4638	39.9276
Ap1s1	ENSMUSG00000004849	protein_coding	adaptor protein complex AP-1, sigma 1 [Source:MGI Symbol;Acc:MGI:1098244]	276.053	-0.365849	0.118081	-3.0983	0.00194632	0.0270356	265.193	267.512	280.216	367.724	344.347	240.175	230.403	241.262	224.582	238.797
Enpp4	ENSMUSG00000023961	protein_coding	ectonucleotide pyrophosphatase/phosphodiesterase 4 [Source:MGI Symbol;Acc:MGI:2682634]	82.1091	-0.592758	0.191317	-3.0983	0.00194632	0.0270356	94.4052	81.5492	101.678	85.5171	89.615	62.2955	42.8313	71.5142	40.2237	80.6229
Fbf1	ENSMUSG00000020776	protein_coding	Fas (TNFRSF6) binding factor 1 [Source:MGI Symbol;Acc:MGI:1922033]	35.4773	-0.637825	0.205871	-3.09817	0.0019472	0.0270356	48.0608	44.9664	39.2302	41.9811	40.9265	24.0175	15.5079	33.7924	40.2237	33.017
Gprasp2	ENSMUSG00000072966	protein_coding	G protein-coupled receptor associated sorting protein 2 [Source:MGI Symbol;Acc:MGI:2442071]	99.8276	0.449291	0.145012	3.09831	0.00194629	0.0270356	116.719	113.559	84.8654	77.7428	75.5024	135.849	139.571	111.594	170.951	101.355
Dzank1	ENSMUSG00000037259	protein_coding	double zinc ribbon and ankyrin repeat domains 1 [Source:MGI Symbol;Acc:MGI:2139080]	111.634	0.483995	0.156241	3.09774	0.00194999	0.027046	113.286	115.846	91.2703	111.172	105.844	160.617	193.479	130.455	120.671	129.765
Gkn3	ENSMUSG00000030048	protein_coding	gastrokine 3 [Source:MGI Symbol;Acc:MGI:1916138]	34.5154	-0.749399	0.241941	-3.09744	0.001952	0.027046	39.4785	31.2478	24.0185	29.5423	40.9265	21.7659	9.60012	24.362	10.0559	27.6422
Otud4	ENSMUSG00000036990	protein_coding	OTU domain containing 4 [Source:MGI Symbol;Acc:MGI:1098801]	44.1816	0.659857	0.213074	3.09685	0.00195589	0.0270576	44.6279	30.4857	40.0309	37.3166	32.459	59.2933	90.0934	32.2207	56.9836	54.5165
Ppp2r5e	ENSMUSG00000021051	protein_coding	protein phosphatase 2, regulatory subunit B', epsilon [Source:MGI Symbol;Acc:MGI:1349473]	113.433	0.340956	0.110103	3.0967	0.0019569	0.0270576	114.144	101.365	102.479	101.843	87.4981	133.597	124.063	127.311	117.319	130.532
Cfl1	ENSMUSG00000056201	protein_coding	cofilin 1, non-muscle [Source:MGI Symbol;Acc:MGI:101757]	235.775	0.342721	0.110718	3.09543	0.0019653	0.0271455	234.297	211.113	206.559	211.46	176.407	251.433	306.465	254.622	251.398	243.405
Kazn	ENSMUSG00000040606	protein_coding	kazrin, periplakin interacting protein [Source:MGI Symbol;Acc:MGI:1918779]	37.5466	-0.652752	0.210948	-3.09438	0.00197227	0.0271858	48.0608	29.7235	36.8284	51.3103	53.6279	17.2626	28.0619	25.1479	40.2237	35.3205
Tssc4	ENSMUSG00000045752	protein_coding	tumor-suppressing subchromosomal transferable fragment 4 [Source:MGI Symbol;Acc:MGI:1861712]	55.1814	-0.609117	0.196847	-3.09437	0.00197229	0.0271858	54.0684	64.0199	66.4512	73.0782	71.9743	39.779	42.8313	52.6533	43.5757	39.9276
Agap1	ENSMUSG00000055013	protein_coding	ArfGAP with GTPase domain, ankyrin repeat and PH domain 1 [Source:MGI Symbol;Acc:MGI:2653690]	101.795	-0.36469	0.11791	-3.09296	0.00198168	0.0272019	105.562	103.651	106.482	127.498	117.84	73.5537	94.5242	77.0153	120.671	89.837
Ids	ENSMUSG00000035847	protein_coding	iduronate 2-sulfatase [Source:MGI Symbol;Acc:MGI:96417]	222.098	0.396254	0.128088	3.09362	0.00197733	0.0272019	226.572	201.205	180.139	185.028	194.754	274.7	336.743	215.329	254.75	217.298
Lrrc8b	ENSMUSG00000070639	protein_coding	leucine rich repeat containing 8 family, member B [Source:MGI Symbol;Acc:MGI:2141353]	57.1326	0.551533	0.178326	3.09283	0.00198257	0.0272019	76.3824	54.8742	52.0401	47.4231	47.9828	77.3064	100.432	81.7305	70.3915	70.6411
Ltbp4	ENSMUSG00000040488	protein_coding	latent transforming growth factor beta binding protein 4 [Source:MGI Symbol;Acc:MGI:1321395]	10.6832	-0.985834	0.318765	-3.09267	0.00198367	0.0272019	14.5899	16.005	16.813	19.4357	16.2295	7.50548	5.90776	7.85871	13.4079	9.98189
Rab26	ENSMUSG00000079657	protein_coding	RAB26, member RAS oncogene family [Source:MGI Symbol;Acc:MGI:2443284]	88.7204	-0.454365	0.14689	-3.09323	0.00197987	0.0272019	102.987	103.651	107.283	115.059	112.195	90.0657	58.3392	84.874	70.3915	86.7657
Clasrp	ENSMUSG00000061028	protein_coding	CLK4-associating serine/arginine rich protein [Source:MGI Symbol;Acc:MGI:1855695]	29.2244	-0.60666	0.196187	-3.09225	0.00198647	0.0272125	36.0456	37.345	36.0278	30.3197	33.1646	21.7659	22.8926	18.8609	26.8158	26.8743
Lamp5	ENSMUSG00000027270	protein_coding	lysosomal-associated membrane protein family, member 5 [Source:MGI Symbol;Acc:MGI:1923411]	410.563	0.529072	0.171133	3.09158	0.00199093	0.0272454	463.444	453.475	250.593	307.862	372.573	440.572	567.145	622.409	402.237	602.753
Gmppa	ENSMUSG00000033021	protein_coding	GDP-mannose pyrophosphorylase A [Source:MGI Symbol;Acc:MGI:1916330]	32.8389	-0.577338	0.186781	-3.09098	0.00199495	0.0272725	29.1798	44.2042	36.8284	42.7586	40.2209	24.7681	28.0619	25.1479	26.8158	25.3386
C1galt1c1	ENSMUSG00000048970	protein_coding	C1GALT1-specific chaperone 1 [Source:MGI Symbol;Acc:MGI:1913493]	90.7662	-0.428707	0.13873	-3.09022	0.00200007	0.0273144	76.3824	99.8406	113.688	112.727	110.784	69.0504	88.6165	65.2273	53.6316	91.3727
Chpf2	ENSMUSG00000038181	protein_coding	chondroitin polymerizing factor 2 [Source:MGI Symbol;Acc:MGI:1917522]	42.6827	-0.492607	0.159449	-3.08943	0.00200538	0.0273589	61.7925	53.3499	53.6413	56.7523	47.9828	36.0263	42.0928	38.5077	33.5197	39.1597
Cldn5	ENSMUSG00000041378	protein_coding	claudin 5 [Source:MGI Symbol;Acc:MGI:1276112]	4.68867	-1.62844	0.527306	-3.08822	0.00201358	0.0274178	8.58229	6.09714	6.40494	9.32914	11.2901	0.750548	2.95388	3.14348	0	4.60703
Rmnd5a	ENSMUSG00000002222	protein_coding	required for meiotic nuclear division 5 homolog A [Source:MGI Symbol;Acc:MGI:1915727]	97.4621	0.448444	0.145213	3.08819	0.0020138	0.0274178	110.712	80.0249	83.2642	91.7365	88.9094	108.829	135.14	137.527	103.911	124.39
Rgma	ENSMUSG00000070509	protein_coding	repulsive guidance molecule family member A [Source:MGI Symbol;Acc:MGI:2679262]	19.2964	-0.824598	0.267101	-3.08722	0.0020204	0.0274795	20.5975	17.5293	20.0154	31.8746	26.1083	9.00657	19.2002	9.43045	13.4079	13.0532
Fosb	ENSMUSG00000003545	protein_coding	FBJ osteosarcoma oncogene B [Source:MGI Symbol;Acc:MGI:95575]	25.398	-1.06132	0.344085	-3.08447	0.00203913	0.0276692	10.2987	56.3985	31.2241	37.3166	45.1603	7.50548	16.2464	11.7881	20.1118	35.3205
Spr	ENSMUSG00000033735	protein_coding	sepiapterin reductase [Source:MGI Symbol;Acc:MGI:103078]	40.482	-0.601168	0.194934	-3.08396	0.00204265	0.0276692	41.195	49.5392	58.445	44.3134	48.6885	20.2648	33.9696	38.5077	26.8158	39.1597
Tbc1d17	ENSMUSG00000038520	protein_coding	TBC1 domain family, member 17 [Source:MGI Symbol;Acc:MGI:2449973]	34.2216	-0.654956	0.212374	-3.08398	0.00204252	0.0276692	32.6127	35.0585	36.0278	45.8683	48.6885	19.5142	24.3695	23.5761	23.4638	34.5527
Vps37c	ENSMUSG00000048832	protein_coding	vacuolar protein sorting 37C [Source:MGI Symbol;Acc:MGI:2147661]	20.7968	-0.970128	0.314503	-3.08464	0.00203798	0.0276692	23.1722	30.4857	26.4204	33.4294	26.1083	9.75712	13.2925	11.7881	23.4638	19.1959
3110080E11Rik	ENSMUSG00000109625	TEC	RIKEN cDNA 3110080E11 gene [Source:MGI Symbol;Acc:MGI:1920469]	15.4677	0.998132	0.323866	3.08193	0.00205666	0.0277087	21.4557	10.67	14.4111	11.6614	7.0563	25.5186	28.0619	20.4326	30.1678	23.0351
Abraxas2	ENSMUSG00000030965	protein_coding	BRISC complex subunit [Source:MGI Symbol;Acc:MGI:1926116]	77.1363	0.411204	0.133411	3.08224	0.00205449	0.0277087	69.5166	59.4471	66.4512	62.1943	66.3292	81.8097	96.0012	65.2273	113.967	90.6048
AW047730	ENSMUSG00000097428	lncRNA	expressed sequence AW047730 [Source:MGI Symbol;Acc:MGI:2139951]	61.4473	-0.465545	0.15102	-3.08266	0.00205156	0.0277087	73.8077	69.3549	70.4543	73.0782	64.918	55.5405	59.0776	44.7946	43.5757	46.8381
Camk2a	ENSMUSG00000024617	protein_coding	calcium/calmodulin-dependent protein kinase II alpha [Source:MGI Symbol;Acc:MGI:88256]	547.561	0.268372	0.0870814	3.08185	0.00205716	0.0277087	518.37	519.019	481.971	438.469	428.317	548.65	616.623	568.97	667.043	507.541
Cep295	ENSMUSG00000046111	protein_coding	centrosomal protein 295 [Source:MGI Symbol;Acc:MGI:2442521]	51.4002	0.486399	0.157864	3.08113	0.00206215	0.0277087	52.352	43.4421	45.6352	38.8714	40.9265	71.302	68.6778	64.4414	43.5757	48.3738
Mrps5	ENSMUSG00000027374	protein_coding	mitochondrial ribosomal protein S5 [Source:MGI Symbol;Acc:MGI:1924971]	85.9979	0.408876	0.132697	3.08127	0.00206116	0.0277087	81.5318	80.0249	79.2611	79.2977	69.8574	98.3218	120.371	95.0903	100.559	100.587
Pcolce	ENSMUSG00000029718	protein_coding	procollagen C-endopeptidase enhancer protein [Source:MGI Symbol;Acc:MGI:105099]	4.75468	-1.88884	0.613019	-3.08121	0.00206163	0.0277087	5.14937	3.04857	14.4111	9.32914	7.0563	0.750548	2.21541	0	3.35197	5.37486
Selenon	ENSMUSG00000050989	protein_coding	selenoprotein N [Source:MGI Symbol;Acc:MGI:2151208]	13.9932	-1.01245	0.328644	-3.0807	0.00206516	0.0277087	11.157	16.005	16.813	18.6583	17.6407	9.75712	8.86165	7.07283	0	9.21405
Slc13a3	ENSMUSG00000018459	protein_coding	solute carrier family 13 (sodium-dependent dicarboxylate transporter), member 3 [Source:MGI Symbol;Acc:MGI:2149635]	13.6839	-1.04422	0.338912	-3.08109	0.00206242	0.0277087	13.7317	13.7186	19.2148	27.21	16.9351	6.00438	5.90776	11.7881	6.70395	12.2854
Ston2	ENSMUSG00000020961	protein_coding	stonin 2 [Source:MGI Symbol;Acc:MGI:1918272]	22.3406	-0.729247	0.236728	-3.08053	0.00206636	0.0277087	29.1798	24.3885	28.0216	30.3197	28.2252	14.2604	15.5079	18.8609	16.7599	19.1959
Gm42892	ENSMUSG00000106073	TEC	predicted gene 42892 [Source:MGI Symbol;Acc:MGI:5663029]	15.9483	-0.849615	0.275959	-3.07877	0.00207859	0.0278032	18.0228	20.5778	28.8222	25.6551	17.6407	14.2604	11.8155	11.7881	6.70395	14.5889
Hpgd	ENSMUSG00000031613	protein_coding	hydroxyprostaglandin dehydrogenase 15 (NAD) [Source:MGI Symbol;Acc:MGI:108085]	20.5273	-0.7797	0.253263	-3.07861	0.00207966	0.0278032	23.1722	20.5778	27.221	27.21	28.9308	18.0131	13.2925	16.5033	6.70395	16.1246
Per1	ENSMUSG00000020893	protein_coding	period circadian clock 1 [Source:MGI Symbol;Acc:MGI:1098283]	70.4377	-0.706571	0.229493	-3.07883	0.00207813	0.0278032	48.0608	99.0785	80.0617	132.163	124.191	39.779	69.4162	37.7218	73.7434	77.5516
Zbtb20	ENSMUSG00000022708	protein_coding	zinc finger and BTB domain containing 20 [Source:MGI Symbol;Acc:MGI:1929213]	412.485	-0.517447	0.168139	-3.07749	0.00208749	0.0278799	392.211	423.751	590.855	453.241	411.382	272.449	265.111	281.342	499.444	302.528
Actn4	ENSMUSG00000054808	protein_coding	actinin alpha 4 [Source:MGI Symbol;Acc:MGI:1890773]	137.592	-0.335875	0.109158	-3.07696	0.00209124	0.0278964	138.175	189.773	155.32	163.26	176.407	103.576	145.479	138.313	110.615	142.05
Smtn	ENSMUSG00000020439	protein_coding	smoothelin [Source:MGI Symbol;Acc:MGI:1354727]	7.0023	-1.43582	0.466672	-3.07672	0.00209291	0.0278964	10.2987	6.85928	8.00617	10.1066	12.7013	4.50329	0.738471	3.92935	3.35197	5.37486
Dhx38	ENSMUSG00000037993	protein_coding	DEAH (Asp-Glu-Ala-His) box polypeptide 38 [Source:MGI Symbol;Acc:MGI:1927617]	23.587	-0.854609	0.277967	-3.0745	0.00210854	0.0280486	24.0304	26.675	34.4265	34.2068	35.9871	11.2582	13.2925	21.2185	36.8717	15.3568
Wdr48	ENSMUSG00000032512	protein_coding	WD repeat domain 48 [Source:MGI Symbol;Acc:MGI:1914811]	55.6667	0.477312	0.155245	3.07458	0.00210801	0.0280486	48.0608	47.2528	39.2302	39.6488	43.7491	59.2933	64.9854	49.5098	70.3915	62.9627
R3hdm4	ENSMUSG00000035781	protein_coding	R3H domain containing 4 [Source:MGI Symbol;Acc:MGI:1924814]	180.596	-0.274819	0.0894007	-3.07401	0.00211202	0.0280669	188.81	198.919	187.344	212.238	207.455	150.11	172.064	167.39	150.839	171.996
Adamtsl2	ENSMUSG00000036040	protein_coding	ADAMTS-like 2 [Source:MGI Symbol;Acc:MGI:1925044]	5.96197	1.24094	0.40396	3.07193	0.00212678	0.0282349	3.43292	4.57285	7.20555	5.442	2.11689	13.5099	12.554	9.43045	10.0559	6.1427
Cetn2	ENSMUSG00000031347	protein_coding	centrin 2 [Source:MGI Symbol;Acc:MGI:1347085]	160.873	-0.343288	0.111778	-3.07117	0.00213219	0.0282786	133.884	156.239	189.746	201.354	182.758	144.105	125.54	141.457	144.135	122.854
Rps24	ENSMUSG00000025290	protein_coding	ribosomal protein S24 [Source:MGI Symbol;Acc:MGI:98147]	641.06	0.266375	0.0867447	3.0708	0.00213486	0.0282859	623.074	605.903	596.46	578.407	592.024	763.307	873.611	588.617	791.066	614.27
Pmvk	ENSMUSG00000027952	protein_coding	phosphomevalonate kinase [Source:MGI Symbol;Acc:MGI:1915853]	112.147	-0.387769	0.126333	-3.06942	0.00214475	0.0283841	108.137	126.516	121.694	139.937	123.485	102.825	76.8009	91.9468	113.967	101.355
Sox9	ENSMUSG00000000567	protein_coding	SRY (sex determining region Y)-box 9 [Source:MGI Symbol;Acc:MGI:98371]	84.2718	-0.415786	0.135472	-3.06917	0.00214654	0.0283841	106.42	87.6463	88.8685	93.2914	79.0306	57.0416	77.5394	62.8696	73.7434	74.4802
Ap1b1	ENSMUSG00000009090	protein_coding	adaptor protein complex AP-1, beta 1 subunit [Source:MGI Symbol;Acc:MGI:1096368]	65.9816	-0.424089	0.138197	-3.06873	0.0021497	0.0283977	70.3748	70.1171	78.4605	80.0751	69.8574	50.2867	58.3392	47.9381	53.6316	62.1948
Cacna1h	ENSMUSG00000024112	protein_coding	calcium channel, voltage-dependent, T type, alpha 1H subunit [Source:MGI Symbol;Acc:MGI:1928842]	15.2898	-0.971855	0.31694	-3.06637	0.00216673	0.0285097	15.4481	15.2428	14.4111	29.5423	21.8745	9.75712	14.7694	4.71522	6.70395	10.7497
Dock10	ENSMUSG00000038608	protein_coding	dedicator of cytokinesis 10 [Source:MGI Symbol;Acc:MGI:2146320]	47.7845	-0.62465	0.203702	-3.06649	0.00216587	0.0285097	48.0608	69.3549	68.0524	55.9748	49.3941	29.2714	36.1851	33.7924	53.6316	45.3024
Eif2ak2	ENSMUSG00000024079	protein_coding	eukaryotic translation initiation factor 2-alpha kinase 2 [Source:MGI Symbol;Acc:MGI:1353449]	14.4491	1.23558	0.402889	3.0668	0.00216362	0.0285097	6.0076	8.38356	12.8099	6.21943	11.9957	16.512	12.554	27.5055	36.8717	21.4995
Tram1l1	ENSMUSG00000044528	protein_coding	translocation associated membrane protein 1-like 1 [Source:MGI Symbol;Acc:MGI:2443503]	120.139	-0.448863	0.146363	-3.06679	0.00216373	0.0285097	108.995	135.661	138.507	146.156	125.602	113.333	64.9854	110.808	97.2073	98.2832
Dohh	ENSMUSG00000078440	protein_coding	deoxyhypusine hydroxylase/monooxygenase [Source:MGI Symbol;Acc:MGI:1915964]	72.6285	-0.426882	0.139279	-3.06494	0.0021771	0.0286179	67.8001	73.9278	84.8654	87.072	85.3812	56.2911	62.77	62.0838	56.9836	54.5165
Map3k10	ENSMUSG00000040390	protein_coding	mitogen-activated protein kinase kinase kinase 10 [Source:MGI Symbol;Acc:MGI:1346879]	30.6841	-0.599482	0.195693	-3.06338	0.0021885	0.0286757	43.7697	40.3935	40.0309	41.2037	36.6928	18.0131	33.9696	28.2913	26.8158	26.1065
Pcp4l1	ENSMUSG00000038370	protein_coding	Purkinje cell protein 4-like 1 [Source:MGI Symbol;Acc:MGI:1913675]	161.781	-1.07732	0.351646	-3.06366	0.0021865	0.0286757	179.37	211.113	114.488	245.667	215.217	75.8053	74.5855	91.161	107.263	111.336
Srgap1	ENSMUSG00000020121	protein_coding	SLIT-ROBO Rho GTPase activating protein 1 [Source:MGI Symbol;Acc:MGI:2152936]	22.0975	-1.05265	0.343645	-3.06319	0.00218991	0.0286757	25.7469	16.005	24.8191	25.6551	31.0477	14.2604	15.5079	7.07283	6.70395	13.0532
Zfp941	ENSMUSG00000060314	protein_coding	zinc finger protein 941 [Source:MGI Symbol;Acc:MGI:3039601]	51.3968	0.473653	0.154629	3.06316	0.00219011	0.0286757	48.0608	38.1071	37.629	52.8651	52.9222	62.2955	67.2008	71.5142	46.9276	59.1235
Cadps2	ENSMUSG00000017978	protein_coding	Ca2+-dependent activator protein for secretion 2 [Source:MGI Symbol;Acc:MGI:2443963]	72.1341	0.68961	0.225197	3.06225	0.00219682	0.0287354	90.9723	73.9278	56.0432	49.7554	55.0391	88.5646	124.802	119.452	97.2073	89.0692
Fus	ENSMUSG00000030795	protein_coding	fused in sarcoma [Source:MGI Symbol;Acc:MGI:1353633]	253.304	-0.228018	0.0745007	-3.06061	0.00220883	0.0288078	309.821	317.813	258.599	286.871	281.546	246.93	246.649	259.337	251.398	244.94
Iscu	ENSMUSG00000025825	protein_coding	iron-sulfur cluster assembly enzyme [Source:MGI Symbol;Acc:MGI:1913633]	115.592	0.407804	0.133236	3.06076	0.00220775	0.0288078	112.428	93.7435	82.4636	83.9622	109.373	120.088	122.586	127.311	147.487	135.139
Rorb	ENSMUSG00000036192	protein_coding	RAR-related orphan receptor beta [Source:MGI Symbol;Acc:MGI:1343464]	105.507	0.642117	0.209763	3.06115	0.00220489	0.0288078	158.772	89.1706	73.6568	77.7428	81.1474	110.331	220.803	184.68	97.2073	113.64
Slain1	ENSMUSG00000055717	protein_coding	SLAIN motif family, member 1 [Source:MGI Symbol;Acc:MGI:2145578]	172.152	-0.589281	0.19275	-3.05723	0.00223394	0.0291068	169.071	178.341	229.777	183.473	164.412	121.589	90.8319	141.457	100.559	164.317
Bok	ENSMUSG00000026278	protein_coding	BCL2-related ovarian killer [Source:MGI Symbol;Acc:MGI:1858494]	65.0191	-0.541189	0.177157	-3.05486	0.00225164	0.0292801	52.352	64.7821	96.8747	84.7397	84.6756	37.5274	43.5698	59.7262	46.9276	72.1767
Rpl5	ENSMUSG00000058558	protein_coding	ribosomal protein L5 [Source:MGI Symbol;Acc:MGI:102854]	56.4418	0.47303	0.154842	3.05493	0.00225115	0.0292801	49.7773	67.8306	54.442	45.8683	38.8096	72.8031	79.7548	75.4436	33.5197	74.4802
Kcnt1	ENSMUSG00000058740	protein_coding	potassium channel, subfamily T, member 1 [Source:MGI Symbol;Acc:MGI:1924627]	149.29	-0.615886	0.201695	-3.05355	0.00226148	0.029355	217.132	162.336	140.108	187.36	193.343	95.3196	85.6626	134.384	93.8553	173.531
Minpp1	ENSMUSG00000024896	protein_coding	multiple inositol polyphosphate histidine phosphatase 1 [Source:MGI Symbol;Acc:MGI:1336159]	75.004	0.621607	0.203571	3.05351	0.0022618	0.029355	70.3748	76.2142	60.0463	69.1911	73.3855	101.324	124.802	84.0881	140.783	95.2119
Zswim9	ENSMUSG00000070814	protein_coding	zinc finger SWIM-type containing 9 [Source:MGI Symbol;Acc:MGI:2447816]	9.81927	-1.09887	0.359931	-3.05299	0.00226574	0.0293774	10.2987	11.4321	12.8099	17.1034	14.1126	6.00438	5.16929	8.64458	3.35197	5.37486
Scn2a	ENSMUSG00000075318	protein_coding	sodium channel, voltage-gated, type II, alpha [Source:MGI Symbol;Acc:MGI:98248]	350.829	0.336417	0.110273	3.05076	0.00228264	0.0295679	379.337	324.673	311.44	279.874	316.122	421.808	494.775	385.077	405.589	333.242
Rian	ENSMUSG00000097451	lncRNA	RNA imprinted and accumulated in nucleus [Source:MGI Symbol;Acc:MGI:1922995]	214.588	0.40236	0.131958	3.04916	0.00229484	0.029697	230.864	185.963	176.936	203.686	194.048	261.191	314.588	224.759	298.326	222.673
Srsf9	ENSMUSG00000029538	protein_coding	serine and arginine-rich splicing factor 9 [Source:MGI Symbol;Acc:MGI:104896]	113.726	-0.472143	0.154868	-3.04868	0.00229849	0.0297154	143.324	124.991	118.491	120.501	127.013	111.832	75.324	90.3751	90.5033	92.9084
Palmd	ENSMUSG00000033377	protein_coding	palmdelphin [Source:MGI Symbol;Acc:MGI:2148896]	24.9723	-0.726137	0.238242	-3.0479	0.00230448	0.029764	24.8886	27.4371	38.4296	34.9843	30.3421	21.0153	16.2464	12.5739	26.8158	22.2673
Synpo2	ENSMUSG00000050315	protein_coding	synaptopodin 2 [Source:MGI Symbol;Acc:MGI:2153070]	12.3398	-1.97118	0.647789	-3.04294	0.00234282	0.0302299	10.2987	4.57285	43.2333	6.21943	12.7013	1.5011	2.95388	3.14348	6.70395	6.1427
Eif1ax	ENSMUSG00000067194	protein_coding	eukaryotic translation initiation factor 1A, X-linked [Source:MGI Symbol;Acc:MGI:1913485]	152.075	0.355129	0.116718	3.04262	0.00234526	0.0302321	139.033	139.472	128.099	127.498	132.658	181.633	192.002	162.675	134.079	161.246
Cd48	ENSMUSG00000015355	protein_coding	CD48 antigen [Source:MGI Symbol;Acc:MGI:88339]	5.25319	-1.42241	0.467603	-3.04191	0.00235079	0.0302741	9.44052	8.38356	6.40494	9.32914	10.5844	3.75274	2.21541	3.14348	3.35197	4.60703
Fnbp4	ENSMUSG00000008200	protein_coding	formin binding protein 4 [Source:MGI Symbol;Acc:MGI:1860513]	56.0194	0.48289	0.158795	3.04097	0.00235815	0.0303396	65.2254	53.3499	61.6475	47.4231	40.9265	60.7944	75.324	69.9425	87.1513	84.4621
Pgap2	ENSMUSG00000030990	protein_coding	post-GPI attachment to proteins 2 [Source:MGI Symbol;Acc:MGI:2385286]	41.7086	-0.515417	0.16954	-3.04009	0.00236504	0.0303989	56.6431	48.7771	49.6383	58.3071	52.9222	39.0285	28.8004	36.9359	20.1118	52.213
Fnbp1	ENSMUSG00000075415	protein_coding	formin binding protein 1 [Source:MGI Symbol;Acc:MGI:109606]	57.845	-0.522066	0.171752	-3.03964	0.00236858	0.030415	68.6583	68.5928	68.8531	59.862	71.2686	43.5318	62.0315	39.2935	40.2237	46.8381
Prkcsh	ENSMUSG00000003402	protein_coding	protein kinase C substrate 80K-H [Source:MGI Symbol;Acc:MGI:107877]	55.0081	-0.541552	0.178246	-3.03824	0.00237966	0.0305279	79.8153	58.6849	64.85	70.746	62.8011	42.0307	39.8774	57.3685	36.8717	50.6773
Hs6st2	ENSMUSG00000062184	protein_coding	heparan sulfate 6-O-sulfotransferase 2 [Source:MGI Symbol;Acc:MGI:1354959]	157.129	-0.517541	0.170434	-3.03661	0.00239256	0.0306639	160.489	171.482	179.338	179.586	179.23	158.366	76.8009	128.883	103.911	138.979
Sdhc	ENSMUSG00000058076	protein_coding	succinate dehydrogenase complex, subunit C, integral membrane protein [Source:MGI Symbol;Acc:MGI:1913302]	145.644	-0.342228	0.112715	-3.03623	0.00239557	0.0306729	166.496	151.666	163.326	153.153	154.533	125.341	97.4781	151.673	97.2073	133.604
Cct5	ENSMUSG00000022234	protein_coding	chaperonin containing Tcp1, subunit 5 (epsilon) [Source:MGI Symbol;Acc:MGI:107185]	207.356	0.258704	0.0852886	3.03328	0.00241913	0.0307383	173.362	184.438	195.351	185.805	193.343	233.42	214.895	220.044	224.582	218.834
Clec2l	ENSMUSG00000079598	protein_coding	C-type lectin domain family 2, member L [Source:MGI Symbol;Acc:MGI:2141402]	88.3937	-0.431405	0.142208	-3.03363	0.00241634	0.0307383	77.2406	116.608	97.6753	100.288	99.4938	74.3042	61.2931	75.4436	83.7994	74.4802
Pcnx3	ENSMUSG00000054874	protein_coding	pecanex homolog 3 [Source:MGI Symbol;Acc:MGI:1861733]	29.3753	-0.581291	0.191554	-3.0346	0.00240855	0.0307383	30.8962	35.0585	40.8315	46.6457	41.6322	21.7659	22.1541	24.362	36.8717	30.7135
Pmm2	ENSMUSG00000022711	protein_coding	phosphomannomutase 2 [Source:MGI Symbol;Acc:MGI:1859214]	24.342	-0.798079	0.263051	-3.03393	0.00241389	0.0307383	19.7393	25.1507	25.6197	36.5391	38.104	11.2582	16.9848	22.7902	20.1118	13.8211
Safb2	ENSMUSG00000042625	protein_coding	scaffold attachment factor B2 [Source:MGI Symbol;Acc:MGI:2146808]	57.1993	-0.63816	0.210382	-3.03334	0.00241862	0.0307383	54.9267	70.1171	63.2487	63.7491	70.563	43.5318	33.2312	25.1479	56.9836	57.5878
Slc35c2	ENSMUSG00000017664	protein_coding	solute carrier family 35, member C2 [Source:MGI Symbol;Acc:MGI:2385166]	24.8902	-0.660174	0.217602	-3.03386	0.00241443	0.0307383	26.6051	33.5342	28.8222	41.9811	33.8702	15.011	22.1541	19.6468	26.8158	23.0351
Tmem62	ENSMUSG00000054484	protein_coding	transmembrane protein 62 [Source:MGI Symbol;Acc:MGI:2139461]	17.3777	0.837838	0.276192	3.03353	0.00241709	0.0307383	13.7317	15.2428	12.0093	12.4389	11.9957	17.2626	31.7542	25.9337	20.1118	19.9638
Zcchc12	ENSMUSG00000036699	protein_coding	zinc finger, CCHC domain containing 12 [Source:MGI Symbol;Acc:MGI:1919943]	64.1709	-0.757882	0.249765	-3.03438	0.00241033	0.0307383	78.9571	58.6849	72.0555	118.169	95.9657	72.8031	40.6159	32.2207	56.9836	46.0703
Galnt9	ENSMUSG00000033316	protein_coding	polypeptide N-acetylgalactosaminyltransferase 9 [Source:MGI Symbol;Acc:MGI:2677965]	98.7384	-0.648864	0.214002	-3.03205	0.00242898	0.0308048	72.0912	102.889	140.909	87.072	135.481	57.7922	63.5085	70.7283	80.4474	76.0159
Sparc	ENSMUSG00000018593	protein_coding	secreted acidic cysteine rich glycoprotein [Source:MGI Symbol;Acc:MGI:98373]	159.774	-0.606418	0.199995	-3.03217	0.00242803	0.0308048	140.75	169.958	238.584	213.015	213.1	142.604	101.17	132.812	147.487	117.479
Lmo2	ENSMUSG00000032698	protein_coding	LIM domain only 2 [Source:MGI Symbol;Acc:MGI:102811]	41.2382	-0.728901	0.240433	-3.03162	0.00243248	0.03082	50.6355	34.2964	32.0247	59.862	48.6885	23.267	25.108	32.2207	26.8158	28.41
Sp100	ENSMUSG00000026222	protein_coding	nuclear antigen Sp100 [Source:MGI Symbol;Acc:MGI:109561]	6.16831	1.29149	0.426159	3.03054	0.0024412	0.0309009	4.29115	3.81071	4.00309	2.33228	5.64504	11.2582	5.90776	13.3598	10.0559	11.5176
Rab37	ENSMUSG00000020732	protein_coding	RAB37, member RAS oncogene family [Source:MGI Symbol;Acc:MGI:1929945]	8.17864	-1.57001	0.518129	-3.03015	0.00244436	0.0309117	6.86583	12.1943	23.2179	13.2163	13.407	3.75274	4.43082	2.35761	6.70395	6.91054
Zkscan14	ENSMUSG00000029627	protein_coding	zinc finger with KRAB and SCAN domains 14 [Source:MGI Symbol;Acc:MGI:1914485]	15.8685	0.79441	0.262211	3.02966	0.00244827	0.0309318	12.0152	17.5293	14.4111	7.77428	12.7013	26.2692	26.5849	17.2892	20.1118	20.7316
Ajap1	ENSMUSG00000039546	protein_coding	adherens junction associated protein 1 [Source:MGI Symbol;Acc:MGI:2685419]	138.326	-0.342191	0.113056	-3.02673	0.00247211	0.031115	123.585	139.472	151.317	159.373	163.001	120.088	97.4781	138.313	100.559	115.176
Dnajc7	ENSMUSG00000014195	protein_coding	DnaJ heat shock protein family (Hsp40) member C7 [Source:MGI Symbol;Acc:MGI:1928373]	109.657	-0.373724	0.123458	-3.02714	0.00246882	0.031115	102.987	100.603	116.089	139.16	119.251	81.8097	83.4472	86.4458	97.2073	99.0511
Pole4	ENSMUSG00000030042	protein_coding	polymerase (DNA-directed), epsilon 4 (p12 subunit) [Source:MGI Symbol;Acc:MGI:1914229]	76.5378	0.445975	0.147327	3.02711	0.002469	0.031115	76.3824	73.1656	61.6475	61.4168	61.3898	84.8119	93.7858	83.3023	107.263	92.1405
Rps21	ENSMUSG00000039001	protein_coding	ribosomal protein S21 [Source:MGI Symbol;Acc:MGI:1913731]	500.774	0.352869	0.116576	3.02694	0.00247043	0.031115	474.601	442.042	450.747	473.454	474.889	650.725	759.886	484.096	549.724	506.773
Zdhhc21	ENSMUSG00000028403	protein_coding	zinc finger, DHHC domain containing 21 [Source:MGI Symbol;Acc:MGI:1915518]	101.697	0.347726	0.114951	3.025	0.00248632	0.0312643	108.995	99.8406	85.666	103.398	102.316	123.09	138.094	117.881	134.079	121.318
C78859	ENSMUSG00000110710	lncRNA	expressed sequence C78859 [Source:MGI Symbol;Acc:MGI:2142856]	94.7984	-0.428742	0.141778	-3.02403	0.00249432	0.0313353	142.466	116.608	76.0586	100.288	110.078	84.8119	73.8471	87.2316	70.3915	82.1586
Htatip2	ENSMUSG00000039745	protein_coding	HIV-1 Tat interactive protein 2 [Source:MGI Symbol;Acc:MGI:1859271]	22.6777	0.677887	0.224215	3.02338	0.00249971	0.0313699	13.7317	24.3885	25.6197	17.1034	19.052	32.2736	25.8465	33.7924	26.8158	39.1597
Sh2b1	ENSMUSG00000030733	protein_coding	SH2B adaptor protein 1 [Source:MGI Symbol;Acc:MGI:1201407]	49.4212	-0.539741	0.178537	-3.02313	0.00250178	0.0313699	45.4861	63.2578	48.037	43.536	71.2686	29.2714	39.8774	44.7946	43.5757	34.5527
Slc25a3	ENSMUSG00000061904	protein_coding	solute carrier family 25 (mitochondrial carrier, phosphate carrier), member 3 [Source:MGI Symbol;Acc:MGI:1353498]	560.001	0.188985	0.0625295	3.02233	0.00250838	0.0313936	530.386	506.824	545.22	551.197	514.404	553.154	601.854	586.259	670.395	626.555
Zswim6	ENSMUSG00000032846	protein_coding	zinc finger SWIM-type containing 6 [Source:MGI Symbol;Acc:MGI:1914513]	55.4549	-0.686656	0.227185	-3.02245	0.00250734	0.0313936	72.0912	44.9664	49.6383	78.5202	59.9785	40.5296	36.1851	29.0772	43.5757	42.2311
6720464F23Rik	ENSMUSG00000103432	TEC	RIKEN cDNA 6720464F23 gene [Source:MGI Symbol;Acc:MGI:2444677]	6.46476	1.41533	0.468479	3.02111	0.00251847	0.0314651	3.43292	3.81071	1.60123	2.33228	7.0563	11.2582	9.60012	6.28696	16.7599	8.44621
Mphosph9	ENSMUSG00000038126	protein_coding	M-phase phosphoprotein 9 [Source:MGI Symbol;Acc:MGI:2443138]	34.3118	0.549565	0.18191	3.02107	0.00251881	0.0314651	43.7697	30.4857	23.2179	37.3166	35.9871	42.0307	61.2931	44.7946	53.6316	44.5346
Drd1	ENSMUSG00000021478	protein_coding	dopamine receptor D1 [Source:MGI Symbol;Acc:MGI:99578]	59.0996	-1.67981	0.556107	-3.02066	0.00252221	0.031478	121.01	22.8643	17.6136	116.614	86.7925	18.0131	17.7233	17.2892	26.8158	25.3386
Mapkbp1	ENSMUSG00000033902	protein_coding	mitogen-activated protein kinase binding protein 1 [Source:MGI Symbol;Acc:MGI:1347004]	32.816	-0.614391	0.203512	-3.01894	0.00253658	0.0315842	39.4785	37.345	50.4389	63.7491	39.5153	26.2692	30.2773	33.0066	23.4638	31.4813
Slc5a7	ENSMUSG00000023945	protein_coding	solute carrier family 5 (choline transporter), member 7 [Source:MGI Symbol;Acc:MGI:1927126]	4.18088	-2.61557	0.866428	-3.01879	0.00253782	0.0315842	7.72406	4.57285	1.60123	5.442	7.76193	0	0.738471	0.785871	0	2.30351
Sox2ot	ENSMUSG00000105265	lncRNA	SOX2 overlapping transcript (non-protein coding) [Source:MGI Symbol;Acc:MGI:2444112]	75.3822	-0.482085	0.15968	-3.01907	0.00253556	0.0315842	105.562	85.3599	87.2673	80.0751	76.208	51.0372	63.5085	51.8675	87.1513	69.8732
Vstm2a	ENSMUSG00000048834	protein_coding	V-set and transmembrane domain containing 2A [Source:MGI Symbol;Acc:MGI:2384826]	83.8102	0.4141	0.13723	3.01757	0.00254809	0.0316824	88.3976	76.9763	56.0432	71.5234	67.0348	87.8141	95.2627	94.3045	77.0954	112.872
Actr10	ENSMUSG00000021076	protein_coding	ARP10 actin-related protein 10 [Source:MGI Symbol;Acc:MGI:1891654]	188.091	0.249502	0.0826917	3.01726	0.00255071	0.0316854	162.205	173.006	180.139	185.805	173.585	193.641	233.357	206.684	181.007	211.923
Hnrnpm	ENSMUSG00000059208	protein_coding	heterogeneous nuclear ribonucleoprotein M [Source:MGI Symbol;Acc:MGI:1926465]	194.033	-0.308663	0.102329	-3.01637	0.00255822	0.0317491	239.446	191.298	192.148	222.344	221.568	173.377	160.987	174.463	164.247	189.656
Ehbp1l1	ENSMUSG00000024937	protein_coding	EH domain binding protein 1-like 1 [Source:MGI Symbol;Acc:MGI:3612340]	25.5983	-0.82455	0.273492	-3.01489	0.00257069	0.0318445	26.6051	19.8157	24.8191	31.0971	38.104	24.7681	14.7694	11.7881	23.4638	8.44621
Emc10	ENSMUSG00000008140	protein_coding	ER membrane protein complex subunit 10 [Source:MGI Symbol;Acc:MGI:1916933]	192.519	-0.277496	0.0920409	-3.01492	0.00257046	0.0318445	200.826	205.778	219.369	240.225	220.157	195.142	175.018	169.748	144.135	188.888
Spcs1	ENSMUSG00000021917	protein_coding	signal peptidase complex subunit 1 homolog (S. cerevisiae) [Source:MGI Symbol;Acc:MGI:1916269]	233.664	0.307295	0.101937	3.01455	0.00257363	0.0318514	182.803	165.385	204.157	186.583	193.343	232.67	266.588	195.682	241.342	214.995
Kcnma1	ENSMUSG00000063142	protein_coding	potassium large conductance calcium-activated channel, subfamily M, alpha member 1 [Source:MGI Symbol;Acc:MGI:99923]	614.684	0.24989	0.0829208	3.0136	0.00258172	0.0319218	584.454	574.655	578.045	523.987	549.686	670.99	604.807	664.846	777.658	662.644
Elavl3	ENSMUSG00000003410	protein_coding	ELAV like RNA binding protein 3 [Source:MGI Symbol;Acc:MGI:109157]	206.951	-0.344437	0.114326	-3.01276	0.00258886	0.0319805	185.377	233.215	213.765	237.116	211.689	144.856	159.51	176.821	197.767	188.888
Alas2	ENSMUSG00000025270	protein_coding	aminolevulinic acid synthase 2, erythroid [Source:MGI Symbol;Acc:MGI:87990]	4.26402	-2.04322	0.678523	-3.01127	0.00260154	0.032004	12.0152	5.33499	5.60432	3.10971	4.93941	0.750548	0.738471	0.785871	3.35197	3.07135
Gm45263	ENSMUSG00000110342	TEC	predicted gene 45263 [Source:MGI Symbol;Acc:MGI:5791099]	9.11179	1.0712	0.355735	3.01123	0.00260189	0.032004	9.44052	7.62142	4.00309	6.21943	4.23378	15.011	18.4618	9.43045	16.7599	9.21405
Ptbp2	ENSMUSG00000028134	protein_coding	polypyrimidine tract binding protein 2 [Source:MGI Symbol;Acc:MGI:1860489]	70.6253	0.469443	0.155866	3.01183	0.00259678	0.032004	68.6583	65.5442	53.6413	69.1911	69.8574	107.328	95.2627	88.8034	100.559	67.5697
Usp25	ENSMUSG00000022867	protein_coding	ubiquitin specific peptidase 25 [Source:MGI Symbol;Acc:MGI:1353655]	32.9466	0.632379	0.210014	3.01113	0.00260277	0.032004	36.0456	28.1993	36.0278	22.5454	21.8745	46.534	50.216	36.15	67.0395	35.3205
Wdr5	ENSMUSG00000026917	protein_coding	WD repeat domain 5 [Source:MGI Symbol;Acc:MGI:2155884]	42.1528	-0.854405	0.283716	-3.01148	0.00259979	0.032004	31.7545	56.3985	53.6413	59.862	58.5673	36.0263	22.1541	33.7924	23.4638	27.6422
Cxcl14	ENSMUSG00000021508	protein_coding	chemokine (C-X-C motif) ligand 14 [Source:MGI Symbol;Acc:MGI:1888514]	105.846	0.340274	0.113078	3.0092	0.00261936	0.0321401	82.39	95.2678	87.2673	118.169	94.5544	105.077	107.078	144.6	107.263	127.461
Mapt	ENSMUSG00000018411	protein_coding	microtubule-associated protein tau [Source:MGI Symbol;Acc:MGI:97180]	467.023	-0.184271	0.0612333	-3.00932	0.00261833	0.0321401	483.183	524.354	509.192	509.215	530.634	412.051	480.006	458.163	509.5	420.775
Rnf31	ENSMUSG00000047098	protein_coding	ring finger protein 31 [Source:MGI Symbol;Acc:MGI:1934704]	32.3319	-0.6536	0.217215	-3.009	0.00262107	0.0321401	37.7621	40.3935	44.0339	48.978	35.9871	22.5164	20.6772	21.2185	46.9276	34.5527
Arl4a	ENSMUSG00000047446	protein_coding	ADP-ribosylation factor-like 4A [Source:MGI Symbol;Acc:MGI:99437]	147.335	0.351815	0.116968	3.0078	0.00263143	0.0322374	102.129	131.851	125.697	130.608	122.78	178.63	151.386	146.958	134.079	161.246
Sdha	ENSMUSG00000021577	protein_coding	succinate dehydrogenase complex, subunit A, flavoprotein (Fp) [Source:MGI Symbol;Acc:MGI:1914195]	366.376	0.220568	0.0733591	3.00669	0.00264113	0.0323189	377.621	383.357	352.271	335.072	325.295	392.536	436.436	411.796	402.237	415.4
Tomm40	ENSMUSG00000002984	protein_coding	translocase of outer mitochondrial membrane 40 [Source:MGI Symbol;Acc:MGI:1858259]	64.4614	-0.504347	0.167753	-3.00648	0.00264293	0.0323189	63.509	62.4956	68.8531	76.9654	72.6799	27.7703	49.4775	42.437	77.0954	62.1948
Pkp2	ENSMUSG00000041957	protein_coding	plakophilin 2 [Source:MGI Symbol;Acc:MGI:1914701]	18.3307	-1.23827	0.412092	-3.00484	0.00265718	0.0324633	13.7317	27.4371	47.2364	17.8808	11.9957	19.5142	5.90776	5.50109	13.4079	6.91054
Pdrg1	ENSMUSG00000027472	protein_coding	p53 and DNA damage regulated 1 [Source:MGI Symbol;Acc:MGI:1915809]	118.141	-0.505512	0.168254	-3.00445	0.00266058	0.0324751	110.712	107.462	96.074	123.611	146.065	78.8075	68.6778	88.8034	77.0954	96.7475
Gad2	ENSMUSG00000026787	protein_coding	glutamic acid decarboxylase 2 [Source:MGI Symbol;Acc:MGI:95634]	368.076	-0.720804	0.240023	-3.00306	0.00267278	0.0325645	363.889	387.168	357.075	568.3	498.175	236.423	188.31	289.986	338.549	277.957
Sod3	ENSMUSG00000072941	protein_coding	superoxide dismutase 3, extracellular [Source:MGI Symbol;Acc:MGI:103181]	8.15828	-1.26956	0.422749	-3.00311	0.00267236	0.0325645	7.72406	9.90785	8.80679	19.4357	11.9957	4.50329	2.21541	4.71522	3.35197	8.44621
Bend6	ENSMUSG00000042182	protein_coding	BEN domain containing 6 [Source:MGI Symbol;Acc:MGI:2444572]	201.113	0.266021	0.088602	3.00243	0.00267834	0.0326024	193.96	191.298	169.731	190.47	177.819	229.668	200.126	228.688	224.582	231.887
Tagln3	ENSMUSG00000022658	protein_coding	transgelin 3 [Source:MGI Symbol;Acc:MGI:1926784]	500.208	0.346391	0.115389	3.00193	0.00268271	0.0326258	536.393	465.669	396.305	413.592	468.538	523.132	551.638	663.275	553.076	595.842
Iah1	ENSMUSG00000062054	protein_coding	isoamyl acetate-hydrolyzing esterase 1 homolog [Source:MGI Symbol;Acc:MGI:1914982]	59.3968	-0.545916	0.181901	-3.00117	0.00268948	0.0326783	62.6507	64.7821	61.6475	72.3008	74.0911	28.5208	41.3544	48.724	43.5757	68.3375
Psmb10	ENSMUSG00000031897	protein_coding	proteasome (prosome, macropain) subunit, beta type 10 [Source:MGI Symbol;Acc:MGI:1096380]	152.783	0.287649	0.0959097	2.99916	0.00270725	0.0328642	133.884	146.331	147.314	139.937	125.602	170.374	171.325	190.181	170.951	143.586
Fgfr1	ENSMUSG00000031565	protein_coding	fibroblast growth factor receptor 1 [Source:MGI Symbol;Acc:MGI:95522]	49.411	-0.598437	0.199559	-2.99879	0.00271051	0.0328739	44.6279	44.9664	63.2487	55.1974	53.6279	36.0263	31.7542	30.6489	43.5757	35.3205
Bzw1	ENSMUSG00000051223	protein_coding	basic leucine zipper and W2 domains 1 [Source:MGI Symbol;Acc:MGI:1914132]	260.482	0.255936	0.0853725	2.99787	0.00271874	0.0329437	252.319	239.313	236.182	215.348	230.741	291.213	275.45	267.982	278.214	287.171
Pop7	ENSMUSG00000029715	protein_coding	processing of precursor 7, ribonuclease P family, (S. cerevisiae) [Source:MGI Symbol;Acc:MGI:1921347]	59.3161	-0.442485	0.147723	-2.99538	0.00274103	0.0331836	61.7925	56.3985	66.4512	73.8557	69.8574	40.5296	44.3082	43.2229	43.5757	65.2662
Glt8d1	ENSMUSG00000021916	protein_coding	glycosyltransferase 8 domain containing 1 [Source:MGI Symbol;Acc:MGI:1923735]	96.4657	-0.503694	0.168176	-2.99504	0.00274413	0.0331911	139.891	102.889	116.089	90.1817	110.784	84.8119	67.9393	77.0153	97.2073	78.3194
Vps37b	ENSMUSG00000066278	protein_coding	vacuolar protein sorting 37B [Source:MGI Symbol;Acc:MGI:1916724]	39.1738	-0.59254	0.197975	-2.993	0.00276251	0.0333831	52.352	47.2528	34.4265	51.3103	60.6842	26.2692	31.7542	30.6489	33.5197	41.4632
Srp19	ENSMUSG00000014504	protein_coding	signal recognition particle 19 [Source:MGI Symbol;Acc:MGI:1913634]	259.84	0.269293	0.0899842	2.99267	0.00276545	0.0333883	230.864	203.492	228.176	206.018	231.447	279.954	267.326	262.481	298.326	234.19
Pdzrn4	ENSMUSG00000036218	protein_coding	PDZ domain containing RING finger 4 [Source:MGI Symbol;Acc:MGI:3056996]	40.1263	-0.724592	0.242253	-2.99105	0.00278016	0.0335052	36.0456	54.1121	38.4296	50.5328	50.0997	42.0307	15.5079	29.0772	6.70395	34.5527
Rbms3	ENSMUSG00000039607	protein_coding	RNA binding motif, single stranded interacting protein [Source:MGI Symbol;Acc:MGI:2444477]	23.762	-0.773708	0.258661	-2.9912	0.00277881	0.0335052	30.8962	22.8643	29.6228	23.3228	28.9308	15.011	14.7694	16.5033	13.4079	17.6603
Bet1	ENSMUSG00000032757	protein_coding	Bet1 golgi vesicular membrane trafficking protein [Source:MGI Symbol;Acc:MGI:1343104]	80.8344	-0.423608	0.141673	-2.99004	0.00278939	0.033586	80.6735	83.8356	100.878	71.5234	91.7319	70.5515	60.5546	69.9425	33.5197	69.1054
Igtp	ENSMUSG00000078853	protein_coding	interferon gamma induced GTPase [Source:MGI Symbol;Acc:MGI:107729]	8.09446	1.52611	0.510611	2.9888	0.00280079	0.0336625	8.58229	3.81071	4.00309	1.55486	2.82252	3.00219	12.554	17.2892	10.0559	15.3568
Naxd	ENSMUSG00000031505	protein_coding	NAD(P)HX dehydratase [Source:MGI Symbol;Acc:MGI:1913353]	169.471	-0.284828	0.0952932	-2.98897	0.00279922	0.0336625	175.937	168.433	162.525	192.802	185.581	147.858	121.848	160.318	157.543	146.657
Armc1	ENSMUSG00000027599	protein_coding	armadillo repeat containing 1 [Source:MGI Symbol;Acc:MGI:1921502]	229.029	0.25768	0.086259	2.98729	0.00281466	0.0337987	232.58	200.443	225.774	202.131	197.576	267.195	254.772	247.549	264.806	238.797
Edn1	ENSMUSG00000021367	protein_coding	endothelin 1 [Source:MGI Symbol;Acc:MGI:95283]	7.50351	-1.26371	0.423242	-2.98578	0.00282853	0.0338434	12.0152	12.1943	9.6074	7.77428	9.87882	3.75274	1.47694	3.92935	13.4079	6.1427
Ptpa	ENSMUSG00000039515	protein_coding	protein phosphatase 2 protein activator [Source:MGI Symbol;Acc:MGI:1346006]	60.5449	-0.450863	0.150977	-2.9863	0.00282378	0.0338434	47.2026	81.5492	65.6506	92.514	79.0306	49.5361	66.4624	45.5805	60.3355	46.0703
Slc25a29	ENSMUSG00000021265	protein_coding	solute carrier family 25 (mitochondrial carrier, palmitoylcarnitine transporter), member 29 [Source:MGI Symbol;Acc:MGI:2444911]	14.58	-0.87972	0.294595	-2.9862	0.00282471	0.0338434	12.8734	16.005	21.6167	20.2131	19.052	14.2604	9.60012	5.50109	10.0559	9.98189
Slc48a1	ENSMUSG00000081534	protein_coding	solute carrier family 48 (heme transporter), member 1 [Source:MGI Symbol;Acc:MGI:1914989]	249.703	-0.291716	0.097695	-2.98598	0.00282668	0.0338434	248.886	249.983	277.013	295.423	302.715	203.398	216.372	229.474	214.526	253.386
Efs	ENSMUSG00000022203	protein_coding	embryonal Fyn-associated substrate [Source:MGI Symbol;Acc:MGI:105311]	5.31883	-1.51214	0.506635	-2.98467	0.00283886	0.0338969	4.29115	9.1457	9.6074	7.77428	14.1126	3.75274	2.95388	3.14348	0	3.83919
Kcnc1	ENSMUSG00000058975	protein_coding	potassium voltage gated channel, Shaw-related subfamily, member 1 [Source:MGI Symbol;Acc:MGI:96667]	227.599	-0.281786	0.0944367	-2.98386	0.00284632	0.0338969	259.185	277.42	261.001	265.103	259.672	178.63	197.91	257.766	217.878	239.565
Mrpl16	ENSMUSG00000024683	protein_coding	mitochondrial ribosomal protein L16 [Source:MGI Symbol;Acc:MGI:2137219]	45.9997	0.512067	0.171602	2.98404	0.0028447	0.0338969	34.3292	37.345	36.8284	39.6488	39.5153	58.5427	59.0776	46.3664	40.2237	56.82
Mta1	ENSMUSG00000021144	protein_coding	metastasis associated 1 [Source:MGI Symbol;Acc:MGI:2150037]	30.3722	-0.667821	0.223823	-2.98371	0.0028478	0.0338969	27.4633	37.345	35.2271	45.8683	47.9828	18.0131	33.2312	22.0044	13.4079	29.1778
Ric3	ENSMUSG00000048330	protein_coding	RIC3 acetylcholine receptor chaperone [Source:MGI Symbol;Acc:MGI:2443887]	79.3391	0.449566	0.150629	2.9846	0.00283952	0.0338969	78.9571	79.2628	64.0494	66.8588	59.9785	99.0723	94.5242	99.8056	80.4474	92.9084
Tm9sf4	ENSMUSG00000068040	protein_coding	transmembrane 9 superfamily member 4 [Source:MGI Symbol;Acc:MGI:2139220]	61.6788	-0.417936	0.140075	-2.98366	0.00284827	0.0338969	72.9495	75.4521	58.445	57.5297	73.3855	43.5318	58.3392	55.0109	33.5197	53.7486
Adarb2	ENSMUSG00000052551	protein_coding	adenosine deaminase, RNA-specific, B2 [Source:MGI Symbol;Acc:MGI:2151118]	44.2378	-0.626669	0.210152	-2.98197	0.00286397	0.0340533	49.7773	55.6364	61.6475	59.862	38.8096	36.0263	28.0619	35.3642	36.8717	37.624
Sphk2	ENSMUSG00000057342	protein_coding	sphingosine kinase 2 [Source:MGI Symbol;Acc:MGI:1861380]	13.9719	-0.900376	0.302096	-2.98043	0.00287843	0.0341948	19.7393	16.005	19.2148	17.1034	24.697	11.2582	10.3386	10.2163	6.70395	11.5176
Copg1	ENSMUSG00000030058	protein_coding	coatomer protein complex, subunit gamma 1 [Source:MGI Symbol;Acc:MGI:1858696]	151.773	0.343516	0.115342	2.97824	0.00289908	0.0342966	147.615	151.666	124.096	127.498	148.182	179.381	197.91	176.035	181.007	152.032
Faim	ENSMUSG00000032463	protein_coding	Fas apoptotic inhibitory molecule [Source:MGI Symbol;Acc:MGI:1344387]	145.104	-0.403994	0.13562	-2.97886	0.00289322	0.0342966	129.593	162.336	166.528	155.486	144.654	115.584	83.4472	130.455	117.319	131.3
Gm35755	ENSMUSG00000113941	processed_pseudogene	predicted gene, 35755 [Source:MGI Symbol;Acc:MGI:5594914]	16.0195	-1.13048	0.379458	-2.9792	0.00289006	0.0342966	16.3064	22.8643	14.4111	12.4389	16.2295	7.50548	5.90776	10.2163	13.4079	4.60703
Lrrn1	ENSMUSG00000034648	protein_coding	leucine rich repeat protein 1, neuronal [Source:MGI Symbol;Acc:MGI:106038]	115.219	-0.529745	0.177877	-2.97816	0.00289986	0.0342966	105.562	100.603	164.126	125.166	122.78	84.8119	65.7239	88.0175	107.263	96.7475
Rexo1	ENSMUSG00000047417	protein_coding	REX1, RNA exonuclease 1 [Source:MGI Symbol;Acc:MGI:1914182]	76.6814	-0.496905	0.166838	-2.97838	0.00289779	0.0342966	74.6659	96.792	78.4605	69.1911	85.3812	55.5405	49.4775	51.8675	70.3915	69.1054
Smim4	ENSMUSG00000058351	protein_coding	small integral membrane protein 4 [Source:MGI Symbol;Acc:MGI:1913737]	45.8867	0.505199	0.169653	2.97783	0.00290296	0.0343028	39.4785	35.8207	31.2241	30.3197	38.8096	48.0351	60.5546	49.5098	56.9836	39.1597
Syt13	ENSMUSG00000027220	protein_coding	synaptotagmin XIII [Source:MGI Symbol;Acc:MGI:1933945]	138.726	0.367763	0.123538	2.97692	0.0029116	0.0343745	149.332	123.467	152.117	118.947	123.485	171.875	164.679	206.684	154.191	163.549
Mthfs	ENSMUSG00000066442	protein_coding	5, 10-methenyltetrahydrofolate synthetase [Source:MGI Symbol;Acc:MGI:1340032]	5.50931	1.61664	0.543117	2.9766	0.00291461	0.0343795	3.43292	3.81071	1.60123	1.55486	1.41126	6.75493	5.16929	6.28696	13.4079	7.67838
Ryr2	ENSMUSG00000021313	protein_coding	ryanodine receptor 2, cardiac [Source:MGI Symbol;Acc:MGI:99685]	125.236	0.46007	0.154587	2.97612	0.00291925	0.0344038	143.324	142.521	100.878	87.072	97.3769	149.359	164.679	142.243	191.063	147.425
Dock9	ENSMUSG00000025558	protein_coding	dedicator of cytokinesis 9 [Source:MGI Symbol;Acc:MGI:106321]	144.573	-0.568433	0.191049	-2.97532	0.00292683	0.0344627	166.496	145.569	210.562	152.376	127.719	131.346	73.1086	118.666	97.2073	126.693
Lbh	ENSMUSG00000024063	protein_coding	limb-bud and heart [Source:MGI Symbol;Acc:MGI:1925139]	33.9966	-0.609286	0.204874	-2.97396	0.00293982	0.0345851	52.352	41.9178	40.0309	47.4231	47.2772	28.5208	30.2773	25.1479	43.5757	31.4813
Arhgap1	ENSMUSG00000027247	protein_coding	Rho GTPase activating protein 1 [Source:MGI Symbol;Acc:MGI:2445003]	22.9171	0.717589	0.241414	2.97244	0.00295445	0.034607	15.4481	25.1507	17.6136	20.2131	13.407	27.7703	32.4927	29.8631	30.1678	27.6422
Bex1	ENSMUSG00000050071	protein_coding	brain expressed X-linked 1 [Source:MGI Symbol;Acc:MGI:1328321]	307.914	-0.411964	0.138596	-2.97242	0.00295466	0.034607	278.066	279.706	302.633	368.501	343.642	277.703	206.772	227.117	234.638	241.101
Ccdc61	ENSMUSG00000074358	protein_coding	coiled-coil domain containing 61 [Source:MGI Symbol;Acc:MGI:2685005]	24.3475	-0.781354	0.262862	-2.97248	0.00295403	0.034607	25.7469	28.9614	24.8191	31.8746	38.104	14.2604	16.9848	19.6468	6.70395	23.0351
Nsg2	ENSMUSG00000020297	protein_coding	neuron specific gene family member 2 [Source:MGI Symbol;Acc:MGI:1202070]	719.154	-0.368779	0.124029	-2.97333	0.00294584	0.034607	745.801	732.419	849.455	817.077	796.656	733.285	532.437	625.553	579.892	592.771
Prkacb	ENSMUSG00000005034	protein_coding	protein kinase, cAMP dependent, catalytic, beta [Source:MGI Symbol;Acc:MGI:97594]	406.077	0.267846	0.0900905	2.97308	0.00294826	0.034607	437.697	339.915	363.48	397.266	357.049	451.83	495.514	417.297	445.813	452.256
Abcf1	ENSMUSG00000038762	protein_coding	ATP-binding cassette, sub-family F (GCN20), member 1 [Source:MGI Symbol;Acc:MGI:1351658]	122.632	-0.349855	0.117722	-2.97188	0.0029598	0.0346367	102.129	128.04	116.89	132.94	147.477	92.3174	97.4781	97.4479	103.911	104.426
Slc8a1	ENSMUSG00000054640	protein_coding	solute carrier family 8 (sodium/calcium exchanger), member 1 [Source:MGI Symbol;Acc:MGI:107956]	581.332	0.214977	0.0723457	2.97153	0.00296322	0.0346463	508.072	565.509	618.877	541.867	520.755	673.992	603.33	641.27	707.267	596.61
Sos1	ENSMUSG00000024241	protein_coding	SOS Ras/Rac guanine nucleotide exchange factor 1 [Source:MGI Symbol;Acc:MGI:98354]	61.8035	0.486	0.163595	2.97076	0.00297066	0.0347028	53.2102	62.4956	57.6444	59.0845	53.6279	76.5559	103.386	70.7283	87.1513	66.034
Tsc22d2	ENSMUSG00000027806	protein_coding	TSC22 domain family, member 2 [Source:MGI Symbol;Acc:MGI:1919283]	39.5327	0.610765	0.205667	2.96968	0.00298113	0.0347947	38.6203	42.68	28.8222	32.652	29.6365	44.2823	64.9854	51.8675	36.8717	56.82
Nucb1	ENSMUSG00000030824	protein_coding	nucleobindin 1 [Source:MGI Symbol;Acc:MGI:97388]	32.4825	-0.643337	0.216738	-2.96827	0.00299482	0.0349239	23.1722	41.9178	41.6321	46.6457	52.2166	23.267	25.108	26.7196	23.4638	30.7135
Mgll	ENSMUSG00000033174	protein_coding	monoglyceride lipase [Source:MGI Symbol;Acc:MGI:1346042]	447.949	-0.37328	0.125775	-2.96785	0.0029989	0.0349408	546.692	545.694	466.76	493.667	531.339	358.011	382.528	472.308	335.197	431.525
Cherp	ENSMUSG00000052488	protein_coding	calcium homeostasis endoplasmic reticulum protein [Source:MGI Symbol;Acc:MGI:106417]	94.3249	-0.406771	0.137082	-2.96735	0.00300382	0.0349677	102.987	93.7435	102.479	106.508	103.022	62.2955	74.5855	82.5164	100.559	82.9265
5031439G07Rik	ENSMUSG00000036046	protein_coding	RIKEN cDNA 5031439G07 gene [Source:MGI Symbol;Acc:MGI:2444899]	74.0818	-0.521023	0.175789	-2.96392	0.00303746	0.0352985	96.1217	75.4521	104.881	97.1785	93.8488	74.3042	63.5085	58.1544	63.6875	68.3375
Stk38	ENSMUSG00000024006	protein_coding	serine/threonine kinase 38 [Source:MGI Symbol;Acc:MGI:2442572]	57.6006	-0.475622	0.160471	-2.96391	0.00303754	0.0352985	68.6583	83.8356	56.8438	66.0814	77.6193	38.2779	53.9084	63.6555	60.3355	46.0703
Yaf2	ENSMUSG00000022634	protein_coding	YY1 associated factor 2 [Source:MGI Symbol;Acc:MGI:1914307]	181.507	0.379308	0.128026	2.96273	0.00304922	0.0354033	193.102	171.482	161.725	140.715	160.178	192.14	216.372	237.333	191.063	229.583
Agtrap	ENSMUSG00000029007	protein_coding	angiotensin II, type I receptor-associated protein [Source:MGI Symbol;Acc:MGI:1339977]	7.78603	-1.15603	0.390304	-2.96186	0.00305787	0.0354728	9.44052	11.4321	16.0123	9.32914	14.1126	4.50329	10.3386	4.71522	0	3.83919
Gbp7	ENSMUSG00000040253	protein_coding	guanylate binding protein 7 [Source:MGI Symbol;Acc:MGI:2444421]	43.7804	0.752022	0.253954	2.96125	0.00306396	0.0355126	35.1874	37.345	31.2241	31.0971	23.9914	55.5405	43.5698	71.5142	26.8158	78.3194
Cerkl	ENSMUSG00000075256	protein_coding	ceramide kinase-like [Source:MGI Symbol;Acc:MGI:3037816]	5.22617	1.9833	0.66989	2.96063	0.0030701	0.0355529	0	1.52428	4.8037	1.55486	1.41126	6.75493	5.90776	7.85871	13.4079	3.07135
Pan3	ENSMUSG00000029647	protein_coding	PAN3 poly(A) specific ribonuclease subunit [Source:MGI Symbol;Acc:MGI:1919837]	41.8986	0.629418	0.212656	2.95979	0.00307851	0.0356193	49.7773	34.2964	29.6228	34.9843	23.9914	39.779	73.8471	51.8675	50.2796	51.4451
Gm19409	ENSMUSG00000106229	lncRNA	predicted gene, 19409 [Source:MGI Symbol;Acc:MGI:5011594]	10.8526	-1.05401	0.356149	-2.95947	0.00308172	0.0356256	15.4481	17.5293	13.6105	11.6614	12.7013	6.75493	5.90776	7.07283	10.0559	6.91054
Maneal	ENSMUSG00000042763	protein_coding	mannosidase, endo-alpha-like [Source:MGI Symbol;Acc:MGI:2684896]	16.6743	0.852513	0.288125	2.95883	0.00308808	0.0356372	15.4481	15.2428	8.00617	10.884	15.5239	19.5142	32.4927	25.1479	13.4079	23.0351
Slco1a4	ENSMUSG00000030237	protein_coding	solute carrier organic anion transporter family, member 1a4 [Source:MGI Symbol;Acc:MGI:1351896]	90.9986	-0.51538	0.17417	-2.95907	0.00308574	0.0356372	117.577	108.224	92.8716	88.6268	82.5587	57.0416	53.1699	69.1566	40.2237	114.408
Bcl7b	ENSMUSG00000029681	protein_coding	B cell CLL/lymphoma 7B [Source:MGI Symbol;Acc:MGI:1332238]	65.8493	-0.433459	0.146543	-2.9579	0.00309744	0.0357143	60.076	77.7385	84.8654	75.4105	100.199	59.2933	50.9545	67.5849	43.5757	68.3375
Pamr1	ENSMUSG00000027188	protein_coding	peptidase domain containing associated with muscle regeneration 1 [Source:MGI Symbol;Acc:MGI:2445082]	53.3014	0.525655	0.177794	2.95654	0.00311114	0.0358413	58.3596	48.7771	53.6413	31.8746	47.9828	74.3042	79.7548	73.086	53.6316	62.1948
Ccm2	ENSMUSG00000000378	protein_coding	cerebral cavernous malformation 2 [Source:MGI Symbol;Acc:MGI:2384924]	94.0062	-0.495024	0.167466	-2.95597	0.00311689	0.0358655	89.2558	78.5006	74.4574	114.282	133.364	78.057	70.1547	55.7968	73.7434	72.1767
Hras	ENSMUSG00000025499	protein_coding	Harvey rat sarcoma virus oncogene [Source:MGI Symbol;Acc:MGI:96224]	267.211	-0.391108	0.132319	-2.9558	0.00311862	0.0358655	249.745	223.308	296.228	339.736	328.118	237.924	231.141	223.187	197.767	193.495
Fam98c	ENSMUSG00000030590	protein_coding	family with sequence similarity 98, member C [Source:MGI Symbol;Acc:MGI:1921083]	50.1762	-0.552567	0.186965	-2.95546	0.003122	0.0358734	43.7697	60.2092	56.0432	57.5297	56.4504	20.2648	38.4005	50.2957	33.5197	42.2311
9530059O14Rik	ENSMUSG00000097736	lncRNA	RIKEN cDNA 9530059O14 gene [Source:MGI Symbol;Acc:MGI:2442421]	100.061	-0.473161	0.160369	-2.95044	0.00317318	0.036305	120.152	121.181	90.4697	106.508	134.07	94.569	106.34	77.0153	80.4474	52.213
Fgf11	ENSMUSG00000042826	protein_coding	fibroblast growth factor 11 [Source:MGI Symbol;Acc:MGI:109167]	9.65174	-1.14292	0.38736	-2.95055	0.00317213	0.036305	18.881	10.67	9.6074	13.9937	20.4633	8.25602	8.86165	3.14348	10.0559	4.60703
Itpk1	ENSMUSG00000057963	protein_coding	inositol 1,3,4-triphosphate 5/6 kinase [Source:MGI Symbol;Acc:MGI:2446159]	40.3595	-0.615527	0.208612	-2.95059	0.00317172	0.036305	37.7621	38.8692	46.4358	59.0845	57.8617	31.523	27.3234	25.9337	53.6316	29.9457
Mn1	ENSMUSG00000070576	protein_coding	meningioma 1 [Source:MGI Symbol;Acc:MGI:1261813]	70.9067	-0.427366	0.144814	-2.95113	0.0031661	0.036305	90.1141	50.3014	68.8531	106.508	99.4938	62.2955	44.3082	56.5827	77.0954	73.7124
Slc1a2	ENSMUSG00000005089	protein_coding	solute carrier family 1 (glial high affinity glutamate transporter), member 2 [Source:MGI Symbol;Acc:MGI:101931]	1605.02	0.329959	0.111806	2.95119	0.00316553	0.036305	1807.43	1489.99	1499.56	1250.88	1315.29	1740.52	1790.05	1668.4	2423.48	1623.98
Cpa6	ENSMUSG00000042501	protein_coding	carboxypeptidase A6 [Source:MGI Symbol;Acc:MGI:3045348]	7.12838	-2.36442	0.802061	-2.94793	0.00319915	0.0365442	4.29115	29.7235	3.20247	16.326	14.8182	0	1.47694	3.14348	3.35197	4.60703
Srpk2	ENSMUSG00000062604	protein_coding	serine/arginine-rich protein specific kinase 2 [Source:MGI Symbol;Acc:MGI:1201408]	525.212	0.181973	0.0617301	2.94788	0.00319957	0.0365442	516.654	515.208	509.993	485.115	496.764	533.639	562.715	595.69	610.059	576.646
Col16a1	ENSMUSG00000040690	protein_coding	collagen, type XVI, alpha 1 [Source:MGI Symbol;Acc:MGI:1095396]	25.6874	-0.732376	0.248565	-2.94642	0.00321473	0.0366859	36.0456	25.9128	39.2302	24.1003	26.8139	18.7637	11.8155	19.6468	23.4638	24.5708
Pid1	ENSMUSG00000045658	protein_coding	phosphotyrosine interaction domain containing 1 [Source:MGI Symbol;Acc:MGI:2138391]	67.3006	-0.416409	0.141364	-2.94565	0.00322275	0.036746	72.9495	71.6414	66.4512	89.4042	74.7968	55.5405	57.6007	54.2251	77.0954	46.8381
Ypel3	ENSMUSG00000042675	protein_coding	yippee like 3 [Source:MGI Symbol;Acc:MGI:1913340]	400.612	-0.229686	0.0779888	-2.94511	0.00322838	0.0367787	369.039	400.125	414.72	402.708	419.85	337.746	308.681	345.783	328.494	392.365
Fras1	ENSMUSG00000034687	protein_coding	Fraser extracellular matrix complex subunit 1 [Source:MGI Symbol;Acc:MGI:2385368]	25.0304	-0.745522	0.253197	-2.94444	0.00323542	0.036791	42.0532	28.9614	23.2179	38.8714	35.9871	24.0175	11.8155	26.7196	30.1678	13.0532
Rcan3	ENSMUSG00000059713	protein_coding	regulator of calcineurin 3 [Source:MGI Symbol;Acc:MGI:1858220]	15.3964	-0.845623	0.287215	-2.94422	0.00323774	0.036791	17.1646	19.0536	23.2179	20.2131	23.2858	5.25383	14.7694	9.43045	30.1678	10.7497
Rftn1	ENSMUSG00000039316	protein_coding	raftlin lipid raft linker 1 [Source:MGI Symbol;Acc:MGI:1923688]	6.78639	-1.30453	0.443078	-2.94424	0.00323751	0.036791	5.14937	8.38356	10.408	8.55171	10.5844	5.25383	2.21541	4.71522	0	3.07135
Bcar1	ENSMUSG00000031955	protein_coding	breast cancer anti-estrogen resistance 1 [Source:MGI Symbol;Acc:MGI:108091]	70.917	-0.442157	0.150238	-2.94305	0.00324998	0.0368986	71.233	83.8356	92.8716	82.4074	79.7362	60.7944	49.4775	62.8696	53.6316	74.4802
Extl2	ENSMUSG00000027963	protein_coding	exostosin-like glycosyltransferase 2 [Source:MGI Symbol;Acc:MGI:1889574]	154.474	0.375899	0.12776	2.94224	0.00325851	0.0369141	161.347	150.142	151.317	113.505	120.663	163.619	190.525	195.682	167.599	181.21
Ftl2-ps	ENSMUSG00000082062	processed_pseudogene	ferritin light polypeptide 2, pseudogene [Source:MGI Symbol;Acc:MGI:95590]	4.9188	-1.53411	0.521363	-2.9425	0.00325579	0.0369141	8.58229	8.38356	6.40494	5.442	7.0563	3.00219	4.43082	2.35761	0	0.767838
Gsta4	ENSMUSG00000032348	protein_coding	glutathione S-transferase, alpha 4 [Source:MGI Symbol;Acc:MGI:1309515]	68.8427	0.498784	0.169532	2.94213	0.00325965	0.0369141	42.9115	58.6849	61.6475	62.1943	45.1603	83.3108	76.8009	62.0838	107.263	63.7305
Gm1976	ENSMUSG00000066057	lncRNA	predicted gene 1976 [Source:MGI Symbol;Acc:MGI:3780145]	61.3742	0.478013	0.162519	2.94128	0.00326855	0.0369835	68.6583	62.4956	34.4265	50.5328	50.0997	64.5471	77.5394	81.7305	60.3355	76.0159
Naprt	ENSMUSG00000022574	protein_coding	nicotinate phosphoribosyltransferase [Source:MGI Symbol;Acc:MGI:2442664]	5.48475	-1.55907	0.530126	-2.94094	0.00327217	0.036993	9.44052	6.85928	8.00617	6.99685	9.17319	2.25164	4.43082	3.14348	3.35197	1.53568
Shkbp1	ENSMUSG00000089832	protein_coding	Sh3kbp1 binding protein 1 [Source:MGI Symbol;Acc:MGI:2385803]	13.29	-1.00689	0.342801	-2.93724	0.00331144	0.0374053	22.314	11.4321	16.813	22.5454	22.5802	9.00657	7.38471	12.5739	6.70395	9.98189
Stau2	ENSMUSG00000025920	protein_coding	staufen double-stranded RNA binding protein 2 [Source:MGI Symbol;Acc:MGI:1352508]	233.539	0.269551	0.0917933	2.9365	0.00331938	0.0374315	211.124	249.983	216.967	206.796	186.286	260.44	251.818	236.547	301.678	259.529
Tomm20	ENSMUSG00000093904	protein_coding	translocase of outer mitochondrial membrane 20 [Source:MGI Symbol;Acc:MGI:1915202]	104.391	0.329035	0.112042	2.93671	0.00331716	0.0374315	91.8305	89.1706	92.8716	97.1785	94.5544	109.58	139.571	109.236	113.967	105.962
Zfp628	ENSMUSG00000074406	protein_coding	zinc finger protein 628 [Source:MGI Symbol;Acc:MGI:2665174]	7.1822	-1.30613	0.445517	-2.93172	0.00337089	0.0379802	4.29115	13.7186	12.0093	13.2163	12.7013	3.00219	5.16929	5.50109	0	6.91054
Aldh5a1	ENSMUSG00000035936	protein_coding	aldhehyde dehydrogenase family 5, subfamily A1 [Source:MGI Symbol;Acc:MGI:2441982]	66.4136	0.447435	0.15272	2.92978	0.00339199	0.0381857	60.9343	69.3549	67.2518	58.3071	64.2123	86.313	99.6935	84.0881	87.1513	77.5516
Nfe2l1	ENSMUSG00000038615	protein_coding	nuclear factor, erythroid derived 2,-like 1 [Source:MGI Symbol;Acc:MGI:99421]	221.235	-0.232386	0.0793603	-2.92824	0.00340891	0.038318	235.155	238.55	200.955	247.222	232.152	182.383	183.879	207.47	221.23	198.87
Tnks2	ENSMUSG00000024811	protein_coding	tankyrase, TRF1-interacting ankyrin-related ADP-ribose polymerase 2 [Source:MGI Symbol;Acc:MGI:1921743]	126.808	0.45498	0.15538	2.92818	0.00340949	0.038318	154.481	122.705	108.884	108.84	107.256	148.608	207.51	177.607	140.783	145.889
Arsg	ENSMUSG00000020604	protein_coding	arylsulfatase G [Source:MGI Symbol;Acc:MGI:1921258]	19.9447	-0.888703	0.303645	-2.92679	0.00342485	0.0384389	26.6051	17.5293	21.6167	31.8746	23.9914	15.011	10.3386	16.5033	13.4079	10.7497
Gsg1l	ENSMUSG00000046182	protein_coding	GSG1-like [Source:MGI Symbol;Acc:MGI:2685483]	48.2415	-0.513764	0.175545	-2.92668	0.00342602	0.0384389	72.0912	42.68	40.0309	79.2977	57.156	40.5296	43.5698	41.6511	33.5197	35.3205
Sema5b	ENSMUSG00000052133	protein_coding	sema domain, seven thrombospondin repeats (type 1 and type 1-like), transmembrane domain (TM) and short cytoplasmic domain, (semaphorin) 5B [Source:MGI Symbol;Acc:MGI:107555]	11.4359	-0.942077	0.32197	-2.92598	0.00343377	0.0384935	13.7317	14.4807	12.8099	17.8808	16.9351	4.50329	5.90776	7.85871	16.7599	9.98189
Sec14l5	ENSMUSG00000091712	protein_coding	SEC14-like lipid binding 5 [Source:MGI Symbol;Acc:MGI:3616084]	14.8081	-0.835963	0.285737	-2.92564	0.00343752	0.0385031	16.3064	20.5778	26.4204	23.3228	19.052	8.25602	10.3386	11.7881	16.7599	15.3568
Pcbp2	ENSMUSG00000056851	protein_coding	poly(rC) binding protein 2 [Source:MGI Symbol;Acc:MGI:108202]	398.782	-0.277413	0.0948413	-2.92503	0.00344426	0.0385139	441.13	477.101	481.171	462.57	388.096	359.512	355.943	418.083	378.773	350.902
Rpl32	ENSMUSG00000057841	protein_coding	ribosomal protein L32 [Source:MGI Symbol;Acc:MGI:98038]	760.142	0.261587	0.0894303	2.92503	0.00344418	0.0385139	709.756	680.593	673.319	687.247	687.284	863.13	856.626	699.425	1052.52	706.411
Gm44509	ENSMUSG00000108358	TEC	predicted gene 44509 [Source:MGI Symbol;Acc:MGI:5753085]	35.4169	0.64837	0.221906	2.92182	0.00347996	0.0388154	47.2026	32.01	36.8284	27.21	24.697	39.779	63.5085	61.2979	43.5757	49.9094
Gstk1	ENSMUSG00000029864	protein_coding	glutathione S-transferase kappa 1 [Source:MGI Symbol;Acc:MGI:1923513]	50.0566	-0.491942	0.168354	-2.92206	0.00347721	0.0388154	45.4861	53.3499	56.8438	47.4231	52.2166	30.0219	38.4005	41.6511	30.1678	38.3919
Stxbp1	ENSMUSG00000026797	protein_coding	syntaxin binding protein 1 [Source:MGI Symbol;Acc:MGI:107363]	303.793	0.341351	0.116813	2.92221	0.00347554	0.0388154	316.687	318.575	254.596	302.42	299.187	339.998	421.667	363.072	445.813	335.545
1600020E01Rik	ENSMUSG00000097048	lncRNA	RIKEN cDNA 1600020E01 gene [Source:MGI Symbol;Acc:MGI:1919262]	23.8018	0.629293	0.215506	2.92008	0.00349945	0.0389421	18.0228	17.5293	15.2117	20.2131	19.7576	31.523	25.8465	29.8631	13.4079	30.7135
Casc3	ENSMUSG00000078676	protein_coding	cancer susceptibility candidate 3 [Source:MGI Symbol;Acc:MGI:2179723]	43.7857	-0.468794	0.160573	-2.9195	0.00350593	0.0389421	47.2026	57.1607	48.8376	47.4231	68.4461	39.0285	34.7081	37.7218	33.5197	46.0703
Eps8l2	ENSMUSG00000025504	protein_coding	EPS8-like 2 [Source:MGI Symbol;Acc:MGI:2138828]	4.4822	-1.72052	0.589373	-2.91924	0.00350885	0.0389421	2.57469	10.67	13.6105	6.21943	5.64504	0.750548	4.43082	1.57174	0	3.83919
Pde4b	ENSMUSG00000028525	protein_coding	phosphodiesterase 4B, cAMP specific [Source:MGI Symbol;Acc:MGI:99557]	79.2158	0.440603	0.150885	2.92013	0.00349882	0.0389421	75.5242	74.6899	52.8407	77.7428	88.2037	87.8141	100.432	101.377	117.319	98.2832
Tspyl4	ENSMUSG00000039485	protein_coding	TSPY-like 4 [Source:MGI Symbol;Acc:MGI:106393]	367.632	0.217266	0.0744169	2.91957	0.00350509	0.0389421	355.307	346.012	353.072	337.404	373.278	387.283	463.76	391.364	492.74	360.884
Zfp579	ENSMUSG00000051550	protein_coding	zinc finger protein 579 [Source:MGI Symbol;Acc:MGI:1915740]	8.66209	-1.10123	0.377179	-2.91966	0.00350416	0.0389421	14.5899	8.38356	15.2117	15.5486	14.8182	6.00438	7.38471	3.14348	0	9.98189
Gnl3	ENSMUSG00000042354	protein_coding	guanine nucleotide binding protein-like 3 (nucleolar) [Source:MGI Symbol;Acc:MGI:1353651]	109.618	0.323624	0.110876	2.91878	0.00351405	0.0389673	89.2558	114.321	111.286	90.1817	85.3812	117.085	121.109	112.379	147.487	129.765
Zzef1	ENSMUSG00000055670	protein_coding	zinc finger, ZZ-type with EF hand domain 1 [Source:MGI Symbol;Acc:MGI:2444286]	82.6417	-0.372696	0.127704	-2.91843	0.00351797	0.0389784	105.562	99.8406	99.2765	104.175	95.9657	93.0679	86.4011	66.0131	90.5033	62.1948
Rabgap1l	ENSMUSG00000026721	protein_coding	RAB GTPase activating protein 1-like [Source:MGI Symbol;Acc:MGI:1352507]	248.803	0.283526	0.0972248	2.91619	0.0035434	0.0392276	209.408	254.555	265.805	196.689	204.633	288.21	255.511	264.838	318.438	272.582
Trim12a	ENSMUSG00000066258	protein_coding	tripartite motif-containing 12A [Source:MGI Symbol;Acc:MGI:1923931]	9.70565	1.14676	0.393437	2.91471	0.00356015	0.0393803	4.29115	6.85928	12.8099	6.21943	3.52815	11.2582	11.0771	14.9315	16.7599	19.9638
E130308A19Rik	ENSMUSG00000045071	protein_coding	RIKEN cDNA E130308A19 gene [Source:MGI Symbol;Acc:MGI:2442164]	24.1147	-0.669862	0.229925	-2.91339	0.00357529	0.0394582	22.314	32.01	32.8253	31.8746	29.6365	21.7659	14.0309	13.3598	23.4638	24.5708
Nexn	ENSMUSG00000039103	protein_coding	nexilin [Source:MGI Symbol;Acc:MGI:1916060]	55.0323	-2.35022	0.806681	-2.91344	0.00357465	0.0394582	71.233	21.34	43.2333	66.8588	87.4981	7.50548	8.12318	11.0022	13.4079	15.3568
Srebf1	ENSMUSG00000020538	protein_coding	sterol regulatory element binding transcription factor 1 [Source:MGI Symbol;Acc:MGI:107606]	22.5383	-0.728418	0.25003	-2.91332	0.00357607	0.0394582	12.0152	28.1993	37.629	38.094	37.3984	15.011	18.4618	14.9315	16.7599	24.5708
Ccnl2	ENSMUSG00000029068	protein_coding	cyclin L2 [Source:MGI Symbol;Acc:MGI:1927119]	104.846	-0.32387	0.111181	-2.913	0.00357969	0.0394654	116.719	113.559	115.289	123.611	131.953	105.827	94.5242	81.7305	120.671	91.3727
Nes	ENSMUSG00000004891	protein_coding	nestin [Source:MGI Symbol;Acc:MGI:101784]	4.98942	-2.02284	0.694597	-2.91224	0.00358844	0.0395292	2.57469	6.09714	4.8037	10.884	11.2901	1.5011	3.69235	2.35761	0	0
Klf13	ENSMUSG00000052040	protein_coding	Kruppel-like factor 13 [Source:MGI Symbol;Acc:MGI:1354948]	222.514	-0.316898	0.108853	-2.91126	0.00359979	0.0395961	272.917	251.507	247.391	236.338	254.027	156.114	202.341	235.761	254.75	187.352
Plcb3	ENSMUSG00000024960	protein_coding	phospholipase C, beta 3 [Source:MGI Symbol;Acc:MGI:104778]	8.77327	-1.04192	0.3579	-2.9112	0.00360045	0.0395961	6.86583	12.9564	13.6105	16.326	14.8182	3.00219	6.64624	7.85871	10.0559	6.1427
Akap7	ENSMUSG00000039166	protein_coding	A kinase (PRKA) anchor protein 7 [Source:MGI Symbol;Acc:MGI:1859150]	77.0915	0.431286	0.148196	2.91023	0.00361157	0.039617	84.1065	79.2628	72.8561	64.5265	54.3335	87.8141	110.771	104.521	67.0395	93.6762
Atp6v1f	ENSMUSG00000004285	protein_coding	ATPase, H+ transporting, lysosomal V1 subunit F [Source:MGI Symbol;Acc:MGI:1913394]	406.587	0.20243	0.0695636	2.91	0.00361424	0.039617	382.77	355.158	361.078	338.959	378.218	420.307	423.144	440.873	429.053	376.24
Col1a2	ENSMUSG00000029661	protein_coding	collagen, type I, alpha 2 [Source:MGI Symbol;Acc:MGI:88468]	23.7752	-1.12195	0.385454	-2.91071	0.00360606	0.039617	83.2482	22.1021	32.0247	26.4326	21.1689	8.25602	7.38471	15.7174	30.1678	25.3386
Ndufs2	ENSMUSG00000013593	protein_coding	NADH:ubiquinone oxidoreductase core subunit S2 [Source:MGI Symbol;Acc:MGI:2385112]	315.612	0.211596	0.0727132	2.91001	0.00361412	0.039617	296.089	288.09	280.216	290.758	281.546	283.707	334.527	338.71	415.645	330.17
B4galt5	ENSMUSG00000017929	protein_coding	UDP-Gal:betaGlcNAc beta 1,4-galactosyltransferase, polypeptide 5 [Source:MGI Symbol;Acc:MGI:1927169]	26.6877	-0.625923	0.215163	-2.90907	0.00362508	0.0397031	29.1798	37.345	38.4296	40.4263	37.3984	15.7615	23.6311	23.5761	33.5197	26.8743
Nrg3	ENSMUSG00000041014	protein_coding	neuregulin 3 [Source:MGI Symbol;Acc:MGI:1097165]	79.343	0.397782	0.136766	2.90849	0.00363181	0.0397442	70.3748	60.9714	88.8685	68.4137	61.3898	102.825	74.5855	102.949	83.7994	95.9797
Ednrb	ENSMUSG00000022122	protein_coding	endothelin receptor type B [Source:MGI Symbol;Acc:MGI:102720]	100.415	-0.39761	0.136798	-2.90655	0.00365436	0.0399389	117.577	134.137	110.485	115.837	118.546	96.0701	75.324	98.2338	73.7434	106.729
Timm17a	ENSMUSG00000062580	protein_coding	translocase of inner mitochondrial membrane 17a [Source:MGI Symbol;Acc:MGI:1343131]	208.233	0.238268	0.0819793	2.90645	0.00365559	0.0399389	188.81	170.72	192.949	205.241	198.988	220.661	231.141	220.83	221.23	226.512
Tmem9	ENSMUSG00000026411	protein_coding	transmembrane protein 9 [Source:MGI Symbol;Acc:MGI:1913491]	103.156	-0.537502	0.18516	-2.9029	0.0036972	0.0403603	78.9571	100.603	132.102	133.718	129.13	84.8119	64.9854	84.0881	103.911	70.6411
Plod3	ENSMUSG00000004846	protein_coding	procollagen-lysine, 2-oxoglutarate 5-dioxygenase 3 [Source:MGI Symbol;Acc:MGI:1347008]	17.7411	-0.74772	0.257639	-2.90219	0.00370558	0.0403857	18.0228	18.2914	24.0185	16.326	21.1689	13.5099	10.3386	14.1457	10.0559	10.7497
Yes1	ENSMUSG00000014932	protein_coding	YES proto-oncogene 1, Src family tyrosine kinase [Source:MGI Symbol;Acc:MGI:99147]	29.8797	-0.646428	0.222721	-2.90241	0.00370303	0.0403857	31.7545	38.1071	38.4296	29.5423	33.1646	24.0175	16.9848	21.2185	20.1118	26.8743
Fgd6	ENSMUSG00000020021	protein_coding	FYVE, RhoGEF and PH domain containing 6 [Source:MGI Symbol;Acc:MGI:1261419]	13.3209	-0.83742	0.288677	-2.90089	0.00372101	0.0405207	24.0304	12.9564	16.0123	17.8808	15.5239	13.5099	11.8155	4.71522	3.35197	10.7497
Ttbk2	ENSMUSG00000090100	protein_coding	tau tubulin kinase 2 [Source:MGI Symbol;Acc:MGI:2155779]	70.9155	0.452513	0.156012	2.9005	0.00372567	0.0405384	82.39	56.3985	67.2518	53.6425	59.2729	85.5624	96.7396	78.5871	103.911	80.6229
Ebf1	ENSMUSG00000057098	protein_coding	early B cell factor 1 [Source:MGI Symbol;Acc:MGI:95275]	12.1853	-1.08013	0.372552	-2.89927	0.00374032	0.0405463	24.8886	16.005	20.816	13.2163	14.8182	6.75493	5.90776	11.7881	3.35197	12.2854
Slfn5	ENSMUSG00000054404	protein_coding	schlafen 5 [Source:MGI Symbol;Acc:MGI:1329004]	6.37017	1.47226	0.507824	2.89916	0.00374162	0.0405463	1.71646	3.04857	4.00309	3.88714	5.64504	3.75274	14.7694	7.85871	16.7599	13.0532
Traip	ENSMUSG00000032586	protein_coding	TRAF-interacting protein [Source:MGI Symbol;Acc:MGI:1096377]	24.63	-0.766968	0.264458	-2.90015	0.00372984	0.0405463	33.4709	19.0536	22.4173	39.6488	27.5196	25.5186	14.7694	13.3598	3.35197	16.8924
Trmt6	ENSMUSG00000037376	protein_coding	tRNA methyltransferase 6 [Source:MGI Symbol;Acc:MGI:1914176]	79.8539	0.382454	0.131895	2.89968	0.0037354	0.0405463	65.2254	73.1656	72.8561	73.0782	67.0348	89.3152	79.0164	92.7327	127.375	91.3727
Zfp354c	ENSMUSG00000044807	protein_coding	zinc finger protein 354C [Source:MGI Symbol;Acc:MGI:1353621]	58.684	0.436355	0.150491	2.89953	0.00373717	0.0405463	59.2178	50.3014	53.6413	45.0908	40.2209	72.0526	63.5085	70.7283	60.3355	67.5697
Zfp821	ENSMUSG00000031728	protein_coding	zinc finger protein 821 [Source:MGI Symbol;Acc:MGI:1923121]	54.9284	-0.439387	0.151582	-2.89867	0.00374745	0.0405765	54.0684	64.7821	62.4481	58.3071	61.3898	46.534	37.662	47.9381	50.2796	46.8381
Gm47283	ENSMUSG00000096768	lncRNA	predicted gene, 47283 [Source:MGI Symbol;Acc:MGI:6096131]	23.8165	-1.0766	0.371606	-2.89715	0.00376568	0.0406957	37.7621	21.34	37.629	62.9717	21.1689	18.0131	22.1541	18.075	6.70395	15.3568
Macrod1	ENSMUSG00000036278	protein_coding	mono-ADP ribosylhydrolase 1 [Source:MGI Symbol;Acc:MGI:2147583]	13.2081	-0.806022	0.278194	-2.89734	0.00376347	0.0406957	18.0228	24.3885	21.6167	16.326	16.2295	12.7593	10.3386	11.0022	13.4079	9.98189
Mrps34	ENSMUSG00000038880	protein_coding	mitochondrial ribosomal protein S34 [Source:MGI Symbol;Acc:MGI:1930188]	154.824	-0.379913	0.131141	-2.89699	0.00376761	0.0406957	123.585	150.142	168.13	164.037	181.347	105.827	96.0012	135.17	140.783	142.05
Rb1cc1	ENSMUSG00000025907	protein_coding	RB1-inducible coiled-coil 1 [Source:MGI Symbol;Acc:MGI:1341850]	291.826	0.247926	0.0855894	2.89669	0.0037712	0.0407014	292.656	272.847	265.004	254.996	244.148	309.976	337.481	310.419	284.918	323.26
Zfp692	ENSMUSG00000037243	protein_coding	zinc finger protein 692 [Source:MGI Symbol;Acc:MGI:2144276]	21.998	-0.662266	0.228824	-2.89421	0.00380108	0.0409908	23.1722	30.4857	25.6197	32.652	28.2252	13.5099	19.9387	13.3598	33.5197	16.8924
Selenop	ENSMUSG00000064373	protein_coding	selenoprotein P [Source:MGI Symbol;Acc:MGI:894288]	365.928	-0.305978	0.105745	-2.89353	0.00380933	0.0410465	431.689	402.411	422.726	379.385	386.685	298.718	283.573	308.061	385.477	385.454
Rxrg	ENSMUSG00000015843	protein_coding	retinoid X receptor gamma [Source:MGI Symbol;Acc:MGI:98216]	20.0118	-2.24204	0.775189	-2.89225	0.00382489	0.0411145	31.7545	9.90785	8.80679	57.5297	45.8659	6.00438	3.69235	5.50109	6.70395	8.44621
Taf6l	ENSMUSG00000003680	protein_coding	TATA-box binding protein associated factor 6 like [Source:MGI Symbol;Acc:MGI:2444957]	12.5939	-1.06741	0.369	-2.89272	0.00381921	0.0411145	12.0152	12.1943	23.2179	15.5486	21.1689	9.00657	7.38471	7.07283	6.70395	10.7497
Wtip	ENSMUSG00000036459	protein_coding	WT1-interacting protein [Source:MGI Symbol;Acc:MGI:2141920]	6.11415	-1.30957	0.452769	-2.89237	0.00382353	0.0411145	4.29115	11.4321	8.80679	10.884	11.2901	1.5011	3.69235	6.28696	3.35197	3.83919
Cpne6	ENSMUSG00000022212	protein_coding	copine VI [Source:MGI Symbol;Acc:MGI:1334445]	99.1357	-0.750953	0.259798	-2.89052	0.00384602	0.041275	70.3748	131.088	184.142	122.056	107.961	96.0701	61.2931	46.3664	107.263	57.5878
Spata2l	ENSMUSG00000033594	protein_coding	spermatogenesis associated 2-like [Source:MGI Symbol;Acc:MGI:1926029]	26.7384	-0.712302	0.246418	-2.89063	0.00384471	0.041275	31.7545	25.1507	32.0247	34.2068	43.0434	22.5164	21.4156	18.075	20.1118	19.1959
Neo1	ENSMUSG00000032340	protein_coding	neogenin [Source:MGI Symbol;Acc:MGI:1097159]	52.8264	-0.505991	0.175132	-2.8892	0.00386228	0.0414162	64.3672	61.7335	71.2549	62.9717	64.2123	60.7944	41.3544	40.0794	50.2796	38.3919
Ccnl1	ENSMUSG00000027829	protein_coding	cyclin L1 [Source:MGI Symbol;Acc:MGI:1922664]	151.256	-0.408758	0.141505	-2.88865	0.00386896	0.0414212	165.638	156.239	171.332	160.15	172.879	132.096	106.34	128.883	120.671	138.979
Ppm1a	ENSMUSG00000021096	protein_coding	protein phosphatase 1A, magnesium dependent, alpha isoform [Source:MGI Symbol;Acc:MGI:99878]	267.588	0.261586	0.0905499	2.88886	0.00386637	0.0414212	280.641	276.658	231.378	239.448	246.97	303.972	337.481	327.708	241.342	286.403
Ighmbp2	ENSMUSG00000024831	protein_coding	immunoglobulin mu binding protein 2 [Source:MGI Symbol;Acc:MGI:99954]	11.6589	-1.04231	0.360876	-2.88829	0.00387339	0.0414353	8.58229	12.9564	20.0154	20.2131	16.2295	6.00438	8.86165	7.07283	3.35197	8.44621
Nptxr	ENSMUSG00000022421	protein_coding	neuronal pentraxin receptor [Source:MGI Symbol;Acc:MGI:1920590]	353.799	-0.493263	0.170803	-2.88791	0.00387807	0.0414521	369.039	362.78	463.557	419.811	407.854	307.725	252.557	334.781	268.158	274.886
Mmd2	ENSMUSG00000039533	protein_coding	monocyte to macrophage differentiation-associated 2 [Source:MGI Symbol;Acc:MGI:1922354]	210.558	-0.453391	0.157045	-2.88701	0.00388918	0.0415376	223.998	201.968	298.63	250.332	237.797	244.679	167.633	156.388	177.655	149.728
Pde3a	ENSMUSG00000041741	protein_coding	phosphodiesterase 3A, cGMP inhibited [Source:MGI Symbol;Acc:MGI:1860764]	5.05577	-1.5098	0.523904	-2.88181	0.00395393	0.0421953	6.86583	7.62142	11.2086	10.884	7.0563	2.25164	2.95388	2.35761	0	5.37486
Pdha1	ENSMUSG00000031299	protein_coding	pyruvate dehydrogenase E1 alpha 1 [Source:MGI Symbol;Acc:MGI:97532]	289.631	0.289404	0.100438	2.88141	0.00395904	0.042216	274.633	262.177	283.418	275.987	263.906	343	286.527	361.5	315.086	360.116
Kifc3	ENSMUSG00000031788	protein_coding	kinesin family member C3 [Source:MGI Symbol;Acc:MGI:109202]	17.4738	-0.85925	0.298477	-2.87878	0.00399222	0.0425358	16.3064	31.2478	20.0154	29.5423	21.8745	15.7615	19.9387	7.85871	0	13.0532
Prickle1	ENSMUSG00000036158	protein_coding	prickle planar cell polarity protein 1 [Source:MGI Symbol;Acc:MGI:1916034]	36.2372	0.621757	0.216008	2.8784	0.00399695	0.0425522	37.7621	30.4857	20.816	24.8777	35.2815	35.2757	61.2931	40.0794	63.6875	37.624
3222401L13Rik	ENSMUSG00000073590	lncRNA	RIKEN cDNA 3222401L13 gene [Source:MGI Symbol;Acc:MGI:2444186]	15.862	-0.764768	0.265745	-2.87783	0.00400417	0.042561	24.0304	25.9128	13.6105	27.21	18.3464	13.5099	11.0771	10.2163	26.8158	11.5176
Appbp2	ENSMUSG00000018481	protein_coding	amyloid beta precursor protein (cytoplasmic tail) binding protein 2 [Source:MGI Symbol;Acc:MGI:1914134]	91.4795	0.350676	0.121851	2.87791	0.00400316	0.042561	90.9723	86.8842	80.0617	80.8525	82.5587	114.083	110.032	101.377	124.023	94.444
Stk39	ENSMUSG00000027030	protein_coding	serine/threonine kinase 39 [Source:MGI Symbol;Acc:MGI:1858416]	92.4862	0.398346	0.138448	2.87723	0.00401183	0.0426085	79.8153	87.6463	78.4605	60.6394	94.5544	89.3152	108.555	120.238	120.671	98.2832
Rnf220	ENSMUSG00000028677	protein_coding	ring finger protein 220 [Source:MGI Symbol;Acc:MGI:1913993]	130.772	-0.403372	0.140228	-2.87655	0.00402052	0.0426668	127.876	157.001	152.117	143.824	152.416	99.8228	104.124	132.812	120.671	105.194
Urod	ENSMUSG00000028684	protein_coding	uroporphyrinogen decarboxylase [Source:MGI Symbol;Acc:MGI:98916]	39.9014	0.518345	0.180314	2.87467	0.00404447	0.0428869	40.3368	25.9128	32.0247	31.8746	31.7533	47.2845	52.4314	50.2957	36.8717	37.624
Tmem259	ENSMUSG00000013858	protein_coding	transmembrane protein 259 [Source:MGI Symbol;Acc:MGI:2177957]	35.431	-0.54518	0.18972	-2.87361	0.00405809	0.0429971	29.1798	47.2528	51.2395	49.7554	44.4547	29.2714	26.5849	33.0066	20.1118	36.8562
Dtx3l	ENSMUSG00000049502	protein_coding	deltex 3-like, E3 ubiquitin ligase [Source:MGI Symbol;Acc:MGI:2656973]	5.08634	1.54074	0.536418	2.87227	0.00407532	0.0430769	2.57469	3.81071	3.20247	2.33228	2.11689	7.50548	7.38471	11.0022	13.4079	5.37486
Gm38120	ENSMUSG00000103085	TEC	predicted gene, 38120 [Source:MGI Symbol;Acc:MGI:5611348]	4.4673	1.45799	0.507544	2.87264	0.00407058	0.0430769	3.43292	6.09714	4.8037	0.777428	0.70563	7.50548	8.86165	8.64458	6.70395	10.7497
Qk	ENSMUSG00000062078	protein_coding	quaking, KH domain containing RNA binding [Source:MGI Symbol;Acc:MGI:97837]	701.774	-0.234509	0.0816424	-2.87239	0.00407377	0.0430769	834.199	762.142	754.982	682.582	715.509	604.941	583.392	683.707	663.691	661.876
Cav1	ENSMUSG00000007655	protein_coding	caveolin 1, caveolae protein [Source:MGI Symbol;Acc:MGI:102709]	24.1996	-0.809981	0.282345	-2.86876	0.00412079	0.0433702	41.195	34.2964	32.0247	24.1003	16.2295	17.2626	16.9848	12.5739	6.70395	28.41
Esd	ENSMUSG00000021996	protein_coding	esterase D/formylglutathione hydrolase [Source:MGI Symbol;Acc:MGI:95421]	174.355	-0.304534	0.106144	-2.86906	0.0041169	0.0433702	154.481	147.093	161.725	192.802	211.689	145.606	120.371	142.243	150.839	146.657
Gm37593	ENSMUSG00000103358	TEC	predicted gene, 37593 [Source:MGI Symbol;Acc:MGI:5610821]	25.5484	0.697164	0.243031	2.86863	0.00412259	0.0433702	26.6051	20.5778	16.0123	21.768	14.1126	27.7703	41.3544	34.5783	20.1118	26.1065
Gmps	ENSMUSG00000027823	protein_coding	guanine monophosphate synthetase [Source:MGI Symbol;Acc:MGI:2448526]	149.51	0.296343	0.103293	2.86897	0.00411812	0.0433702	159.631	137.948	124.896	141.492	142.537	183.134	186.833	154.031	201.118	152.032
Lhfpl4	ENSMUSG00000042873	protein_coding	lipoma HMGIC fusion partner-like protein 4 [Source:MGI Symbol;Acc:MGI:3057108]	67.749	-0.490053	0.170813	-2.86895	0.00411842	0.0433702	54.9267	69.3549	95.2734	93.2914	88.9094	49.5361	47.2621	60.512	70.3915	62.9627
Maml3	ENSMUSG00000061143	protein_coding	mastermind like transcriptional coactivator 3 [Source:MGI Symbol;Acc:MGI:2389461]	18.6964	-0.893514	0.311367	-2.86965	0.0041093	0.0433702	12.8734	29.7235	17.6136	28.7648	33.8702	8.25602	13.2925	9.43045	16.7599	19.9638
Cx3cl1	ENSMUSG00000031778	protein_coding	chemokine (C-X3-C motif) ligand 1 [Source:MGI Symbol;Acc:MGI:1097153]	209.335	-0.259293	0.0904258	-2.86747	0.00413769	0.0434858	253.178	221.783	191.347	253.442	258.261	171.125	220.803	207.47	174.303	195.031
Miip	ENSMUSG00000029022	protein_coding	migration and invasion inhibitory protein [Source:MGI Symbol;Acc:MGI:106506]	18.3796	-0.727779	0.253822	-2.86728	0.00414011	0.0434858	18.881	25.9128	16.0123	20.2131	25.4027	12.7593	11.8155	14.9315	20.1118	9.98189
Atraid	ENSMUSG00000013622	protein_coding	all-trans retinoic acid induced differentiation factor [Source:MGI Symbol;Acc:MGI:1918918]	153.428	0.260831	0.09104	2.86502	0.00416981	0.0437633	139.033	147.856	151.317	140.715	133.364	183.884	168.371	157.96	187.711	165.085
Clmn	ENSMUSG00000021097	protein_coding	calmin [Source:MGI Symbol;Acc:MGI:2136957]	99.5266	-0.530402	0.185167	-2.86445	0.00417732	0.0438077	87.5394	93.7435	158.522	96.4011	102.316	72.8031	50.9545	69.9425	103.911	89.0692
Arhgef17	ENSMUSG00000032875	protein_coding	Rho guanine nucleotide exchange factor (GEF) 17 [Source:MGI Symbol;Acc:MGI:2673002]	75.9391	-0.414789	0.144846	-2.86365	0.00418789	0.0438839	84.1065	80.7871	92.8716	90.1817	90.3206	46.534	67.9393	69.9425	73.7434	76.7838
Sorbs3	ENSMUSG00000022091	protein_coding	sorbin and SH3 domain containing 3 [Source:MGI Symbol;Acc:MGI:700013]	13.9724	-0.882913	0.308417	-2.86273	0.00420014	0.0439778	18.0228	23.6264	17.6136	23.3228	20.4633	9.75712	6.64624	8.64458	13.4079	19.1959
Pgap4	ENSMUSG00000039611	protein_coding	post-GPI attachment to proteins GalNAc transferase 4 [Source:MGI Symbol;Acc:MGI:1914313]	65.7869	0.394539	0.13789	2.86125	0.00421968	0.0441476	75.5242	60.9714	60.0463	58.3071	63.5067	87.8141	77.5394	78.5871	113.967	75.2481
Speg	ENSMUSG00000026207	protein_coding	SPEG complex locus [Source:MGI Symbol;Acc:MGI:109282]	71.1627	-0.363104	0.126918	-2.86093	0.00422407	0.0441589	89.2558	87.6463	80.0617	78.5202	75.5024	57.7922	53.9084	62.0838	87.1513	73.7124
Strbp	ENSMUSG00000026915	protein_coding	spermatid perinuclear RNA binding protein [Source:MGI Symbol;Acc:MGI:104626]	400.369	0.2791	0.0975896	2.85994	0.00423721	0.0442616	434.264	403.173	309.038	312.526	348.581	394.788	494.775	434.586	472.628	404.65
Gfod2	ENSMUSG00000013150	protein_coding	glucose-fructose oxidoreductase domain containing 2 [Source:MGI Symbol;Acc:MGI:1917825]	13.6789	-0.843693	0.295168	-2.85834	0.00425859	0.04445	10.2987	22.1021	15.2117	20.9906	21.8745	8.25602	11.0771	11.0022	13.4079	8.44621
Nptx1	ENSMUSG00000025582	protein_coding	neuronal pentraxin 1 [Source:MGI Symbol;Acc:MGI:107811]	225.521	0.631317	0.220902	2.85791	0.00426446	0.0444765	307.246	184.438	191.347	131.385	151.005	291.963	316.804	330.066	241.342	298.689
Ankhd1	ENSMUSG00000024483	protein_coding	ankyrin repeat and KH domain containing 1 [Source:MGI Symbol;Acc:MGI:1921733]	72.4374	0.373962	0.130905	2.85674	0.00428017	0.0446054	75.5242	70.1171	83.2642	61.4168	64.2123	81.0592	99.6935	95.8762	100.559	85.23
Cntrob	ENSMUSG00000032782	protein_coding	centrobin, centrosomal BRCA2 interacting protein [Source:MGI Symbol;Acc:MGI:2443290]	20.1617	-0.786337	0.275506	-2.85416	0.00431512	0.0449346	33.4709	27.4371	23.2179	19.4357	27.5196	9.00657	11.8155	22.7902	20.1118	16.1246
Ube2b	ENSMUSG00000020390	protein_coding	ubiquitin-conjugating enzyme E2B [Source:MGI Symbol;Acc:MGI:102944]	381.715	0.231884	0.0812686	2.8533	0.00432677	0.0450207	329.56	297.235	351.471	315.636	350.698	386.532	437.175	342.64	372.069	383.919
Gm14443	ENSMUSG00000078902	protein_coding	predicted gene 14443 [Source:MGI Symbol;Acc:MGI:3652324]	4.57085	1.36474	0.478625	2.85138	0.00435304	0.0452587	3.43292	4.57285	2.40185	1.55486	2.82252	10.5077	10.3386	5.50109	3.35197	6.91054
Rell2	ENSMUSG00000044024	protein_coding	RELT-like 2 [Source:MGI Symbol;Acc:MGI:1918044]	69.6183	-0.445789	0.156387	-2.85056	0.00436426	0.04534	68.6583	83.0735	78.4605	78.5202	103.728	52.5383	56.1238	62.0838	53.6316	76.0159
Cenpv	ENSMUSG00000018509	protein_coding	centromere protein V [Source:MGI Symbol;Acc:MGI:1920389]	56.2392	-0.40323	0.14147	-2.85028	0.00436806	0.0453441	78.0989	61.7335	65.6506	67.6363	70.563	52.5383	53.9084	51.8675	43.5757	52.9808
Gpsm1	ENSMUSG00000026930	protein_coding	G-protein signalling modulator 1 (AGS3-like, C. elegans) [Source:MGI Symbol;Acc:MGI:1915089]	36.186	-0.988408	0.346898	-2.84928	0.00438186	0.0454166	26.6051	97.5542	22.4173	68.4137	55.0391	28.5208	28.0619	19.6468	33.5197	23.803
Lypd6b	ENSMUSG00000026765	protein_coding	LY6/PLAUR domain containing 6B [Source:MGI Symbol;Acc:MGI:1919147]	15.0223	0.832731	0.292244	2.84944	0.00437962	0.0454166	12.8734	15.2428	10.408	13.9937	5.64504	17.2626	28.0619	20.4326	0	24.5708
Trio	ENSMUSG00000022263	protein_coding	triple functional domain (PTPRF interacting) [Source:MGI Symbol;Acc:MGI:1927230]	150.997	-0.338429	0.118792	-2.84892	0.00438673	0.0454318	188.81	172.244	171.332	174.144	172.174	125.341	152.863	146.958	134.079	135.907
2510039O18Rik	ENSMUSG00000044496	protein_coding	RIKEN cDNA 2510039O18 gene [Source:MGI Symbol;Acc:MGI:1924284]	29.3684	-0.576326	0.202413	-2.84727	0.00440956	0.0456328	30.038	40.3935	32.8253	49.7554	33.1646	20.2648	24.3695	22.7902	33.5197	27.6422
Vim	ENSMUSG00000026728	protein_coding	vimentin [Source:MGI Symbol;Acc:MGI:98932]	20.5694	-0.735229	0.258264	-2.84681	0.00441602	0.0456642	18.881	28.9614	26.4204	22.5454	26.8139	11.2582	16.2464	7.85871	13.4079	25.3386
Fa2h	ENSMUSG00000033579	protein_coding	fatty acid 2-hydroxylase [Source:MGI Symbol;Acc:MGI:2443327]	17.3675	-0.841819	0.295778	-2.84612	0.00442556	0.0457273	15.4481	19.8157	19.2148	24.1003	20.4633	10.5077	11.8155	6.28696	20.1118	12.2854
Crbn	ENSMUSG00000005362	protein_coding	cereblon [Source:MGI Symbol;Acc:MGI:1913277]	125.766	0.282133	0.0992102	2.84379	0.00445809	0.0459922	117.577	105.938	117.691	121.279	119.251	142.604	132.925	150.101	167.599	122.854
Gm47624	ENSMUSG00000111918	TEC	predicted gene, 47624 [Source:MGI Symbol;Acc:MGI:6096690]	10.0233	-1.02377	0.35998	-2.84397	0.00445558	0.0459922	16.3064	12.9564	9.6074	12.4389	11.2901	6.00438	5.90776	7.07283	0	6.91054
Ilf2	ENSMUSG00000001016	protein_coding	interleukin enhancer binding factor 2 [Source:MGI Symbol;Acc:MGI:1915031]	67.8671	0.420015	0.147738	2.84298	0.00446937	0.0460729	68.6583	61.7335	56.8438	57.5297	58.5673	80.3086	96.0012	65.2273	103.911	72.1767
Lgi2	ENSMUSG00000039252	protein_coding	leucine-rich repeat LGI family, member 2 [Source:MGI Symbol;Acc:MGI:2180196]	87.5325	0.436457	0.153564	2.84218	0.00448065	0.0461268	102.987	88.4085	67.2518	75.4105	86.7925	111.832	91.5703	118.666	127.375	125.158
Ndufs1	ENSMUSG00000025968	protein_coding	NADH:ubiquinone oxidoreductase core subunit S1 [Source:MGI Symbol;Acc:MGI:2443241]	262.486	0.235015	0.0826903	2.84212	0.00448152	0.0461268	248.886	283.517	269.808	233.228	251.91	287.46	310.896	312.776	305.03	306.367
Snhg8	ENSMUSG00000104960	lncRNA	small nucleolar RNA host gene 8 [Source:MGI Symbol;Acc:MGI:1917145]	107.237	0.47745	0.168043	2.84124	0.00449388	0.0462183	78.0989	109.748	89.6691	108.063	101.611	136.6	173.541	103.735	147.487	115.943
Spryd3	ENSMUSG00000036966	protein_coding	SPRY domain containing 3 [Source:MGI Symbol;Acc:MGI:2446175]	73.2106	-0.412902	0.145381	-2.84014	0.00450931	0.0463056	60.9343	82.3113	67.2518	87.8494	93.8488	56.2911	48.0006	67.5849	60.3355	65.2662
Zswim7	ENSMUSG00000014243	protein_coding	zinc finger SWIM-type containing 7 [Source:MGI Symbol;Acc:MGI:1916997]	49.7337	0.480486	0.169171	2.84024	0.004508	0.0463056	27.4633	30.4857	39.2302	53.6425	36.6928	51.0372	49.4775	50.2957	50.2796	54.5165
Adss	ENSMUSG00000015961	protein_coding	adenylosuccinate synthetase, non muscle [Source:MGI Symbol;Acc:MGI:87948]	64.0661	0.502269	0.1769	2.83928	0.00452161	0.0463152	75.5242	60.2092	48.037	56.7523	47.9828	79.5581	96.7396	80.1588	87.1513	66.8019
Cacna1b	ENSMUSG00000004113	protein_coding	calcium channel, voltage-dependent, N type, alpha 1B subunit [Source:MGI Symbol;Acc:MGI:88296]	156.46	-0.34372	0.121067	-2.8391	0.00452415	0.0463152	175.079	181.39	165.728	207.573	202.516	133.597	127.755	184.68	137.431	145.121
Pou3f3	ENSMUSG00000045515	protein_coding	POU domain, class 3, transcription factor 3 [Source:MGI Symbol;Acc:MGI:102564]	321.39	-0.349864	0.123223	-2.83927	0.00452168	0.0463152	379.337	321.624	342.664	367.724	346.464	268.696	243.695	279.77	291.622	305.599
Ptpn23	ENSMUSG00000036057	protein_coding	protein tyrosine phosphatase, non-receptor type 23 [Source:MGI Symbol;Acc:MGI:2144837]	20.9637	-0.674977	0.237726	-2.83931	0.00452115	0.0463152	23.1722	28.1993	24.8191	29.5423	23.9914	13.5099	16.2464	21.2185	3.35197	18.4281
ENSMUSG00000117901				11.762	-1.06631	0.375637	-2.83868	0.0045301	0.0463295	16.3064	16.005	8.80679	17.8808	22.5802	9.75712	6.64624	6.28696	16.7599	4.60703
Napg	ENSMUSG00000024581	protein_coding	N-ethylmaleimide sensitive fusion protein attachment protein gamma [Source:MGI Symbol;Acc:MGI:104561]	495.022	0.283191	0.0997676	2.83851	0.0045325	0.0463295	430.831	454.237	497.984	387.159	453.014	519.379	497.729	623.195	606.707	478.363
Negr1	ENSMUSG00000040037	protein_coding	neuronal growth regulator 1 [Source:MGI Symbol;Acc:MGI:2444846]	317.577	0.333022	0.11739	2.83689	0.00455546	0.0465286	351.016	275.895	277.013	261.216	286.486	410.55	353.727	400.008	325.142	330.17
Rassf3	ENSMUSG00000025795	protein_coding	Ras association (RalGDS/AF-6) domain family member 3 [Source:MGI Symbol;Acc:MGI:2179722]	21.8213	0.843562	0.297473	2.83576	0.00457162	0.0466579	29.1798	22.1021	14.4111	11.6614	12.7013	21.7659	40.6159	33.7924	26.8158	33.7849
Exosc5	ENSMUSG00000061286	protein_coding	exosome component 5 [Source:MGI Symbol;Acc:MGI:107889]	12.5358	-0.92328	0.325654	-2.83516	0.0045803	0.0467106	8.58229	16.7671	23.2179	17.1034	14.1126	9.00657	9.60012	10.2163	3.35197	6.91054
Cse1l	ENSMUSG00000002718	protein_coding	chromosome segregation 1-like (S. cerevisiae) [Source:MGI Symbol;Acc:MGI:1339951]	47.7498	0.443515	0.156452	2.83484	0.0045849	0.0467218	44.6279	48.0149	47.2364	42.7586	43.0434	53.2889	76.8009	60.512	53.6316	56.0521
Hnrnpa2b1	ENSMUSG00000004980	protein_coding	heterogeneous nuclear ribonucleoprotein A2/B1 [Source:MGI Symbol;Acc:MGI:104819]	793.907	-0.249414	0.0880004	-2.83423	0.00459357	0.0467744	868.528	777.385	879.077	856.726	811.474	751.298	566.407	728.502	747.49	758.624
Tomm22	ENSMUSG00000022427	protein_coding	translocase of outer mitochondrial membrane 22 [Source:MGI Symbol;Acc:MGI:2450248]	186.04	0.301368	0.106375	2.83308	0.00461013	0.0469072	164.78	148.618	187.344	174.921	143.243	192.891	201.602	195.682	248.046	186.585
Phactr2	ENSMUSG00000062866	protein_coding	phosphatase and actin regulator 2 [Source:MGI Symbol;Acc:MGI:2446138]	22.3574	-0.80368	0.283713	-2.83272	0.00461532	0.0469241	28.3216	20.5778	28.0216	33.4294	31.7533	26.2692	19.2002	12.5739	13.4079	7.67838
Stat2	ENSMUSG00000040033	protein_coding	signal transducer and activator of transcription 2 [Source:MGI Symbol;Acc:MGI:103039]	48.6327	0.726363	0.256445	2.83243	0.00461954	0.0469313	45.4861	43.4421	40.0309	34.2068	31.7533	40.5296	55.3853	91.9468	73.7434	66.8019
C1ql1	ENSMUSG00000045532	protein_coding	complement component 1, q subcomponent-like 1 [Source:MGI Symbol;Acc:MGI:1344400]	6.7307	-1.2411	0.438272	-2.8318	0.00462861	0.0469519	6.86583	6.85928	14.4111	10.884	9.87882	5.25383	3.69235	3.92935	10.0559	1.53568
Fdxr	ENSMUSG00000018861	protein_coding	ferredoxin reductase [Source:MGI Symbol;Acc:MGI:104724]	17.7154	-0.917098	0.323853	-2.83183	0.00462821	0.0469519	25.7469	16.7671	23.2179	25.6551	22.5802	6.75493	7.38471	14.1457	16.7599	16.8924
Akt1	ENSMUSG00000001729	protein_coding	thymoma viral proto-oncogene 1 [Source:MGI Symbol;Acc:MGI:87986]	40.312	-0.487868	0.172309	-2.83136	0.004635	0.046981	42.9115	57.1607	56.0432	58.3071	51.511	31.523	39.8774	41.6511	26.8158	42.9989
Klf6	ENSMUSG00000000078	protein_coding	Kruppel-like factor 6 [Source:MGI Symbol;Acc:MGI:1346318]	116.167	0.332374	0.117514	2.82839	0.00467834	0.0473841	96.9799	112.035	114.488	91.7365	106.55	133.597	118.155	144.6	157.543	116.711
Gm37676	ENSMUSG00000103975	TEC	predicted gene, 37676 [Source:MGI Symbol;Acc:MGI:5610904]	7.23841	1.13132	0.400127	2.82739	0.0046929	0.0474526	5.14937	6.85928	6.40494	3.10971	5.64504	9.00657	13.2925	13.3598	26.8158	6.1427
Gpt	ENSMUSG00000022546	protein_coding	glutamic pyruvic transaminase, soluble [Source:MGI Symbol;Acc:MGI:95802]	22.5534	-0.686116	0.242684	-2.82719	0.00469578	0.0474526	30.038	35.0585	24.0185	19.4357	38.104	18.0131	20.6772	14.1457	16.7599	21.4995
Phactr3	ENSMUSG00000027525	protein_coding	phosphatase and actin regulator 3 [Source:MGI Symbol;Acc:MGI:1921439]	131.119	-0.308342	0.109055	-2.82741	0.00469262	0.0474526	144.182	137.948	151.317	151.598	136.892	127.593	129.232	108.45	107.263	106.729
Gpr107	ENSMUSG00000000194	protein_coding	G protein-coupled receptor 107 [Source:MGI Symbol;Acc:MGI:2139054]	62.7526	-0.453885	0.160602	-2.82614	0.00471124	0.0475728	63.509	69.3549	76.8592	65.304	86.7925	46.534	40.6159	67.5849	63.6875	54.5165
Eif4ebp2	ENSMUSG00000020091	protein_coding	eukaryotic translation initiation factor 4E binding protein 2 [Source:MGI Symbol;Acc:MGI:109198]	27.2124	-0.660561	0.233799	-2.82533	0.00472314	0.0476208	36.0456	28.9614	37.629	32.652	27.5196	14.2604	28.0619	18.075	33.5197	17.6603
Npepl1	ENSMUSG00000039263	protein_coding	aminopeptidase-like 1 [Source:MGI Symbol;Acc:MGI:2448523]	12.2145	-1.05917	0.374881	-2.82535	0.00472294	0.0476208	9.44052	16.7671	14.4111	17.8808	14.8182	14.2604	6.64624	3.92935	3.35197	5.37486
Mtln	ENSMUSG00000051319	protein_coding	mitoregulin [Source:MGI Symbol;Acc:MGI:1915135]	207.009	0.24579	0.0870179	2.82459	0.00473406	0.0476948	178.512	162.336	195.351	192.802	177.819	226.665	214.156	214.543	207.822	201.941
Tapbpl	ENSMUSG00000038213	protein_coding	TAP binding protein-like [Source:MGI Symbol;Acc:MGI:2384853]	10.099	-1.24126	0.439553	-2.82391	0.00474416	0.0477605	15.4481	9.90785	12.8099	8.55171	9.87882	8.25602	2.21541	7.07283	3.35197	3.07135
Foxo3	ENSMUSG00000048756	protein_coding	forkhead box O3 [Source:MGI Symbol;Acc:MGI:1890081]	28.303	0.596723	0.211334	2.82361	0.00474867	0.0477698	28.3216	27.4371	19.2148	23.3228	25.4027	32.2736	48.0006	34.5783	50.2796	28.41
Tenm4	ENSMUSG00000048078	protein_coding	teneurin transmembrane protein 4 [Source:MGI Symbol;Acc:MGI:2447063]	190.248	-0.355454	0.1259	-2.8233	0.00475322	0.0477796	166.496	207.303	221.771	267.435	229.33	181.633	153.602	177.607	187.711	154.335
Zdhhc2	ENSMUSG00000039470	protein_coding	zinc finger, DHHC domain containing 2 [Source:MGI Symbol;Acc:MGI:1923452]	59.9578	0.415994	0.147411	2.82199	0.00477262	0.0479384	65.2254	51.8257	56.8438	58.3071	43.0434	75.8053	75.324	76.2294	60.3355	71.4089
Slc7a4	ENSMUSG00000022756	protein_coding	solute carrier family 7 (cationic amino acid transporter, y+ system), member 4 [Source:MGI Symbol;Acc:MGI:2146512]	46.8167	-0.465137	0.164908	-2.82059	0.00479353	0.0481122	45.4861	50.3014	50.4389	58.3071	55.0391	41.2801	39.1389	38.5077	26.8158	38.3919
Ehd1	ENSMUSG00000024772	protein_coding	EH-domain containing 1 [Source:MGI Symbol;Acc:MGI:1341878]	18.9428	-0.756611	0.268271	-2.82032	0.00479754	0.0481161	14.5899	19.0536	27.221	20.2131	19.7576	16.512	12.554	11.7881	13.4079	6.91054
Gm49677	ENSMUSG00000116867	TEC	predicted gene, 49677 [Source:MGI Symbol;Acc:MGI:6215124]	11.1793	0.970394	0.344132	2.81983	0.00480494	0.0481541	8.58229	9.1457	8.00617	7.77428	6.35067	22.5164	23.6311	11.0022	20.1118	6.1427
Elovl4	ENSMUSG00000032262	protein_coding	elongation of very long chain fatty acids (FEN1/Elo2, SUR4/Elo3, yeast)-like 4 [Source:MGI Symbol;Acc:MGI:1933331]	59.9009	0.3751	0.133058	2.81908	0.00481616	0.0482194	55.7849	57.1607	56.0432	63.7491	57.156	72.0526	79.0164	80.9447	63.6875	72.1767
Fam43b	ENSMUSG00000078235	protein_coding	family with sequence similarity 43, member B [Source:MGI Symbol;Acc:MGI:3651622]	23.4755	-0.647481	0.229692	-2.81891	0.00481869	0.0482194	21.4557	29.7235	21.6167	31.8746	31.7533	12.0088	22.1541	12.5739	33.5197	17.6603
Mmp14	ENSMUSG00000000957	protein_coding	matrix metallopeptidase 14 (membrane-inserted) [Source:MGI Symbol;Acc:MGI:101900]	13.6514	-0.974184	0.346037	-2.81526	0.00487382	0.048698	6.86583	28.9614	24.8191	24.1003	19.052	13.5099	5.90776	10.2163	6.70395	12.2854
Tfeb	ENSMUSG00000023990	protein_coding	transcription factor EB [Source:MGI Symbol;Acc:MGI:103270]	6.32764	-1.34966	0.47937	-2.81549	0.00487031	0.048698	6.86583	6.85928	9.6074	7.77428	12.7013	3.75274	4.43082	3.92935	0	3.07135
Ttc39c	ENSMUSG00000024424	protein_coding	tetratricopeptide repeat domain 39C [Source:MGI Symbol;Acc:MGI:1919997]	32.8132	-0.587553	0.208739	-2.81478	0.00488106	0.0487338	30.8962	52.5878	36.8284	41.9811	36.6928	35.2757	19.2002	29.8631	40.2237	16.1246
1500009C09Rik	ENSMUSG00000068099	protein_coding	RIKEN cDNA 1500009C09 gene [Source:MGI Symbol;Acc:MGI:1923755]	74.0541	-0.467204	0.166043	-2.81375	0.00489672	0.0488535	63.509	72.4035	88.8685	94.0688	94.5544	57.0416	68.6778	56.5827	46.9276	65.2662
Gm44559	ENSMUSG00000108943	TEC	predicted gene 44559 [Source:MGI Symbol;Acc:MGI:5753135]	35.2036	0.553862	0.196885	2.81312	0.00490633	0.0488548	40.3368	38.1071	30.4234	23.3228	27.5196	48.0351	64.2469	38.5077	67.0395	28.41
Mylk	ENSMUSG00000022836	protein_coding	myosin, light polypeptide kinase [Source:MGI Symbol;Acc:MGI:894806]	13.1251	-0.87746	0.311923	-2.81307	0.00490717	0.0488548	18.0228	11.4321	20.816	13.2163	17.6407	8.25602	6.64624	9.43045	6.70395	11.5176
Ufd1	ENSMUSG00000005262	protein_coding	ubiquitin recognition factor in ER-associated degradation 1 [Source:MGI Symbol;Acc:MGI:109353]	61.3918	0.407558	0.144883	2.81302	0.00490784	0.0488548	44.6279	56.3985	67.2518	48.978	57.156	78.8075	80.4933	71.5142	56.9836	68.3375
Polr3d	ENSMUSG00000000776	protein_coding	polymerase (RNA) III (DNA directed) polypeptide D [Source:MGI Symbol;Acc:MGI:1914315]	47.8256	-0.548082	0.194862	-2.81267	0.00491315	0.0488712	41.195	44.9664	47.2364	57.5297	62.0954	33.0241	31.7542	47.1522	33.5197	29.9457
Pigyl	ENSMUSG00000010607	protein_coding	phosphatidylinositol glycan anchor biosynthesis, class Y-like [Source:MGI Symbol;Acc:MGI:1913518]	115.374	0.341479	0.121442	2.81186	0.00492553	0.0489578	120.152	101.365	103.28	96.4011	86.0869	130.595	130.709	129.669	87.1513	138.211
Dctn6	ENSMUSG00000031516	protein_coding	dynactin 6 [Source:MGI Symbol;Acc:MGI:1343154]	155.081	0.306489	0.109022	2.81125	0.00493499	0.0490152	106.42	122.705	139.307	136.827	138.303	169.624	166.894	145.386	181.007	142.818
Clptm1	ENSMUSG00000002981	protein_coding	cleft lip and palate associated transmembrane protein 1 [Source:MGI Symbol;Acc:MGI:1927155]	62.0797	-0.431891	0.153858	-2.80707	0.0049994	0.049618	59.2178	71.6414	81.6629	68.4137	61.3898	54.0394	50.216	50.2957	43.5757	52.213
Foxq1	ENSMUSG00000038415	protein_coding	forkhead box Q1 [Source:MGI Symbol;Acc:MGI:1298228]	5.2393	-1.54126	0.549493	-2.80487	0.0050337	0.0499213	4.29115	16.005	2.40185	6.99685	9.87882	0.750548	2.95388	3.92935	0	4.60703
Fsd1	ENSMUSG00000011589	protein_coding	fibronectin type 3 and SPRY domain-containing protein [Source:MGI Symbol;Acc:MGI:1934858]	40.9886	-0.573608	0.204551	-2.80424	0.00504361	0.0499824	45.4861	50.3014	53.6413	57.5297	55.0391	29.2714	33.9696	31.4348	23.4638	50.6773
Irf3	ENSMUSG00000003184	protein_coding	interferon regulatory factor 3 [Source:MGI Symbol;Acc:MGI:1859179]	31.0809	-0.546672	0.194993	-2.80355	0.00505437	0.0500518	37.7621	38.1071	41.6321	45.8683	35.2815	18.0131	20.6772	32.2207	23.4638	37.624
Epas1	ENSMUSG00000024140	protein_coding	endothelial PAS domain protein 1 [Source:MGI Symbol;Acc:MGI:109169]	83.3396	-0.487257	0.17387	-2.80242	0.00507212	0.0501903	131.309	102.889	101.678	106.508	117.135	65.2977	78.2779	69.1566	83.7994	103.658
Mlip	ENSMUSG00000032355	protein_coding	muscular LMNA-interacting protein [Source:MGI Symbol;Acc:MGI:1916892]	74.4425	0.478312	0.170771	2.8009	0.00509598	0.0503879	73.8077	83.8356	56.8438	63.7491	76.208	99.8228	104.863	103.735	70.3915	101.355
Plekhm2	ENSMUSG00000028917	protein_coding	pleckstrin homology domain containing, family M (with RUN domain) member 2 [Source:MGI Symbol;Acc:MGI:1916832]	52.0671	-0.469386	0.167598	-2.80067	0.00509965	0.0503879	66.0836	69.3549	68.0524	70.746	60.6842	42.7812	64.2469	42.437	43.5757	44.5346
AU021092	ENSMUSG00000051669	protein_coding	expressed sequence AU021092 [Source:MGI Symbol;Acc:MGI:2146559]	4.90742	-1.58497	0.566126	-2.79968	0.00511535	0.0504681	6.0076	5.33499	8.00617	3.10971	7.0563	2.25164	0.738471	2.35761	6.70395	1.53568
Rnf216	ENSMUSG00000045078	protein_coding	ring finger protein 216 [Source:MGI Symbol;Acc:MGI:1344349]	53.0366	-0.433375	0.154787	-2.79982	0.00511313	0.0504681	56.6431	61.7335	69.6537	75.4105	73.3855	44.2823	54.6468	61.2979	40.2237	44.5346
Gm44927	ENSMUSG00000108893	TEC	predicted gene 44927 [Source:MGI Symbol;Acc:MGI:5753503]	43.4198	-0.58118	0.207672	-2.79854	0.00513339	0.0506081	49.7773	62.4956	41.6321	54.42	53.6279	48.0351	26.5849	38.5077	36.8717	28.41
Gpc1	ENSMUSG00000034220	protein_coding	glypican 1 [Source:MGI Symbol;Acc:MGI:1194891]	33.7393	-0.634706	0.226818	-2.79831	0.00513712	0.0506081	43.7697	48.7771	56.8438	41.2037	33.8702	27.7703	34.7081	29.0772	30.1678	21.4995
Rab33a	ENSMUSG00000031104	protein_coding	RAB33A, member RAS oncogene family [Source:MGI Symbol;Acc:MGI:109493]	134.01	0.392049	0.140139	2.79757	0.00514882	0.0506858	108.995	96.0299	118.491	111.172	133.364	132.847	139.571	187.823	124.023	152.8
Mageh1	ENSMUSG00000047238	protein_coding	MAGE family member H1 [Source:MGI Symbol;Acc:MGI:1922875]	57.1655	-0.440665	0.15754	-2.79716	0.00515537	0.0507129	65.2254	70.8792	66.4512	74.6331	63.5067	58.5427	56.1238	36.9359	60.3355	46.8381
Scyl3	ENSMUSG00000026584	protein_coding	SCY1-like 3 (S. cerevisiae) [Source:MGI Symbol;Acc:MGI:1921385]	19.1859	0.73951	0.264484	2.79605	0.00517319	0.0508147	19.7393	12.1943	11.2086	14.7711	13.407	18.0131	20.6772	25.9337	30.1678	27.6422
Synpr	ENSMUSG00000056296	protein_coding	synaptoporin [Source:MGI Symbol;Acc:MGI:1919253]	188.028	-0.462858	0.165541	-2.79604	0.00517335	0.0508147	159.631	275.133	186.544	212.238	205.338	192.14	158.033	134.384	140.783	121.318
Mbnl1	ENSMUSG00000027763	protein_coding	muscleblind like splicing factor 1 [Source:MGI Symbol;Acc:MGI:1928482]	247.148	-0.300813	0.107648	-2.7944	0.00519956	0.0510278	293.514	234.74	277.814	271.322	258.966	198.145	205.295	244.406	194.415	238.797
Zfp536	ENSMUSG00000043456	protein_coding	zinc finger protein 536 [Source:MGI Symbol;Acc:MGI:1926102]	37.8797	-0.531804	0.190324	-2.79421	0.0052027	0.0510278	51.4937	51.0635	48.037	38.8714	54.3335	20.2648	42.8313	28.2913	40.2237	42.2311
Vta1	ENSMUSG00000019868	protein_coding	vesicle (multivesicular body) trafficking 1 [Source:MGI Symbol;Acc:MGI:1913451]	73.5399	0.354773	0.127018	2.79309	0.00522074	0.0511671	72.9495	58.6849	60.8469	70.746	68.4461	84.0613	77.5394	88.8034	80.4474	90.6048
Ache	ENSMUSG00000023328	protein_coding	acetylcholinesterase [Source:MGI Symbol;Acc:MGI:87876]	16.214	-0.767853	0.274936	-2.79285	0.00522467	0.051168	14.5899	19.8157	26.4204	17.8808	21.8745	13.5099	11.0771	7.85871	16.7599	13.0532
Dcp1b	ENSMUSG00000041477	protein_coding	decapping mRNA 1B [Source:MGI Symbol;Acc:MGI:2442404]	15.1748	-0.75497	0.27051	-2.79091	0.00525595	0.0514366	16.3064	16.7671	20.0154	25.6551	26.1083	14.2604	8.12318	11.7881	13.4079	15.3568
Dpp7	ENSMUSG00000026958	protein_coding	dipeptidylpeptidase 7 [Source:MGI Symbol;Acc:MGI:1933213]	20.9713	-0.646025	0.231507	-2.79052	0.00526233	0.0514506	19.7393	30.4857	29.6228	25.6551	23.2858	15.011	19.2002	17.2892	16.7599	15.3568
Grsf1	ENSMUSG00000044221	protein_coding	G-rich RNA sequence binding factor 1 [Source:MGI Symbol;Acc:MGI:106479]	70.4596	0.386282	0.138435	2.79035	0.0052651	0.0514506	71.233	67.0685	63.2487	48.978	74.0911	75.0548	83.4472	86.4458	77.0954	99.0511
Frmd4a	ENSMUSG00000026657	protein_coding	FERM domain containing 4A [Source:MGI Symbol;Acc:MGI:1919850]	108.634	-0.385238	0.138107	-2.78941	0.00528038	0.0515621	132.167	115.083	124.096	115.059	106.55	82.5602	77.5394	106.878	120.671	82.9265
Ido1	ENSMUSG00000031551	protein_coding	indoleamine 2,3-dioxygenase 1 [Source:MGI Symbol;Acc:MGI:96416]	8.8185	-3.29084	1.17997	-2.78892	0.00528848	0.0515813	19.7393	0.762142	0	13.2163	21.1689	0.750548	0.738471	0.785871	0	1.53568
Trp53i13	ENSMUSG00000044328	protein_coding	transformation related protein 53 inducible protein 13 [Source:MGI Symbol;Acc:MGI:1915125]	4.97391	-1.4081	0.504908	-2.78882	0.0052901	0.0515813	6.0076	4.57285	12.0093	5.442	9.87882	5.25383	2.21541	3.92935	0	1.53568
Gtf3c1	ENSMUSG00000032777	protein_coding	general transcription factor III C 1 [Source:MGI Symbol;Acc:MGI:107887]	43.1966	-0.602203	0.216115	-2.78649	0.00532818	0.0519147	30.8962	57.9228	55.2426	54.42	57.8617	44.2823	41.3544	23.5761	26.8158	25.3386
Fxyd7	ENSMUSG00000036578	protein_coding	FXYD domain-containing ion transport regulator 7 [Source:MGI Symbol;Acc:MGI:1889006]	134.904	-0.30943	0.111101	-2.78511	0.00535094	0.0520604	113.286	161.574	159.323	137.605	158.767	116.335	104.124	117.095	124.023	134.372
Tns1	ENSMUSG00000055322	protein_coding	tensin 1 [Source:MGI Symbol;Acc:MGI:104552]	17.9938	-0.745203	0.267563	-2.78515	0.00535035	0.0520604	18.881	21.34	20.816	27.21	21.1689	12.7593	14.0309	8.64458	13.4079	15.3568
Tmem63b	ENSMUSG00000036026	protein_coding	transmembrane protein 63b [Source:MGI Symbol;Acc:MGI:2387609]	38.1543	-0.517715	0.18598	-2.78372	0.00537397	0.0522463	46.3444	38.1071	36.8284	40.4263	40.9265	22.5164	35.4466	29.8631	10.0559	34.5527
Cry1	ENSMUSG00000020038	protein_coding	cryptochrome 1 (photolyase-like) [Source:MGI Symbol;Acc:MGI:1270841]	70.9306	-0.429919	0.154471	-2.78317	0.00538309	0.0522587	83.2482	89.1706	79.2611	79.2977	81.1474	55.5405	56.1238	66.0131	40.2237	79.8551
Mtrf1	ENSMUSG00000022022	protein_coding	mitochondrial translational release factor 1 [Source:MGI Symbol;Acc:MGI:2384815]	23.3547	0.59364	0.213285	2.78332	0.00538062	0.0522587	18.0228	14.4807	22.4173	19.4357	20.4633	31.523	21.4156	27.5055	30.1678	33.7849
Hemk1	ENSMUSG00000032579	protein_coding	HemK methyltransferase family member 1 [Source:MGI Symbol;Acc:MGI:1916786]	20.4017	-0.68238	0.245501	-2.77954	0.00544355	0.0527423	24.0304	25.9128	34.4265	24.1003	21.8745	19.5142	11.0771	13.3598	30.1678	16.1246
Klhl3	ENSMUSG00000014164	protein_coding	kelch-like 3 [Source:MGI Symbol;Acc:MGI:2445185]	54.0467	-0.504347	0.18144	-2.7797	0.00544099	0.0527423	95.2634	67.8306	60.0463	56.7523	64.2123	44.2823	60.5546	45.5805	60.3355	37.624
Tshz3	ENSMUSG00000021217	protein_coding	teashirt zinc finger family member 3 [Source:MGI Symbol;Acc:MGI:2442819]	61.7032	0.511719	0.184107	2.77947	0.00544477	0.0527423	72.0912	65.5442	58.445	38.094	36.6928	83.3108	67.9393	69.1566	83.7994	82.1586
Elmo2	ENSMUSG00000017670	protein_coding	engulfment and cell motility 2 [Source:MGI Symbol;Acc:MGI:2153045]	83.2231	-0.34774	0.125136	-2.77891	0.00545421	0.0527953	90.9723	89.9328	100.878	94.0688	86.0869	72.8031	64.9854	63.6555	103.911	77.5516
Dipk1b	ENSMUSG00000036186	protein_coding	divergent protein kinase domain 1B [Source:MGI Symbol;Acc:MGI:1927576]	50.2589	-0.651728	0.234583	-2.77824	0.00546545	0.0528318	25.7469	54.8742	66.4512	76.188	91.7319	27.7703	44.3082	40.0794	56.9836	33.7849
Napb	ENSMUSG00000027438	protein_coding	N-ethylmaleimide sensitive fusion protein attachment protein beta [Source:MGI Symbol;Acc:MGI:104562]	582.185	0.285175	0.102647	2.77821	0.0054659	0.0528318	642.814	667.636	558.03	509.215	505.937	755.802	688.993	740.29	703.915	619.645
Zfhx3	ENSMUSG00000038872	protein_coding	zinc finger homeobox 3 [Source:MGI Symbol;Acc:MGI:99948]	24.8509	-1.12145	0.403719	-2.7778	0.0054729	0.0528611	32.6127	9.1457	30.4234	39.6488	31.0477	9.75712	12.554	18.8609	6.70395	13.0532
Jmjd6	ENSMUSG00000056962	protein_coding	jumonji domain containing 6 [Source:MGI Symbol;Acc:MGI:1858910]	51.2592	-0.453475	0.163274	-2.77739	0.00547981	0.0528895	66.9419	43.4421	53.6413	73.8557	59.9785	40.5296	44.3082	43.2229	36.8717	45.3024
Bbln	ENSMUSG00000039195	protein_coding	bublin coiled coil protein [Source:MGI Symbol;Acc:MGI:1920987]	403.714	0.222889	0.0802585	2.77714	0.00548402	0.0528918	364.747	383.357	349.87	314.858	380.335	396.289	425.359	423.584	388.829	442.274
Dach1	ENSMUSG00000055639	protein_coding	dachshund family transcription factor 1 [Source:MGI Symbol;Acc:MGI:1277991]	40.7182	-1.52488	0.549248	-2.77631	0.00549799	0.0529246	77.2406	15.2428	16.813	52.8651	57.8617	13.5099	9.60012	24.362	16.7599	12.2854
Rnpepl1	ENSMUSG00000026269	protein_coding	arginyl aminopeptidase (aminopeptidase B)-like 1 [Source:MGI Symbol;Acc:MGI:1914170]	37.4034	-0.537679	0.193672	-2.77623	0.00549933	0.0529246	36.9039	40.3935	52.0401	55.9748	51.511	38.2779	28.0619	25.9337	46.9276	32.2492
Senp7	ENSMUSG00000052917	protein_coding	SUMO1/sentrin specific peptidase 7 [Source:MGI Symbol;Acc:MGI:1913565]	78.264	0.426125	0.153477	2.77648	0.00549518	0.0529246	87.5394	59.4471	55.2426	62.9717	64.918	84.0613	79.7548	84.874	127.375	85.23
Rabggta	ENSMUSG00000040472	protein_coding	Rab geranylgeranyl transferase, a subunit [Source:MGI Symbol;Acc:MGI:1860443]	15.4975	0.714362	0.257349	2.77585	0.00550579	0.0529379	11.157	9.1457	13.6105	17.1034	12.7013	22.5164	21.4156	23.5761	16.7599	15.3568
Serpinb1a	ENSMUSG00000044734	protein_coding	serine (or cysteine) peptidase inhibitor, clade B, member 1a [Source:MGI Symbol;Acc:MGI:1913472]	38.3046	-0.667284	0.240404	-2.77568	0.00550865	0.0529379	39.4785	43.4421	49.6383	40.4263	35.9871	24.0175	26.5849	18.8609	23.4638	38.3919
Ddo	ENSMUSG00000063428	protein_coding	D-aspartate oxidase [Source:MGI Symbol;Acc:MGI:1925528]	12.1917	-0.839682	0.302623	-2.77468	0.00552558	0.0530623	18.0228	13.7186	21.6167	20.9906	9.87882	9.75712	8.12318	8.64458	13.4079	8.44621
Dctn1	ENSMUSG00000031865	protein_coding	dynactin 1 [Source:MGI Symbol;Acc:MGI:107745]	84.7564	-0.392242	0.141442	-2.77315	0.00555158	0.0532736	63.509	117.37	105.681	101.066	101.611	61.5449	69.4162	71.5142	93.8553	85.23
Arap2	ENSMUSG00000037999	protein_coding	ArfGAP with RhoGAP domain, ankyrin repeat and PH domain 2 [Source:MGI Symbol;Acc:MGI:2684416]	175.382	0.398814	0.143834	2.77273	0.00555879	0.0533044	192.243	179.866	155.32	135.273	178.524	191.39	253.295	187.037	227.934	252.619
Tmf1	ENSMUSG00000030059	protein_coding	TATA element modulatory factor 1 [Source:MGI Symbol;Acc:MGI:2684999]	74.526	0.435346	0.157122	2.77076	0.00559255	0.0535895	81.5318	61.7335	66.4512	49.7554	60.6842	65.2977	99.6935	82.5164	140.783	71.4089
Cgnl1	ENSMUSG00000032232	protein_coding	cingulin-like 1 [Source:MGI Symbol;Acc:MGI:1915428]	11.3341	-1.1086	0.400191	-2.77018	0.00560248	0.0536461	10.2987	6.85928	18.4142	14.7711	11.2901	4.50329	3.69235	7.07283	10.0559	6.1427
Ndufv3	ENSMUSG00000024038	protein_coding	NADH:ubiquinone oxidoreductase core subunit V3 [Source:MGI Symbol;Acc:MGI:1890894]	299.122	0.34428	0.124315	2.76941	0.00561581	0.0537352	254.036	239.313	246.59	275.987	257.555	343	349.297	329.28	294.974	279.493
Chmp2b	ENSMUSG00000004843	protein_coding	charged multivesicular body protein 2B [Source:MGI Symbol;Acc:MGI:1916192]	129.661	0.413076	0.149223	2.76817	0.00563714	0.0539006	138.175	123.467	100.077	118.947	123.485	183.134	134.402	169.748	137.431	168.156
Osbpl7	ENSMUSG00000038534	protein_coding	oxysterol binding protein-like 7 [Source:MGI Symbol;Acc:MGI:1918490]	8.47972	-1.04951	0.379302	-2.76696	0.00565816	0.0540628	10.2987	11.4321	13.6105	11.6614	8.46756	4.50329	8.86165	3.14348	0	6.91054
Gcc2	ENSMUSG00000038039	protein_coding	GRIP and coiled-coil domain containing 2 [Source:MGI Symbol;Acc:MGI:1917547]	160.52	0.314912	0.113872	2.76549	0.00568373	0.0542294	152.765	136.423	145.712	122.834	124.897	159.867	180.925	150.101	184.359	179.674
Gm13268	ENSMUSG00000070271	processed_pseudogene	predicted gene 13268 [Source:MGI Symbol;Acc:MGI:3651947]	12.6402	-1.06706	0.385849	-2.7655	0.00568355	0.0542294	20.5975	8.38356	12.8099	16.326	18.3464	10.5077	8.12318	3.92935	10.0559	5.37486
Kptn	ENSMUSG00000006021	protein_coding	kaptin [Source:MGI Symbol;Acc:MGI:1890380]	21.7233	-0.671953	0.243105	-2.76404	0.00570908	0.0543933	27.4633	26.675	24.8191	17.8808	27.5196	21.7659	16.9848	11.7881	16.7599	12.2854
Six3os1	ENSMUSG00000093460	lncRNA	SIX homeobox 3, opposite strand 1 [Source:MGI Symbol;Acc:MGI:1925118]	6.40179	-3.51671	1.27231	-2.76405	0.00570893	0.0543933	6.0076	0	8.00617	19.4357	12.7013	0.750548	0	0	0	2.30351
Slc30a4	ENSMUSG00000005802	protein_coding	solute carrier family 30 (zinc transporter), member 4 [Source:MGI Symbol;Acc:MGI:1345282]	44.8358	0.506123	0.183166	2.76319	0.00572393	0.0544921	42.0532	48.0149	41.6321	38.094	41.6322	51.7878	69.4162	77.8012	60.3355	42.9989
Strip2	ENSMUSG00000039629	protein_coding	striatin interacting protein 2 [Source:MGI Symbol;Acc:MGI:2444363]	38.8691	-0.905093	0.327578	-2.76298	0.00572762	0.0544921	51.4937	26.675	24.0185	73.8557	66.3292	22.5164	21.4156	27.5055	23.4638	26.8743
Nfya	ENSMUSG00000023994	protein_coding	nuclear transcription factor-Y alpha [Source:MGI Symbol;Acc:MGI:97316]	4.55361	-1.55383	0.562475	-2.76249	0.00573625	0.0545353	5.14937	3.81071	7.20555	7.77428	6.35067	0.750548	3.69235	1.57174	0	2.30351
Tmem47	ENSMUSG00000025666	protein_coding	transmembrane protein 47 [Source:MGI Symbol;Acc:MGI:2177570]	219.791	-0.338639	0.122599	-2.76217	0.00574188	0.0545499	237.729	197.395	297.029	269.768	236.386	246.18	180.925	180.75	157.543	201.941
Zfp653	ENSMUSG00000038895	protein_coding	zinc finger protein 653 [Source:MGI Symbol;Acc:MGI:2442362]	10.7893	-0.978442	0.354272	-2.76184	0.00574773	0.0545665	11.157	17.5293	12.0093	11.6614	13.407	6.00438	7.38471	3.92935	10.0559	9.21405
Cd151	ENSMUSG00000025510	protein_coding	CD151 antigen [Source:MGI Symbol;Acc:MGI:1096360]	20.7355	-0.679802	0.246268	-2.76042	0.00577272	0.0547226	31.7545	29.7235	30.4234	24.1003	23.2858	15.7615	19.2002	11.0022	26.8158	19.1959
Dctn2	ENSMUSG00000025410	protein_coding	dynactin 2 [Source:MGI Symbol;Acc:MGI:107733]	314.682	-0.26114	0.0946088	-2.76021	0.00577648	0.0547226	279.783	355.92	376.29	379.385	364.811	274.7	264.372	305.704	321.79	308.671
Rnaseh2b	ENSMUSG00000021932	protein_coding	ribonuclease H2, subunit B [Source:MGI Symbol;Acc:MGI:1914403]	22.542	0.641899	0.232538	2.7604	0.00577301	0.0547226	15.4481	19.0536	16.0123	24.8777	10.5844	30.0219	30.2773	25.1479	13.4079	23.0351
Cdkl1	ENSMUSG00000020990	protein_coding	cyclin-dependent kinase-like 1 (CDC2-related kinase) [Source:MGI Symbol;Acc:MGI:1918341]	40.6026	0.482577	0.174851	2.75993	0.00578144	0.0547307	31.7545	33.5342	42.4327	30.3197	39.5153	51.7878	48.0006	50.2957	40.2237	53.7486
Zswim4	ENSMUSG00000035671	protein_coding	zinc finger SWIM-type containing 4 [Source:MGI Symbol;Acc:MGI:2443726]	8.41455	-1.0843	0.39303	-2.75881	0.00580118	0.0548786	7.72406	5.33499	14.4111	17.1034	15.5239	6.00438	2.95388	5.50109	6.70395	7.67838
Gm5915	ENSMUSG00000080021	processed_pseudogene	predicted pseudogene 5915 [Source:MGI Symbol;Acc:MGI:3642938]	25.2946	-0.596702	0.216326	-2.75835	0.00580938	0.0549172	30.8962	25.9128	25.6197	31.0971	33.8702	15.011	22.8926	22.0044	20.1118	19.1959
H2az2	ENSMUSG00000041126	protein_coding	H2A.Z histone variant 2 [Source:MGI Symbol;Acc:MGI:1924855]	135.845	-0.307387	0.111449	-2.7581	0.00581389	0.0549209	131.309	146.331	143.31	126.721	133.364	102.825	103.386	104.521	124.023	124.39
Lrrc1	ENSMUSG00000032352	protein_coding	leucine rich repeat containing 1 [Source:MGI Symbol;Acc:MGI:2442313]	11.6875	-0.937318	0.339949	-2.75723	0.00582935	0.0550279	18.0228	9.90785	12.0093	13.9937	15.5239	5.25383	7.38471	9.43045	3.35197	7.67838
Polrmt	ENSMUSG00000020329	protein_coding	polymerase (RNA) mitochondrial (DNA directed) [Source:MGI Symbol;Acc:MGI:1915843]	21.5335	-0.74935	0.271907	-2.7559	0.00585305	0.0552125	14.5899	25.9128	26.4204	28.7648	35.2815	10.5077	17.7233	14.9315	6.70395	23.803
Grk2	ENSMUSG00000024858	protein_coding	G protein-coupled receptor kinase 2 [Source:MGI Symbol;Acc:MGI:87940]	86.8417	-0.417266	0.151435	-2.75541	0.00586186	0.0552565	92.6887	112.797	107.283	115.059	117.84	71.302	93.0473	81.7305	83.7994	78.3194
Dlc1	ENSMUSG00000031523	protein_coding	deleted in liver cancer 1 [Source:MGI Symbol;Acc:MGI:1354949]	84.913	-0.396446	0.143893	-2.75514	0.00586664	0.055258	95.2634	104.413	102.479	87.8494	102.316	77.3064	66.4624	87.2316	63.6875	76.7838
Rtca	ENSMUSG00000000339	protein_coding	RNA 3'-terminal phosphate cyclase [Source:MGI Symbol;Acc:MGI:1913618]	126.868	0.303669	0.110236	2.75471	0.00587445	0.055258	113.286	113.559	124.096	131.385	129.13	142.604	154.34	169.748	110.615	151.264
Ywhab	ENSMUSG00000018326	protein_coding	tyrosine 3-monooxygenase/tryptophan 5-monooxygenase activation protein, beta polypeptide [Source:MGI Symbol;Acc:MGI:1891917]	925.496	0.286858	0.104126	2.75492	0.0058706	0.055258	974.09	914.57	902.295	767.322	809.358	1068.78	962.227	1112.01	1213.41	988.207
Man1a	ENSMUSG00000003746	protein_coding	mannosidase 1, alpha [Source:MGI Symbol;Acc:MGI:104677]	81.3432	-0.574321	0.20855	-2.75387	0.00588949	0.0553604	61.7925	92.9813	98.4759	87.072	94.5544	67.5493	34.7081	55.7968	100.559	52.9808
Mrpl48	ENSMUSG00000030706	protein_coding	mitochondrial ribosomal protein L48 [Source:MGI Symbol;Acc:MGI:1289321]	89.6824	0.361869	0.131427	2.75338	0.0058984	0.055405	78.9571	94.5056	94.4728	87.072	76.208	110.331	127.755	112.379	110.615	91.3727
Crmp1	ENSMUSG00000029121	protein_coding	collapsin response mediator protein 1 [Source:MGI Symbol;Acc:MGI:107793]	121.826	-0.419393	0.152409	-2.75176	0.00592767	0.0556059	100.413	148.618	160.924	150.044	151.71	108.079	98.2166	123.382	113.967	93.6762
Fbxo9	ENSMUSG00000001366	protein_coding	f-box protein 9 [Source:MGI Symbol;Acc:MGI:1918788]	202.18	0.308319	0.11206	2.75138	0.00593456	0.0556059	211.124	200.443	193.749	162.482	186.992	192.14	242.957	256.194	207.822	275.654
Pafah1b2	ENSMUSG00000003131	protein_coding	platelet-activating factor acetylhydrolase, isoform 1b, subunit 2 [Source:MGI Symbol;Acc:MGI:108415]	170.745	0.246817	0.0897051	2.75142	0.00593373	0.0556059	171.646	139.472	146.513	178.808	155.944	166.622	198.649	169.748	214.526	196.566
Unc5d	ENSMUSG00000063626	protein_coding	unc-5 netrin receptor D [Source:MGI Symbol;Acc:MGI:2389364]	39.9713	0.653109	0.237385	2.75127	0.00593647	0.0556059	60.9343	34.2964	33.6259	18.6583	40.9265	56.2911	81.2318	66.799	43.5757	48.3738
Syngr1	ENSMUSG00000022415	protein_coding	synaptogyrin 1 [Source:MGI Symbol;Acc:MGI:1328323]	314.035	-0.377423	0.137207	-2.75076	0.00594576	0.0556538	350.157	394.79	370.686	369.278	378.218	227.416	258.465	320.635	291.622	341.688
Cyp4f13	ENSMUSG00000024055	protein_coding	cytochrome P450, family 4, subfamily f, polypeptide 13 [Source:MGI Symbol;Acc:MGI:2158641]	14.2467	-1.09185	0.397119	-2.74944	0.00596975	0.0558392	11.157	21.34	17.6136	20.2131	21.1689	10.5077	4.43082	6.28696	23.4638	7.67838
Gm10033	ENSMUSG00000110444	protein_coding	predicted gene 10033 [Source:MGI Symbol;Acc:MGI:3642803]	55.7276	0.428005	0.155707	2.74879	0.0059816	0.0559108	54.9267	54.8742	47.2364	48.978	48.6885	72.0526	70.1547	76.2294	53.6316	62.1948
Nsun3	ENSMUSG00000050312	protein_coding	NOL1/NOP2/Sun domain family member 3 [Source:MGI Symbol;Acc:MGI:2146565]	16.6795	0.771483	0.280696	2.74846	0.00598754	0.055927	12.0152	16.7671	8.00617	10.884	10.5844	15.011	19.9387	30.6489	13.4079	16.8924
Gm19935	ENSMUSG00000110332	protein_coding	predicted gene, 19935 [Source:MGI Symbol;Acc:MGI:5012120]	5.44607	-1.51156	0.550051	-2.74804	0.00599533	0.0559606	5.14937	3.81071	12.0093	10.1066	7.76193	4.50329	0.738471	1.57174	3.35197	3.83919
Fzd3	ENSMUSG00000007989	protein_coding	frizzled class receptor 3 [Source:MGI Symbol;Acc:MGI:108476]	77.5278	0.496012	0.180621	2.74615	0.00602991	0.056244	87.5394	73.1656	51.2395	63.7491	67.0348	96.0701	123.325	95.8762	87.1513	80.6229
Pcdh1	ENSMUSG00000051375	protein_coding	protocadherin 1 [Source:MGI Symbol;Acc:MGI:104692]	14.8207	-0.794483	0.289346	-2.74578	0.00603664	0.0562674	17.1646	17.5293	21.6167	19.4357	18.3464	11.2582	9.60012	10.2163	10.0559	12.2854
Erich3	ENSMUSG00000078161	protein_coding	glutamate rich 3 [Source:MGI Symbol;Acc:MGI:1919095]	16.626	-0.847438	0.308732	-2.7449	0.00605297	0.056315	31.7545	12.1943	20.0154	20.9906	23.2858	10.5077	9.60012	13.3598	13.4079	13.8211
Lrpap1	ENSMUSG00000029103	protein_coding	low density lipoprotein receptor-related protein associated protein 1 [Source:MGI Symbol;Acc:MGI:96829]	195.889	-0.262066	0.0954741	-2.74489	0.00605305	0.056315	204.259	190.536	204.157	235.561	227.213	186.886	172.802	187.037	150.839	174.299
Zgrf1	ENSMUSG00000051278	protein_coding	zinc finger, GRF-type containing 1 [Source:MGI Symbol;Acc:MGI:1918893]	10.6819	0.911701	0.332153	2.74482	0.00605442	0.056315	6.0076	11.4321	6.40494	8.55171	7.76193	15.011	19.2002	14.9315	3.35197	16.1246
Myo1b	ENSMUSG00000018417	protein_coding	myosin IB [Source:MGI Symbol;Acc:MGI:107752]	42.8675	0.522995	0.19063	2.74351	0.00607856	0.0565001	51.4937	34.2964	32.0247	47.4231	36.6928	57.7922	62.77	53.4392	60.3355	53.7486
Aasdhppt	ENSMUSG00000025894	protein_coding	aminoadipate-semialdehyde dehydrogenase-phosphopantetheinyl transferase [Source:MGI Symbol;Acc:MGI:1914868]	68.5721	0.4134	0.150724	2.74276	0.00609243	0.0565896	60.9343	63.2578	60.0463	69.1911	57.156	88.5646	79.7548	61.2979	77.0954	99.8189
Eml5	ENSMUSG00000051166	protein_coding	echinoderm microtubule associated protein like 5 [Source:MGI Symbol;Acc:MGI:2442513]	93.5524	-0.37228	0.135748	-2.74243	0.00609867	0.056608	133.884	152.428	84.0648	117.392	105.139	83.3108	101.17	95.0903	87.1513	85.23
Nrn1	ENSMUSG00000039114	protein_coding	neuritin 1 [Source:MGI Symbol;Acc:MGI:1915654]	248.385	0.384346	0.140212	2.74118	0.00612195	0.0567451	274.633	239.313	228.176	220.012	205.338	294.965	336.743	337.138	241.342	297.921
Ptprb	ENSMUSG00000020154	protein_coding	protein tyrosine phosphatase, receptor type, B [Source:MGI Symbol;Acc:MGI:97809]	30.7167	-0.754403	0.275208	-2.74121	0.00612141	0.0567451	55.7849	41.1557	26.4204	40.4263	28.9308	15.7615	17.7233	20.4326	30.1678	32.2492
Rps15a	ENSMUSG00000008683	protein_coding	ribosomal protein S15A [Source:MGI Symbol;Acc:MGI:2389091]	265.137	0.328962	0.120024	2.74081	0.00612885	0.0567696	223.14	239.313	260.201	294.645	262.494	350.506	392.866	267.982	294.974	287.939
Tpst2	ENSMUSG00000029344	protein_coding	protein-tyrosine sulfotransferase 2 [Source:MGI Symbol;Acc:MGI:1309516]	33.2262	-0.75558	0.275741	-2.74018	0.00614048	0.0568378	18.881	37.345	44.8346	54.42	52.9222	18.7637	21.4156	36.15	6.70395	33.017
Edc4	ENSMUSG00000036270	protein_coding	enhancer of mRNA decapping 4 [Source:MGI Symbol;Acc:MGI:2446249]	57.5287	-0.511865	0.186817	-2.73993	0.0061452	0.056842	52.352	63.2578	58.445	75.4105	84.6756	35.2757	49.4775	59.7262	40.2237	47.6059
Lypd6	ENSMUSG00000050447	protein_coding	LY6/PLAUR domain containing 6 [Source:MGI Symbol;Acc:MGI:2443848]	25.4527	0.586589	0.21413	2.7394	0.00615505	0.0568937	34.3292	20.5778	16.813	17.1034	20.4633	36.0263	42.8313	30.6489	20.1118	27.6422
Car2	ENSMUSG00000027562	protein_coding	carbonic anhydrase 2 [Source:MGI Symbol;Acc:MGI:88269]	338.419	-0.280333	0.102349	-2.739	0.0061627	0.0569249	362.173	347.537	357.075	356.062	402.915	300.219	325.666	245.192	298.326	335.545
Folr1	ENSMUSG00000001827	protein_coding	folate receptor 1 (adult) [Source:MGI Symbol;Acc:MGI:95568]	10.5896	-3.42489	1.25056	-2.73869	0.00616849	0.0569389	0.858229	6.09714	16.0123	10.1066	8.46756	0	0.738471	2.35761	0	0
Fscn1	ENSMUSG00000029581	protein_coding	fascin actin-bundling protein 1 [Source:MGI Symbol;Acc:MGI:1352745]	79.5935	-0.373885	0.136533	-2.73841	0.00617366	0.0569472	73.8077	72.4035	66.4512	113.505	98.0826	47.2845	71.6316	63.6555	77.0954	69.1054
Unc13c	ENSMUSG00000062151	protein_coding	unc-13 homolog C [Source:MGI Symbol;Acc:MGI:2149021]	122.67	-0.99501	0.363395	-2.73809	0.00617962	0.0569628	151.048	74.6899	124.896	164.037	170.762	66.0482	48.7391	69.9425	77.0954	83.6943
Dusp26	ENSMUSG00000039661	protein_coding	dual specificity phosphatase 26 (putative) [Source:MGI Symbol;Acc:MGI:1914209]	111.796	-0.445876	0.162895	-2.7372	0.00619641	0.0569778	94.4052	118.894	119.292	134.495	146.771	111.081	71.6316	90.3751	63.6875	109.801
Glcci1	ENSMUSG00000029638	protein_coding	glucocorticoid induced transcript 1 [Source:MGI Symbol;Acc:MGI:2179717]	8.35042	1.0504	0.383844	2.73654	0.00620884	0.0569778	8.58229	6.09714	4.00309	4.66457	4.93941	9.00657	13.2925	14.9315	20.1118	6.1427
Selenow	ENSMUSG00000041571	protein_coding	selenoprotein W [Source:MGI Symbol;Acc:MGI:1100878]	396.623	-0.310875	0.11358	-2.73706	0.00619905	0.0569778	403.368	344.488	376.29	415.147	411.382	334.744	344.127	312.776	261.454	297.921
Steap1	ENSMUSG00000015652	protein_coding	six transmembrane epithelial antigen of the prostate 1 [Source:MGI Symbol;Acc:MGI:1917608]	4.7401	-4.02183	1.46941	-2.73704	0.00619943	0.0569778	0.858229	2.28643	10.408	3.10971	4.93941	0	0.738471	0	0	0
Ubl4a	ENSMUSG00000015290	protein_coding	ubiquitin-like 4A [Source:MGI Symbol;Acc:MGI:95049]	71.6712	0.398849	0.145725	2.737	0.00620023	0.0569778	45.4861	56.3985	68.8531	60.6394	64.2123	67.5493	86.4011	79.3729	50.2796	89.0692
Vipas39	ENSMUSG00000021038	protein_coding	VPS33B interacting protein, apical-basolateral polarity regulator, spe-39 homolog [Source:MGI Symbol;Acc:MGI:2144805]	52.0234	0.484107	0.176913	2.73642	0.00621118	0.0569778	55.7849	51.0635	55.2426	43.536	43.7491	70.5515	67.9393	72.3001	97.2073	52.9808
Vwa1	ENSMUSG00000042116	protein_coding	von Willebrand factor A domain containing 1 [Source:MGI Symbol;Acc:MGI:2179729]	29.2093	-0.588271	0.214955	-2.73672	0.0062055	0.0569778	23.1722	43.4421	35.2271	43.536	50.8054	20.2648	28.0619	25.9337	16.7599	34.5527
Slc25a37	ENSMUSG00000034248	protein_coding	solute carrier family 25, member 37 [Source:MGI Symbol;Acc:MGI:1914962]	25.403	-0.644594	0.23567	-2.73515	0.00623522	0.057159	46.3444	25.1507	30.4234	28.7648	26.8139	15.011	21.4156	25.9337	6.70395	23.803
Kcne2	ENSMUSG00000039672	protein_coding	potassium voltage-gated channel, Isk-related subfamily, gene 2 [Source:MGI Symbol;Acc:MGI:1891123]	6.88881	-3.54276	1.29554	-2.73457	0.00624609	0.0572193	0	5.33499	16.0123	11.6614	13.407	0	1.47694	0.785871	0	0.767838
Anln	ENSMUSG00000036777	protein_coding	anillin, actin binding protein [Source:MGI Symbol;Acc:MGI:1920174]	46.8999	-0.627627	0.229561	-2.73403	0.00625643	0.0572747	56.6431	60.9714	56.8438	47.4231	50.0997	31.523	33.2312	25.1479	50.2796	47.6059
2810013P06Rik	ENSMUSG00000099881	lncRNA	RIKEN cDNA 2810013P06 gene [Source:MGI Symbol;Acc:MGI:1914456]	76.4418	-0.425894	0.155815	-2.73333	0.00626972	0.057357	76.3824	88.4085	103.28	79.2977	84.6756	69.8009	56.8622	62.0838	53.6316	77.5516
Rasl11b	ENSMUSG00000049907	protein_coding	RAS-like, family 11, member B [Source:MGI Symbol;Acc:MGI:1916189]	66.7194	0.396933	0.145278	2.73223	0.00629067	0.0575091	65.2254	91.457	56.0432	67.6363	53.6279	87.8141	101.909	79.3729	70.3915	85.9978
Scly	ENSMUSG00000026307	protein_coding	selenocysteine lyase [Source:MGI Symbol;Acc:MGI:1355310]	12.5616	-0.870163	0.318549	-2.73165	0.00630181	0.0575715	12.8734	15.2428	16.813	17.8808	16.2295	6.75493	8.86165	11.7881	3.35197	9.21405
Adam22	ENSMUSG00000040537	protein_coding	a disintegrin and metallopeptidase domain 22 [Source:MGI Symbol;Acc:MGI:1340046]	218.987	0.382837	0.140168	2.73126	0.00630919	0.0575994	304.671	208.065	180.139	169.479	211.689	282.206	290.219	324.565	217.878	267.975
Tial1	ENSMUSG00000030846	protein_coding	Tia1 cytotoxic granule-associated RNA binding protein-like 1 [Source:MGI Symbol;Acc:MGI:107913]	146.855	-0.394159	0.144405	-2.72953	0.00634246	0.0578636	229.147	155.477	140.108	171.034	163.001	132.096	126.278	151.673	130.727	114.408
Polr1d	ENSMUSG00000029642	protein_coding	polymerase (RNA) I polypeptide D [Source:MGI Symbol;Acc:MGI:108403]	77.7764	0.388082	0.142198	2.72916	0.00634965	0.0578895	64.3672	65.5442	67.2518	74.6331	69.8574	96.8207	104.863	70.7283	93.8553	79.0873
Acyp1	ENSMUSG00000008822	protein_coding	acylphosphatase 1, erythrocyte (common) type [Source:MGI Symbol;Acc:MGI:1913454]	96.1242	0.345089	0.126589	2.72606	0.00640954	0.0582913	68.6583	71.6414	89.6691	81.63	83.97	88.5646	98.9551	106.093	93.8553	109.801
Basp1	ENSMUSG00000045763	protein_coding	brain abundant, membrane attached signal protein 1 [Source:MGI Symbol;Acc:MGI:1917600]	514.22	0.287257	0.105395	2.72552	0.00642009	0.0582913	461.727	556.364	501.987	404.263	465.01	538.143	618.1	589.403	620.115	558.986
Epm2a	ENSMUSG00000055493	protein_coding	epilepsy, progressive myoclonic epilepsy, type 2 gene alpha [Source:MGI Symbol;Acc:MGI:1341085]	33.369	0.476155	0.174674	2.72596	0.00641157	0.0582913	27.4633	35.8207	33.6259	30.3197	31.7533	45.0329	42.8313	41.6511	56.9836	40.6954
Homer1	ENSMUSG00000007617	protein_coding	homer scaffolding protein 1 [Source:MGI Symbol;Acc:MGI:1347345]	224.239	0.428975	0.157341	2.72641	0.00640279	0.0582913	284.932	184.438	140.909	185.805	206.75	225.164	345.604	245.192	328.494	203.477
Lmbrd2	ENSMUSG00000039704	protein_coding	LMBR1 domain containing 2 [Source:MGI Symbol;Acc:MGI:2444173]	54.1537	0.459106	0.168444	2.72558	0.00641886	0.0582913	50.6355	58.6849	37.629	46.6457	50.8054	57.0416	92.3088	62.0838	53.6316	61.427
Rgs5	ENSMUSG00000026678	protein_coding	regulator of G-protein signaling 5 [Source:MGI Symbol;Acc:MGI:1098434]	74.2713	-0.619531	0.227319	-2.72538	0.00642266	0.0582913	118.436	89.9328	84.8654	86.2945	79.0306	41.2801	39.8774	55.0109	67.0395	100.587
Vamp5	ENSMUSG00000073002	protein_coding	vesicle-associated membrane protein 5 [Source:MGI Symbol;Acc:MGI:1858622]	13.112	-0.966052	0.354496	-2.72514	0.0064274	0.0582913	15.4481	14.4807	22.4173	13.9937	16.9351	7.50548	4.43082	11.7881	3.35197	13.0532
Vamp8	ENSMUSG00000050732	protein_coding	vesicle-associated membrane protein 8 [Source:MGI Symbol;Acc:MGI:1336882]	78.1483	-0.530317	0.194607	-2.72507	0.0064287	0.0582913	80.6735	80.7871	92.071	73.0782	77.6193	54.0394	61.2931	57.3685	50.2796	55.2843
Gm48717	ENSMUSG00000111254	TEC	predicted gene, 48717 [Source:MGI Symbol;Acc:MGI:6098367]	4.66649	-1.45434	0.534176	-2.72259	0.00647733	0.0586923	6.86583	5.33499	8.80679	5.442	11.2901	1.5011	3.69235	2.35761	0	4.60703
Nampt	ENSMUSG00000020572	protein_coding	nicotinamide phosphoribosyltransferase [Source:MGI Symbol;Acc:MGI:1929865]	54.572	0.411934	0.151354	2.72165	0.00649565	0.0588183	37.7621	46.4907	47.2364	48.2005	48.6885	57.0416	64.2469	47.9381	73.7434	69.1054
Dmxl2	ENSMUSG00000041268	protein_coding	Dmx-like 2 [Source:MGI Symbol;Acc:MGI:2444630]	97.5108	0.372929	0.137035	2.72141	0.00650049	0.0588222	123.585	91.457	89.6691	80.8525	84.6756	122.339	136.617	135.956	107.263	97.5154
H2-Ab1	ENSMUSG00000073421	protein_coding	histocompatibility 2, class II antigen A, beta 1 [Source:MGI Symbol;Acc:MGI:103070]	4.7163	-1.72261	0.633425	-2.71952	0.00653763	0.0590999	5.14937	4.57285	8.00617	10.1066	8.46756	2.25164	2.21541	1.57174	0	3.83919
Mak16	ENSMUSG00000031578	protein_coding	MAK16 homolog [Source:MGI Symbol;Acc:MGI:1915170]	46.2184	0.4297	0.158013	2.7194	0.00654005	0.0590999	42.0532	39.6314	36.0278	44.3134	36.6928	46.534	62.0315	54.2251	43.5757	50.6773
Kif1b	ENSMUSG00000063077	protein_coding	kinesin family member 1B [Source:MGI Symbol;Acc:MGI:108426]	1083.61	0.24293	0.0894029	2.71725	0.00658265	0.0594042	1095.1	988.498	1040	873.829	951.189	1046.26	1037.55	1145.8	1555.32	1137.17
Mbip	ENSMUSG00000021028	protein_coding	MAP3K12 binding inhibitory protein 1 [Source:MGI Symbol;Acc:MGI:1918320]	35.737	0.516821	0.190199	2.71726	0.00658242	0.0594042	31.7545	32.7721	31.2241	30.3197	20.4633	38.2779	44.3082	47.1522	30.1678	42.9989
Siglech	ENSMUSG00000051504	protein_coding	sialic acid binding Ig-like lectin H [Source:MGI Symbol;Acc:MGI:2443256]	108.096	-0.382685	0.140964	-2.71477	0.0066322	0.059811	131.309	118.894	111.286	105.73	124.191	114.083	70.8932	102.949	77.0954	87.5335
Agt	ENSMUSG00000031980	protein_coding	angiotensinogen (serpin peptidase inhibitor, clade A, member 8) [Source:MGI Symbol;Acc:MGI:87963]	15.6381	-1.48965	0.548908	-2.71385	0.00665059	0.0599362	10.2987	10.67	52.0401	31.0971	17.6407	14.2604	5.16929	4.71522	6.70395	9.21405
Wdr47	ENSMUSG00000040389	protein_coding	WD repeat domain 47 [Source:MGI Symbol;Acc:MGI:2139593]	88.1632	0.327226	0.120612	2.71306	0.00666651	0.0600391	92.6887	78.5006	90.4697	70.746	82.5587	104.326	107.078	106.878	103.911	98.2832
Arpc1a	ENSMUSG00000029621	protein_coding	actin related protein 2/3 complex, subunit 1A [Source:MGI Symbol;Acc:MGI:1928896]	441.377	-0.359493	0.132516	-2.71282	0.00667129	0.0600416	392.211	377.26	514.797	490.557	532.751	373.022	288.742	345.783	402.237	399.276
Pik3ca	ENSMUSG00000027665	protein_coding	phosphatidylinositol-4,5-bisphosphate 3-kinase catalytic subunit alpha [Source:MGI Symbol;Acc:MGI:1206581]	155.302	0.270706	0.0998117	2.71217	0.00668451	0.0600795	176.795	148.618	154.519	141.492	139.009	177.129	180.925	210.613	147.487	179.674
Zfp462	ENSMUSG00000060206	protein_coding	zinc finger protein 462 [Source:MGI Symbol;Acc:MGI:107690]	63.8329	-0.571516	0.210721	-2.71219	0.00668396	0.0600795	61.7925	64.7821	55.2426	59.0845	65.6236	33.7746	40.6159	44.7946	43.5757	46.0703
Taf1c	ENSMUSG00000031832	protein_coding	TATA-box binding protein associated factor, RNA polymerase I, C [Source:MGI Symbol;Acc:MGI:109576]	36.9311	-0.618554	0.22825	-2.70998	0.00672863	0.0604353	48.9191	32.7721	32.8253	46.6457	40.2209	28.5208	27.3234	31.4348	13.4079	23.0351
Egfl7	ENSMUSG00000026921	protein_coding	EGF-like domain 7 [Source:MGI Symbol;Acc:MGI:2449923]	49.5577	-0.467828	0.172664	-2.70947	0.00673912	0.0604887	42.0532	61.7335	60.8469	48.2005	69.1517	36.7768	32.4927	43.2229	40.2237	52.213
Bhlhe40	ENSMUSG00000030103	protein_coding	basic helix-loop-helix family, member e40 [Source:MGI Symbol;Acc:MGI:1097714]	64.9109	0.491484	0.181444	2.70873	0.00675406	0.0605248	59.2178	54.8742	43.2333	72.3008	70.563	69.0504	87.1395	76.2294	90.5033	99.0511
Gpx8	ENSMUSG00000021760	protein_coding	glutathione peroxidase 8 (putative) [Source:MGI Symbol;Acc:MGI:1916840]	14.0177	-1.13692	0.419745	-2.7086	0.00675676	0.0605248	6.0076	12.1943	23.2179	18.6583	10.5844	3.75274	8.86165	2.35761	6.70395	9.98189
Vsnl1	ENSMUSG00000054459	protein_coding	visinin-like 1 [Source:MGI Symbol;Acc:MGI:1349453]	861.169	0.227713	0.0840589	2.70897	0.00674922	0.0605248	853.08	795.676	799.016	707.46	735.266	863.88	822.656	946.974	955.313	977.457
Gtf3c3	ENSMUSG00000041303	protein_coding	general transcription factor IIIC, polypeptide 3 [Source:MGI Symbol;Acc:MGI:2138383]	44.0608	0.520455	0.192174	2.70825	0.00676387	0.0605477	52.352	46.4907	37.629	34.9843	29.6365	51.7878	56.8622	66.0131	80.4474	44.5346
Lca5	ENSMUSG00000032258	protein_coding	Leber congenital amaurosis 5 (human) [Source:MGI Symbol;Acc:MGI:1923032]	29.6305	-0.553219	0.204339	-2.70735	0.00678225	0.0606713	38.6203	30.4857	32.0247	33.4294	37.3984	24.0175	19.2002	25.1479	16.7599	27.6422
Syt7	ENSMUSG00000024743	protein_coding	synaptotagmin VII [Source:MGI Symbol;Acc:MGI:1859545]	273.996	-0.410079	0.151481	-2.70713	0.00678677	0.0606713	287.507	287.328	341.063	298.532	314.711	215.407	199.387	223.187	331.846	211.155
Ccsap	ENSMUSG00000031971	protein_coding	centriole, cilia and spindle associated protein [Source:MGI Symbol;Acc:MGI:1920670]	50.875	0.490085	0.1812	2.70466	0.00683739	0.0610828	43.7697	45.7285	47.2364	45.8683	47.2772	58.5427	62.77	66.799	80.4474	60.6592
Slc25a16	ENSMUSG00000071253	protein_coding	solute carrier family 25 (mitochondrial carrier, Graves disease autoantigen), member 16 [Source:MGI Symbol;Acc:MGI:1920382]	36.6527	0.51139	0.189111	2.70417	0.00684745	0.0611317	31.7545	36.5828	29.6228	22.5454	33.1646	52.5383	39.1389	41.6511	46.9276	40.6954
Eif3f	ENSMUSG00000031029	protein_coding	eukaryotic translation initiation factor 3, subunit F [Source:MGI Symbol;Acc:MGI:1913335]	222.679	-0.230889	0.0853928	-2.70384	0.00685425	0.0611515	209.408	249.983	230.578	245.667	239.914	183.884	190.525	180.75	274.862	210.388
Atp6v1d	ENSMUSG00000021114	protein_coding	ATPase, H+ transporting, lysosomal V1 subunit D [Source:MGI Symbol;Acc:MGI:1921084]	789.884	0.221299	0.0818622	2.70331	0.00686521	0.0612083	696.024	712.603	734.166	620.388	663.292	785.073	750.286	889.605	848.05	737.124
Uqcrfs1	ENSMUSG00000038462	protein_coding	ubiquinol-cytochrome c reductase, Rieske iron-sulfur polypeptide 1 [Source:MGI Symbol;Acc:MGI:1913944]	359.758	0.207904	0.0769196	2.70288	0.0068742	0.0612475	331.276	317.813	317.044	346.733	330.94	350.506	406.159	340.282	382.125	413.097
Cyp7b1	ENSMUSG00000039519	protein_coding	cytochrome P450, family 7, subfamily b, polypeptide 1 [Source:MGI Symbol;Acc:MGI:104978]	13.5345	0.810376	0.299882	2.70232	0.00688571	0.0612548	6.0076	10.67	11.2086	11.6614	13.407	25.5186	19.2002	11.0022	26.8158	14.5889
Guk1	ENSMUSG00000020444	protein_coding	guanylate kinase 1 [Source:MGI Symbol;Acc:MGI:95871]	246.795	0.257099	0.0951452	2.70217	0.0068888	0.0612548	241.162	213.4	232.179	248	226.507	286.709	293.911	260.123	291.622	256.458
Zic3	ENSMUSG00000067860	protein_coding	zinc finger protein of the cerebellum 3 [Source:MGI Symbol;Acc:MGI:106676]	6.52082	-1.37794	0.509905	-2.70236	0.00688501	0.0612548	6.86583	9.90785	9.6074	11.6614	11.2901	1.5011	2.95388	3.92935	3.35197	6.1427
Bdp1	ENSMUSG00000049658	protein_coding	B double prime 1, subunit of RNA polymerase III transcription initiation factor IIIB [Source:MGI Symbol;Acc:MGI:1347077]	55.5002	0.450451	0.16673	2.70168	0.00689908	0.0612645	52.352	47.2528	39.2302	44.3134	47.9828	60.0438	76.8009	51.8675	63.6875	63.7305
Galnt18	ENSMUSG00000038296	protein_coding	polypeptide N-acetylgalactosaminyltransferase 18 [Source:MGI Symbol;Acc:MGI:2446239]	23.7197	-0.566158	0.209566	-2.70158	0.00690115	0.0612645	27.4633	28.9614	28.8222	30.3197	34.5759	23.267	18.4618	21.2185	20.1118	17.6603
Gtf3a	ENSMUSG00000016503	protein_coding	general transcription factor III A [Source:MGI Symbol;Acc:MGI:1913846]	66.57	-0.508133	0.188096	-2.70145	0.00690369	0.0612645	52.352	93.7435	71.2549	79.2977	61.3898	54.0394	40.6159	46.3664	50.2796	62.9627
Pecam1	ENSMUSG00000020717	protein_coding	platelet/endothelial cell adhesion molecule 1 [Source:MGI Symbol;Acc:MGI:97537]	4.75656	-1.56948	0.581032	-2.7012	0.00690904	0.0612712	2.57469	5.33499	5.60432	9.32914	8.46756	1.5011	0.738471	4.71522	3.35197	1.53568
Arl2	ENSMUSG00000024944	protein_coding	ADP-ribosylation factor-like 2 [Source:MGI Symbol;Acc:MGI:1928393]	119.71	-0.382919	0.141815	-2.70013	0.0069312	0.061386	101.271	129.564	113.688	157.818	156.65	102.074	89.3549	107.664	110.615	97.5154
Atf7ip	ENSMUSG00000030213	protein_coding	activating transcription factor 7 interacting protein [Source:MGI Symbol;Acc:MGI:1858965]	35.7476	0.47522	0.175996	2.70017	0.00693043	0.061386	42.9115	36.5828	34.4265	34.2068	32.459	51.0372	39.8774	50.2957	70.3915	51.4451
Ccn2	ENSMUSG00000019997	protein_coding	cellular communication network factor 2 [Source:MGI Symbol;Acc:MGI:95537]	58.7729	-0.548935	0.203322	-2.69984	0.00693737	0.0613999	48.0608	52.5878	66.4512	60.6394	79.7362	38.2779	33.9696	42.437	23.4638	63.7305
Syndig1	ENSMUSG00000074736	protein_coding	synapse differentiation inducing 1 [Source:MGI Symbol;Acc:MGI:3702158]	28.9431	0.575027	0.213009	2.69954	0.00694353	0.0614136	24.0304	25.1507	20.0154	24.8777	28.9308	28.5208	43.5698	40.0794	30.1678	35.3205
Bicd2	ENSMUSG00000037933	protein_coding	BICD cargo adaptor 2 [Source:MGI Symbol;Acc:MGI:1924145]	61.7532	-0.468169	0.173481	-2.69867	0.00696164	0.061533	86.6811	70.8792	76.0586	70.746	78.3249	67.5493	50.9545	49.5098	50.2796	56.0521
9930021J03Rik	ENSMUSG00000046138	protein_coding	RIKEN cDNA 9930021J03 gene [Source:MGI Symbol;Acc:MGI:2444398]	340.848	-0.283752	0.105154	-2.69845	0.0069663	0.0615334	393.927	362.78	378.692	342.846	333.057	341.499	226.71	325.35	305.03	299.457
Tmem88	ENSMUSG00000045377	protein_coding	transmembrane protein 88 [Source:MGI Symbol;Acc:MGI:1914270]	6.32241	1.13592	0.421089	2.69758	0.00698463	0.0616544	6.0076	3.04857	4.8037	7.77428	2.82252	11.2582	7.38471	11.7881	13.4079	9.98189
Fam43a	ENSMUSG00000046546	protein_coding	family with sequence similarity 43, member A [Source:MGI Symbol;Acc:MGI:2676309]	17.9018	-0.823862	0.30558	-2.69606	0.00701643	0.0618941	25.7469	27.4371	12.0093	23.3228	25.4027	8.25602	8.86165	13.3598	10.0559	22.2673
Tmem88b	ENSMUSG00000073680	protein_coding	transmembrane protein 88B [Source:MGI Symbol;Acc:MGI:2444329]	101.052	-0.565994	0.20999	-2.69534	0.00703169	0.0619877	125.301	113.559	134.504	115.059	124.191	66.7987	64.2469	79.3729	70.3915	138.211
Gpx3	ENSMUSG00000018339	protein_coding	glutathione peroxidase 3 [Source:MGI Symbol;Acc:MGI:105102]	17.4042	-1.30037	0.482508	-2.69503	0.00703833	0.0620052	14.5899	10.67	16.813	23.3228	28.2252	6.75493	8.86165	6.28696	3.35197	13.0532
Tmem9b	ENSMUSG00000031021	protein_coding	TMEM9 domain family, member B [Source:MGI Symbol;Acc:MGI:1915254]	196.34	0.246154	0.0913759	2.69386	0.00706299	0.0621814	165.638	156.239	208.16	186.583	180.641	188.387	219.326	201.969	258.102	213.459
Tmem199	ENSMUSG00000051232	protein_coding	transmembrane protein 199 [Source:MGI Symbol;Acc:MGI:2144113]	48.8089	0.437995	0.16263	2.69321	0.00707681	0.0622619	51.4937	41.9178	40.0309	39.6488	43.0434	63.046	63.5085	60.512	30.1678	60.6592
Kcnh5	ENSMUSG00000034402	protein_coding	potassium voltage-gated channel, subfamily H (eag-related), member 5 [Source:MGI Symbol;Acc:MGI:3584508]	34.1867	0.629002	0.233689	2.69162	0.00711064	0.0625183	24.0304	38.1071	17.6136	26.4326	32.459	28.5208	50.216	40.8653	33.5197	56.0521
Caly	ENSMUSG00000025468	protein_coding	calcyon neuron-specific vesicular protein [Source:MGI Symbol;Acc:MGI:1915816]	117.951	-0.317663	0.118106	-2.68965	0.00715273	0.0628469	107.279	125.753	106.482	146.934	133.364	112.582	97.4781	91.161	83.7994	101.355
Pdzd8	ENSMUSG00000074746	protein_coding	PDZ domain containing 8 [Source:MGI Symbol;Acc:MGI:2677270]	25.1936	0.595957	0.221623	2.68905	0.00716552	0.0628764	24.8886	16.7671	27.221	21.768	14.1126	28.5208	39.1389	32.2207	20.1118	29.9457
Tmem141	ENSMUSG00000026939	protein_coding	transmembrane protein 141 [Source:MGI Symbol;Acc:MGI:1098773]	17.7679	0.701928	0.261014	2.68924	0.00716159	0.0628764	22.314	17.5293	12.8099	13.2163	12.7013	30.7725	24.3695	23.5761	33.5197	19.1959
Lrrc6	ENSMUSG00000022375	protein_coding	leucine rich repeat containing 6 (testis) [Source:MGI Symbol;Acc:MGI:1859553]	45.7623	0.456592	0.169845	2.68829	0.007182	0.0629795	33.4709	42.68	32.8253	35.7617	40.9265	41.2801	53.1699	53.4392	67.0395	48.3738
Adamts5	ENSMUSG00000022894	protein_coding	a disintegrin-like and metallopeptidase (reprolysin type) with thrombospondin type 1 motif, 5 (aggrecanase-2) [Source:MGI Symbol;Acc:MGI:1346321]	6.49392	-1.2962	0.48221	-2.68805	0.00718716	0.0629833	5.14937	16.7671	4.00309	13.2163	7.76193	4.50329	2.95388	3.14348	3.35197	3.83919
Zmat4	ENSMUSG00000037492	protein_coding	zinc finger, matrin type 4 [Source:MGI Symbol;Acc:MGI:2443497]	90.3264	0.450692	0.167681	2.68779	0.00719259	0.0629895	78.9571	84.5978	116.89	69.1911	74.7968	99.8228	98.2166	132.812	117.319	130.532
Vegfa	ENSMUSG00000023951	protein_coding	vascular endothelial growth factor A [Source:MGI Symbol;Acc:MGI:103178]	36.354	-0.473712	0.176287	-2.68716	0.00720632	0.0630683	52.352	47.2528	36.8284	51.3103	40.9265	31.523	35.4466	26.7196	33.5197	38.3919
Rtl8a	ENSMUSG00000067925	protein_coding	retrotransposon Gag like 8A [Source:MGI Symbol;Acc:MGI:1913408]	30.3049	-0.600929	0.223726	-2.68601	0.00723119	0.0632444	24.8886	39.6314	32.8253	39.6488	45.8659	15.7615	19.2002	28.2913	23.4638	33.7849
AU040320	ENSMUSG00000028830	protein_coding	expressed sequence AU040320 [Source:MGI Symbol;Acc:MGI:2140475]	41.1963	-0.452152	0.168373	-2.68541	0.00724404	0.0633153	44.6279	44.9664	46.4358	45.8683	52.9222	32.2736	28.8004	36.9359	63.6875	29.1778
Cplx2	ENSMUSG00000025867	protein_coding	complexin 2 [Source:MGI Symbol;Acc:MGI:104726]	541.4	-0.27446	0.102286	-2.68326	0.00729092	0.0634868	675.426	547.218	535.613	517.767	599.785	365.517	448.252	483.31	663.691	469.149
Gm43707	ENSMUSG00000104903	lncRNA	predicted gene 43707 [Source:MGI Symbol;Acc:MGI:5663844]	4.90177	-1.29885	0.48405	-2.68329	0.0072901	0.0634868	10.2987	7.62142	9.6074	6.21943	5.64504	3.75274	2.95388	4.71522	0	3.07135
Mrpl40	ENSMUSG00000022706	protein_coding	mitochondrial ribosomal protein L40 [Source:MGI Symbol;Acc:MGI:1332635]	125.979	-0.304741	0.113574	-2.6832	0.00729224	0.0634868	138.175	121.181	139.307	141.492	141.126	102.825	93.7858	121.81	103.911	133.604
Ovol2	ENSMUSG00000037279	protein_coding	ovo like zinc finger 2 [Source:MGI Symbol;Acc:MGI:1338039]	19.8291	0.846086	0.315294	2.68349	0.00728589	0.0634868	22.314	16.7671	6.40494	13.9937	19.052	22.5164	21.4156	33.0066	16.7599	42.2311
Pa2g4	ENSMUSG00000025364	protein_coding	proliferation-associated 2G4 [Source:MGI Symbol;Acc:MGI:894684]	86.3186	0.398579	0.148519	2.6837	0.00728127	0.0634868	66.9419	76.2142	67.2518	80.8525	77.6193	86.313	107.817	77.8012	137.431	95.2119
Stmn2	ENSMUSG00000027500	protein_coding	stathmin-like 2 [Source:MGI Symbol;Acc:MGI:98241]	841.4	0.169512	0.0631674	2.68353	0.00728488	0.0634868	829.908	774.336	858.261	799.974	787.483	879.642	847.764	958.762	978.777	909.888
Mchr1	ENSMUSG00000050164	protein_coding	melanin-concentrating hormone receptor 1 [Source:MGI Symbol;Acc:MGI:2180756]	14.0173	-0.927503	0.34573	-2.68274	0.00730225	0.063491	16.3064	15.2428	12.0093	26.4326	26.1083	11.2582	11.0771	9.43045	0	13.0532
Prpf4b	ENSMUSG00000021413	protein_coding	pre-mRNA processing factor 4B [Source:MGI Symbol;Acc:MGI:109584]	96.0003	0.43949	0.16381	2.68292	0.00729815	0.063491	98.6964	92.9813	85.666	74.6331	72.6799	115.584	161.725	92.7327	117.319	89.837
Dph3	ENSMUSG00000021905	protein_coding	diphthamine biosynthesis 3 [Source:MGI Symbol;Acc:MGI:1922658]	108.544	0.292731	0.109157	2.68175	0.00732386	0.0636374	90.1141	105.938	82.4636	98.7334	97.3769	93.0679	129.232	106.878	130.727	128.997
Dpp3	ENSMUSG00000063904	protein_coding	dipeptidylpeptidase 3 [Source:MGI Symbol;Acc:MGI:1922471]	28.2748	-0.527181	0.196684	-2.68035	0.00735454	0.0638624	28.3216	38.1071	41.6321	38.8714	29.6365	23.267	21.4156	25.1479	20.1118	28.41
Smim13	ENSMUSG00000091264	protein_coding	small integral membrane protein 13 [Source:MGI Symbol;Acc:MGI:2652854]	181.315	0.256795	0.0958696	2.67859	0.00739334	0.0641574	145.899	160.05	154.519	179.586	170.057	206.401	219.326	167.39	177.655	185.817
Bcl2l2	ENSMUSG00000089682	protein_coding	BCL2-like 2 [Source:MGI Symbol;Acc:MGI:108052]	51.6539	0.539978	0.20165	2.6778	0.0074108	0.0642671	65.2254	48.0149	48.037	53.6425	39.5153	61.5449	93.0473	74.6577	77.0954	65.2662
Chd5	ENSMUSG00000005045	protein_coding	chromodomain helicase DNA binding protein 5 [Source:MGI Symbol;Acc:MGI:3036258]	164.164	-0.272565	0.101836	-2.67651	0.00743943	0.0644734	180.228	221.783	156.12	165.592	163.706	147.107	161.725	137.527	167.599	132.068
Camk2g	ENSMUSG00000021820	protein_coding	calcium/calmodulin-dependent protein kinase II gamma [Source:MGI Symbol;Acc:MGI:88259]	194.051	0.371863	0.13895	2.67624	0.00744538	0.0644831	193.96	233.978	167.329	202.909	196.165	198.145	263.634	272.697	264.806	284.868
Braf	ENSMUSG00000002413	protein_coding	Braf transforming gene [Source:MGI Symbol;Acc:MGI:88190]	117.112	0.349436	0.130598	2.67566	0.00745829	0.0645529	131.309	116.608	104.881	103.398	89.615	130.595	149.171	147.744	164.247	115.943
Lars2	ENSMUSG00000035202	protein_coding	leucyl-tRNA synthetase, mitochondrial [Source:MGI Symbol;Acc:MGI:2142973]	78.104	0.540917	0.202183	2.67538	0.00746447	0.0645645	70.3748	66.3064	58.445	83.9622	46.5716	102.074	129.232	68.3707	103.911	70.6411
Tmem14c	ENSMUSG00000021361	protein_coding	transmembrane protein 14C [Source:MGI Symbol;Acc:MGI:1913404]	73.9412	0.414395	0.154934	2.67465	0.00748063	0.0646623	80.6735	64.7821	55.2426	71.5234	63.5067	97.5712	101.909	77.0153	53.6316	98.2832
Igfbp4	ENSMUSG00000017493	protein_coding	insulin-like growth factor binding protein 4 [Source:MGI Symbol;Acc:MGI:96439]	56.8705	0.574572	0.214901	2.67366	0.00750294	0.0647712	54.0684	57.1607	48.8376	48.978	47.2772	47.2845	69.4162	97.4479	67.0395	102.122
Soga3	ENSMUSG00000038916	protein_coding	SOGA family member 3 [Source:MGI Symbol;Acc:MGI:1914662]	211.902	-0.2903	0.108573	-2.67377	0.00750032	0.0647712	197.393	233.215	236.983	226.232	218.745	169.624	192.741	160.318	237.99	175.067
Gm42482	ENSMUSG00000105050	TEC	predicted gene 42482 [Source:MGI Symbol;Acc:MGI:5662619]	8.15597	1.05823	0.395935	2.67273	0.00752359	0.0648654	12.0152	9.90785	2.40185	6.21943	2.11689	7.50548	18.4618	14.1457	13.4079	12.2854
Hcn4	ENSMUSG00000032338	protein_coding	hyperpolarization-activated, cyclic nucleotide-gated K+ 4 [Source:MGI Symbol;Acc:MGI:1298209]	4.05758	-1.52031	0.568794	-2.67287	0.00752053	0.0648654	6.0076	3.81071	9.6074	7.77428	7.76193	4.50329	2.21541	2.35761	3.35197	0
Ncln	ENSMUSG00000020238	protein_coding	nicalin [Source:MGI Symbol;Acc:MGI:1926081]	28.7742	-0.56896	0.212918	-2.67221	0.00753539	0.0649252	25.7469	27.4371	29.6228	34.9843	33.8702	23.267	20.6772	11.0022	33.5197	23.803
Scg3	ENSMUSG00000032181	protein_coding	secretogranin III [Source:MGI Symbol;Acc:MGI:103032]	293.784	0.217909	0.0815607	2.67174	0.00754592	0.0649739	292.656	294.949	291.425	259.661	278.018	279.954	368.497	321.421	378.773	322.492
Cnih1	ENSMUSG00000015759	protein_coding	cornichon family AMPA receptor auxiliary protein 1 [Source:MGI Symbol;Acc:MGI:1277202]	344.548	-0.257376	0.0964194	-2.66934	0.00760013	0.0653184	341.575	363.542	349.87	366.946	385.98	307.725	254.034	327.708	248.046	355.509
Eci2	ENSMUSG00000021417	protein_coding	enoyl-Coenzyme A delta isomerase 2 [Source:MGI Symbol;Acc:MGI:1346064]	76.0664	0.35747	0.133913	2.66941	0.00759846	0.0653184	81.5318	54.1121	65.6506	57.5297	69.1517	78.8075	91.5703	78.5871	90.5033	85.23
Pdk1	ENSMUSG00000006494	protein_coding	pyruvate dehydrogenase kinase, isoenzyme 1 [Source:MGI Symbol;Acc:MGI:1926119]	48.412	0.423397	0.158618	2.66929	0.00760111	0.0653184	45.4861	41.1557	42.4327	45.8683	49.3941	55.5405	65.7239	57.3685	67.0395	56.0521
Wdr12	ENSMUSG00000026019	protein_coding	WD repeat domain 12 [Source:MGI Symbol;Acc:MGI:1927241]	113.887	0.292193	0.109473	2.6691	0.00760554	0.0653184	83.2482	99.0785	108.884	99.5108	99.4938	133.597	128.494	121.81	113.967	103.658
9530068E07Rik	ENSMUSG00000036275	protein_coding	RIKEN cDNA 9530068E07 gene [Source:MGI Symbol;Acc:MGI:2654705]	98.6944	-0.431886	0.161895	-2.66768	0.00763761	0.0655094	73.8077	91.457	125.697	128.276	110.784	60.7944	70.1547	73.8718	87.1513	105.194
Dlx6os1	ENSMUSG00000090063	lncRNA	distal-less homeobox 6, opposite strand 1 [Source:MGI Symbol;Acc:MGI:2443217]	21.202	-0.762895	0.285962	-2.66782	0.00763441	0.0655094	16.3064	31.2478	26.4204	31.8746	27.5196	5.25383	22.1541	22.0044	10.0559	16.1246
Rad51ap2	ENSMUSG00000086022	protein_coding	RAD51 associated protein 2 [Source:MGI Symbol;Acc:MGI:3644580]	11.1884	0.872372	0.327066	2.66727	0.00764703	0.0655481	10.2987	15.2428	8.00617	10.884	6.35067	19.5142	18.4618	17.2892	16.7599	16.8924
Myo9a	ENSMUSG00000039585	protein_coding	myosin IXa [Source:MGI Symbol;Acc:MGI:107735]	125.226	0.325845	0.122191	2.66668	0.00766046	0.0655788	119.294	144.807	103.28	106.508	124.191	141.103	182.402	146.958	177.655	118.247
Smurf1	ENSMUSG00000038780	protein_coding	SMAD specific E3 ubiquitin protein ligase 1 [Source:MGI Symbol;Acc:MGI:1923038]	26.278	-0.700114	0.262529	-2.6668	0.00765766	0.0655788	18.881	34.2964	36.0278	51.3103	31.7533	14.2604	27.3234	24.362	13.4079	19.1959
Chd4	ENSMUSG00000063870	protein_coding	chromodomain helicase DNA binding protein 4 [Source:MGI Symbol;Acc:MGI:1344380]	157.143	-0.263157	0.0987795	-2.66409	0.00771974	0.0660439	150.19	163.098	174.535	181.918	202.516	122.339	138.094	147.744	207.822	148.193
Sv2c	ENSMUSG00000051111	protein_coding	synaptic vesicle glycoprotein 2c [Source:MGI Symbol;Acc:MGI:1922459]	26.2907	-0.940268	0.353091	-2.66296	0.0077456	0.0662227	27.4633	30.4857	16.0123	35.7617	50.8054	8.25602	14.7694	14.1457	30.1678	22.2673
Ap5z1	ENSMUSG00000039623	protein_coding	adaptor-related protein complex 5, zeta 1 subunit [Source:MGI Symbol;Acc:MGI:1924908]	15.6969	-0.831562	0.312466	-2.66129	0.00778421	0.0664249	20.5975	24.3885	19.2148	27.9874	16.9351	11.2582	14.7694	8.64458	13.4079	12.2854
Hook1	ENSMUSG00000028572	protein_coding	hook microtubule tethering protein 1 [Source:MGI Symbol;Acc:MGI:1925213]	202.894	0.284481	0.10689	2.66143	0.00778097	0.0664249	235.155	205.016	203.357	173.366	178.524	291.963	260.68	219.258	234.638	204.245
Tubb4a	ENSMUSG00000062591	protein_coding	tubulin, beta 4A class IVA [Source:MGI Symbol;Acc:MGI:107848]	88.721	-0.356956	0.134127	-2.66132	0.00778353	0.0664249	78.9571	101.365	104.08	104.953	124.191	90.0657	78.2779	73.8718	80.4474	79.8551
Triobp	ENSMUSG00000033088	protein_coding	TRIO and F-actin binding protein [Source:MGI Symbol;Acc:MGI:1349410]	4.63662	-1.41995	0.533779	-2.66018	0.00780996	0.066602	6.0076	7.62142	7.20555	6.99685	6.35067	2.25164	3.69235	1.57174	3.35197	2.30351
Ctnna2	ENSMUSG00000063063	protein_coding	catenin (cadherin associated protein), alpha 2 [Source:MGI Symbol;Acc:MGI:88275]	113.271	0.36224	0.136213	2.65936	0.00782902	0.0667006	145.899	113.559	96.074	106.508	105.139	139.602	125.54	163.461	160.895	142.05
Hsd17b11	ENSMUSG00000029311	protein_coding	hydroxysteroid (17-beta) dehydrogenase 11 [Source:MGI Symbol;Acc:MGI:2149821]	52.7156	-0.492596	0.185269	-2.65882	0.00784154	0.0667006	61.7925	48.7771	64.0494	72.3008	52.2166	44.2823	46.5236	43.2229	43.5757	36.8562
S100a8	ENSMUSG00000056054	protein_coding	S100 calcium binding protein A8 (calgranulin A) [Source:MGI Symbol;Acc:MGI:88244]	7.2771	-2.74226	1.03127	-2.65911	0.00783469	0.0667006	90.1141	1.52428	7.20555	6.21943	9.17319	3.00219	1.47694	0	3.35197	6.91054
Snd1	ENSMUSG00000001424	protein_coding	staphylococcal nuclease and tudor domain containing 1 [Source:MGI Symbol;Acc:MGI:1929266]	21.2794	0.620942	0.233531	2.65893	0.00783904	0.0667006	23.1722	16.005	16.813	21.768	12.7013	25.5186	35.4466	18.075	23.4638	31.4813
Tmem229a	ENSMUSG00000048022	protein_coding	transmembrane protein 229A [Source:MGI Symbol;Acc:MGI:2442812]	78.3794	-0.362078	0.136201	-2.65841	0.00785094	0.066738	102.987	88.4085	84.0648	94.0688	79.7362	59.2933	75.324	69.9425	63.6875	74.4802
Cdh6	ENSMUSG00000039385	protein_coding	cadherin 6 [Source:MGI Symbol;Acc:MGI:107435]	59.5775	0.43547	0.163857	2.65763	0.00786917	0.0668503	54.9267	59.4471	48.8376	56.7523	57.8617	60.7944	94.5242	83.3023	40.2237	80.6229
Sap30l	ENSMUSG00000020519	protein_coding	SAP30-like [Source:MGI Symbol;Acc:MGI:1354709]	19.3223	0.632339	0.237985	2.65705	0.00788281	0.0669236	17.1646	16.7671	14.4111	13.9937	14.8182	20.2648	28.8004	24.362	30.1678	21.4995
Eif4g3	ENSMUSG00000028760	protein_coding	eukaryotic translation initiation factor 4 gamma, 3 [Source:MGI Symbol;Acc:MGI:1923935]	552.687	-0.354842	0.133563	-2.65674	0.00788998	0.0669418	571.581	583.801	666.113	570.632	581.439	481.101	361.851	551.681	432.405	509.076
Dync1li1	ENSMUSG00000032435	protein_coding	dynein cytoplasmic 1 light intermediate chain 1 [Source:MGI Symbol;Acc:MGI:2135610]	67.7363	0.3783	0.142462	2.65544	0.00792048	0.0671578	60.076	51.0635	63.2487	72.3008	57.156	64.5471	84.9241	85.6599	103.911	65.2662
Marchf4	ENSMUSG00000039372	protein_coding	membrane associated ring-CH-type finger 4 [Source:MGI Symbol;Acc:MGI:2683550]	18.6338	-0.848804	0.319687	-2.65511	0.00792836	0.0671818	12.8734	19.0536	21.6167	27.21	31.7533	11.2582	8.86165	11.0022	33.5197	10.7497
mt-Tf	ENSMUSG00000064336	Mt_tRNA	mitochondrially encoded tRNA phenylalanine [Source:MGI Symbol;Acc:MGI:102487]	9.93651	0.900187	0.339278	2.65324	0.00797224	0.0673615	4.29115	7.62142	8.00617	4.66457	7.0563	12.0088	13.2925	10.2163	16.7599	10.7497
Rem2	ENSMUSG00000022176	protein_coding	rad and gem related GTP binding protein 2 [Source:MGI Symbol;Acc:MGI:2155260]	10.7321	-1.62635	0.612939	-2.65336	0.00796955	0.0673615	9.44052	1.52428	8.00617	17.8808	18.3464	1.5011	4.43082	3.14348	3.35197	4.60703
Rpusd3	ENSMUSG00000051169	protein_coding	RNA pseudouridylate synthase domain containing 3 [Source:MGI Symbol;Acc:MGI:2141440]	7.66963	-1.19693	0.451138	-2.65313	0.00797488	0.0673615	9.44052	7.62142	6.40494	8.55171	9.87882	1.5011	3.69235	6.28696	3.35197	3.07135
Sod1	ENSMUSG00000022982	protein_coding	superoxide dismutase 1, soluble [Source:MGI Symbol;Acc:MGI:98351]	267.467	0.258314	0.0973511	2.65342	0.00796797	0.0673615	260.043	229.405	224.973	234.006	250.499	282.206	314.588	273.483	318.438	254.922
Stc1	ENSMUSG00000014813	protein_coding	stanniocalcin 1 [Source:MGI Symbol;Acc:MGI:109131]	8.10677	-1.01864	0.383817	-2.65398	0.00795485	0.0673615	12.0152	6.85928	12.0093	12.4389	11.2901	4.50329	6.64624	3.92935	3.35197	7.67838
Tmem8b	ENSMUSG00000078716	protein_coding	transmembrane protein 8B [Source:MGI Symbol;Acc:MGI:2441680]	49.8941	-0.516001	0.194503	-2.65292	0.00797988	0.0673615	56.6431	42.68	64.85	52.8651	68.4461	39.779	50.9545	38.5077	40.2237	33.017
Grpel1	ENSMUSG00000029198	protein_coding	GrpE-like 1, mitochondrial [Source:MGI Symbol;Acc:MGI:1334417]	118.265	0.289635	0.109201	2.6523	0.00799452	0.0673997	98.6964	91.457	118.491	104.953	94.5544	111.081	126.278	123.382	127.375	133.604
Tank	ENSMUSG00000064289	protein_coding	TRAF family member-associated Nf-kappa B activator [Source:MGI Symbol;Acc:MGI:107676]	116.265	-0.305887	0.115321	-2.65247	0.00799047	0.0673997	135.6	124.991	122.494	127.498	131.247	111.832	109.294	89.5892	97.2073	109.033
mt-Tv	ENSMUSG00000064338	Mt_tRNA	mitochondrially encoded tRNA valine [Source:MGI Symbol;Acc:MGI:102472]	73.5983	0.431266	0.162647	2.65155	0.00801241	0.0674705	63.509	55.6364	52.8407	56.7523	52.9222	91.5668	87.878	64.4414	67.0395	59.8913
Syngr3	ENSMUSG00000007021	protein_coding	synaptogyrin 3 [Source:MGI Symbol;Acc:MGI:1341881]	128.359	-0.403744	0.152269	-2.65152	0.00801304	0.0674705	106.42	115.846	171.332	184.25	151.005	129.094	104.124	77.0153	117.319	121.318
Zfp236	ENSMUSG00000041258	protein_coding	zinc finger protein 236 [Source:MGI Symbol;Acc:MGI:1926950]	22.3341	-0.602696	0.227365	-2.65079	0.00803037	0.0675737	25.7469	28.1993	28.8222	27.21	31.7533	19.5142	20.6772	17.2892	26.8158	13.8211
Aqp4	ENSMUSG00000024411	protein_coding	aquaporin 4 [Source:MGI Symbol;Acc:MGI:107387]	121.431	-0.362944	0.137009	-2.64905	0.0080718	0.0678795	124.443	154.715	188.946	141.492	115.018	125.341	119.632	80.1588	103.911	127.461
Paqr4	ENSMUSG00000023909	protein_coding	progestin and adipoQ receptor family member IV [Source:MGI Symbol;Acc:MGI:1923748]	81.5698	-0.380929	0.14384	-2.64827	0.00809045	0.0679934	78.9571	100.603	80.0617	90.1817	112.195	65.2977	57.6007	78.5871	70.3915	85.9978
Atp5a1	ENSMUSG00000025428	protein_coding	ATP synthase, H+ transporting, mitochondrial F1 complex, alpha subunit 1 [Source:MGI Symbol;Acc:MGI:88115]	812.584	0.284541	0.107455	2.648	0.00809685	0.0680043	899.424	785.006	791.01	754.105	722.565	949.443	917.18	1100.22	931.849	909.12
Gm48266	ENSMUSG00000114626	TEC	predicted gene, 48266 [Source:MGI Symbol;Acc:MGI:6097688]	7.49168	1.19985	0.453357	2.64658	0.00813097	0.0682479	7.72406	4.57285	4.00309	3.88714	4.23378	14.2604	14.0309	7.07283	6.70395	10.7497
Fads2	ENSMUSG00000024665	protein_coding	fatty acid desaturase 2 [Source:MGI Symbol;Acc:MGI:1930079]	82.3256	-0.398844	0.150758	-2.64559	0.00815487	0.0683624	103.846	93.7435	109.685	102.621	100.199	89.3152	62.0315	90.3751	53.6316	82.1586
Snapc3	ENSMUSG00000028483	protein_coding	small nuclear RNA activating complex, polypeptide 3 [Source:MGI Symbol;Acc:MGI:1916338]	53.2017	0.422871	0.15983	2.64576	0.00815075	0.0683624	54.0684	38.1071	42.4327	39.6488	33.1646	65.2977	57.6007	44.0087	60.3355	51.4451
Insig1	ENSMUSG00000045294	protein_coding	insulin induced gene 1 [Source:MGI Symbol;Acc:MGI:1916289]	36.7401	0.519687	0.196459	2.64527	0.00816253	0.0683836	41.195	28.9614	30.4234	31.8746	32.459	27.0197	57.6007	55.7968	36.8717	55.2843
Spdya	ENSMUSG00000052525	protein_coding	speedy/RINGO cell cycle regulator family, member A [Source:MGI Symbol;Acc:MGI:1918141]	10.4477	0.844709	0.319493	2.64391	0.0081955	0.0686167	8.58229	12.1943	9.6074	6.21943	7.0563	15.011	18.4618	15.7174	10.0559	15.3568
Myo1d	ENSMUSG00000035441	protein_coding	myosin ID [Source:MGI Symbol;Acc:MGI:107728]	14.7415	-1.01524	0.384077	-2.64334	0.00820932	0.0686893	21.4557	16.005	32.8253	24.1003	13.407	4.50329	14.0309	7.85871	16.7599	13.0532
Itga1	ENSMUSG00000042284	protein_coding	integrin alpha 1 [Source:MGI Symbol;Acc:MGI:96599]	20.4468	-0.718599	0.27191	-2.64278	0.00822275	0.0687585	26.6051	26.675	14.4111	27.21	32.459	10.5077	14.0309	19.6468	16.7599	17.6603
Tmem25	ENSMUSG00000002032	protein_coding	transmembrane protein 25 [Source:MGI Symbol;Acc:MGI:1918937]	54.1301	-0.440071	0.166545	-2.64236	0.00823317	0.0688024	56.6431	76.9763	76.0586	48.978	60.6842	40.5296	43.5698	47.9381	63.6875	49.9094
Galnt6	ENSMUSG00000037280	protein_coding	polypeptide N-acetylgalactosaminyltransferase 6 [Source:MGI Symbol;Acc:MGI:1891640]	7.69687	-1.02709	0.388767	-2.64193	0.00824361	0.0688034	9.44052	8.38356	12.0093	13.9937	7.76193	3.75274	5.90776	5.50109	3.35197	4.60703
Tmem127	ENSMUSG00000034850	protein_coding	transmembrane protein 127 [Source:MGI Symbol;Acc:MGI:1916720]	83.9831	-0.329315	0.124644	-2.64206	0.00824043	0.0688034	104.704	98.3163	83.2642	95.6237	100.199	81.8097	65.7239	84.0881	80.4474	73.7124
Pex14	ENSMUSG00000028975	protein_coding	peroxisomal biogenesis factor 14 [Source:MGI Symbol;Acc:MGI:1927868]	34.7136	-0.616441	0.233391	-2.64124	0.00826038	0.0689003	19.7393	47.2528	36.0278	45.8683	52.2166	28.5208	25.8465	31.4348	16.7599	23.0351
Psmg2	ENSMUSG00000024537	protein_coding	proteasome (prosome, macropain) assembly chaperone 2 [Source:MGI Symbol;Acc:MGI:1922901]	45.0579	0.460671	0.17444	2.64085	0.00826982	0.0689358	46.3444	35.0585	41.6321	34.2068	46.5716	54.79	64.2469	60.512	53.6316	47.6059
Cpox	ENSMUSG00000022742	protein_coding	coproporphyrinogen oxidase [Source:MGI Symbol;Acc:MGI:104841]	139.487	-0.351087	0.132999	-2.63978	0.00829607	0.0690252	127.876	152.428	161.725	132.163	150.299	103.576	93.0473	108.45	147.487	136.675
Frmd4b	ENSMUSG00000030064	protein_coding	FERM domain containing 4B [Source:MGI Symbol;Acc:MGI:2141794]	22.2312	-0.74356	0.281674	-2.63979	0.00829578	0.0690252	32.6127	23.6264	23.2179	21.768	28.2252	8.25602	21.4156	14.1457	16.7599	18.4281
Nmd3	ENSMUSG00000027787	protein_coding	NMD3 ribosome export adaptor [Source:MGI Symbol;Acc:MGI:2140103]	72.816	0.352148	0.133381	2.64018	0.00828625	0.0690252	66.0836	57.9228	70.4543	49.7554	69.1517	76.5559	72.3701	89.5892	56.9836	90.6048
Clta	ENSMUSG00000028478	protein_coding	clathrin, light polypeptide (Lca) [Source:MGI Symbol;Acc:MGI:894297]	379.852	0.289385	0.109644	2.63931	0.00830756	0.0690546	363.889	419.94	352.271	363.059	333.763	429.313	495.514	459.734	459.221	390.829
Zfp367	ENSMUSG00000044934	protein_coding	zinc finger protein 367 [Source:MGI Symbol;Acc:MGI:2442266]	97.0123	0.343034	0.129976	2.63921	0.00830997	0.0690546	106.42	103.651	79.2611	95.6237	86.7925	114.083	118.155	126.525	120.671	116.711
Blcap	ENSMUSG00000067787	protein_coding	bladder cancer associated protein [Source:MGI Symbol;Acc:MGI:1858907]	97.8557	-0.386629	0.14664	-2.63658	0.00837457	0.0694922	111.57	110.511	113.688	119.724	104.433	99.0723	63.5085	88.0175	100.559	85.23
Cds1	ENSMUSG00000029330	protein_coding	CDP-diacylglycerol synthase 1 [Source:MGI Symbol;Acc:MGI:1921846]	146.201	0.462117	0.17527	2.6366	0.00837418	0.0694922	168.213	166.909	128.099	119.724	114.312	171.125	180.187	209.827	211.174	190.424
Dab2ip	ENSMUSG00000026883	protein_coding	disabled 2 interacting protein [Source:MGI Symbol;Acc:MGI:1916851]	115.42	-0.319837	0.121334	-2.63601	0.0083887	0.0694922	117.577	137.186	120.093	134.495	151.71	87.0635	96.7396	126.525	93.8553	118.247
[truncated: 11,722 more rows]

## Sheet: TBEV MIRAS vs Basal MIRAS
Transcriptome of cerebral cortex of mouse on Day 4 TBEV infected MIRAS vs uninfected MIRAS; N=5 mice per group, Wald test with Benjamini-Hochberg adjustment
[truncated: 12,149 more rows]

## Sheet: TBEV MIRAS vs TBEV WT
Transcriptome of cerebral cortex of mouse on Day 4 TBEV infected MIRAS vs Day 4 TBEV infected WT; N=5 mice per group; Wald test with Benjamini-Hochberg adjustment
[truncated: 9,198 more rows]

[truncated: 2 more sheets: Disease_func_TBEV(MIRAS vs WT), gProfiler_TBEV WT vs uninfected]
