# Supplementary material for: Ancestral allele of DNA polymerase gamma modifies antiviral tolerance
Source: Nature. 2024 Apr 3;628(8009):844–53. doi: 10.1038/s41586-024-07260-z (PMC11041766; doi:10.1038/s41586-024-07260-z)
Supplement: Supplementary file 6 — Metabolome datasets and analyses of the cerebral cortex from day 4 TBEV-infected MIRAS mice (n = 5) compared with parallel infected control mice (n = 5). [file 41586_2024_7260_MOESM6_ESM.xlsx]

## Sheet: MIRAS vs WT
Metabolome of cerebral cortex of mouse on Day 4 post TBEV infection (MIRAS vs WT); n=5 mice per group; two-sample Student’s t-test with Storey-Tibshirani multiple testing correction or Benjamini-Hochberg multiple testing correction
difference	ionIndex	m/z	formula	ion	mz difference	putative name	log2(FC) MIRAS/WT	p-value	adj p-value (BH)	pFDR (Storey)	q-value (Storey)	hmdb_id	kegg_id	other_id
HOMO:WT	359	187.072	C7H12N2O4	-H(-)	9.57076e-05	N-Acetylglutamine	0.438607	0.00170625	0.0473484	0.0180209	0.0156358	HMDB0006029; HMDB0011173; HMDB0028842; HMDB06029; HMDB11173; HMDB28842		; CHEBI:73685
HOMO:WT	90	119.05	C8H8O	-H(-)	-0.000154296	Phenylacetaldehyde	0.401154	0.000182672	0.0344702	0.11383	0.011383	HMDB0004072; HMDB0006236; HMDB0013815; HMDB0029636; HMDB0029637; HMDB0029638; HMDB0033910; HMDB0038997; HMDB0062765; HMDB0124943; HMDB04072; HMDB06236; HMDB13815; HMDB29636; HMDB29637; HMDB29638; HMDB33910; HMDB38997; HMDB62765	C00601; C02083; C05627; C06758; C07113; C07209; C07214; C20782	; CHEBI:16424; CHEBI:17907; CHEBI:1883; CHEBI:27434; CHEBI:27632; CHEBI:28476; CHEBI:28617; CHEBI:87607
HOMO:WT	1251	385.166	C22H26O6	-H(-)	5.80657e-05	Porson	0.364053	0.000182672	0.0344702	0.011383	0.011383	HMDB0030810; HMDB0035404; HMDB0035405; HMDB30810; HMDB35404; HMDB35405	C10547; C10561
HOMO:WT	750	265.108	C14H18O5	-H(-)	-8.43619e-05	Trimethoxycinnamyl alcohol acetate	0.354083	0.000182672	0.0344702	0.0142288	0.011383	HMDB0040891; HMDB0041582; HMDB0125455; HMDB0133195; HMDB0133196; HMDB0133197; HMDB0133198; HMDB40891; HMDB41582
HOMO:WT	520	217.086	C13H14O3	-H(-)	0.00149073	Bitalin A	0.339577	0.000182672	0.0344702	0.0189717	0.011383	HMDB0040358; HMDB40358	C08744; C08979; C09006
HOMO:WT	284	169.065	C12H10O	-H(-)	0.000472727	Methyl beta-naphthyl ketone	0.330433	0.000182672	0.0344702	0.0379434	0.011383	HMDB0032412; HMDB0032582; HMDB0034446; HMDB32412; HMDB32582; HMDB34446	C02499; C07733; C14224; C14342	; CHEBI:17043; CHEBI:39258; CHEBI:52364
HOMO:WT	313	177.055	C10H10O3	-H(-)	0.000650977	4-Methoxycinnamic acid	0.320814	0.000246128	0.0357264	0.012781	0.0117979	HMDB0002040; HMDB0030903; HMDB0031055; HMDB0033248; HMDB0038712; HMDB0038965; HMDB0039471; HMDB0062273; HMDB0062729; HMDB0125103; HMDB0125518; HMDB0131168; HMDB0133457; HMDB0133611; HMDB0133612; HMDB0133613; HMDB0133614; HMDB0133615; HMDB0134055; HMDB0135647; HMDB0135649; HMDB0135650; HMDB0135651; HMDB0141076; HMDB0141077; HMDB0141078; HMDB0141782; HMDB02040; HMDB30903; HMDB31055; HMDB33248; HMDB…	C01624; C02666; C10667; C14784; C20327; C20646	; CHEBI:260249; CHEBI:34048; CHEBI:84260
HOMO:WT	1317	407.244	C23H36O6	-H(-)	-2.41572e-05	Asebotoxin II	0.317508	0.00100798	0.0388174	0.013958	0.0128186		C09063
HOMO:WT	787	273.206	C15H30O4	-H(-)	0.000862883	MG(0:0/i-12:0/0:0)	0.312062	0.000768539	0.038164	0.0145124	0.0126028	HMDB0072858; HMDB0072860; HMDB0072863; HMDB0072869; HMDB72858; HMDB72860; HMDB72863; HMDB72869	C13854
HOMO:WT	1725	649.577	C41H78O5	-H(-)	0.000262568	DG(14:0/24:1(15Z)/0:0)	0.303162	0.00100798	0.0388174	0.0128186	0.0128186	HMDB0007036; HMDB0007064; HMDB0007116; HMDB0007144; HMDB0007166; HMDB0007194; HMDB0007223; HMDB0007362; HMDB0007363; HMDB0007390; HMDB0007592; HMDB0007620; HMDB0007792; HMDB0007820; HMDB0055966; HMDB0056020; HMDB0056044; HMDB0056067; HMDB0056068; HMDB0056090; HMDB0056112; HMDB07036; HMDB07064; HMDB07116; HMDB07144; HMDB07166; HMDB07194; HMDB07223; HMDB07362; HMDB07363; HMDB07390; HMDB07592; HMDB0…	C00165	; CHEBI:75470; CHEBI:88393; CHEBI:88476; CHEBI:88484; CHEBI:88516; CHEBI:88707; CHEBI:88792; CHEBI:88958; CHEBI:89004; CHEBI:89224; CHEBI:89407; CHEBI:89630; CHEBI:89834; CHEBI:90044
HOMO:WT	1311	405.151	C28H22O3	-H(-)	-0.00111233	3-(3-hydroxyphenyl)-2-phenyl-4-[(E)-2-phenylethenyl]-2,3-dihydro-1-benzofuran-6-ol	0.2997	0.00058284	0.0379248	0.0134515	0.0125238	HMDB0129161
HOMO:WT	1675	593.514	C37H70O5	-H(-)	0.000661015	DG(14:0/20:1(11Z)/0:0)	0.293226	0.00131494	0.04595	0.015174	0.015174	HMDB0007021; HMDB0007049; HMDB0007101; HMDB0007102; HMDB0007129; HMDB0007157; HMDB0007185; HMDB0007214; HMDB0007357; HMDB0007385; HMDB0055963; HMDB0056016; HMDB0056017; HMDB0056041; HMDB0056065; HMDB07021; HMDB07049; HMDB07101; HMDB07102; HMDB07129; HMDB07157; HMDB07185; HMDB07214; HMDB07357; HMDB07385; HMDB55963; HMDB56016; HMDB56017; HMDB56041; HMDB56065	C00165; C13861	; CHEBI:75447; CHEBI:75466; CHEBI:75868; CHEBI:84418; CHEBI:86346; CHEBI:88454; CHEBI:88527; CHEBI:88787; CHEBI:88797; CHEBI:88944; CHEBI:89027
HOMO:WT	619	237.149	C14H22O3	-H(-)	0.000203774	Geranyl acetoacetate	0.283898	0.000329839	0.037709	0.0146811	0.0124526	HMDB0038256; HMDB0112083; HMDB38256
HOMO:WT	453	205.087	C12H14O3	-H(-)	0.000396499	Ethyl trans-p-methoxycinnamate	0.277947	0.000182672	0.0344702	0.0227661	0.011383	HMDB0030762; HMDB0031729; HMDB0031973; HMDB0032348; HMDB0033594; HMDB0034122; HMDB0034135; HMDB0035071; HMDB0041410; HMDB0127763; HMDB0132972; HMDB0132974; HMDB0132975; HMDB0132976; HMDB0132977; HMDB0132987; HMDB0135898; HMDB30762; HMDB31729; HMDB31973; HMDB32348; HMDB33594; HMDB34122; HMDB34135; HMDB35071; HMDB41410	C04000; C10476; C12458; C14567	; CHEBI:259672
HOMO:WT	1389	429.322	C24H46O6	-H(-)	0.000607322	Sorbitan stearate	0.263625	0.00100798	0.0388174	0.0136546	0.0128186	HMDB0029888; HMDB29888
HOMO:WT	1392	431.17	C23H28O8	-H(-)	0.000795288	(2S,4S,6S)-2-[2-(4-Hydroxy-3-meyhoxyphenyl)ethyl]tetrahydro-6-(4,5-dihydroxy-3-methoxyphenyl)-2H-pyran-4-yl 4-acetate	0.261506	0.000246128	0.0357264	0.0117979	0.0117979	HMDB0030503; HMDB0035865; HMDB30503; HMDB35865	C20196
HOMO:WT	749	265.094	C11H14N4O4	-H(-)	8.10304e-05	8-Oxodeoxycoformycin	0.260426	0.000182672	0.0344702	0.0162615	0.011383		C02957
HOMO:WT	1728	651.593	C41H80O5	-H(-)	0.000773455	DG(14:0/24:0/0:0)	0.25966	0.000439639	0.037709	0.0124526	0.0124526	HMDB0007035; HMDB0007115; HMDB0007165; HMDB0007361; HMDB0007591; HMDB0007791; HMDB0055958; HMDB0056012; HMDB0056037; HMDB0093313; HMDB0093314; HMDB0093315; HMDB0093316; HMDB0093317; HMDB0093318; HMDB0093419; HMDB0093420; HMDB0093421; HMDB0093422; HMDB0093692; HMDB0093693; HMDB0093694; HMDB0093695; HMDB0093696; HMDB0093697; HMDB0093844; HMDB0093845; HMDB0093846; HMDB0093847; HMDB0093848; HMDB00938…		; CHEBI:87234; CHEBI:88518; CHEBI:88793; CHEBI:89002; CHEBI:89402; CHEBI:90045
HOMO:WT	1676	593.552	C38H74O4	-H(-)	-0.000744853	Ethylene glycol distearate	0.257345	0.000768539	0.038164	0.0126028	0.0126028	HMDB0032260; HMDB32260
HOMO:WT	231	157.066	C11H10O	-H(-)	0.000347166	2-Methoxynaphthalene	0.256125	0.00058284	0.0379248	0.015133	0.0125238	HMDB0032861; HMDB0060303; HMDB0060322; HMDB32861; HMDB60303; HMDB60322	C02909; C14089	; CHEBI:27615; CHEBI:38137
HOMO:WT	1593	523.452	C36H60O2	-H(-)	0.000472228	Retinyl palmitate	0.252694	0.000439639	0.037709	0.0136978	0.0124526	HMDB0003648; HMDB0060338; HMDB0062280; HMDB03648; HMDB60338; HMDB62280	C02588; C03455	CHEBI:16254; CHEBI:17616
HOMO:WT	1315	407.139	C20H25ClN2O5	-H(-)	-0.00100656	Amlodipine	0.251523	0.00100798	0.0388174	0.0142753	0.0128186	HMDB0005018; HMDB05018	C06825	CHEBI:2668
HOMO:WT	1307	403.357	C27H48O2	-H(-)	0.000992384	3a,7a-Dihydroxy-5b-cholestane	0.249757	0.000439639	0.037709	0.0152198	0.0124526	HMDB0006893; HMDB0031035; HMDB0036844; HMDB06893; HMDB31035; HMDB36844	C05424; C05452	; CHEBI:1258594; CHEBI:28047
HOMO:WT	301	173.059	C11H10O2	-H(-)	0.00145618	Menadiol	0.233949	0.000182672	0.0344702	0.0284576	0.011383	HMDB0031845; HMDB0032727; HMDB31845; HMDB32727	C07126; C12344; C14084
HOMO:WT	1381	425.306	C28H42O3	-H(-)	0.000545674	13''-Hydroxy-gamma-tocotrienol	0.229309	0.00170625	0.0473484	0.0158692	0.0156358	HMDB0012562; HMDB0036304; HMDB12562; HMDB36304
HOMO:WT	192	147.081	C10H12O	-H(-)	0.000170624	Cuminaldehyde	0.219231	0.000182672	0.0344702	0.0569151	0.011383	HMDB0002214; HMDB0030837; HMDB0031616; HMDB0032014; HMDB0032015; HMDB0032016; HMDB0032017; HMDB0032140; HMDB0033382; HMDB0034121; HMDB0059845; HMDB0133593; HMDB0133746; HMDB02214; HMDB30837; HMDB31616; HMDB32014; HMDB32015; HMDB32016; HMDB32017; HMDB32140; HMDB33382; HMDB34121; HMDB59845	C06577; C10428; C10452; C14309; C17965	; CHEBI:28671; CHEBI:992716
HOMO:WT	183	145.051	C6H10O4	-H(-)	-0.000525735	2-Methylglutaric acid	0.214641	0.000768539	0.038164	0.0159636	0.0126028	HMDB0000422; HMDB0000448; HMDB0000752; HMDB0000858; HMDB0002074; HMDB0002173; HMDB0004862; HMDB0006854; HMDB0006900; HMDB0033837; HMDB00422; HMDB00448; HMDB0061930; HMDB00752; HMDB00858; HMDB02074; HMDB02173; HMDB04862; HMDB06854; HMDB06900; HMDB33837; HMDB61930	C00659; C00772; C00966; C01053; C04237; C06006; C06104; C06762; C13811; C14463; C16272	; CHEBI:27681; CHEBI:30832; CHEBI:68566; CHEBI:68567; CHEBI:86396; CHEBI:86537; CHEBI:89760
HOMO:WT	1518	484.144	C25H27NO7S	-H(-)	-0.000767369	Ketotifen-N-glucuronide	0.198672	0.00058284	0.0379248	0.0125238	0.0125238	HMDB0060596; HMDB60596
HOMO:WT	116	127.041	C6H8O3	-H(-)	-0.000607304	Dihydro-4,4-dimethyl-2,3-furandione	0.196287	0.000246128	0.0357264	0.013943	0.0117979	HMDB0031303; HMDB0031306; HMDB0031847; HMDB0033285; HMDB0033517; HMDB0038072; HMDB0040594; HMDB0040732; HMDB31303; HMDB31306; HMDB31847; HMDB33285; HMDB33517; HMDB38072; HMDB40594; HMDB40732	C01125; C06719; C06761; C11354; C20240; C20443; C20717	; CHEBI:76247
HOMO:WT	77	115.04	C5H8O3	-H(-)	-0.000180436	Ketovaline	0.195586	0.00058284	0.0379248	0.0157909	0.0125238	HMDB0000019; HMDB0000310; HMDB0000720; HMDB0001865; HMDB00019; HMDB0003771; HMDB0004260; HMDB0012233; HMDB0029172; HMDB00310; HMDB0031643; HMDB0034466; HMDB00720; HMDB0128916; HMDB0128917; HMDB0128943; HMDB0129096; HMDB0129097; HMDB0129098; HMDB0132477; HMDB01865; HMDB03771; HMDB04260; HMDB12233; HMDB29172; HMDB31643; HMDB34466	C00141; C02233; C03273; C06255	; CHEBI:16530; CHEBI:33033; CHEBI:37079; CHEBI:39153; CHEBI:45630
HOMO:WT	1352	415.357	C28H48O2	-H(-)	0.000930672	Gamma-Tocopherol	0.181732	0.000768539	0.038164	0.0129435	0.0126028	HMDB0001492; HMDB0002634; HMDB0006335; HMDB0012112; HMDB0012173; HMDB0034253; HMDB0034401; HMDB01492; HMDB02634; HMDB06335; HMDB12112; HMDB12173; HMDB34253; HMDB34401	C02483; C14152; C15789; C15795; C15797; C15883	; CHEBI:298402; CHEBI:47771
HOMO:WT	1259	389.27	C24H38O4	-H(-)	-0.000290038	12-Ketodeoxycholic acid	0.165857	0.00170625	0.0473484	0.016613	0.0156358	HMDB0000328; HMDB0000460; HMDB0000467; HMDB0000503; HMDB0012866; HMDB00328; HMDB0041454; HMDB00460; HMDB00467; HMDB00503; HMDB0062742; HMDB0062796; HMDB12866; HMDB41454; HMDB62742; HMDB62796	C03690; C11637; C14227; C14577; C15375	; CHEBI:803536; CHEBI:88097; CHEBI:88104
HOMO:WT	1031	329.234	C18H34O5	-H(-)	-0.000967586	9,12,13-TriHOME	0.151891	0.000768539	0.038164	0.0136831	0.0126028	HMDB0004708; HMDB0004710; HMDB0030936; HMDB0038555; HMDB04708; HMDB04710; HMDB30936; HMDB38555	C14833; C14835; C14837	; CHEBI:34506
HOMO:WT	296	172.061	C7H11NO4	-H(-)	0.000292992	Acetyl-Glu-semialdehyde	-0.138604	0.00170625	0.0473484	0.0186532	0.0156358	HMDB0006488; HMDB06488	C01250; C12121; C17366	CHEBI:16319
HOMO:WT	1255	387.129	C17H24O10	-H(-)	0.00035216	Secologanin	-0.156704	0.00131494	0.04595	0.0157576	0.015174		C01852; C09781; C09802
HOMO:WT	1719	644.321	C30H51N3O10S	-H(-)	0.00110847	S-(11-hydroxy-9-deoxy-delta12-PGD2)-glutathione	-0.177625	0.00100798	0.0388174	0.0130857	0.0128186	HMDB0013055; HMDB0013059; HMDB13055; HMDB13059
HOMO:WT	1237	382.135	C14H25NO11	-H(-)	0.000967897	N-Acetyllactosamine	-0.18276	0.000439639	0.037709	0.0161151	0.0124526	HMDB0001542; HMDB0006535; HMDB0006575; HMDB0006583; HMDB01542; HMDB06535; HMDB06575; HMDB06583	C00611; C06372; C07278; C19784	; CHEBI:16153; CHEBI:27707
HOMO:WT	1710	632.206	C23H39NO19	-H(-)	-0.00172123	3''-Sialyllactose	-0.186401	0.00100798	0.0388174	0.0133641	0.0128186	HMDB0000825; HMDB0006569; HMDB0006626; HMDB00825; HMDB06569; HMDB06626
HOMO:WT	1093	345.118	C15H22O9	-H(-)	0.00076658	Di-O-methylcrenatin	-0.186487	0.000768539	0.038164	0.013303	0.0126028	HMDB0032742; HMDB0035057; HMDB0036562; HMDB0040601; HMDB0040602; HMDB0041189; HMDB32742; HMDB35057; HMDB36562; HMDB40601; HMDB40602; HMDB41189	C09771; C11671
HOMO:WT	1386	429.154	C23H26O8	-H(-)	0.0014922	Cubebinone	-0.187815	0.000439639	0.037709	0.0144188	0.0124526	HMDB0033259; HMDB0033277; HMDB0038931; HMDB33259; HMDB33277; HMDB38931	C10884
HOMO:WT	1183	369.098	C20H18O7	-H(-)	-8.23551e-05	8''-Episesaminone	-0.210814	0.00170625	0.0473484	0.0171489	0.0156358	HMDB0031941; HMDB0034119; HMDB0035527; HMDB0036555; HMDB0038398; HMDB0038900; HMDB0038932; HMDB0039731; HMDB0039732; HMDB0132502; HMDB0132503; HMDB0137144; HMDB31941; HMDB34119; HMDB35527; HMDB36555; HMDB38398; HMDB38900; HMDB38932; HMDB39731; HMDB39732	C10887; C20452
HOMO:WT	1215	378.097	C13H21N3O8S	-H(-)	0.0005248	S-Lactoylglutathione	-0.226008	0.00170625	0.0473484	0.0168767	0.0156358	HMDB0001066; HMDB0062624; HMDB01066; HMDB62624	C03451	; CHEBI:15694; CHEBI:57474
HOMO:WT	991	319.119	C17H20O6	-H(-)	0.00011752	Mycophenolic acid	-0.227171	0.000768539	0.038164	0.0140855	0.0126028	HMDB0015159; HMDB0030742; HMDB0037321; HMDB0130121; HMDB0130122; HMDB0130123; HMDB0130124; HMDB15159; HMDB30742; HMDB37321	C06079; C09298; C09373; C20380	; CHEBI:168396; CHEBI:475114
HOMO:WT	653	245.115	C10H18N2O5	-H(-)	-0.000224224	L-beta-aspartyl-L-leucine	-0.234175	0.00100798	0.0388174	0.014955	0.0128186	HMDB0011166; HMDB0011172; HMDB0028756; HMDB0028757; HMDB0028832; HMDB0028903; HMDB0028925; HMDB0029126; HMDB0029162; HMDB0059717; HMDB11166; HMDB11172; HMDB28756; HMDB28757; HMDB28832; HMDB28903; HMDB28925; HMDB29126; HMDB29162; HMDB59717	C19972; C20424	; CHEBI:68846; CHEBI:68848
HOMO:WT	382	192.052	C7H7N5O2	-H(-)	0.000530082	Toxoflavine	-0.245927	0.000768539	0.038164	0.0154486	0.0126028		C16789
HOMO:WT	349	185.057	C7H10N2O4	-H(-)	0.000229304	Pyroglutamylglycine	-0.247818	0.00131494	0.04595	0.0163879	0.015174	HMDB0061890; HMDB61890	C13672
HOMO:WT	581	229.083	C9H14N2O5	-H(-)	-9.92281e-05	Aspartyl-L-proline	-0.25091	0.00100798	0.0388174	0.0153198	0.0128186	HMDB0002335; HMDB0028761; HMDB0029013; HMDB0029756; HMDB0031701; HMDB0039110; HMDB02335; HMDB28761; HMDB29013; HMDB29756; HMDB31701; HMDB39110
HOMO:WT	643	243.098	C10H16N2O5	-H(-)	0.000923357	Glutamylproline	-0.254917	0.00058284	0.0379248	0.0145277	0.0125238	HMDB0028827; HMDB0028864; HMDB0029016; HMDB0029157; HMDB0029439; HMDB28827; HMDB28864; HMDB29016; HMDB29157; HMDB29439		; CHEBI:73508
HOMO:WT	1681	602.283	C29H41N5O9	-H(-)	-9.29592e-05	Neocasomorphin (1-5)	-0.260179	0.00170625	0.0473484	0.0156358	0.0156358	HMDB0060144; HMDB60144
HOMO:WT	45	102.02	C3H5NO3	-H(-)	2.18025e-05	Pyruvate oxime	-0.272272	0.00170625	0.0473484	0.0193315	0.0156358	HMDB0002455; HMDB0011602; HMDB02455; HMDB11602	C02193; C11822; C20249	; CHEBI:17740
HOMO:WT	677	250.093	C9H17NO7	-H(-)	0.000556082	Muramic acid	-0.27259	0.00170625	0.0473484	0.0177206	0.0156358	HMDB0003254; HMDB0038662; HMDB03254; HMDB38662	C06470	; CHEBI:28118
HOMO:WT	976	316.116	C12H19N3O7	-H(-)	-0.00105136	N-(1-Deoxy-1-fructosyl)histidine	-0.285018	0.00170625	0.0473484	0.0174301	0.0156358	HMDB0037839; HMDB37839
HOMO:WT	810	278.104	C14H17NO5	-H(-)	-0.000475004	Niazirin	-0.29622	0.000182672	0.0344702	0.0126478	0.011383	HMDB0032807; HMDB32807
HOMO:WT	1668	584.272	C29H39N5O8	-H(-)	0.00091057	Tigecycline	-0.299329	0.000439639	0.037709	0.0130456	0.0124526	HMDB0014700; HMDB14700	C12012	CHEBI:149836
HOMO:WT	977	316.121	C17H20ClN3O	-H(-)	0.000949919	Triticonazole	-0.306001	0.00058284	0.0379248	0.0139689	0.0125238		C18815
HOMO:WT	353	186.077	C8H13NO4	-H(-)	-0.000171297	2-Keto-6-acetamidocaproate	-0.310281	0.00100798	0.0388174	0.0157028	0.0128186	HMDB0012150; HMDB12150	C03682; C05548; C11842; C12988	CHEBI:28376
HOMO:WT	509	215.033	C5H13O7P	-H(-)	-0.000211642	2-C-Methyl-D-erythritol 4-phosphate	-0.349661	0.000768539	0.038164	0.0149659	0.0126028		C11434
HOMO:WT	83	116.072	C5H11NO2	-H(-)	3.85309e-05	Valine; Betaine	-0.358217	0.00170625	0.0473484	0.0189863	0.0156358	HMDB0000043; HMDB0000883; HMDB0001382; HMDB0002141; HMDB0003355; HMDB00043; HMDB0013716; HMDB0015550; HMDB0034366; HMDB00883; HMDB01382; HMDB02141; HMDB03355; HMDB13716; HMDB15550; HMDB34366	C00183; C00431; C00719; C01799; C01826; C03571; C06417; C07457; C15987; C16436	; CHEBI:15887; CHEBI:16414; CHEBI:17750; CHEBI:2691; CHEBI:28804; CHEBI:55344
HOMO:WT	510	215.067	C8H12N2O5	-H(-)	0.000730123	8-Hydroxyalanylclavam	-0.363738	0.000439639	0.037709	0.0182638	0.0124526		C17359
HOMO:WT	986	318.087	C9H23NO7P2	-H(-)	0.000837078	Ibandronate	-0.423832	0.00100798	0.0388174	0.0146072	0.0128186	HMDB0014848; HMDB14848
HOMO:WT	1290	399.326	C27H44O2	-H(-)	0.000545024	7-Ketocholesterol	-0.518366	0.00170625	0.0473484	0.0161096	0.0156358	HMDB0000501; HMDB0001331; HMDB0001993; HMDB0003550; HMDB0005997; HMDB0006721; HMDB0006722; HMDB0015504; HMDB0034328; HMDB0035585; HMDB0036012; HMDB0039871; HMDB00501; HMDB0060131; HMDB0060132; HMDB01331; HMDB01993; HMDB03550; HMDB05997; HMDB06721; HMDB06722; HMDB15504; HMDB34328; HMDB35585; HMDB36012; HMDB39871; HMDB60131; HMDB60132	C01561; C05455; C15632; C19662; C20143	; CHEBI:17899; CHEBI:17933; CHEBI:31186
HOMO:WT	1278	396.145	C22H23NO6	-H(-)	0.000339536	Simulansamide	-0.565117	0.00131494	0.04595	0.0154603	0.015174	HMDB0030435; HMDB30435	C15689
HOMO:WT	1260	391.086	C19H20O7S	-H(-)	-0.000104389	{4-[(E)-2-{3,5-dihydroxy-4-[(1E)-3-hydroxy-3-methylbut-1-en-1-yl]phenyl}ethenyl]phenyl}oxidanesulfonic acid	-0.585268	0.00170625	0.0473484	0.0163574	0.0156358	HMDB0128999; HMDB0129004; HMDB0129012; HMDB0129018; HMDB0129023; HMDB0129026; HMDB0129027
HOMO:WT	317	178.072	C6H13NO5	-H(-)	-4.72813e-05	Hexosamine (also called D-glucosamine)	-0.61103	0.00170625	0.0473484	0.0183316	0.0156358	HMDB0001514; HMDB0002030; HMDB0006479; HMDB0015410; HMDB0030091; HMDB01514; HMDB02030; HMDB06479; HMDB15410; HMDB30091	C00329; C01214; C02262; C03570; C06763; C08349; C12212; C17578	; CHEBI:24103; CHEBI:28393; CHEBI:47977
HOMO:WT	570	227.104	C10H16N2O4	-H(-)	-3.58973e-05	Prolylhydroxyproline	-0.64782	0.000439639	0.037709	0.0171223	0.0124526	HMDB0006695; HMDB0028871; HMDB0029018; HMDB0040573; HMDB0094651; HMDB06695; HMDB28871; HMDB29018; HMDB40573; HMDB94651	C13733	; CHEBI:132991; CHEBI:74767
HOMO:WT	235	158.082	C7H13NO3	-H(-)	2.02017e-05	2-Methylbutyrylglycine	-0.704348	0.00100798	0.0388174	0.0161054	0.0128186	HMDB0000339; HMDB0000678; HMDB0000927; HMDB0011757; HMDB0012154; HMDB0012175; HMDB0029230; HMDB0029409; HMDB0029412; HMDB0031345; HMDB00339; HMDB0036384; HMDB0038593; HMDB0038625; HMDB0061678; HMDB00678; HMDB00927; HMDB11757; HMDB12154; HMDB12175; HMDB29230; HMDB29409; HMDB29412; HMDB31345; HMDB36384; HMDB38593; HMDB38625; HMDB61678	C02636; C03087; C08269; C10151; C10850	; CHEBI:2024; CHEBI:57885; CHEBI:70830; CHEBI:70984; CHEBI:85534; CHEBI:86366
HOMO:WT	1400	433.331	C27H46O4	-H(-)	0.00119094	3alpha,7alpha-Dihydroxycoprostanic acid	-0.729348	0.00058284	0.0379248	0.0129711	0.0125238	HMDB0000359; HMDB0001974; HMDB0003533; HMDB0006263; HMDB00359; HMDB0062208; HMDB01974; HMDB03533; HMDB06263; HMDB62208	C01301; C04554	; CHEBI:16466; CHEBI:16577; CHEBI:63848
HOMO:WT	448	204.124	C9H19NO4	-H(-)	0.000110213	Pantothenol	-1.24604	0.00131494	0.04595	0.0160666	0.015174	HMDB0004231; HMDB04231	C05944	CHEBI:895821
HOMO:WT	1466	461.239	C22H38O10	-H(-)	2.96145e-05	Neryl rhamnosyl-glucoside	0.307704	0.00220222	0.0539687	0.0182972	0.017822	HMDB0029349; HMDB0030422; HMDB29349; HMDB30422
HOMO:WT	835	282.171	C15H25NO4	-H(-)	0.000117947	alpha-Hydroxymetoprolol	0.262316	0.00220222	0.0539687	0.0190596	0.017822	HMDB0060994; HMDB60994	C10263
HOMO:WT	620	237.185	C15H26O2	-H(-)	0.000554607	Geranyl 3-methylbutanoate	0.231143	0.00220222	0.0539687	0.0193281	0.017822	HMDB0029350; HMDB0030428; HMDB0031383; HMDB0031384; HMDB0032054; HMDB0032209; HMDB0032291; HMDB0032343; HMDB0033228; HMDB0034673; HMDB0035287; HMDB0035887; HMDB0036032; HMDB0036730; HMDB0036880; HMDB0037195; HMDB0037279; HMDB0037284; HMDB0038136; HMDB0038138; HMDB0038196; HMDB0038197; HMDB0038247; HMDB0038248; HMDB0038250; HMDB0039130; HMDB0039745; HMDB0040273; HMDB0040281; HMDB0041589; HMDB29350…	C09632; C09652; C09653; C09722; C16773; C16774; C16920; C17427
HOMO:WT	1707	628.367	C39H51NO6	-H(-)	-0.00242602	Janthitrem G	-0.165237	0.00220222	0.0539687	0.0180565	0.017822	HMDB0030531; HMDB30531
HOMO:WT	1129	353.089	C16H18O9	-H(-)	-0.000955124	Biflorin	-0.210771	0.00220222	0.0539687	0.0185445	0.017822	HMDB0002336; HMDB0003164; HMDB0029278; HMDB0030652; HMDB0030653; HMDB0032849; HMDB0040632; HMDB0040690; HMDB0127978; HMDB0133309; HMDB0133659; HMDB0133660; HMDB0133662; HMDB0133663; HMDB0133665; HMDB0133666; HMDB0133668; HMDB0133672; HMDB0135667; HMDB0135670; HMDB0135679; HMDB0135680; HMDB02336; HMDB03164; HMDB29278; HMDB30652; HMDB30653; HMDB32849; HMDB40632; HMDB40690	C00852; C01527; C08996; C17147	; CHEBI:16112; CHEBI:563990; CHEBI:75489; CHEBI:75491
HOMO:WT	376	191.056	C7H12O6	-H(-)	0.000510121	Quinic acid	-0.264244	0.00220222	0.0539687	0.0198883	0.017822	HMDB0003072; HMDB03072	C00296; C01295; C06746; C12113	CHEBI:17521
HOMO:WT	987	318.093	C11H17N3O8	-H(-)	0.000877731	Tetrodotoxin	-0.3198	0.00220222	0.0539687	0.0187985	0.017822		C11692
HOMO:WT	507	214.109	C10H17NO4	-H(-)	-6.37329e-05	Propenoylcarnitine	-0.351819	0.00220222	0.0539687	0.0196042	0.017822	HMDB0013124; HMDB0094732; HMDB0094733; HMDB0094734; HMDB0094735; HMDB0094736; HMDB0094737; HMDB0094738; HMDB0094739; HMDB0094740; HMDB0094741; HMDB0094742; HMDB0094743; HMDB0094744; HMDB0094745; HMDB0094746; HMDB0094747; HMDB0094748; HMDB0094749; HMDB0094750; HMDB0094751; HMDB0094752; HMDB0094753; HMDB0094754; HMDB0094755; HMDB0094756; HMDB0094757; HMDB0094758; HMDB0094759; HMDB0094760; HMDB00947…	C12027
HOMO:WT	1759	692.45	C35H68NO10P	-H(-)	0.00085866	PS(14:0/15:0)	-0.533694	0.00220222	0.0539687	0.017822	0.017822	HMDB0112273; HMDB0112320
HOMO:WT	1726	649.613	C42H82O4	-H(-)	0.000638953	2S,3R-Didecanoyl-docosane-2,3-diol	0.32854	0.00282727	0.0599445	0.0200203	0.0197954		C13822
HOMO:WT	1693	613.374	C36H54O8	-H(-)	0.000152982	Synaptolepis factor K1	0.299983	0.00282727	0.0599445	0.0202505	0.0197954		C09192
HOMO:WT	1037	331.228	C21H32O3	-H(-)	8.5075e-05	16-a-Hydroxypregnenolone	0.252713	0.00282727	0.0599445	0.0207269	0.0197954	HMDB0000315; HMDB0000363; HMDB0003851; HMDB0004026; HMDB0011653; HMDB0031462; HMDB00315; HMDB0033918; HMDB00363; HMDB0060407; HMDB0060424; HMDB0062609; HMDB03851; HMDB04026; HMDB11653; HMDB31462; HMDB33918; HMDB60407; HMDB60424; HMDB62609	C04518; C05138; C05485; C06390; C07393; C13803; C15011; C15022; C15355; C15384; C15401; C15405; C18038; C18040	; CHEBI:16418; CHEBI:28043; CHEBI:28750; CHEBI:771; CHEBI:81468; CHEBI:86384
HOMO:WT	1878	919.49	C45H76O19	-H(-)	0.000442169	Asparagoside E	0.207052	0.00282727	0.0599445	0.0197954	0.0197954	HMDB0031838; HMDB0034187; HMDB0036484; HMDB0039485; HMDB31838; HMDB34187; HMDB36484; HMDB39485	C08904
HOMO:WT	401	196.061	C9H11NO4	-H(-)	0.00041491	Dihydroxy-Phe	-0.146452	0.00282727	0.0599445	0.0220224	0.0197954	HMDB0000181; HMDB0000609; HMDB00181; HMDB0038336; HMDB0038750; HMDB00609; HMDB38336; HMDB38750	C00355; C03004; C19715	; CHEBI:15765; CHEBI:28089; CHEBI:49168
HOMO:WT	944	307.154	C17H24O5	-H(-)	0.000784474	ACRL Toxin II	-0.16302	0.00282727	0.0599445	0.0212264	0.0197954	HMDB0030496; HMDB0035724; HMDB0036489; HMDB30496; HMDB35724; HMDB36489	C09483; C09638
HOMO:WT	1575	516.126	C25H25O12	-H(-)	0.00162584	Vitisin B	-0.183901	0.00282727	0.0599445	0.0204859	0.0197954	HMDB0036825; HMDB36825
HOMO:WT	209	152.002	C3H7NO4S	-H(-)	0.000151234	3-Sulfinoalanine	-0.232622	0.00282727	0.0599445	0.0223011	0.0197954	HMDB0000996; HMDB0060179; HMDB00996; HMDB60179	C00606	CHEBI:16345; CHEBI:41721
HOMO:WT	50	105.019	C3H6O4	-H(-)	0.000119252	D-Glyceric acid	-0.239935	0.00282727	0.0599445	0.022587	0.0197954	HMDB0000139; HMDB0006372; HMDB00139; HMDB0031818; HMDB06372; HMDB31818	C00258	; CHEBI:32398; CHEBI:74324
HOMO:WT	803	276.073	C11H11N5O4	-H(-)	0.000668914	trans-2-[(Dimethylamino)methylimino]-5-[2-(5-nitro-2- furyl)-vinyl]-1,3,4-oxadiazole	-0.24441	0.00282727	0.0599445	0.0214852	0.0197954		C19232
HOMO:WT	1027	328.151	C14H23N3O6	-H(-)	6.45728e-05	Valclavam	-0.505012	0.00282727	0.0599445	0.0209737	0.0197954		C06668
HOMO:WT	597	232.083	C10H19NOS2	-H(-)	0.000895988	Hirsutin	-0.799302	0.00282727	0.0599445	0.0217505	0.0197954	HMDB0035923; HMDB35923		; CHEBI:91152
HOMO:WT	1312	406.128	C15H25N3O8S	-H(-)	0.00103502	gamma-L-Glutamyl-gamma-L-glutamyl-L-methionine	0.259106	0.00361051	0.0674558	0.0224986	0.0222758	HMDB0038674; HMDB0129422; HMDB0129423; HMDB38674
HOMO:WT	1475	465.14	C22H26O11	-H(-)	0.000198301	Agnuside	0.243584	0.00361051	0.0674558	0.0222758	0.0222758	HMDB0036561; HMDB0126687; HMDB0126714; HMDB0127780; HMDB0127781; HMDB0132675; HMDB36561	C09765
HOMO:WT	272	167.071	C9H12O3	-H(-)	0.000568016	2,6-Dimethoxy-4-methylphenol	0.235437	0.00361051	0.0674558	0.0247237	0.0222758	HMDB0029680; HMDB0030472; HMDB0030473; HMDB0032252; HMDB0032921; HMDB0037729; HMDB0038925; HMDB0059963; HMDB0125521; HMDB0125531; HMDB0125541; HMDB0126600; HMDB0131223; HMDB29680; HMDB30472; HMDB30473; HMDB32252; HMDB32921; HMDB37729; HMDB38925; HMDB59963		; CHEBI:1222143; CHEBI:31038; CHEBI:446746
HOMO:WT	272	167.071	C5H15NO3P	-H(-)	0.000870716	N-Trimethyl-2-aminoethylphosphonate	0.235437	0.00361051	0.0674558	0.0247237	0.0222758		C06459
HOMO:WT	283	169.049	C8H10O4	-H(-)	0.00130725	3,4-Dihydroxyphenylglycol	0.183937	0.00361051	0.0674558	0.024455	0.0222758	HMDB0000318; HMDB0005870; HMDB00318; HMDB0032966; HMDB0038760; HMDB0038761; HMDB0059756; HMDB0132906; HMDB0132907; HMDB0133971; HMDB0133972; HMDB0133982; HMDB05870; HMDB32966; HMDB38760; HMDB38761; HMDB59756	C05576; C06720; C06729; C06731; C07123; C16804; C19495	; CHEBI:1387; CHEBI:89898
HOMO:WT	113	126.056	C6H9NO2	-H(-)	-9.38907e-05	(S)-2,3,4,5-Tetrahydropyridine-2-carboxylate	-0.160429	0.00361051	0.0674558	0.0249984	0.0222758	HMDB0001084; HMDB0012130; HMDB0029434; HMDB0059657; HMDB0062589; HMDB0062778; HMDB01084; HMDB12130; HMDB29434; HMDB59657; HMDB62589; HMDB62778	C00450; C04092; C08268; C08292; C10149; C13694	; CHEBI:16187; CHEBI:16987; CHEBI:30912; CHEBI:49014; CHEBI:49015
HOMO:WT	1055	335.129	C21H20O4	-H(-)	-4.55417e-05	Licoagrochalcone B	-0.219762	0.00361051	0.0674558	0.0227259	0.0222758	HMDB0035501; HMDB0039609; HMDB0125853; HMDB35501; HMDB39609
HOMO:WT	660	246.061	C9H13NO7	-H(-)	0.000464754	N-Succinyl-L-glutamate	-0.225248	0.00361051	0.0674558	0.023436	0.0222758		C05931
HOMO:WT	368	189.04	C7H10O6	-H(-)	0.000223112	3-Dehydroquinate	-0.228048	0.00361051	0.0674558	0.0236827	0.0222758	HMDB0012710; HMDB0059927; HMDB0240294; HMDB12710; HMDB59927	C00944; C04049; C05601; C06201	; CHEBI:17947
HOMO:WT	355	187.007	C7H8O4S	-H(-)	-5.70377e-05	p-Cresol sulfate	-0.312236	0.00361051	0.0674558	0.024192	0.0222758	HMDB0011635; HMDB0034782; HMDB0059933; HMDB11635; HMDB34782; HMDB59933	C06678	; CHEBI:82914
HOMO:WT	662	246.099	C10H17NO6	-H(-)	-0.000715106	Malonylcarnitine	-0.314608	0.00361051	0.0674558	0.0231944	0.0222758	HMDB0002095; HMDB0033699; HMDB0062592; HMDB02095; HMDB33699; HMDB62592	C01594; C19976	; CHEBI:16441; CHEBI:85470; CHEBI:86047
HOMO:WT	666	247.119	C11H20O6	-H(-)	8.15184e-05	Prenyl glucoside	-0.36458	0.00361051	0.0674558	0.0229578	0.0222758	HMDB0031876; HMDB0033064; HMDB31876; HMDB33064	C09808
HOMO:WT	366	188.093	C8H15NO4	-H(-)	0.000139877	N-Methylcalystegine B2	-0.777388	0.00361051	0.0674558	0.0239347	0.0222758	HMDB0036604; HMDB0062181; HMDB0094718; HMDB0094719; HMDB0094720; HMDB0094721; HMDB0094722; HMDB36604; HMDB62181; HMDB94718; HMDB94719; HMDB94720; HMDB94721; HMDB94722	C02256; C06326; C10124; C10132; C11843
HOMO:WT	1376	423.289	C21H45O6P	-H(-)	-0.000906901	LysoPA(18:0e/0:0)	0.439676	0.00458639	0.0752567	0.0252918	0.0248519	HMDB0011144; HMDB11144
HOMO:WT	1272	393.373	C26H50O2	-H(-)	0.00040727	C26:1	0.436862	0.00458639	0.0752567	0.0255176	0.0248519	HMDB0035215; HMDB0035549; HMDB0035550; HMDB0035551; HMDB0035552; HMDB0035553; HMDB0035554; HMDB0062452; HMDB35215; HMDB35549; HMDB35550; HMDB35551; HMDB35552; HMDB35553; HMDB35554; HMDB62452		; CHEBI:77525
HOMO:WT	1487	469.136	C21H26O12	-H(-)	-0.000878164	Plumieride	0.361884	0.00458639	0.0752567	0.0250699	0.0248519		C09797
HOMO:WT	224	155.107	C9H16O2	-H(-)	0.000350401	C9:1	0.28658	0.00458639	0.0752567	0.0280193	0.0248519	HMDB0004362; HMDB0031263; HMDB0031271; HMDB0031514; HMDB0031531; HMDB0032265; HMDB0032307; HMDB0032413; HMDB0032491; HMDB0033167; HMDB0034716; HMDB0035307; HMDB0036208; HMDB0036222; HMDB0037023; HMDB0037496; HMDB0037618; HMDB0037629; HMDB0038272; HMDB0038275; HMDB0039736; HMDB0039794; HMDB0040210; HMDB0059728; HMDB0059817; HMDB0059840; HMDB0059894; HMDB0060286; HMDB04362; HMDB31263; HMDB31271; HM…	C02445; C08471; C08501	; CHEBI:206353; CHEBI:58968
HOMO:WT	709	257.077	C10H14N2O6	-H(-)	0.000681184	Ribothymidine	0.27547	0.00458639	0.0752567	0.0262199	0.0248519	HMDB0000884; HMDB0002331; HMDB0004813; HMDB00884; HMDB02331; HMDB04813	C05131; C16744	; CHEBI:45996; CHEBI:89487
HOMO:WT	499	213.058	C10H14O3S	-H(-)	0.00120438	Ethyl 3-[(2-furanylmethyl)thio]propanoate	0.207339	0.00458639	0.0752567	0.02671	0.0248519	HMDB0040055; HMDB40055
HOMO:WT	280	168.103	C9H15NO2	-H(-)	-0.000284861	Homoarecoline	-0.188813	0.00458639	0.0752567	0.0274805	0.0248519	HMDB0038321; HMDB38321	C17730
HOMO:WT	234	158.046	C6H9NO4	-H(-)	-3.47237e-05	L-2-Amino-4-methylenepentanedioic acid	-0.189059	0.00458639	0.0752567	0.0277473	0.0248519	HMDB0029433; HMDB0034442; HMDB29433; HMDB34442	C00651; C03623	; CHEBI:48029
HOMO:WT	800	275.125	C11H20N2O6	-H(-)	-0.000383107	Saccharopine	-0.19118	0.00458639	0.0752567	0.0259815	0.0248519	HMDB0000279; HMDB00279; HMDB0062698; HMDB62698	C00449	; CHEBI:16927; CHEBI:57951
HOMO:WT	316	178.051	C9H9NO3	-H(-)	6.05128e-06	Hippurate	-0.228505	0.00458639	0.0752567	0.0272188	0.0248519	HMDB0000714; HMDB0000992; HMDB0012884; HMDB0032398; HMDB0032595; HMDB0062583; HMDB00714; HMDB00992; HMDB12884; HMDB32398; HMDB32595; HMDB62583	C01586; C06332; C06339; C19569	; CHEBI:18089; CHEBI:606565; CHEBI:66951; CHEBI:838058
HOMO:WT	1771	715.371	C39H56O12	-H(-)	-0.001322	Spinoside A	-0.240577	0.00458639	0.0752567	0.0248519	0.0248519		C08809
HOMO:WT	1226	380.121	C14H23NO11	-H(-)	-0.000764475	N-Acetyl-9-O-lactoylneuraminic acid	-0.264274	0.00458639	0.0752567	0.0257475	0.0248519	HMDB0000768; HMDB00768
HOMO:WT	418	199.007	C8H8O4S	-H(-)	2.10957e-05	4-Vinylphenol sulfate	-0.297827	0.00458639	0.0752567	0.026962	0.0248519	HMDB0062775; HMDB0124988; HMDB62775		; CHEBI:82931
HOMO:WT	544	222.077	C11H13NO4	-H(-)	0.000301132	N-Acetyl-L-tyrosine	-0.311455	0.00458639	0.0752567	0.0264627	0.0248519	HMDB0000866; HMDB0013068; HMDB00866; HMDB0094723; HMDB0094724; HMDB0094725; HMDB0094726; HMDB0094727; HMDB13068; HMDB94723; HMDB94724; HMDB94725; HMDB94726; HMDB94727	C01657; C14433; C18953	; CHEBI:21563
HOMO:WT	708	257.062	C10H14N2O4S	-H(-)	-0.0014406	Northienamycin	0.324872	0.00579536	0.0775592	0.0277794	0.0256122		C17369
HOMO:WT	524	217.18	C12H26O3	-H(-)	0.000485092	8,8-Dimethoxy-2,6-dimethyl-2-octanol	0.324277	0.00579536	0.0775592	0.0286613	0.0256122	HMDB0040219; HMDB40219
HOMO:WT	1747	679.623	C43H84O5	-H(-)	0.00128363	DG(16:0/24:0/0:0)	0.299141	0.00579536	0.0775592	0.0256122	0.0256122	HMDB0007122; HMDB0007173; HMDB0007368; HMDB0007593; HMDB0007794; HMDB0056013; HMDB0056038; HMDB0056062; HMDB0093590; HMDB0093591; HMDB0093592; HMDB0093593; HMDB0093594; HMDB0093595; HMDB0093698; HMDB0093699; HMDB0093700; HMDB0093701; HMDB0093983; HMDB0093984; HMDB0093985; HMDB0093986; HMDB0093987; HMDB0093988; HMDB0094089; HMDB0094090; HMDB0094091; HMDB0094092; HMDB0094093; HMDB0094094; HMDB00940…		; CHEBI:87241
HOMO:WT	331	181.16	C12H22O	-H(-)	0.000231416	Geosmin	0.282228	0.00579536	0.0775592	0.029601	0.0256122	HMDB0031020; HMDB0031102; HMDB0031341; HMDB0032279; HMDB0032542; HMDB0036461; HMDB0038972; HMDB31020; HMDB31102; HMDB31341; HMDB32279; HMDB32542; HMDB36461; HMDB38972	C16286	; CHEBI:46702
HOMO:WT	1717	641.253	C36H38N2O9	-H(-)	-0.0022806	Cannabisin E	0.260202	0.00579536	0.0775592	0.0259808	0.0256122		C17909
HOMO:WT	549	223.169	C14H24O2	-H(-)	0.00094402	Goshuyic acid	0.249598	0.00579536	0.0775592	0.0284356	0.0256122	HMDB0000560; HMDB0030426; HMDB0030427; HMDB0031015; HMDB0032053; HMDB0032342; HMDB0032524; HMDB0036424; HMDB0037814; HMDB0038246; HMDB0038259; HMDB0038260; HMDB0039129; HMDB00560; HMDB30426; HMDB30427; HMDB31015; HMDB32053; HMDB32342; HMDB32524; HMDB36424; HMDB37814; HMDB38246; HMDB38259; HMDB38260; HMDB39129		; CHEBI:70719
HOMO:WT	1739	665.609	C42H82O5	-H(-)	0.000122669	DG(15:0/24:0/0:0)	0.229642	0.00579536	0.0775592	0.0257952	0.0256122	HMDB0007093; HMDB0007793; HMDB0055986; HMDB0093423; HMDB0093424; HMDB0093425; HMDB0093426; HMDB0093584; HMDB0093585; HMDB0093586; HMDB0093587; HMDB0093588; HMDB0093589; HMDB0093862; HMDB0093863; HMDB0093864; HMDB0093865; HMDB0093866; HMDB0093867; HMDB0093868; HMDB0093869; HMDB0093870; HMDB0093871; HMDB0093872; HMDB0093873; HMDB0093971; HMDB0093972; HMDB0093973; HMDB0093974; HMDB0093975; HMDB00939…
HOMO:WT	1651	565.439	C41H58O	-H(-)	0.00215916	Anhydrorhodovibrin	0.192305	0.00579536	0.0775592	0.0265539	0.0256122		C15877
HOMO:WT	118	127.076	C7H12O2	-H(-)	0.000244434	Ethyl tiglate	0.190095	0.00579536	0.0775592	0.0303473	0.0256122	HMDB0029165; HMDB0029314; HMDB0030330; HMDB0031174; HMDB0031342; HMDB0031351; HMDB0031476; HMDB0031477; HMDB0031484; HMDB0031500; HMDB0031504; HMDB0031593; HMDB0031603; HMDB0031681; HMDB0032391; HMDB0032460; HMDB0033793; HMDB0038271; HMDB0038962; HMDB0039819; HMDB0040214; HMDB0040591; HMDB0059876; HMDB29165; HMDB29314; HMDB30330; HMDB31174; HMDB31342; HMDB31351; HMDB31476; HMDB31477; HMDB31484; H…	C08487; C09822; C10921; C10976; C11950; C13714; C13717	; CHEBI:36096; CHEBI:38364
HOMO:WT	1715	635.416	C36H60O9	-H(-)	0.000603116	Fasciculic acid B	0.188503	0.00579536	0.0775592	0.026169	0.0256122	HMDB0036438; HMDB0039446; HMDB0039943; HMDB36438; HMDB39446; HMDB39943
HOMO:WT	1698	619.242	C31H41ClN2O9	-H(-)	0.000815143	N-Demethylansamitocin P-3	0.141934	0.00579536	0.0775592	0.02636	0.0256122		C20138
HOMO:WT	1017	325.107	C19H18O5	-H(-)	0.000904006	1,5-Dihydroxy-3-methoxy-2-prenylxanthone	-0.153764	0.00579536	0.0775592	0.0271528	0.0256122	HMDB0030605; HMDB0030606; HMDB0034015; HMDB0034279; HMDB0040313; HMDB0040315; HMDB0040930; HMDB0041299; HMDB0141058; HMDB0141068; HMDB30605; HMDB30606; HMDB34015; HMDB34279; HMDB40313; HMDB40315; HMDB40930; HMDB41299	C17474; C18842; C18843	; CHEBI:545146; CHEBI:69558; CHEBI:790787
HOMO:WT	395	195.051	C6H12O7	-H(-)	3.14363e-05	Hexonic acid	-0.154629	0.00579536	0.0775592	0.0291236	0.0256122	HMDB0000565; HMDB0000625; HMDB0003290; HMDB0003373; HMDB00565; HMDB00625; HMDB03290; HMDB03373	C00257; C00514; C00770; C00800; C00817; C00880; C03215; C15930	CHEBI:16534; CHEBI:33198; CHEBI:87753
HOMO:WT	42	101.025	C4H6O3	-H(-)	-0.000146035	Oxobutanoic acid	-0.162093	0.00579536	0.0775592	0.030866	0.0256122	HMDB0000005; HMDB0000060; HMDB00005; HMDB0001172; HMDB0001259; HMDB0002217; HMDB0003381; HMDB00060; HMDB0006544; HMDB0031646; HMDB01172; HMDB01259; HMDB02217; HMDB03381; HMDB06544; HMDB31646	C00109; C00164; C00232; C00349; C06002	; CHEBI:15344; CHEBI:16256; CHEBI:16265; CHEBI:27821; CHEBI:30831; CHEBI:36610; CHEBI:553775
HOMO:WT	1208	377.121	C14H22N2O10	-H(-)	-0.000429367	N2-Citryl-N6-acetyl-N6-hydroxy-L-lysine	-0.167131	0.00579536	0.0775592	0.0269502	0.0256122		C20333
HOMO:WT	598	232.13	C9H19N3O4	-H(-)	5.29521e-05	Lysyl-Serine	-0.179567	0.00579536	0.0775592	0.0282135	0.0256122	HMDB0028960; HMDB0029044; HMDB0029447; HMDB28960; HMDB29044; HMDB29447
HOMO:WT	738	263.033	C12H12N2OS2	-H(-)	-0.000874812	Sinalbin B	-0.187378	0.00579536	0.0775592	0.0275674	0.0256122	HMDB0036649; HMDB36649
HOMO:WT	292	171.006	C3H9O6P	-H(-)	0.000227135	Glycerol 3-phosphate	-0.214673	0.00579536	0.0775592	0.0298457	0.0256122	HMDB0000126; HMDB0002520; HMDB0002722; HMDB00126; HMDB02520; HMDB02722	C00093; C00623; C02979; C03189	CHEBI:15978; CHEBI:17270
HOMO:WT	1526	488.265	C27H39NO7	-H(-)	0.000716335	Isomigrastatin	-0.214707	0.00579536	0.0775592	0.0267506	0.0256122		C15846
HOMO:WT	516	216.134	C9H19N3O3	-H(-)	0.00167295	Gamma-glutamyl-L-putrescine	-0.224768	0.00579536	0.0775592	0.0288906	0.0256122	HMDB0012230; HMDB0028692; HMDB0028944; HMDB0060442; HMDB12230; HMDB28692; HMDB28944; HMDB60442	C05341; C15699	; CHEBI:27749; CHEBI:48005
HOMO:WT	967	314.136	C13H21N3O6	-H(-)	0.000155322	Clavamycin D	-0.23222	0.00579536	0.0775592	0.0273585	0.0256122		C17364
HOMO:WT	81	116.035	C4H7NO3	-H(-)	-0.000160303	Aspartate semialdehyde	-0.238356	0.00579536	0.0775592	0.0306045	0.0256122	HMDB0000532; HMDB0006454; HMDB0012249; HMDB00532; HMDB06454; HMDB12249	C00441; C03214; C03508; C20250	; CHEBI:18051; CHEBI:40410; CHEBI:40673
HOMO:WT	245	160.061	C6H11NO4	-H(-)	0.000433682	Aminoadipate	-0.287057	0.00579536	0.0775592	0.0300944	0.0256122	HMDB0000510; HMDB0029423; HMDB0033747; HMDB00510; HMDB0061715; HMDB0062557; HMDB0062660; HMDB0094716; HMDB29423; HMDB33747; HMDB61715; HMDB62557; HMDB62660; HMDB94716	C00956; C01046; C01077; C02207; C03210; C05016; C06234; C17581; C19694	; CHEBI:16440; CHEBI:37024; CHEBI:45826; CHEBI:7671; CHEBI:857
HOMO:WT	686	252.052	C11H11NO6	-H(-)	-0.000362229	N-Salicyloylaspartic acid	-0.32091	0.00579536	0.0775592	0.0279948	0.0256122	HMDB0039506; HMDB39506	C11467
HOMO:WT	38	99.02	C3H4N2O2	-H(-)	-1.98496e-05	Hydantoin	-0.3375	0.00579536	0.0775592	0.0311321	0.0256122		C05146
HOMO:WT	383	192.067	C10H11NO3	-H(-)	8.74978e-05	Phenylacetylglycine	-0.547041	0.00579536	0.0775592	0.0293604	0.0256122	HMDB0000821; HMDB0000859; HMDB0011723; HMDB0013245; HMDB0013292; HMDB0032388; HMDB0034250; HMDB0060366; HMDB0060389; HMDB0060758; HMDB00821; HMDB00859; HMDB11723; HMDB13245; HMDB13292; HMDB32388; HMDB34250; HMDB60366; HMDB60389; HMDB60758	C01586; C03450; C05598; C06332; C06726; C09962; C10581; C16587; C16595	; CHEBI:16803; CHEBI:27480; CHEBI:68455; CHEBI:68500; CHEBI:68552; CHEBI:70869; CHEBI:80586
HOMO:WT	982	317.139	C18H22O5	-H(-)	0.000460667	(S,E)-Zearalenone	0.4952	0.00728456	0.078102	0.0281944	0.0257915	HMDB0031752; HMDB0041649; HMDB0041681; HMDB0041699; HMDB0134720; HMDB0140290; HMDB31752; HMDB41649; HMDB41681; HMDB41699	C09981
HOMO:WT	469	208.17	C13H23NO	-H(-)	0.000350467	Labienoxime	0.371191	0.00728456	0.078102	0.029476	0.0257915	HMDB0036031; HMDB36031
HOMO:WT	288	169.159	C11H22O	-H(-)	0.000376487	Undecanal	0.306115	0.00728456	0.078102	0.030671	0.0257915	HMDB0030941; HMDB0030943; HMDB0031016; HMDB0031064; HMDB0031065; HMDB0032371; HMDB0032379; HMDB0033713; HMDB0034856; HMDB30941; HMDB30943; HMDB31016; HMDB31064; HMDB31065; HMDB32371; HMDB32379; HMDB33713; HMDB34856	C01875	; CHEBI:17700; CHEBI:46202
HOMO:WT	454	205.124	C13H18O2	-H(-)	-0.000480345	Ibuprofen	0.279211	0.00728456	0.078102	0.0296687	0.0257915	HMDB0001872; HMDB0001925; HMDB0029669; HMDB0032176; HMDB0033196; HMDB0034469; HMDB0034470; HMDB0034472; HMDB0034556; HMDB0035008; HMDB0035016; HMDB0035017; HMDB0035181; HMDB0036025; HMDB0036240; HMDB0036386; HMDB0036391; HMDB0037194; HMDB0037604; HMDB0037623; HMDB0037720; HMDB0038605; HMDB0039101; HMDB0040431; HMDB0132932; HMDB0132940; HMDB01872; HMDB01925; HMDB29669; HMDB32176; HMDB33196; HMDB34…	C01588; C02008; C02185; C14716	; CHEBI:17099; CHEBI:5855; CHEBI:70079; CHEBI:87323
HOMO:WT	1174	366.264	C21H37NO4	-H(-)	0.00118299	3, 5-Tetradecadiencarnitine	0.277513	0.00728456	0.078102	0.0278485	0.0257915	HMDB0013331; HMDB13331
HOMO:WT	186	145.123	C8H18O2	-H(-)	0.000617396	(R)-1,3-Octanediol	0.272047	0.00728456	0.078102	0.0313056	0.0257915	HMDB0029359; HMDB0037635; HMDB0038679; HMDB29359; HMDB37635; HMDB38679	C14218; C14271; C14273	; CHEBI:87383
HOMO:WT	1701	619.53	C39H72O5	-H(-)	0.000946769	DG(14:0/22:2(13Z,16Z)/0:0)	0.218861	0.00728456	0.078102	0.0262388	0.0257915	HMDB0007030; HMDB0007058; HMDB0007109; HMDB0007137; HMDB0007161; HMDB0007188; HMDB0007189; HMDB0007217; HMDB0007218; HMDB0007245; HMDB0007389; HMDB0007417; HMDB0007618; HMDB0007646; HMDB0055972; HMDB0056024; HMDB0056140; HMDB0056159; HMDB0056177; HMDB0056178; HMDB0056197; HMDB07030; HMDB07058; HMDB07109; HMDB07137; HMDB07161; HMDB07188; HMDB07189; HMDB07217; HMDB07218; HMDB07245; HMDB07389; HMDB0…		; CHEBI:52333; CHEBI:75735; CHEBI:77097; CHEBI:84401; CHEBI:86337; CHEBI:88366; CHEBI:88369; CHEBI:88498; CHEBI:88721; CHEBI:88788; CHEBI:88938; CHEBI:89031; CHEBI:89230; CHEBI:89822; CHEBI:89845
HOMO:WT	1704	621.546	C39H74O5	-H(-)	0.000671026	DG(14:0/22:1(13Z)/0:0)	0.205874	0.00728456	0.078102	0.026088	0.0257915	HMDB0007029; HMDB0007057; HMDB0007108; HMDB0007136; HMDB0007159; HMDB0007160; HMDB0007187; HMDB0007216; HMDB0007360; HMDB0007388; HMDB0007589; HMDB0007617; HMDB0055965; HMDB0056018; HMDB0056042; HMDB0056043; HMDB0056066; HMDB0056089; HMDB07029; HMDB07057; HMDB07108; HMDB07136; HMDB07159; HMDB07160; HMDB07187; HMDB07216; HMDB07360; HMDB07388; HMDB07589; HMDB07617; HMDB55965; HMDB56018; HMDB56042; …	C00165	; CHEBI:75448; CHEBI:75468; CHEBI:88365; CHEBI:88447; CHEBI:88499; CHEBI:88530; CHEBI:88720; CHEBI:88800; CHEBI:88939; CHEBI:88996; CHEBI:89844; CHEBI:90071
HOMO:WT	751	265.132	C14H20NO4	-H(-)	-8.0251e-05	(2-{[3-(3,4-dihydroxyphenyl)prop-2-enoyl]oxy}ethyl)trimethylazanium	0.204697	0.00728456	0.078102	0.0287298	0.0257915	HMDB0136312
HOMO:WT	1316	407.222	C26H32O4	-H(-)	0.000608753	cis-Methylbixin	0.196824	0.00728456	0.078102	0.0273452	0.0257915	HMDB0032021; HMDB0039078; HMDB0041126; HMDB32021; HMDB39078; HMDB41126
HOMO:WT	1420	443.353	C29H48O3	-H(-)	0.000471108	3-beta-Hydroxy-4-beta-methyl-5-alpha-cholest-7-ene-4-alpha-carboxylate	0.18764	0.00728456	0.078102	0.0268598	0.0257915	HMDB0011662; HMDB0012165; HMDB0033633; HMDB0035804; HMDB0062384; HMDB11662; HMDB12165; HMDB33633; HMDB35804; HMDB62384	C04840; C08631	; CHEBI:18134; CHEBI:87277
HOMO:WT	1314	407.08	C19H20O8S	-H(-)	0.000733789	{3-[(E)-2-[3,5-dihydroxy-4-(3-methylbut-2-en-1-yl)phenyl]ethenyl]-2,6-dihydroxyphenyl}oxidanesulfonic acid	0.158052	0.00728456	0.078102	0.0275109	0.0257915	HMDB0125570; HMDB0129043; HMDB0129050; HMDB0129060; HMDB0129065; HMDB0129071; HMDB0129078; HMDB0129083; HMDB0129084
HOMO:WT	760	267.123	C14H20O5	-H(-)	0.00074932	Kamahine C	0.150394	0.00728456	0.078102	0.0285491	0.0257915	HMDB0038935; HMDB0061643; HMDB38935; HMDB61643
HOMO:WT	207	151.113	C10H16O	-H(-)	3.79365e-05	(-)-trans-Carveol	0.13718	0.00728456	0.078102	0.0310911	0.0257915	HMDB0003450; HMDB0003634; HMDB0003667; HMDB0006291; HMDB0006410; HMDB0030892; HMDB0030893; HMDB0031854; HMDB0032120; HMDB0032242; HMDB0032536; HMDB0034715; HMDB0034916; HMDB0034973; HMDB0034974; HMDB0034975; HMDB0034985; HMDB0035054; HMDB0035077; HMDB0035078; HMDB0035092; HMDB0035100; HMDB0035120; HMDB0035125; HMDB0035158; HMDB0035203; HMDB0035241; HMDB0035277; HMDB0035280; HMDB0035600; HMDB00356…	C00808; C00809; C00964; C01123; C01499; C02213; C02452; C02759; C04435; C07271; C09847; C09859; C09885; C09893; C09906; C11387; C11395; C11398; C11401; C11408; C11409; C11412; C11415; C11938; C11941; C11942; C11951; C17623; C18018; C18369; C19081; C20260; C20425	; CHEBI:15389; CHEBI:15396; CHEBI:15420; CHEBI:16431; CHEBI:168; CHEBI:16980; CHEBI:227; CHEBI:23046; CHEBI:232; CHEBI:23733; CHEBI:26137; CHEBI:29060; CHEBI:35596; CHEBI:37046; CHEBI:41; CHEBI:48697; CHEBI:48933; CHEBI:4999; CHEBI:50040; CHEBI:50045; CHEBI:50046; CHEBI:53177; CHEBI:89872; CHEBI:9577
HOMO:WT	130	131.035	C5H8O4	-H(-)	-0.000119845	Glutarate	-0.121003	0.00728456	0.078102	0.0317434	0.0257915	HMDB0000576; HMDB0000622; HMDB0000661; HMDB0001844; HMDB0002001; HMDB0006833; HMDB0006855; HMDB0029884; HMDB0033958; HMDB0040531; HMDB00576; HMDB0061879; HMDB00622; HMDB00661; HMDB01844; HMDB02001; HMDB06833; HMDB06855; HMDB29884; HMDB33958; HMDB40531; HMDB61879	C00489; C00900; C02674; C03589; C04106; C04181; C06010; C08645; C11838	; CHEBI:111517; CHEBI:16444; CHEBI:17859; CHEBI:18409; CHEBI:741548; CHEBI:75146; CHEBI:91315
HOMO:WT	1514	483.222	C24H36O10	-H(-)	0.00157416	Plantaricin BN	-0.130045	0.00728456	0.078102	0.0265457	0.0257915	HMDB0038238; HMDB38238
HOMO:WT	1521	485.202	C23H34O11	-H(-)	0.000624808	15-Acetoxyscirpene-3,4-diol 4-O-a-D-glucopyranoside	-0.15284	0.00728456	0.078102	0.0263913	0.0257915	HMDB0035590; HMDB35590
HOMO:WT	1338	413.11	C19H18N4O7	-H(-)	-4.01226e-05	Futalosine	-0.157128	0.00728456	0.078102	0.0271815	0.0257915		C16999
HOMO:WT	877	291.098	C14H16N2O5	-H(-)	0.00101957	(2S,4S)-Monatin	-0.160883	0.00728456	0.078102	0.0283707	0.0257915	HMDB0041309; HMDB41309
HOMO:WT	613	236.078	C8H15NO7	-H(-)	-0.000659763	N-(1-Deoxy-1-fructosyl)glycine	-0.16546	0.00728456	0.078102	0.0290981	0.0257915	HMDB0037848; HMDB0060278; HMDB37848; HMDB60278	C01133; C03146; C03521	; CHEBI:24108
HOMO:WT	613	236.078	C9H19NO2S2	-H(-)	0.000208637	8-[(Aminomethyl)sulfanyl]-6-sulfanyloctanoic acid	-0.16546	0.00728456	0.078102	0.0290981	0.0257915	HMDB0013639; HMDB13639
HOMO:WT	613	236.078	C9H11N5O3	-H(-)	0.000677837	Sepiapterin	-0.16546	0.00728456	0.078102	0.0290981	0.0257915	HMDB0000238; HMDB0000468; HMDB0000633; HMDB0000817; HMDB0001195; HMDB0002263; HMDB00238; HMDB0029928; HMDB00468; HMDB00633; HMDB00817; HMDB01195; HMDB02263; HMDB29928	C00835; C03684; C06313	; CHEBI:17804; CHEBI:63931; CHEBI:74688; CHEBI:74689; CHEBI:804632
HOMO:WT	1478	465.32	C27H46O6	-H(-)	0.00209157	TetraHCA	-0.177051	0.00728456	0.078102	0.0267018	0.0257915	HMDB0062534; HMDB62534		; CHEBI:63824
HOMO:WT	298	172.991	C6H6O4S	-H(-)	0.000343161	Phenol sulfate	-0.179623	0.00728456	0.078102	0.0304651	0.0257915	HMDB0060015; HMDB60015	C00850; C02180; C12849	CHEBI:27905
HOMO:WT	411	198.017	C4H10NO6P	-H(-)	-4.48286e-05	P-homoserine	-0.180562	0.00728456	0.078102	0.0300616	0.0257915	HMDB0003484; HMDB0006495; HMDB0011185; HMDB0060483; HMDB0062692; HMDB03484; HMDB06495; HMDB11185; HMDB60483; HMDB62692	C01102; C05702; C12147; C12215	; CHEBI:15961; CHEBI:37525; CHEBI:57590
HOMO:WT	1713	634.301	C29H45N7O7S	-H(-)	0.00158097	Glycylserylprolylmethionylphenylalanylvalinamide	-0.183295	0.00728456	0.078102	0.0259389	0.0257915	HMDB0033242; HMDB33242
HOMO:WT	743	264.109	C10H19NO7	-H(-)	0.000162612	D-1-[(3-Carboxypropyl)amino]-1-deoxyfructose	-0.186408	0.00728456	0.078102	0.0289128	0.0257915	HMDB0038663; HMDB38663
HOMO:WT	1086	343.124	C12H24O11	-H(-)	0.000641508	Maltitol	-0.188645	0.00728456	0.078102	0.0280204	0.0257915	HMDB0002928; HMDB0006791; HMDB0029911; HMDB0040937; HMDB02928; HMDB06791; HMDB29911; HMDB40937	C05399; C08254; C13542	; CHEBI:27527; CHEBI:68428
HOMO:WT	1238	382.159	C21H25N3O2S	-H(-)	0.000905083	Quetiapine	-0.191071	0.00728456	0.078102	0.0276787	0.0257915	HMDB0005021; HMDB05021	C07397	CHEBI:8707
HOMO:WT	553	225.052	C9H10N2O5	-H(-)	4.21696e-05	3-Nitrotyrosine	-0.19151	0.00728456	0.078102	0.0292858	0.0257915	HMDB0001904; HMDB01904		; CHEBI:44454
HOMO:WT	258	164.038	C5H11NO3S	-H(-)	0.00048084	Met-oxide	-0.200845	0.00728456	0.078102	0.0308796	0.0257915	HMDB0002005; HMDB0037057; HMDB02005; HMDB37057	C02989; C15998; C15999	; CHEBI:49033
HOMO:WT	436	202.072	C8H13NO5	-H(-)	0.000434153	Acetylaminoadipate	-0.202304	0.00728456	0.078102	0.0298639	0.0257915	HMDB0062715; HMDB62715	C12986	; CHEBI:61509
HOMO:WT	344	184.097	C9H15NO3	-H(-)	0.000432674	Pseudoecgonine	-0.205972	0.00728456	0.078102	0.030262	0.0257915	HMDB0006348; HMDB0006548; HMDB0094728; HMDB0094729; HMDB0094730; HMDB0094731; HMDB06348; HMDB06548; HMDB94728; HMDB94729; HMDB94730; HMDB94731	C10356; C10858; C12449; C20673	; CHEBI:32072; CHEBI:708641
HOMO:WT	1760	693.452	C39H67O8P	-H(-)	-0.00162668	PA(14:0/22:5(4Z,7Z,10Z,13Z,16Z))	-0.302767	0.00728456	0.078102	0.0257915	0.0257915	HMDB0114791; HMDB0114806; HMDB0114842; HMDB0114861; HMDB0114862; HMDB0114905; HMDB0114930; HMDB0114955; HMDB0114956; HMDB0114981; HMDB0115008; HMDB0115033; HMDB0115034; HMDB0115148; HMDB0115175; HMDB0115201; HMDB0115324; HMDB0115349; HMDB0116700; HMDB0116708
HOMO:WT	128	130.087	C6H13NO2	-H(-)	3.97629e-05	(Iso)Leucine	-0.307248	0.00728456	0.078102	0.0319669	0.0257915	HMDB0000172; HMDB0000557; HMDB0000687; HMDB0001645; HMDB0001901; HMDB0002002; HMDB0002291; HMDB0003640; HMDB0013773; HMDB00172; HMDB0029168; HMDB0033923; HMDB0036382; HMDB00557; HMDB0060650; HMDB0061716; HMDB0062203; HMDB00687; HMDB01645; HMDB01901; HMDB02002; HMDB02291; HMDB03640; HMDB13773; HMDB29168; HMDB33923; HMDB36382; HMDB60650; HMDB61716; HMDB62203	C00123; C00407; C01570; C01933; C02378; C02486; C06418; C08263; C16434; C16439; C16647	; CHEBI:15603; CHEBI:16586; CHEBI:17191; CHEBI:18347; CHEBI:25017; CHEBI:28225; CHEBI:43433; CHEBI:44212; CHEBI:67144; CHEBI:86261
HOMO:WT	179	144.066	C6H11NO3	-H(-)	0.000263029	4-Acetamidobutanoate	-0.394953	0.00728456	0.078102	0.031523	0.0257915	HMDB0000730; HMDB0000808; HMDB0001263; HMDB0003681; HMDB0006238; HMDB0012131; HMDB0012151; HMDB0015127; HMDB0029425; HMDB0029426; HMDB0059595; HMDB0060265; HMDB0061156; HMDB00730; HMDB00808; HMDB0094698; HMDB01263; HMDB03681; HMDB06238; HMDB12131; HMDB12151; HMDB15127; HMDB29425; HMDB29426; HMDB59595; HMDB60265; HMDB61156; HMDB94698	C01475; C02946; C03239; C03656; C04076; C05825	; CHEBI:17027; CHEBI:17534; CHEBI:17645; CHEBI:17917; CHEBI:27713; CHEBI:70979; CHEBI:724125; CHEBI:74048; CHEBI:89963
HOMO:WT	1360	417.337	C27H46O3	-H(-)	0.000792881	7-a,25-Dihydroxycholesterol	-0.471943	0.00728456	0.078102	0.0270197	0.0257915	HMDB0006280; HMDB0006281; HMDB0006763; HMDB0006764; HMDB0006886; HMDB0006887; HMDB0006894; HMDB0011644; HMDB0060136; HMDB0062419; HMDB0062420; HMDB0062607; HMDB0062664; HMDB0062675; HMDB06280; HMDB06281; HMDB06763; HMDB06764; HMDB06886; HMDB06887; HMDB06894; HMDB11644; HMDB60136; HMDB62419; HMDB62420; HMDB62607; HMDB62664; HMDB62675	C05445; C05453; C05458; C05499; C05501; C06341; C15518; C15520	; CHEBI:1294; CHEBI:18431; CHEBI:2288; CHEBI:27428; CHEBI:37623; CHEBI:37640; CHEBI:48698; CHEBI:48778; CHEBI:783; CHEBI:85779; CHEBI:86087; CHEBI:86113
HOMO:WT	543	221.155	C14H22O2	-H(-)	0.00010618	Rishitin	0.444149	0.0091085	0.0855166	0.0303523	0.02824	HMDB0035593; HMDB0036790; HMDB0036791; HMDB0037605; HMDB0037820; HMDB0040178; HMDB35593; HMDB36790; HMDB36791; HMDB37605; HMDB37820; HMDB40178	C09715; C16977; C16983
HOMO:WT	753	265.253	C18H34O	-H(-)	0.000293429	9-Octadecenal	0.327952	0.0091085	0.0855166	0.0300311	0.02824	HMDB0030965; HMDB0037517; HMDB30965; HMDB37517		; CHEBI:417823
HOMO:WT	896	295.264	C19H36O2	-H(-)	0.000277413	10Z-Nonadecenoic acid	0.303796	0.0091085	0.0855166	0.0295619	0.02824	HMDB0013622; HMDB0035575; HMDB0062543; HMDB0062658; HMDB13622; HMDB35575; HMDB62543; HMDB62658	C03425; C13787; C13838	; CHEBI:83051
HOMO:WT	1460	459.312	C28H44O5	-H(-)	-0.000164398	(3beta,5alpha,9alpha,14alpha,22E,24R)-3,5,9,14-Tetrahydroxyergosta-7,22-dien-6-one	0.24129	0.0091085	0.0855166	0.0289586	0.02824	HMDB0032690; HMDB0038498; HMDB0038500; HMDB0038501; HMDB32690; HMDB38498; HMDB38500; HMDB38501
HOMO:WT	1687	607.53	C38H72O5	-H(-)	0.000788907	DG(15:0/20:1(11Z)/0:0)	0.233389	0.0091085	0.0855166	0.028666	0.02824	HMDB0007079; HMDB0007387; HMDB0055991; HMDB07079; HMDB07387; HMDB55991
HOMO:WT	217	153.128	C10H18O	-H(-)	0.000180446	Alpha-Terpineol	0.226066	0.0091085	0.0855166	0.0313584	0.02824	HMDB0002267; HMDB0004043; HMDB0004472; HMDB0005804; HMDB0005812; HMDB0030999; HMDB0031410; HMDB0032118; HMDB0032530; HMDB0034848; HMDB0034932; HMDB0034969; HMDB0034972; HMDB0034976; HMDB0035155; HMDB0035162; HMDB0035272; HMDB0035614; HMDB0035783; HMDB0035815; HMDB0035818; HMDB0035819; HMDB0035820; HMDB0035823; HMDB0035825; HMDB0035833; HMDB0035838; HMDB0035841; HMDB0035842; HMDB0035861; HMDB00359…	C00843; C01411; C01500; C01765; C01766; C02344; C02462; C02484; C03039; C03985; C09844; C09848; C09871; C09902; C11384; C11388; C11389; C11390; C11393; C11396; C11397; C11399; C11400; C11410; C11411; C11413; C11416; C11952; C16772; C16909; C17073; C17125; C17384; C17517; C17518; C17611; C18017; C20261	; CHEBI:149; CHEBI:15394; CHEBI:15410; CHEBI:17447; CHEBI:17580; CHEBI:29452; CHEBI:299; CHEBI:300; CHEBI:31; CHEBI:36496; CHEBI:47856; CHEBI:50281; CHEBI:546198; CHEBI:584235; CHEBI:78884; CHEBI:90075; CHEBI:98
HOMO:WT	1652	565.484	C35H66O5	-H(-)	-0.00035339	DG(14:0/18:1(11Z)/0:0)	0.218642	0.0091085	0.0855166	0.0288116	0.02824	HMDB0007014; HMDB0007015; HMDB0007042; HMDB0007099; HMDB0007127; HMDB0007154; HMDB0007182; HMDB0007211; HMDB0055961; HMDB0055962; HMDB0056015; HMDB0056040; HMDB07014; HMDB07015; HMDB07042; HMDB07099; HMDB07127; HMDB07154; HMDB07182; HMDB07211; HMDB55961; HMDB55962; HMDB56015; HMDB56040	C00165	; CHEBI:75446; CHEBI:75465; CHEBI:84394; CHEBI:88367; CHEBI:88471; CHEBI:88536; CHEBI:88786; CHEBI:88809
HOMO:WT	16	85.0298	C4H6O2	-H(-)	-0.000286175	Succinic aldehyde	0.195223	0.0091085	0.0855166	0.0320671	0.02824	HMDB0000549; HMDB0002523; HMDB0003407; HMDB0010720; HMDB0031209; HMDB0033977; HMDB0034439; HMDB00549; HMDB02523; HMDB03407; HMDB10720; HMDB31209; HMDB33977; HMDB34439	C00741; C01770; C01771; C02497; C16267; C16835; C19201; C19309; C19443	; CHEBI:16583; CHEBI:36253; CHEBI:41131; CHEBI:42639; CHEBI:46916
HOMO:WT	829	281.19	C20H26O	-H(-)	0.00105879	Vitamin A2 aldehyde	0.106325	0.0091085	0.0855166	0.0297166	0.02824	HMDB0035695; HMDB0040643; HMDB35695; HMDB40643	C05918; C05919	; CHEBI:28537
HOMO:WT	273	167.081	C8H12N2O2	-H(-)	0.00115291	Pyridoxamine	0.0917034	0.0091085	0.0855166	0.0311861	0.02824	HMDB0001431; HMDB01431	C00534; C11846; C13710	CHEBI:16410
HOMO:WT	1700	619.422	C36H60O8	-H(-)	-1.49735e-05	Fasciculic acid A	-0.108637	0.0091085	0.0855166	0.028522	0.02824	HMDB0036439; HMDB0037034; HMDB0039520; HMDB0041534; HMDB36439; HMDB37034; HMDB39520; HMDB41534
HOMO:WT	594	231.135	C10H20N2O4	-H(-)	-0.000324587	Spermic acid 2	-0.126948	0.0091085	0.0855166	0.0301908	0.02824	HMDB0013075; HMDB0028917; HMDB0028939; HMDB0029064; HMDB0029065; HMDB13075; HMDB28917; HMDB28939; HMDB29064; HMDB29065
HOMO:WT	115	127.014	C4H4N2O3	-H(-)	0.000715575	Barbiturate	-0.147391	0.0091085	0.0855166	0.031887	0.02824	HMDB0041833; HMDB41833	C00813	CHEBI:16294
HOMO:WT	178	144.045	C9H7NO	-H(-)	0.000275625	3-Methyleneoxindole	-0.150224	0.0091085	0.0855166	0.0315327	0.02824	HMDB0029737; HMDB29737	C02796; C06324; C06338; C06343; C06415; C08493; C19434	CHEBI:343043
HOMO:WT	356	187.024	C7H8O6	-H(-)	0.00121721	cis-2-Methylaconitate	-0.158035	0.0091085	0.0855166	0.0308472	0.02824	HMDB0006357; HMDB0060320; HMDB06357; HMDB60320	C04002; C04225; C11514; C11515; C16579	CHEBI:16717; CHEBI:17516
HOMO:WT	1231	381.154	C19H26O8	-H(-)	0.00108357	1-(alpha-Methyl-4-(2-methylpropyl)benzeneacetate)-beta-D-Glucopyranuronic acid	-0.173154	0.0091085	0.0855166	0.0292571	0.02824	HMDB0010343; HMDB0035201; HMDB0038916; HMDB0039811; HMDB0060919; HMDB0132958; HMDB0140970; HMDB10343; HMDB35201; HMDB38916; HMDB39811; HMDB60919	C03033	; CHEBI:88735
HOMO:WT	432	201.124	C9H18N2O3	-H(-)	5.07851e-05	Alanyl-Isoleucine	-0.180684	0.0091085	0.0855166	0.0305155	0.02824	HMDB0028690; HMDB0028691; HMDB0028900; HMDB0028922; HMDB0094713; HMDB28690; HMDB28691; HMDB28900; HMDB28922; HMDB94713
HOMO:WT	333	182.009	C7H5NO5	-H(-)	0.000380636	5-Nitrosalicylate	-0.194546	0.0091085	0.0855166	0.0310157	0.02824		C19789
HOMO:WT	140	133.051	C5H10O4	-H(-)	2.0825e-05	Deoxyribose	-0.201443	0.0091085	0.0855166	0.0317088	0.02824	HMDB0000421; HMDB0001292; HMDB0003224; HMDB0012141; HMDB0012485; HMDB0029576; HMDB00421; HMDB0127615; HMDB01292; HMDB03224; HMDB12141; HMDB12485; HMDB29576	C01801; C02783; C04039; C04272; C06257; C08347	; CHEBI:15684; CHEBI:28816
HOMO:WT	930	302.135	C12H21N3O6	-H(-)	0.000290616	N5-Acetyl-N2-gamma-L-glutamyl-L-ornithine	-0.218824	0.0091085	0.0855166	0.0294087	0.02824	HMDB0039423; HMDB39423	C05324
HOMO:WT	390	194.047	C9H9NO4	-H(-)	-0.00078601	Salicyluric acid	-0.266857	0.0091085	0.0855166	0.0306804	0.02824	HMDB0000840; HMDB0001229; HMDB0002016; HMDB0002404; HMDB0004067; HMDB0006116; HMDB0006340; HMDB0013678; HMDB0030726; HMDB0038055; HMDB0039119; HMDB0060602; HMDB00840; HMDB01229; HMDB02016; HMDB02404; HMDB04067; HMDB06116; HMDB06340; HMDB13678; HMDB30726; HMDB38055; HMDB39119; HMDB60602	C00822; C04274; C05604; C07588; C19631	; CHEBI:16852; CHEBI:242989; CHEBI:60872; CHEBI:68451; CHEBI:70824; CHEBI:71018; CHEBI:9008
HOMO:WT	804	276.102	C10H19N3O4S	-H(-)	0.000554327	Glutaminylmethionine	-0.305279	0.0091085	0.0855166	0.029873	0.02824	HMDB0028803; HMDB0028971; HMDB0028987; HMDB28803; HMDB28971; HMDB28987
HOMO:WT	1437	449.326	C27H46O5	-H(-)	0.000754547	Coprocholic acid	-0.391007	0.0091085	0.0855166	0.0291071	0.02824	HMDB0000601; HMDB0003873; HMDB00601; HMDB0060137; HMDB0062206; HMDB0062207; HMDB03873; HMDB60137; HMDB62206; HMDB62207	C04722	; CHEBI:18402; CHEBI:63849; CHEBI:85674
HOMO:WT	1319	407.389	C27H52O2	-H(-)	0.000454364	10,12-Heptacosanedione	0.503732	0.0113297	0.0855166	0.0291735	0.02824	HMDB0029997; HMDB0035545; HMDB0035546; HMDB0035547; HMDB0035548; HMDB29997; HMDB35545; HMDB35546; HMDB35547; HMDB35548
HOMO:WT	621	237.222	C16H30O	-H(-)	0.000268136	3-Methylcyclopentadecanone	0.477673	0.0113297	0.0855166	0.0315179	0.02824	HMDB0034181; HMDB0037544; HMDB0060482; HMDB34181; HMDB37544; HMDB60482	C06123; C16873	; CHEBI:17585
HOMO:WT	1718	643.433	C35H65O8P	-H(-)	0.00181204	PA(14:0/18:2(9Z,12Z))	0.466501	0.0113297	0.0855166	0.0284677	0.02824	HMDB0114779; HMDB0114897; HMDB0114922; HMDB0114946
HOMO:WT	1264	391.394	C27H52O	-H(-)	0.000788325	1-Cyclohexyl-11-heneicosanone	0.374644	0.0113297	0.0855166	0.0295397	0.02824	HMDB0029802; HMDB29802
HOMO:WT	706	256.192	C14H27NO3	-H(-)	7.88933e-05	N-Lauroylglycine	0.37394	0.0113297	0.0855166	0.0308297	0.02824	HMDB0013272; HMDB13272		; CHEBI:74441
HOMO:WT	455	205.16	C14H22O	-H(-)	-8.17905e-05	4-(1,1,3,3-Tetramethylbutyl)-phenol	0.371727	0.0113297	0.0855166	0.0326852	0.02824	HMDB0013825; HMDB0031737; HMDB0031738; HMDB0032397; HMDB0032528; HMDB0035245; HMDB0035631; HMDB0036023; HMDB0036024; HMDB0038130; HMDB0061831; HMDB0133179; HMDB13825; HMDB31737; HMDB31738; HMDB32397; HMDB32528; HMDB35245; HMDB35631; HMDB36023; HMDB36024; HMDB38130; HMDB61831	C09690; C11350; C14132; C14205	; CHEBI:10284; CHEBI:88618; CHEBI:88921
HOMO:WT	844	284.097	C13H19NO4S	-H(-)	-0.00125938	Probenecid	0.362559	0.0113297	0.0855166	0.030431	0.02824	HMDB0015166; HMDB15166	C07372	CHEBI:8426
HOMO:WT	250	161.118	C8H18O3	-H(-)	-2.13396e-05	(3R,7R)-1,3,7-Octanetriol	0.326524	0.0113297	0.0855166	0.0339423	0.02824	HMDB0033625; HMDB33625
HOMO:WT	771	269.212	C16H30O3	-H(-)	-0.000112742	3-Oxohexadecanoic acid	0.316133	0.0113297	0.0855166	0.0306956	0.02824	HMDB0010733; HMDB0030972; HMDB0030973; HMDB0030978; HMDB10733; HMDB30972; HMDB30973; HMDB30978	C19614	; CHEBI:37251
HOMO:WT	1409	439.285	C28H40O4	-H(-)	0.000795643	13''-Carboxy-gamma-tocotrienol	0.315524	0.0113297	0.0855166	0.0290535	0.02824	HMDB0012558; HMDB0034349; HMDB0040748; HMDB0040764; HMDB12558; HMDB34349; HMDB40748; HMDB40764
HOMO:WT	265	165.092	C10H14O2	-H(-)	0.000145629	C10:3	0.313127	0.0113297	0.0855166	0.0337799	0.02824	HMDB0004586; HMDB0006539; HMDB0029691; HMDB0031085; HMDB0032062; HMDB0032135; HMDB0032462; HMDB0032615; HMDB0034922; HMDB0035063; HMDB0035235; HMDB0035328; HMDB0036042; HMDB0036084; HMDB0036878; HMDB0036879; HMDB0037011; HMDB0037012; HMDB0037044; HMDB0039382; HMDB0040176; HMDB0041000; HMDB0041584; HMDB0062603; HMDB0127496; HMDB0135742; HMDB04586; HMDB06539; HMDB29691; HMDB31085; HMDB32062; HMDB32…	C02088; C03037; C09777; C09791; C09792; C09841; C09887; C09896; C11924; C11940; C14351; C14515; C17622; C17690; C17824; C18343; C18352; C20320	; CHEBI:36999; CHEBI:66729; CHEBI:78886; CHEBI:84225; CHEBI:9642
HOMO:WT	476	209.155	C13H22O2	-H(-)	0.000159149	C13:2	0.312044	0.0113297	0.0855166	0.0322374	0.02824	HMDB0030425; HMDB0031014; HMDB0032052; HMDB0032098; HMDB0037286; HMDB0037307; HMDB0037390; HMDB0038249; HMDB0038258; HMDB0038291; HMDB0040232; HMDB0041554; HMDB30425; HMDB31014; HMDB32052; HMDB32098; HMDB37286; HMDB37307; HMDB37390; HMDB38249; HMDB38258; HMDB38291; HMDB40232; HMDB41554
HOMO:WT	379	191.108	C12H16O2	-H(-)	4.19989e-05	C12:4	0.30138	0.0113297	0.0855166	0.0333019	0.02824	HMDB0031571; HMDB0031614; HMDB0031618; HMDB0032043; HMDB0033380; HMDB0035010; HMDB0035014; HMDB0035015; HMDB0035447; HMDB0036388; HMDB0036734; HMDB0037165; HMDB0037709; HMDB0037716; HMDB0037717; HMDB0037792; HMDB0038180; HMDB0039496; HMDB0039643; HMDB0039841; HMDB0040427; HMDB0132942; HMDB0132971; HMDB0132979; HMDB31571; HMDB31614; HMDB31618; HMDB32043; HMDB33380; HMDB35010; HMDB35014; HMDB35015;…	C09909; C17853; C17875	; CHEBI:87409; CHEBI:87413
HOMO:WT	1730	658.445	C35H66NO8P	-H(-)	0.000480296	PE(14:1(9Z)/16:1(9Z))	0.276582	0.0113297	0.0855166	0.0283534	0.02824	HMDB0008858; HMDB0008954; HMDB0116710; HMDB08858; HMDB08954
HOMO:WT	397	195.139	C12H20O2	-H(-)	0.000209957	Dihydro-5-(2-octenyl)-2(3H)-furanone	0.266156	0.0113297	0.0855166	0.0328372	0.02824	HMDB0030867; HMDB0030945; HMDB0031030; HMDB0031692; HMDB0032051; HMDB0032193; HMDB0032331; HMDB0032901; HMDB0034903; HMDB0035157; HMDB0036048; HMDB0036599; HMDB0037301; HMDB0038270; HMDB0038280; HMDB0039522; HMDB0040206; HMDB0040227; HMDB0040397; HMDB0040725; HMDB0041469; HMDB0041494; HMDB0061816; HMDB30867; HMDB30945; HMDB31030; HMDB31692; HMDB32051; HMDB32193; HMDB32331; HMDB32901; HMDB34903; H…	C03107; C08486; C09837; C09861; C09863; C11338; C12300; C12301; C12302; C12306	; CHEBI:16165; CHEBI:78333
HOMO:WT	895	295.228	C18H32O3	-H(-)	1.20395e-05	13S-hydroxyoctadecadienoic acid	0.250887	0.0113297	0.0855166	0.0303004	0.02824	HMDB0004667; HMDB0004670; HMDB0004701; HMDB0004702; HMDB0006939; HMDB0010223; HMDB0029796; HMDB0029978; HMDB0029998; HMDB0061708; HMDB0062652; HMDB0112194; HMDB04667; HMDB04670; HMDB04701; HMDB04702; HMDB06939; HMDB10223; HMDB29796; HMDB29978; HMDB29998; HMDB61708; HMDB62652	C08318; C08368; C14762; C14767; C14825; C14826; C19617	; CHEBI:34154; CHEBI:34494; CHEBI:34496; CHEBI:38299; CHEBI:595882; CHEBI:72651
HOMO:WT	1777	721.309	C36H50O15	-H(-)	-0.00175033	Physagulin G	0.248443	0.0113297	0.0855166	0.02824	0.02824	HMDB0039694; HMDB39694
HOMO:WT	147	135.045	C8H8O2	-H(-)	1.71587e-05	Phenyl acetate	0.24584	0.0113297	0.0855166	0.0341063	0.02824	HMDB0000209; HMDB0001326; HMDB0002340; HMDB0003767; HMDB00209; HMDB0029635; HMDB0029686; HMDB0031459; HMDB0032400; HMDB0032568; HMDB0032603; HMDB0033128; HMDB0033766; HMDB0033968; HMDB0038176; HMDB0040638; HMDB0040733; HMDB0041485; HMDB0062810; HMDB0124942; HMDB0125535; HMDB0126385; HMDB01326; HMDB02340; HMDB03767; HMDB29635; HMDB29686; HMDB31459; HMDB32400; HMDB32568; HMDB32603; HMDB33128; HMDB3…	C00548; C01454; C03765; C05613; C06224; C07085; C07086; C07189; C07211; C07215; C10700; C10761; C14087; C15583; C20645	; CHEBI:10589; CHEBI:15621; CHEBI:30745; CHEBI:36632; CHEBI:36635; CHEBI:366673; CHEBI:72775; CHEBI:8082
HOMO:WT	1456	457.368	C30H50O3	-H(-)	0.000429686	(20S,24E)-20,26-Dihydroxy-24-dammaren-3-one	0.241378	0.0113297	0.0855166	0.0289344	0.02824	HMDB0033256; HMDB0034549; HMDB0034643; HMDB0034648; HMDB0034656; HMDB0035034; HMDB0035324; HMDB0036433; HMDB0036540; HMDB0038799; HMDB0038800; HMDB0038801; HMDB0038802; HMDB0038803; HMDB0039212; HMDB0040553; HMDB0041183; HMDB0041533; HMDB33256; HMDB34549; HMDB34643; HMDB34648; HMDB34656; HMDB35034; HMDB35324; HMDB36433; HMDB36540; HMDB38799; HMDB38800; HMDB38801; HMDB38802; HMDB38803; HMDB39212; …	C08980; C17421
HOMO:WT	1270	393.301	C24H42O4	-H(-)	1.45816e-05	Petromyzonol	0.239062	0.0113297	0.0855166	0.0294167	0.02824		C16258
HOMO:WT	610	235.134	C14H20O3	-H(-)	0.000337534	Heptyl 4-hydroxybenzoate	0.224199	0.0113297	0.0855166	0.0316592	0.02824	HMDB0034462; HMDB0040778; HMDB34462; HMDB40778	C14274; C14718	; CHEBI:17879
HOMO:WT	1581	519.203	C30H32O8	-H(-)	-0.000275202	Divanillyltetrahydrofuran ferulate	0.219401	0.0113297	0.0855166	0.0286992	0.02824	HMDB0032730; HMDB32730
HOMO:WT	698	255.07	C12H16O4S	-H(-)	-0.000185961	Benfuresate	0.217909	0.0113297	0.0855166	0.0311013	0.02824		C18452
HOMO:WT	124	129.056	C6H10O3	-H(-)	0.000184102	4-Methyl-2-oxopentanoate	0.216701	0.0113297	0.0855166	0.0342718	0.02824	HMDB0000408; HMDB0000491; HMDB0000695; HMDB0000762; HMDB0001864; HMDB0001962; HMDB0002254; HMDB0003736; HMDB0004750; HMDB0006024; HMDB0010717; HMDB0011647; HMDB0012882; HMDB0031214; HMDB0031216; HMDB0031218; HMDB0033286; HMDB0033302; HMDB0033698; HMDB00408; HMDB0041602; HMDB00491; HMDB0061881; HMDB00695; HMDB00762; HMDB01864; HMDB01962; HMDB02254; HMDB03736; HMDB04750; HMDB06024; HMDB10717; HMDB1…	C00233; C00671; C00902; C01012; C02122; C02129; C03241; C03465; C03467; C03500; C06008; C06102; C12314; C14530	; CHEBI:15888; CHEBI:17308; CHEBI:2490; CHEBI:28422; CHEBI:35932; CHEBI:48430; CHEBI:86365
HOMO:WT	39	99.0451	C5H8O2	-H(-)	4.8716e-05	Valerolactone	0.204276	0.0113297	0.0855166	0.0349505	0.02824	HMDB0000509; HMDB0001470; HMDB0001862; HMDB0002167; HMDB0029599; HMDB0029608; HMDB0031178; HMDB0031598; HMDB0031602; HMDB0031648; HMDB0032351; HMDB0032385; HMDB0032459; HMDB0033840; HMDB0033978; HMDB0035143; HMDB00509; HMDB0129418; HMDB0130837; HMDB0132474; HMDB01470; HMDB0170858; HMDB01862; HMDB02167; HMDB29599; HMDB29608; HMDB31178; HMDB31598; HMDB31602; HMDB31648; HMDB32351; HMDB32385; HMDB324…	C02240; C08279; C12518; C14527; C15499; C19238; C19504	; CHEBI:14750; CHEBI:34840; CHEBI:35936; CHEBI:37127; CHEBI:38366; CHEBI:48569; CHEBI:52774; CHEBI:64276; CHEBI:84978; CHEBI:9592
HOMO:WT	682	251.129	C14H20O4	-H(-)	4.99684e-05	2,2,4,4-Tetramethyl-6-(1-oxobutyl)-1,3,5-cyclohexanetrione	0.196344	0.0113297	0.0855166	0.0312389	0.02824	HMDB0033197; HMDB0036047; HMDB0059661; HMDB33197; HMDB36047; HMDB59661
HOMO:WT	699	255.087	C12H16O6	-H(-)	-2.19952e-05	3-hydroxy-3-(3,4,5-trimethoxyphenyl)propanoic acid	0.191451	0.0113297	0.0855166	0.0309649	0.02824	HMDB0141328; HMDB0141330; HMDB0142079; HMDB0142082	C02578; C03097; C11611
HOMO:WT	380	191.144	C13H20O	-H(-)	0.000178452	2,6-Diisopropyl-3-methylphenol	0.19039	0.0113297	0.0855166	0.0331455	0.02824	HMDB0029820; HMDB0029821; HMDB0029822; HMDB0029823; HMDB0029824; HMDB0029825; HMDB0031733; HMDB0032498; HMDB0032541; HMDB0033545; HMDB0034671; HMDB0034959; HMDB0034979; HMDB0035682; HMDB0035753; HMDB0036022; HMDB0036027; HMDB0036144; HMDB0036565; HMDB0036684; HMDB0036818; HMDB0037139; HMDB0041615; HMDB0059883; HMDB29820; HMDB29821; HMDB29822; HMDB29823; HMDB29824; HMDB29825; HMDB31733; HMDB32498;…	C12286; C12287; C14698	; CHEBI:138017; CHEBI:32319; CHEBI:32325; CHEBI:49250; CHEBI:67207
HOMO:WT	73	113.097	C7H14O	-H(-)	6.48766e-05	Heptanone	0.18091	0.0113297	0.0855166	0.0346078	0.02824	HMDB0003671; HMDB0004814; HMDB0005841; HMDB0031405; HMDB0031429; HMDB0031475; HMDB0031482; HMDB0031538; HMDB0031549; HMDB0032405; HMDB0038052; HMDB0040191; HMDB0041320; HMDB0059693; HMDB0061896; HMDB03671; HMDB04814; HMDB05841; HMDB31405; HMDB31429; HMDB31475; HMDB31482; HMDB31538; HMDB31549; HMDB32405; HMDB38052; HMDB40191; HMDB41320; HMDB59693; HMDB61896	C08380; C14390	; CHEBI:50139; CHEBI:5672; CHEBI:87754
HOMO:WT	79	115.076	C6H12O2	-H(-)	-1.17356e-05	Hexanoic acid	0.171609	0.0113297	0.0855166	0.034439	0.02824	HMDB0000535; HMDB0000689; HMDB0029762; HMDB0030027; HMDB0030056; HMDB0030059; HMDB0031207; HMDB0031221; HMDB0031246; HMDB0031248; HMDB0031325; HMDB0031511; HMDB0031580; HMDB0033774; HMDB0033889; HMDB0034163; HMDB0037266; HMDB0040279; HMDB0040327; HMDB00535; HMDB0061883; HMDB00689; HMDB29762; HMDB30027; HMDB30056; HMDB30059; HMDB31207; HMDB31221; HMDB31246; HMDB31248; HMDB31325; HMDB31511; HMDB315…	C01585; C02948; C03739; C12293; C12304; C12313	; CHEBI:167422; CHEBI:17120; CHEBI:30776; CHEBI:31328; CHEBI:31726; CHEBI:410868; CHEBI:50569; CHEBI:55381; CHEBI:74903; CHEBI:87572
HOMO:WT	1058	335.295	C22H40O2	-H(-)	0.000236828	Docosadienoate (22:2n6)	0.163341	0.0113297	0.0855166	0.0300425	0.02824	HMDB0061714; HMDB0062219; HMDB61714; HMDB62219	C16533	; CHEBI:75117
HOMO:WT	1186	369.228	C20H34O6	-H(-)	0.000363954	6-Keto-prostaglandin F1a	0.160926	0.0113297	0.0855166	0.0296639	0.02824	HMDB0002886; HMDB0003252; HMDB0004049; HMDB0005070; HMDB0012502; HMDB0013039; HMDB0062746; HMDB02886; HMDB03252; HMDB04049; HMDB05070; HMDB12502; HMDB13039; HMDB62746	C05961; C05963	; CHEBI:28158; CHEBI:28728; CHEBI:90801
HOMO:WT	458	206.068	C8H17NOS2	-H(-)	-1.06198e-05	Dihydrolipoamide	0.155745	0.0113297	0.0855166	0.0325346	0.02824	HMDB0000985; HMDB0006948; HMDB00985; HMDB06948	C00579	CHEBI:17694
HOMO:WT	458	206.068	C8H9N5O2	-H(-)	0.00045858	6-Amino-9H-purine-9-propanoic acid	0.155745	0.0113297	0.0855166	0.0325346	0.02824	HMDB0029939; HMDB29939		; CHEBI:681033
HOMO:WT	676	249.185	C16H26O2	-H(-)	0.00128201	C16:3	0.145093	0.0113297	0.0855166	0.0313778	0.02824	HMDB0035293; HMDB0037631; HMDB0037712; HMDB35293; HMDB37631; HMDB37712	C16503
HOMO:WT	62	109.066	C7H10O	-H(-)	9.33025e-06	2,3,5-Trimethylfuran	0.138995	0.0113297	0.0855166	0.0347783	0.02824	HMDB0029721; HMDB0029728; HMDB0031541; HMDB0040277; HMDB0040278; HMDB0061891; HMDB29721; HMDB29728; HMDB31541; HMDB40277; HMDB40278; HMDB61891
HOMO:WT	1300	401.344	C27H46O2	-H(-)	-0.0011371	24-Hydroxycholesterol	0.12619	0.0113297	0.0855166	0.0292946	0.02824	HMDB0001419; HMDB0001496; HMDB0002103; HMDB0002902; HMDB0004035; HMDB0006119; HMDB0006247; HMDB0006283; HMDB0006892; HMDB0011643; HMDB0013643; HMDB0029320; HMDB0034254; HMDB0035681; HMDB0038959; HMDB0039868; HMDB0039869; HMDB0039870; HMDB0059592; HMDB0062328; HMDB01419; HMDB01496; HMDB02103; HMDB02902; HMDB04035; HMDB06119; HMDB06247; HMDB06283; HMDB06892; HMDB11643; HMDB13643; HMDB29320; HMDB342…	C03594; C05418; C05451; C05500; C05502; C06340; C13550; C14151; C15519; C15610; C15882; C15992	; CHEBI:1296; CHEBI:1307962; CHEBI:17500; CHEBI:2290; CHEBI:34310; CHEBI:37616; CHEBI:42989; CHEBI:47772; CHEBI:67237; CHEBI:75406; CHEBI:76591; CHEBI:85778
HOMO:WT	31	96.9922	C4H2O3	-H(-)	0.000949079	Moniliformin	-0.119567	0.0113297	0.0855166	0.0351244	0.02824		C20592
HOMO:WT	1464	461.173	C26H26N2O6	-H(-)	-0.000784988	(+)-Plicamine	-0.124325	0.0113297	0.0855166	0.0288163	0.02824		C12254
HOMO:WT	282	169.016	C8H10S2	-H(-)	-0.00100724	Benzyl methyl disulfide	-0.128303	0.0113297	0.0855166	0.033619	0.02824	HMDB0040590; HMDB40590
HOMO:WT	473	209.094	C10H14N2O3	-H(-)	-0.000681134	Aprobarbital	-0.141415	0.0113297	0.0855166	0.0323853	0.02824	HMDB0015441; HMDB15441	C07826; C15986	CHEBI:2791
HOMO:WT	577	228.124	C11H19NO4	-H(-)	0.000530546	Butenylcarnitine	-0.151578	0.0113297	0.0855166	0.0318018	0.02824	HMDB0013126; HMDB13126
HOMO:WT	805	277.087	C10H18N2O5S	-H(-)	-0.000375283	Glutamylmethionine	-0.152716	0.0113297	0.0855166	0.0305628	0.02824	HMDB0028825; HMDB0028972; HMDB0029155; HMDB0034367; HMDB28825; HMDB28972; HMDB29155; HMDB34367		; CHEBI:73507; CHEBI:82965
HOMO:WT	384	193.035	C6H10O7	-H(-)	0.000372547	Hexuronate	-0.161594	0.0113297	0.0855166	0.0329906	0.02824	HMDB0000127; HMDB0002545; HMDB0002704; HMDB0003348; HMDB0003363; HMDB0003402; HMDB0006334; HMDB0011731; HMDB0011732; HMDB00127; HMDB0038491; HMDB0062783; HMDB0127846; HMDB02545; HMDB02704; HMDB03348; HMDB03363; HMDB03402; HMDB06334; HMDB11731; HMDB11732; HMDB38491; HMDB62783	C00191; C00333; C00470; C00558; C00618; C00905; C01062; C02024; C03342; C06472; C06473; C06477; C08348; C08350; C15673; C16245	; CHEBI:16142; CHEBI:21338; CHEBI:24769; CHEBI:33885; CHEBI:42717; CHEBI:47954; CHEBI:47962; CHEBI:88378
HOMO:WT	343	184.073	C7H11N3O3	-H(-)	-0.000291864	(S)-N-(4,5-Dihydro-1-methyl-4-oxo-1H-imidazol-2-yl)alanine	-0.16319	0.0113297	0.0855166	0.0334597	0.02824	HMDB0034912; HMDB34912
HOMO:WT	481	210.124	C10H17N3O2	-H(-)	0.000681327	Isouron	-0.164709	0.0113297	0.0855166	0.0320909	0.02824		C18432
HOMO:WT	922	301.105	C12H18N2O7	-H(-)	-0.000468461	Bicozamycin	-0.170719	0.0113297	0.0855166	0.0301709	0.02824		C11259; C15486
HOMO:WT	1130	353.094	C19H15FN2O4	-H(-)	0.000698087	Flumioxazin	-0.181043	0.0113297	0.0855166	0.0299152	0.02824	HMDB0034854; HMDB34854	C11035
HOMO:WT	23	92.0509	C6H7N	-H(-)	-0.000370952	Aniline	-0.200788	0.0113297	0.0855166	0.0353	0.02824	HMDB0003012; HMDB0061887; HMDB0061888; HMDB03012; HMDB61887; HMDB61888	C00292; C14447	; CHEBI:17296; CHEBI:39922; CHEBI:50415
HOMO:WT	1677	595.344	C40H44N4O	-H(-)	0.000130496	C-Curarine	-0.233419	0.0113297	0.0855166	0.028583	0.02824		C09144
HOMO:WT	564	226.083	C9H13N3O4	-H(-)	0.000217958	Deoxycytidine	-0.235823	0.0113297	0.0855166	0.0319457	0.02824	HMDB0000014; HMDB00014	C00881	CHEBI:15698
HOMO:WT	1141	357.061	C18H14O8	-H(-)	0.000482038	5,4''-Dihydroxy-3,3''-dimethoxy-6:7-methylenedioxyflavone	-0.568375	0.0113297	0.0855166	0.029789	0.02824	HMDB0029272; HMDB29272	C20507
HOMO:WT	1729	655.298	C33H44N4O10	-H(-)	0.000717985	Riboflavine 2'',3'',4'',5''-tetrabutanoate	0.419235	0.0140193	0.090288	0.0298157	0.0298157	HMDB0034433; HMDB34433
HOMO:WT	1469	461.435	C31H58O2	-H(-)	0.000923562	(Z)-22-Hentriacontene-2,4-dione	0.416879	0.0140193	0.090288	0.030439	0.0298157	HMDB0035953; HMDB35953
HOMO:WT	843	284.03	C6H12N3O8P	-H(-)	-0.00134615	2-(Formamido)-N1-(5-phospho-D-ribosyl)acetamidine	0.393137	0.0140193	0.090288	0.0324758	0.0298157	HMDB0006211; HMDB06211	C04640	CHEBI:18413
HOMO:WT	655	245.154	C16H22O2	-H(-)	0.000674021	alpha-Amylcinnamyl acetate	0.364004	0.0140193	0.090288	0.0335999	0.0298157	HMDB0036207; HMDB0037705; HMDB0041250; HMDB36207; HMDB37705; HMDB41250	C10793
HOMO:WT	1561	507.442	C32H60O4	-H(-)	0.00016757	FAHFA(16:1(9Z)/5-O-16:0)	0.361828	0.0140193	0.090288	0.0303333	0.0298157	HMDB0112154; HMDB0112155; HMDB0112156; HMDB0112157; HMDB0112158; HMDB0112159; HMDB0112160; HMDB0112161; HMDB0112174
HOMO:WT	897	295.3	C20H40O	-H(-)	0.000385334	Phytol	0.353052	0.0140193	0.090288	0.0322361	0.0298157	HMDB0002019; HMDB0003208; HMDB0034933; HMDB02019; HMDB03208; HMDB34933	C01389; C02198	; CHEBI:1221363; CHEBI:17327
HOMO:WT	1655	567.5	C35H68O5	-H(-)	-0.00106114	DG(14:0/18:0/0:0)	0.351794	0.0140193	0.090288	0.0300206	0.0298157	HMDB0007013; HMDB0007098; HMDB0007153; HMDB0031011; HMDB0055955; HMDB0056009; HMDB0092955; HMDB0092956; HMDB0093011; HMDB0093012; HMDB0093013; HMDB0093014; HMDB0093103; HMDB0093104; HMDB0093105; HMDB0093106; HMDB0093107; HMDB0093108; HMDB0093109; HMDB0093110; HMDB0093253; HMDB0093254; HMDB0093255; HMDB0093256; HMDB0093257; HMDB0093258; HMDB0093259; HMDB0093260; HMDB0093261; HMDB0093262; HMDB00932…	C00165	; CHEBI:237189; CHEBI:77619; CHEBI:88532; CHEBI:88810
HOMO:WT	807	277.144	C16H22O4	-H(-)	4.48472e-05	alpha-CEHC	0.33523	0.0140193	0.090288	0.0328421	0.0298157	HMDB0001518; HMDB0013248; HMDB0013835; HMDB0033244; HMDB0133045; HMDB0133047; HMDB0133048; HMDB0133084; HMDB0133085; HMDB0133086; HMDB0133087; HMDB0133088; HMDB0133089; HMDB0133090; HMDB0133091; HMDB01518; HMDB13248; HMDB13835; HMDB33244	C03343; C14214; C15205	; CHEBI:17243; CHEBI:34687; CHEBI:626842; CHEBI:79053
HOMO:WT	1439	449.363	C28H50O4	-H(-)	0.000921469	6-Deoxocastasterone	0.333798	0.0140193	0.090288	0.0305454	0.0298157	HMDB0033984; HMDB33984	C15802	CHEBI:20712
HOMO:WT	1664	579.535	C37H72O4	-H(-)	0.000883287	1-O-Hexadecyl-2-(9Z-octadecenoyl)-sn-glycerol	0.319821	0.0140193	0.090288	0.0299178	0.0298157		C13862
HOMO:WT	1146	357.301	C21H42O4	-H(-)	0.000476714	MG(18:0/0:0/0:0)	0.310481	0.0140193	0.090288	0.0310889	0.0298157	HMDB0011131; HMDB0011535; HMDB0031075; HMDB0072842; HMDB0072877; HMDB11131; HMDB11535; HMDB31075; HMDB72842; HMDB72877		; CHEBI:75456; CHEBI:75550
HOMO:WT	1592	523.436	C32H60O5	-H(-)	0.000362363	DG(14:1(9Z)/15:0/0:0)	0.303717	0.0140193	0.090288	0.0302283	0.0298157	HMDB0007039; HMDB0007067; HMDB0055987; HMDB07039; HMDB07067; HMDB55987
HOMO:WT	1601	525.452	C32H62O5	-H(-)	0.000340692	DG(14:0/15:0/0:0)	0.302169	0.0140193	0.090288	0.0301241	0.0298157	HMDB0007010; HMDB0007066; HMDB0055953; HMDB0092945; HMDB0092946; HMDB0092947; HMDB0092948; HMDB0092949; HMDB0092950; HMDB0092997; HMDB0092998; HMDB0092999; HMDB0093000; HMDB0093075; HMDB0093076; HMDB0093077; HMDB0093078; HMDB0093079; HMDB0093080; HMDB0093081; HMDB0093082; HMDB0093083; HMDB0093084; HMDB0093085; HMDB0093086; HMDB0093211; HMDB0093212; HMDB0093213; HMDB0093214; HMDB0093215; HMDB00932…
HOMO:WT	713	257.213	C15H30O3	-H(-)	-0.000422449	10-Hydroxymyristic acid methyl ester	0.291872	0.0140193	0.090288	0.0330909	0.0298157	HMDB0031061; HMDB0059866; HMDB0061657; HMDB31061; HMDB59866; HMDB61657		; CHEBI:87428
HOMO:WT	703	255.162	C14H24O4	-H(-)	-0.00146331	5-Nonyltetrahydro-2-oxo-3-furancarboxylic acid	0.290192	0.0140193	0.090288	0.0332167	0.0298157	HMDB0030993; HMDB0036143; HMDB0062363; HMDB0062364; HMDB30993; HMDB36143; HMDB62363; HMDB62364
HOMO:WT	1343	413.326	C24H46O5	-H(-)	0.000821404	DG(8:0/13:0/0:0)	0.253722	0.0140193	0.090288	0.0308692	0.0298157	HMDB0092907; HMDB0092908; HMDB0092909; HMDB0092910; HMDB0092911; HMDB0092912; HMDB0093139; HMDB0093140; HMDB0093141; HMDB0093142; HMDB0093143; HMDB0093144; HMDB92907; HMDB92908; HMDB92909; HMDB92910; HMDB92911; HMDB92912; HMDB93139; HMDB93140; HMDB93141; HMDB93142; HMDB93143; HMDB93144
HOMO:WT	1196	371.317	C22H44O4	-H(-)	4.96414e-05	MG(19:0/0:0/0:0)	0.249978	0.0140193	0.090288	0.0309787	0.0298157	HMDB0072839; HMDB0072840; HMDB0072876; HMDB0072881; HMDB72839; HMDB72840; HMDB72876; HMDB72881
HOMO:WT	1026	327.29	C20H40O3	-H(-)	0.000480391	Polyoxyethylene 40 monostearate	0.21613	0.0140193	0.090288	0.0315379	0.0298157	HMDB0032477; HMDB0061659; HMDB0061664; HMDB0061665; HMDB0061666; HMDB0062566; HMDB32477; HMDB61659; HMDB61664; HMDB61665; HMDB61666; HMDB62566	C02982	; CHEBI:37258; CHEBI:52347; CHEBI:76992
HOMO:WT	973	315.254	C18H36O4	-H(-)	0.000282438	MG(0:0/15:0/0:0)	0.212548	0.0140193	0.090288	0.0317672	0.0298157	HMDB0011532; HMDB0011563; HMDB0031008; HMDB0059633; HMDB0072849; HMDB0072862; HMDB0072865; HMDB0072878; HMDB11532; HMDB11563; HMDB31008; HMDB59633; HMDB72849; HMDB72862; HMDB72865; HMDB72878	C08314; C15988; C19622	; CHEBI:49254
HOMO:WT	584	229.181	C13H26O3	-H(-)	0.000225899	3-[[5-Methyl-2-(1-methylethyl)cyclohexyl]oxy]-1,2-propanediol	0.206394	0.0140193	0.090288	0.0339922	0.0298157	HMDB0036133; HMDB0061655; HMDB36133; HMDB61655
HOMO:WT	684	251.201	C16H28O2	-H(-)	0.000493976	C16:2	0.205807	0.0140193	0.090288	0.0333435	0.0298157	HMDB0000477; HMDB0029351; HMDB0030429; HMDB0031086; HMDB0032340; HMDB0037805; HMDB0038255; HMDB0039131; HMDB00477; HMDB29351; HMDB30429; HMDB31086; HMDB32340; HMDB37805; HMDB38255; HMDB39131	C16795	; CHEBI:86147
HOMO:WT	638	241.181	C14H26O3	-H(-)	7.70294e-05	3-Oxotetradecanoic acid	0.198859	0.0140193	0.090288	0.0337297	0.0298157	HMDB0010730; HMDB0030982; HMDB0032370; HMDB10730; HMDB30982; HMDB32370		; CHEBI:37270
HOMO:WT	778	271.21	C15H32O2Si	-H(-)	-0.000615139	Dodecanoic acid, trimethylsilyl ester	0.193131	0.0140193	0.090288	0.032966	0.0298157	HMDB0094677; HMDB94677
HOMO:WT	532	219.139	C14H20O2	-H(-)	0.000363682	2,6-Di-tert-butylbenzoquinone	0.178816	0.0140193	0.090288	0.0341249	0.0298157	HMDB0013817; HMDB0036389; HMDB0037606; HMDB0037714; HMDB0037718; HMDB0038996; HMDB0039539; HMDB0040217; HMDB0040226; HMDB0126515; HMDB0126516; HMDB0126517; HMDB0126518; HMDB0126519; HMDB0126520; HMDB0133164; HMDB0133165; HMDB0133166; HMDB0133167; HMDB0133169; HMDB0133170; HMDB0133180; HMDB13817; HMDB36389; HMDB37606; HMDB37714; HMDB37718; HMDB38996; HMDB39539; HMDB40217; HMDB40226	C09519; C09673
HOMO:WT	1396	431.352	C28H48O3	-H(-)	0.000697655	13''-Hydroxy-gamma-tocopherol	0.167578	0.0140193	0.090288	0.0306526	0.0298157	HMDB0012561; HMDB0033998; HMDB0035194; HMDB0060143; HMDB12561; HMDB33998; HMDB35194; HMDB60143	C15790; C15800; C16252
HOMO:WT	954	309.28	C20H38O2	-H(-)	0.000144959	C20:1	0.162199	0.0140193	0.090288	0.0318832	0.0298157	HMDB0002231; HMDB0034296; HMDB0034451; HMDB0035159; HMDB0035572; HMDB0035573; HMDB0035574; HMDB0037127; HMDB0062436; HMDB02231; HMDB34296; HMDB34451; HMDB35159; HMDB35572; HMDB35573; HMDB35574; HMDB37127; HMDB62436	C02064; C03425; C16526	; CHEBI:32419; CHEBI:32425
HOMO:WT	456	206.033	C7H5N5O3	-H(-)	-0.000939541	2-Amino-4-hydroxy-6-pteridinecarboxylic acid	0.13985	0.0140193	0.090288	0.0343936	0.0298157	HMDB0033136; HMDB33136
HOMO:WT	100	122.985	C2H5O4P	-H(-)	0.000672262	Phosphonoacetaldehyde	0.120883	0.0140193	0.090288	0.0346666	0.0298157		C03167
HOMO:WT	879	291.231	C19H32O2	-H(-)	0.00187004	3b,17b-Dihydroxyetiocholane	0.101245	0.0140193	0.090288	0.0323555	0.0298157	HMDB0000369; HMDB0000383; HMDB0000412; HMDB0000458; HMDB0000493; HMDB0000495; HMDB0000551; HMDB0000554; HMDB00369; HMDB00383; HMDB00412; HMDB00458; HMDB00493; HMDB00495; HMDB00551; HMDB00554; HMDB0060437; HMDB60437	C01090; C02159; C03050; C03051; C03176; C03852; C07632; C10800; C12525; C14975; C15288	; CHEBI:18329; CHEBI:27727; CHEBI:36713; CHEBI:36714; CHEBI:36715; CHEBI:428186
HOMO:WT	32	97.0294	C5H6O2	-H(-)	0.000134354	C5:2	0.0801524	0.0140193	0.090288	0.0348047	0.0298157	HMDB0013742; HMDB0029609; HMDB0034245; HMDB0040145; HMDB13742; HMDB29609; HMDB34245; HMDB40145	C20441; C20578	; CHEBI:207496; CHEBI:36436
HOMO:WT	471	209.067	C7H14O7	-H(-)	0.000164552	Sedoheptulose	-0.0542741	0.0140193	0.090288	0.0342588	0.0298157	HMDB0003219; HMDB0029901; HMDB0029935; HMDB0029952; HMDB03219; HMDB29901; HMDB29935; HMDB29952	C02076; C06397; C08236; C08355; C19612	; CHEBI:130460; CHEBI:28723
HOMO:WT	898	296.141	C17H19N3O2	-H(-)	-7.12218e-05	GA	-0.0916273	0.0140193	0.090288	0.0321176	0.0298157		C11484
HOMO:WT	1120	351.123	C21H20O5	-H(-)	0.00104338	Xanthohumol C	-0.142487	0.0140193	0.090288	0.0313118	0.0298157	HMDB0030234; HMDB0030487; HMDB0031993; HMDB0034837; HMDB0035129; HMDB0038480; HMDB0038481; HMDB0038903; HMDB0041113; HMDB0041172; HMDB0125837; HMDB0125838; HMDB0125840; HMDB0125841; HMDB0125843; HMDB0125844; HMDB30234; HMDB30487; HMDB31993; HMDB34837; HMDB35129; HMDB38480; HMDB38481; HMDB38903; HMDB41113; HMDB41172	C11578; C11579	; CHEBI:562842; CHEBI:567477
HOMO:WT	661	246.077	C13H13NO4	-H(-)	0.000214408	N-(4-Coumaroyl)-L-homoserine lactone	-0.165503	0.0140193	0.090288	0.0334712	0.0298157		C20677
HOMO:WT	1121	351.144	C18H24O7	-H(-)	0.000610632	Coriandrone D	-0.167187	0.0140193	0.090288	0.0312	0.0298157	HMDB0029972; HMDB29972
HOMO:WT	607	235.037	C11H12N2S2	-H(-)	-0.000554127	Brassinin	-0.169295	0.0140193	0.090288	0.0338604	0.0298157	HMDB0033350; HMDB33350		; CHEBI:38119
HOMO:WT	1014	324.094	C11H19NO10	-H(-)	2.06061e-05	N-Glycolylneuraminic acid	-0.172159	0.0140193	0.090288	0.0316521	0.0298157	HMDB0000833; HMDB0062502; HMDB00833; HMDB62502	C03410	; CHEBI:62084
HOMO:WT	821	280.104	C10H19NO8	-H(-)	-0.000126837	N-(1-Deoxy-1-fructosyl)threonine	-0.188922	0.0140193	0.090288	0.032597	0.0298157	HMDB0037843; HMDB37843
HOMO:WT	370	189.077	C8H14O5	-H(-)	0.000318974	3-Hydroxysuberic acid	-0.194593	0.0140193	0.090288	0.0345296	0.0298157	HMDB0000325; HMDB00325; HMDB0040220; HMDB0061681; HMDB40220; HMDB61681	C04546	; CHEBI:70766; CHEBI:84086; CHEBI:87368
HOMO:WT	1054	335.124	C16H20N2O6	-H(-)	0.000594435	Semilepidinoside A	-0.209856	0.0140193	0.090288	0.0314244	0.0298157	HMDB0033107; HMDB33107
HOMO:WT	935	304.875	C6H10S7	-H(-)	0.000508173	Di-2-propenyl heptasulfide	-0.212357	0.0140193	0.090288	0.032	0.0298157	HMDB0039458; HMDB39458
HOMO:WT	811	278.124	C11H21NO7	-H(-)	0.000235044	N-(1-Deoxy-1-fructosyl)valine	-0.287775	0.0140193	0.090288	0.0327191	0.0298157	HMDB0037844; HMDB37844
HOMO:WT	1351	415.321	C27H44O3	-H(-)	0.000603202	24,25-Dihydroxyvitamin D	-0.293397	0.0140193	0.090288	0.0307605	0.0298157	HMDB0000430; HMDB0001420; HMDB0001903; HMDB0002197; HMDB0006226; HMDB0006720; HMDB0012453; HMDB0012457; HMDB0012459; HMDB0015046; HMDB0030024; HMDB0030047; HMDB0030048; HMDB0035300; HMDB00430; HMDB0060133; HMDB0060425; HMDB0060508; HMDB0062401; HMDB0062610; HMDB0062736; HMDB01420; HMDB01903; HMDB02197; HMDB06226; HMDB06720; HMDB12453; HMDB12457; HMDB12459; HMDB15046; HMDB30024; HMDB30047; HMDB300…	C01673; C03963; C05457; C07712; C08127; C08913; C08914; C12919; C15633; C16493; C16819; C17331; C17332; C17333; C17336; C17339; C19648; C19649; C19650	; CHEBI:15578; CHEBI:17823; CHEBI:28477; CHEBI:28933; CHEBI:48701; CHEBI:7931; CHEBI:80752; CHEBI:81013; CHEBI:86115; CHEBI:87476; CHEBI:89079; CHEBI:89324
HOMO:WT	1318	407.295	C28H40O2	-H(-)	0.00029018	C28:8	0.620016	0.0172575	0.0935771	0.032101	0.0309018	HMDB0039148; HMDB39148
HOMO:WT	1161	363.363	C25H48O	-H(-)	0.000708935	(2Z,6E)-3,7,11,15,19-Pentamethyl-2,6-eicosadien-1-ol	0.441263	0.0172575	0.0935771	0.0329872	0.0309018	HMDB0035154; HMDB35154
HOMO:WT	1612	533.493	C35H66O3	-H(-)	0.000963869	Reticulatamol	0.404039	0.0172575	0.0935771	0.0313523	0.0309018	HMDB0041023; HMDB41023
HOMO:WT	1256	387.183	C22H28O6	-H(-)	-0.00187117	Cyclomammein	0.384473	0.0172575	0.0935771	0.0324889	0.0309018	HMDB0030711; HMDB0030712; HMDB0030714; HMDB0030715; HMDB0030825; HMDB0033539; HMDB0033540; HMDB0033688; HMDB0036587; HMDB0039029; HMDB0132234; HMDB0132240; HMDB30711; HMDB30712; HMDB30714; HMDB30715; HMDB30825; HMDB33539; HMDB33540; HMDB33688; HMDB36587; HMDB39029	C08778; C10888
HOMO:WT	1418	441.394	C27H54O4	-H(-)	0.00078234	MG(0:0/24:0/0:0)	0.381813	0.0172575	0.0935771	0.0316289	0.0309018	HMDB0011558; HMDB0011588; HMDB0072872; HMDB0072879; HMDB11558; HMDB11588; HMDB72872; HMDB72879
HOMO:WT	1284	397.368	C25H50O3	-H(-)	0.000525957	2-Hydroxy-22-methyltetracosanoic acid	0.342118	0.0172575	0.0935771	0.0322938	0.0309018	HMDB0040909; HMDB40909
HOMO:WT	1616	535.472	C34H64O4	-H(-)	0.00100566	FAHFA(16:1(9Z)/9-O-18:0)	0.341781	0.0172575	0.0935771	0.0312611	0.0309018	HMDB0112108; HMDB0112117; HMDB0112122; HMDB0112134; HMDB0112135; HMDB0112136; HMDB0112137; HMDB0112138; HMDB0112139; HMDB0112162; HMDB0112163; HMDB0112164; HMDB0112165; HMDB0112166; HMDB0112167; HMDB0112168; HMDB0112172; HMDB0112175
HOMO:WT	1015	324.291	C20H39NO2	-H(-)	3.5843e-05	N-Oleoylethanolamine	0.336801	0.0172575	0.0935771	0.033397	0.0309018	HMDB0002088; HMDB02088	C20792	; CHEBI:71466
HOMO:WT	707	257.047	C14H10O5	-H(-)	-0.00097635	Salsalate	0.334625	0.0172575	0.0935771	0.034915	0.0309018	HMDB0015471; HMDB0030831; HMDB0030871; HMDB0031760; HMDB0031898; HMDB0033088; HMDB0033911; HMDB0038677; HMDB0138548; HMDB0138549; HMDB15471; HMDB30831; HMDB30871; HMDB31760; HMDB31898; HMDB33088; HMDB33911; HMDB38677	C10066; C10070; C10081; C10087; C10362; C16838; C17671; C19357	; CHEBI:5324; CHEBI:6017; CHEBI:64983; CHEBI:9014
HOMO:WT	612	235.206	C16H28O	-H(-)	0.000731762	3-(5,6,6-Trimethylbicyclo[2.2.1]hept-1-yl)cyclohexanol	0.320984	0.0172575	0.0935771	0.0351432	0.0309018	HMDB0031851; HMDB0036831; HMDB31851; HMDB36831	C20128
HOMO:WT	1262	391.285	C24H40O4	-H(-)	0.000364814	3b,12a-Dihydroxy-5a-cholanoic acid	0.308015	0.0172575	0.0935771	0.0323911	0.0309018	HMDB0000348; HMDB0000361; HMDB0000384; HMDB0000411; HMDB0000438; HMDB0000478; HMDB0000514; HMDB0000518; HMDB0000626; HMDB0000664; HMDB0000686; HMDB0000733; HMDB0000811; HMDB0000946; HMDB0002451; HMDB0002488; HMDB0002536; HMDB0002585; HMDB0015525; HMDB00348; HMDB00361; HMDB00384; HMDB00411; HMDB00438; HMDB00478; HMDB00514; HMDB00518; HMDB00626; HMDB00664; HMDB00686; HMDB00733; HMDB00811; HMDB00946…	C02528; C04483; C07880; C15515; C15517; C17646; C17660; C17661; C17662; C17664; C17687	; CHEBI:16755; CHEBI:28834; CHEBI:43419; CHEBI:52030; CHEBI:542045; CHEBI:81256; CHEBI:88098; CHEBI:88102; CHEBI:9907
HOMO:WT	1619	537.452	C33H62O5	-H(-)	0.000553618	DG(14:0/16:1(9Z)/0:0)	0.305521	0.0172575	0.0935771	0.0311705	0.0309018	HMDB0007012; HMDB0007040; HMDB0007096; HMDB0007124; HMDB0055960; HMDB0056014; HMDB07012; HMDB07040; HMDB07096; HMDB07124; HMDB55960; HMDB56014		; CHEBI:84386; CHEBI:88469; CHEBI:88757; CHEBI:88781
HOMO:WT	779	271.228	C16H32O3	-H(-)	0.000260976	16-Hydroxy hexadecanoic acid	0.303751	0.0172575	0.0935771	0.0346898	0.0309018	HMDB0006294; HMDB0010734; HMDB0031057; HMDB0061658; HMDB0062548; HMDB0112184; HMDB0112185; HMDB0112186; HMDB0112187; HMDB0112188; HMDB0112189; HMDB0112190; HMDB0112191; HMDB0112192; HMDB06294; HMDB10734; HMDB31057; HMDB61658; HMDB62548	C18218	; CHEBI:37248; CHEBI:38247; CHEBI:55328; CHEBI:75972
HOMO:WT	1138	355.138	C17H24O8	-H(-)	0.0014985	xi-3-Hydroxy-5-phenylpentanoic acid O-beta-D-Glucopyranoside	0.302478	0.0172575	0.0935771	0.0330887	0.0309018	HMDB0031695; HMDB0040558; HMDB31695; HMDB40558
HOMO:WT	1416	441.3	C28H42O4	-H(-)	0.000776231	(3beta,5alpha,9alpha,22E,24R)-5,9-Epidioxy-3-hydroxyergosta-7,22-dien-6-one	0.295035	0.0172575	0.0935771	0.0317222	0.0309018	HMDB0032666; HMDB32666
HOMO:WT	966	313.274	C19H38O3	-H(-)	0.000384963	3-hydroxypristanic acid	0.291777	0.0172575	0.0935771	0.0336057	0.0309018	HMDB0061651; HMDB61651
HOMO:WT	841	283.192	C16H28O4	-H(-)	-0.000732476	(10S)-Juvenile hormone III diol	0.288121	0.0172575	0.0935771	0.0342479	0.0309018		C16505
HOMO:WT	907	297.243	C18H34O3	-H(-)	5.22408e-05	3-Oxooctadecanoic acid	0.283853	0.0172575	0.0935771	0.0340311	0.0309018	HMDB0010736; HMDB0030979; HMDB0030980; HMDB0030981; HMDB0031127; HMDB0034074; HMDB0034297; HMDB0061650; HMDB10736; HMDB30979; HMDB30980; HMDB30981; HMDB31127; HMDB34074; HMDB34297; HMDB61650	C00869; C08365; C13791; C19418; C19616	; CHEBI:50576; CHEBI:85639; CHEBI:85661
HOMO:WT	459	206.103	C8H17NO5	-H(-)	0.000416036	Miglitol	0.272224	0.0172575	0.0935771	0.0356087	0.0309018	HMDB0014634; HMDB14634	C02852; C07708; C12067	CHEBI:545681
HOMO:WT	22	91.0556	C7H8	-H(-)	-0.000237975	Toluene	0.269473	0.0172575	0.0935771	0.0365776	0.0309018	HMDB0034168; HMDB34168	C01455	CHEBI:17578
HOMO:WT	1368	419.353	C27H48O3	-H(-)	0.000526165	5-b-Cholestane-3a ,7a ,12a-triol	0.267765	0.0172575	0.0935771	0.0318161	0.0309018	HMDB0001457; HMDB0003990; HMDB0012455; HMDB0039463; HMDB0060138; HMDB0062418; HMDB01457; HMDB03990; HMDB12455; HMDB39463; HMDB60138; HMDB62418	C05425; C05444; C05454	; CHEBI:16496; CHEBI:28082; CHEBI:28540; CHEBI:48700
HOMO:WT	702	255.138	C17H20O2	-H(-)	0.000841138	Falcarindione	0.261411	0.0172575	0.0935771	0.0350288	0.0309018	HMDB0033680; HMDB33680	C14339; C15206
HOMO:WT	1246	383.353	C24H48O3	-H(-)	0.000553766	Cerebronic acid	0.261085	0.0172575	0.0935771	0.0325874	0.0309018	HMDB0039540; HMDB39540	C17873	CHEBI:61302
HOMO:WT	960	311.222	C18H32O4	-H(-)	0.000854369	13-L-Hydroperoxylinoleic acid	0.259015	0.0172575	0.0935771	0.0337111	0.0309018	HMDB0003871; HMDB0004706; HMDB0006940; HMDB0010201; HMDB0010208; HMDB0010221; HMDB0040900; HMDB0062281; HMDB0062434; HMDB0062637; HMDB03871; HMDB04706; HMDB06940; HMDB10201; HMDB10208; HMDB10221; HMDB40900; HMDB62281; HMDB62434; HMDB62637	C04717; C07338; C07354; C14827; C14831; C14832; C14834; C14836; C19618; C19937; C20186; C20703	; CHEBI:15655; CHEBI:15657; CHEBI:34485; CHEBI:34498; CHEBI:88440; CHEBI:88461; CHEBI:88465; CHEBI:90823
HOMO:WT	340	183.139	C11H20O2	-H(-)	9.68022e-05	Citronellyl formate	0.250747	0.0172575	0.0935771	0.0358461	0.0309018	HMDB0031062; HMDB0031063; HMDB0031087; HMDB0031272; HMDB0031406; HMDB0031691; HMDB0031843; HMDB0032308; HMDB0032320; HMDB0032396; HMDB0032404; HMDB0032453; HMDB0032461; HMDB0032489; HMDB0032534; HMDB0033371; HMDB0033724; HMDB0034428; HMDB0034429; HMDB0036140; HMDB0036784; HMDB0037106; HMDB0037185; HMDB0037225; HMDB0037309; HMDB0038273; HMDB0038274; HMDB0038277; HMDB0038278; HMDB0038311; HMDB00389…	C12295; C13422; C13823; C13910; C19420	; CHEBI:31676; CHEBI:35045; CHEBI:48944
HOMO:WT	410	197.154	C12H22O2	-H(-)	0.00025914	C12:1	0.24745	0.0172575	0.0935771	0.035727	0.0309018	HMDB0000529; HMDB0010729; HMDB0029585; HMDB0029763; HMDB0031683; HMDB0032214; HMDB0032235; HMDB0032248; HMDB0033378; HMDB0034160; HMDB0034844; HMDB0036182; HMDB0037186; HMDB0037305; HMDB0037329; HMDB0037498; HMDB0037742; HMDB0037813; HMDB0038081; HMDB0038269; HMDB0038895; HMDB0038924; HMDB0039220; HMDB0040158; HMDB0040163; HMDB0040361; HMDB0041264; HMDB0041449; HMDB00529; HMDB10729; HMDB29585; HM…	C09870; C12298; C16825; C16947	; CHEBI:1030421; CHEBI:1115857; CHEBI:37162; CHEBI:38381; CHEBI:86595
HOMO:WT	502	213.15	C12H22O3	-H(-)	0.000104151	3-Oxododecanoic acid	0.240812	0.0172575	0.0935771	0.0354912	0.0309018	HMDB0010727; HMDB0037398; HMDB10727; HMDB37398	C02367	; CHEBI:18037
HOMO:WT	1293	401.16	C22H26O7	-H(-)	0.000234014	Clusin	0.235176	0.0172575	0.0935771	0.0321971	0.0309018	HMDB0029542; HMDB0034016; HMDB29542; HMDB34016		; CHEBI:582747
HOMO:WT	953	309.243	C19H34O3	-H(-)	0.000288749	(R)-2-Hydroxysterculic acid	0.224864	0.0172575	0.0935771	0.0338171	0.0309018	HMDB0031060; HMDB31060	C14308
HOMO:WT	548	223.134	C13H20O3	-H(-)	0.000253184	Epoxyeremopetasinorol	0.219393	0.0172575	0.0935771	0.0353744	0.0309018	HMDB0029670; HMDB0032679; HMDB0032689; HMDB0034564; HMDB0036583; HMDB0037244; HMDB0037726; HMDB0037730; HMDB0037736; HMDB0112084; HMDB29670; HMDB32679; HMDB32689; HMDB34564; HMDB36583; HMDB37244; HMDB37726; HMDB37730; HMDB37736	C01760; C04166; C11512; C16318	; CHEBI:15929
HOMO:WT	785	273.149	C17H22O3	-H(-)	0.00011802	1b-Furanoeudesm-4(15)-en-1-ol acetate	0.21447	0.0172575	0.0935771	0.0345782	0.0309018	HMDB0032697; HMDB0033090; HMDB0038939; HMDB0040926; HMDB0060354; HMDB0060388; HMDB32697; HMDB33090; HMDB38939; HMDB40926; HMDB60354; HMDB60388	C09171; C14660; C17560; C18131	; CHEBI:61122
HOMO:WT	1203	373.311	C25H42O2	-H(-)	0.000267827	5-(14-Nonadecenyl)-1,3-benzenediol	0.200217	0.0172575	0.0935771	0.0327861	0.0309018	HMDB0031677; HMDB0039865; HMDB0039866; HMDB31677; HMDB39865; HMDB39866
HOMO:WT	830	281.212	C17H30O3	-H(-)	-0.000170153	6-Oxabicyclo[3.1.0]hexane-2-undecanoic acid methyl ester	0.180772	0.0172575	0.0935771	0.0344674	0.0309018		C15465
HOMO:WT	119	127.113	C8H16O	-H(-)	-9.15378e-05	1-Octanal	0.176937	0.0172575	0.0935771	0.0363305	0.0309018	HMDB0001140; HMDB0029574; HMDB0030030; HMDB0031294; HMDB0031295; HMDB0031296; HMDB0031298; HMDB0031299; HMDB0031300; HMDB0032402; HMDB0032450; HMDB0035231; HMDB0035768; HMDB0037181; HMDB0061912; HMDB0061913; HMDB01140; HMDB29574; HMDB30030; HMDB31294; HMDB31295; HMDB31296; HMDB31298; HMDB31299; HMDB31300; HMDB32402; HMDB32450; HMDB35231; HMDB35768; HMDB37181; HMDB61912; HMDB61913	C01545; C07288; C14272; C17145	; CHEBI:15833; CHEBI:17935; CHEBI:34118; CHEBI:87586; CHEBI:88852
HOMO:WT	225	155.144	C10H20O	-H(-)	0.000364817	Menthol	0.174535	0.0172575	0.0935771	0.0362082	0.0309018	HMDB0003352; HMDB0011623; HMDB0013810; HMDB0031409; HMDB0032206; HMDB0032212; HMDB0032241; HMDB0032274; HMDB0032532; HMDB0034717; HMDB0035093; HMDB0035094; HMDB0035726; HMDB0035763; HMDB0035764; HMDB0035765; HMDB0037020; HMDB0037171; HMDB0037223; HMDB0037806; HMDB0039854; HMDB0041628; HMDB0059861; HMDB03352; HMDB11623; HMDB13810; HMDB31409; HMDB32206; HMDB32212; HMDB32241; HMDB32274; HMDB32532; H…	C00400; C00553; C09849; C11386; C12307	; CHEBI:10360; CHEBI:15402; CHEBI:15409; CHEBI:18451; CHEBI:25187; CHEBI:31457; CHEBI:77929; CHEBI:89175
HOMO:WT	85	117.056	C5H10O3	-H(-)	-0.000129948	5-Hydroxypentanoic acid	0.160095	0.0172575	0.0935771	0.0364537	0.0309018	HMDB0000351; HMDB0000354; HMDB0000396; HMDB0000407; HMDB0000410; HMDB0000420; HMDB0000531; HMDB0000605; HMDB0000642; HMDB0000754; HMDB0001863; HMDB0001987; HMDB0002011; HMDB0002187; HMDB0002321; HMDB00351; HMDB00354; HMDB00396; HMDB00407; HMDB0040735; HMDB00410; HMDB0041603; HMDB00420; HMDB00531; HMDB0059844; HMDB00605; HMDB0061927; HMDB0062584; HMDB00642; HMDB00754; HMDB0130836; HMDB01863; HMDB0…	C02804; C20827	; CHEBI:37051; CHEBI:37084; CHEBI:384411; CHEBI:45564; CHEBI:60645; CHEBI:60647; CHEBI:68454; CHEBI:78321; CHEBI:82956; CHEBI:89628
HOMO:WT	870	289.217	C19H30O2	-H(-)	0.000603557	Androsterone	0.159574	0.0172575	0.0935771	0.0341391	0.0309018	HMDB0000031; HMDB0000365; HMDB0000490; HMDB0000546; HMDB0002961; HMDB00031; HMDB0003818; HMDB0005849; HMDB0006770; HMDB00365; HMDB0037711; HMDB00490; HMDB00546; HMDB0062608; HMDB02961; HMDB03818; HMDB05849; HMDB06770; HMDB37711; HMDB62608	C00523; C01986; C03917; C04295; C04373; C05293; C07635; C14210; C14631; C14932; C15326; C15442	; CHEBI:16032; CHEBI:16330; CHEBI:2710; CHEBI:28195; CHEBI:428206; CHEBI:428213; CHEBI:542034; CHEBI:86377
HOMO:WT	733	261.186	C17H26O2	-H(-)	0.000456253	Santalyl acetate	0.155024	0.0172575	0.0935771	0.034802	0.0309018	HMDB0032501; HMDB0033957; HMDB0037209; HMDB0037832; HMDB0038024; HMDB0038782; HMDB0039358; HMDB0040374; HMDB32501; HMDB33957; HMDB37209; HMDB37832; HMDB38024; HMDB38782; HMDB39358; HMDB40374	C19994
HOMO:WT	1350	415.285	C26H40O4	-H(-)	0.000831281	Methandriol dipropionate	0.154787	0.0172575	0.0935771	0.0319105	0.0309018		C14634
HOMO:WT	1689	609.509	C37H70O6	-H(-)	0.00107237	Glycerol 1,3-didodecanoate 2-decanoate	0.153661	0.0172575	0.0935771	0.0309909	0.0309018	HMDB0033753; HMDB0038058; HMDB0071115; HMDB0071251; HMDB0071276; HMDB0071288; HMDB0071333; HMDB0071361; HMDB0071364; HMDB0071407; HMDB0071473; HMDB0071480; HMDB0071502; HMDB0071568; HMDB0071579; HMDB0071680; HMDB0071693; HMDB0071727; HMDB0071828; HMDB0071831; HMDB0071887; HMDB0071941; HMDB0071960; HMDB0072087; HMDB0072217; HMDB0072375; HMDB0072416; HMDB0072471; HMDB0072497; HMDB0072509; HMDB00725…
HOMO:WT	1326	409.259	C23H38O6	-H(-)	0.000222684	Sterol 3-beta-D-glucoside	0.151019	0.0172575	0.0935771	0.0320054	0.0309018		C03641
HOMO:WT	837	283.024	C15H8O6	-H(-)	0.000493282	Rhein	0.14746	0.0172575	0.0935771	0.0343573	0.0309018	HMDB0032876; HMDB0034042; HMDB0034138; HMDB0037921; HMDB0128435; HMDB0140295; HMDB0140296; HMDB32876; HMDB34042; HMDB34138; HMDB37921	C10401
HOMO:WT	911	298.093	C13H17NO7	-H(-)	1.04299e-05	beta-D-Glucopyranosyl anthranilate	0.106155	0.0172575	0.0935771	0.0339237	0.0309018	HMDB0041517; HMDB41517
HOMO:WT	1569	512.17	C22H31N3O9S	-H(-)	0.000904722	2-amino-4-({1-[(carboxymethyl)-C-hydroxycarbonimidoyl]-2-{[2-hydroxy-1-(4-methoxyphenyl)-3-oxopentyl]sulfanyl}ethyl}-C-hydroxycarbonimidoyl)butanoic acid	-0.127536	0.0172575	0.0935771	0.0314439	0.0309018	HMDB0132993; HMDB0132994
HOMO:WT	981	317.08	C20H14O4	-H(-)	0.00195957	Musanolone F	-0.138125	0.0172575	0.0935771	0.033501	0.0309018	HMDB0041451; HMDB41451	C12398; C14286; C20073
HOMO:WT	322	180.031	C8H7NO4	-H(-)	-0.00100293	2-Methyl-3-hydroxy-5-formylpyridine-4-carboxylate	-0.152924	0.0172575	0.0935771	0.035966	0.0309018	HMDB0006954; HMDB0033733; HMDB0038054; HMDB06954; HMDB33733; HMDB38054	C06050; C15770	; CHEBI:63558
HOMO:WT	1035	331.151	C14H24N2O7	-H(-)	-0.000281825	Spectinomycin	-0.154278	0.0172575	0.0935771	0.0332936	0.0309018	HMDB0015055; HMDB15055	C02078; C11619	CHEBI:9215
HOMO:WT	1661	579.34	C28H52O12	-H(-)	-0.00166856	alpha,alpha'-Trehalose 6-palmitate	-0.169355	0.0172575	0.0935771	0.0310804	0.0309018		C04265
HOMO:WT	585	230.066	C9H13NO6	-H(-)	0.00149375	N2-Succinyl-L-glutamic acid 5-semialdehyde	-0.17836	0.0172575	0.0935771	0.0352585	0.0309018	HMDB0001180; HMDB01180	C05539; C05932	CHEBI:27657
HOMO:WT	302	173.081	C8H14O4	-H(-)	0.000453922	Suberic acid	-0.236024	0.0172575	0.0935771	0.0360867	0.0309018	HMDB0000837; HMDB0000893; HMDB0002023; HMDB0033838; HMDB0041606; HMDB0059727; HMDB0059757; HMDB0060684; HMDB00837; HMDB00893; HMDB02023; HMDB33838; HMDB41606; HMDB59727; HMDB59757; HMDB60684	C08278; C14570; C16658; C19402	; CHEBI:80644; CHEBI:89933; CHEBI:9300
HOMO:WT	1432	449.196	C27H30O6	-H(-)	0.0014022	Sofalcone	-0.238588	0.0172575	0.0935771	0.0315362	0.0309018	HMDB0042013; HMDB42013
HOMO:WT	1197	372.328	C25H43NO	-H(-)	-0.000942834	Pipereicosalidine	-0.242069	0.0172575	0.0935771	0.0328863	0.0309018	HMDB0039738; HMDB39738
HOMO:WT	1742	678.399	C36H53N7O6	-H(-)	-0.000610501	Telaprevir	-0.290678	0.0172575	0.0935771	0.0309018	0.0309018	HMDB0015616; HMDB15616		; CHEBI:68595
HOMO:WT	1220	379.083	C21H16O7	-H(-)	-0.000422279	Diphyllin	-0.312988	0.0172575	0.0935771	0.0326864	0.0309018		C10559; C12373
HOMO:WT	1091	343.3	C24H40O	-H(-)	0.000250481	3beta-Cyclopentyl-5alpha-androstan-17beta-ol	-0.435073	0.0172575	0.0935771	0.0331908	0.0309018		C14979
HOMO:WT	1532	491.483	C33H64O2	-H(-)	0.000447325	10,12-Tritriacontanedione	0.495296	0.0211339	0.0993592	0.0340295	0.0328112	HMDB0035578; HMDB35578	C08394
HOMO:WT	1372	421.405	C28H54O2	-H(-)	0.000450498	C28:1	0.446797	0.0211339	0.0993592	0.0342954	0.0328112	HMDB0035538; HMDB0035539; HMDB0035540; HMDB0035541; HMDB0035542; HMDB0035543; HMDB0035544; HMDB35538; HMDB35539; HMDB35540; HMDB35541; HMDB35542; HMDB35543; HMDB35544	C20365
HOMO:WT	1125	351.327	C23H44O2	-H(-)	0.000252384	C23:1	0.395941	0.0211339	0.0993592	0.0347478	0.0328112	HMDB0035564; HMDB0035565; HMDB35564; HMDB35565
HOMO:WT	1172	365.342	C24H46O2	-H(-)	0.000243025	C24:1	0.386521	0.0211339	0.0993592	0.0345654	0.0328112	HMDB0002368; HMDB0029799; HMDB0035559; HMDB0035560; HMDB0035561; HMDB0035562; HMDB0035563; HMDB02368; HMDB29799; HMDB35559; HMDB35560; HMDB35561; HMDB35562; HMDB35563	C08323; C15398	; CHEBI:44247
HOMO:WT	1568	511.438	C31H60O5	-H(-)	-0.000958156	DG(14:0/14:0/0:0)	0.35869	0.0211339	0.0993592	0.0338545	0.0328112	HMDB0007008; HMDB0055952; HMDB0092941; HMDB0092942; HMDB0092943; HMDB0092944; HMDB0092993; HMDB0092994; HMDB0092995; HMDB0092996; HMDB0093067; HMDB0093068; HMDB0093069; HMDB0093070; HMDB0093071; HMDB0093072; HMDB0093073; HMDB0093074; HMDB0093193; HMDB0093194; HMDB0093195; HMDB0093196; HMDB0093197; HMDB0093198; HMDB0093199; HMDB0093200; HMDB0093201; HMDB0093202; HMDB0093203; HMDB0093204; HMDB00932…	C16667	; CHEBI:80651
HOMO:WT	1731	659.308	C36H44N4O8	-H(-)	0.000631139	Coproporphyrinogen III	0.33278	0.0211339	0.0993592	0.0333403	0.0328112	HMDB0001261; HMDB0002158; HMDB01261; HMDB02158	C03263; C05768	CHEBI:15439; CHEBI:28607
HOMO:WT	1690	609.546	C38H74O5	-H(-)	-3.34648e-05	DG(15:0/20:0/0:0)	0.331223	0.0211339	0.0993592	0.03351	0.0328112	HMDB0007078; HMDB0007358; HMDB0055984; HMDB0093017; HMDB0093018; HMDB0093295; HMDB0093296; HMDB0093297; HMDB0093298; HMDB0093299; HMDB0093300; HMDB0093301; HMDB0093302; HMDB0093303; HMDB0093304; HMDB0093305; HMDB0093306; HMDB0093401; HMDB0093402; HMDB0093403; HMDB0093404; HMDB0093405; HMDB0093406; HMDB0093407; HMDB0093408; HMDB0093409; HMDB0093410; HMDB0093411; HMDB0093412; HMDB0093546; HMDB00935…
HOMO:WT	961	311.295	C20H40O2	-H(-)	7.55606e-05	3D,7D,11D-Phytanic acid	0.325392	0.0211339	0.0993592	0.0351184	0.0328112	HMDB0000417; HMDB0000553; HMDB0000801; HMDB0002212; HMDB0031318; HMDB0034156; HMDB0035672; HMDB0035673; HMDB00417; HMDB00553; HMDB0062520; HMDB00801; HMDB02212; HMDB31318; HMDB34156; HMDB35672; HMDB35673; HMDB62520	C01607; C06425	; CHEBI:16285; CHEBI:28822; CHEBI:84936
HOMO:WT	1064	337.274	C21H38O3	-H(-)	0.000615902	Glycidyl oleate	0.316933	0.0211339	0.0993592	0.0348397	0.0328112		C19426
HOMO:WT	1761	693.639	C44H86O5	-H(-)	0.000969022	DG(i-16:0/a-25:0/0:0)	0.307455	0.0211339	0.0993592	0.0331723	0.0328112	HMDB0093702; HMDB0093703; HMDB0093704; HMDB0093705; HMDB0093874; HMDB0093875; HMDB0093876; HMDB0093877; HMDB0093878; HMDB0093879; HMDB0094101; HMDB0094102; HMDB0094103; HMDB0094104; HMDB0094105; HMDB0094106; HMDB0094107; HMDB0094108; HMDB0094203; HMDB0094204; HMDB0094205; HMDB0094206; HMDB0094207; HMDB0094208; HMDB0094209; HMDB0094210; HMDB0094211; HMDB0094212; HMDB0094213; HMDB0094214; HMDB00943…
HOMO:WT	1716	637.577	C40H78O5	-H(-)	0.000483403	DG(15:0/22:0/0:0)	0.301804	0.0211339	0.0993592	0.0334249	0.0328112	HMDB0007086; HMDB0007590; HMDB0036223; HMDB0055985; HMDB0093135; HMDB0093136; HMDB0093137; HMDB0093138; HMDB0093307; HMDB0093308; HMDB0093309; HMDB0093310; HMDB0093311; HMDB0093312; HMDB0093574; HMDB0093575; HMDB0093576; HMDB0093577; HMDB0093578; HMDB0093579; HMDB0093580; HMDB0093581; HMDB0093582; HMDB0093583; HMDB0093680; HMDB0093681; HMDB0093682; HMDB0093683; HMDB0093684; HMDB0093685; HMDB00936…
HOMO:WT	1560	507.369	C30H52O6	-H(-)	0.000576378	Fasciculol C	0.276897	0.0211339	0.0993592	0.0339418	0.0328112	HMDB0035853; HMDB35853
HOMO:WT	908	297.28	C19H38O2	-H(-)	0.000214448	C19:0	0.276288	0.0211339	0.0993592	0.0354017	0.0328112	HMDB0000772; HMDB0000795; HMDB0004085; HMDB0034154; HMDB0035474; HMDB0035674; HMDB0035675; HMDB0037397; HMDB0038070; HMDB0061710; HMDB00772; HMDB00795; HMDB04085; HMDB34154; HMDB35474; HMDB35674; HMDB35675; HMDB37397; HMDB38070; HMDB61710	C16535; C16794	; CHEBI:133136; CHEBI:133138; CHEBI:39246; CHEBI:51340; CHEBI:68565; CHEBI:84262; CHEBI:84875
HOMO:WT	1667	581.514	C36H70O5	-H(-)	0.000789046	DG(15:0/18:0/0:0)	0.257578	0.0211339	0.0993592	0.0335955	0.0328112	HMDB0007071; HMDB0007155; HMDB0055983; HMDB0092957; HMDB0092958; HMDB0093111; HMDB0093112; HMDB0093113; HMDB0093114; HMDB0093115; HMDB0093116; HMDB0093117; HMDB0093118; HMDB0093119; HMDB0093120; HMDB0093121; HMDB0093122; HMDB0093265; HMDB0093266; HMDB0093267; HMDB0093268; HMDB0093269; HMDB0093270; HMDB0093271; HMDB0093272; HMDB0093273; HMDB0093274; HMDB0093275; HMDB0093276; HMDB0093387; HMDB00933…
HOMO:WT	869	289.202	C15H30O5	-H(-)	0.000260125	Glycerol 1-(5-hydroxydodecanoate)	0.240708	0.0211339	0.0993592	0.035593	0.0328112	HMDB0040168; HMDB40168
HOMO:WT	857	287.201	C19H28O2	-H(-)	0.00111235	Dehydroepiandrosterone	0.221055	0.0211339	0.0993592	0.0357865	0.0328112	HMDB0000077; HMDB0000234; HMDB0000628; HMDB0000899; HMDB0003769; HMDB0005962; HMDB0006035; HMDB00077; HMDB0011608; HMDB00234; HMDB0036205; HMDB00628; HMDB00899; HMDB03769; HMDB05962; HMDB06035; HMDB11608; HMDB36205	C00535; C00674; C01227; C03772; C14491; C14682; C15258; C15335; C15377; C15395	; CHEBI:15994; CHEBI:16985; CHEBI:220467; CHEBI:42534; CHEBI:87331
HOMO:WT	918	299.259	C18H36O3	-H(-)	-1.80748e-05	(R)-3-Hydroxy-Octadecanoic acid	0.214368	0.0211339	0.0993592	0.0353067	0.0328112	HMDB0010737; HMDB0037396; HMDB0061661; HMDB0061662; HMDB0061706; HMDB0062549; HMDB0112180; HMDB0112181; HMDB0112182; HMDB0112183; HMDB0112193; HMDB10737; HMDB37396; HMDB61661; HMDB61662; HMDB61706; HMDB62549	C03042; C03045; C03195	; CHEBI:136406; CHEBI:136638; CHEBI:19660; CHEBI:85208
HOMO:WT	685	251.238	C17H32O	-H(-)	0.000503175	13-Heptadecyn-1-ol	0.207605	0.0211339	0.0993592	0.0362794	0.0328112	HMDB0013813; HMDB0041335; HMDB13813; HMDB41335	C17815
HOMO:WT	571	227.129	C12H20O4	-H(-)	0.000348522	Traumatic acid	0.201298	0.0211339	0.0993592	0.0365817	0.0328112	HMDB0000933; HMDB0030994; HMDB00933; HMDB30994	C16308	; CHEBI:545687
HOMO:WT	972	315.232	C21H32O2	-H(-)	0.000637478	C21:5	0.196239	0.0211339	0.0993592	0.035025	0.0328112	HMDB0000253; HMDB0003069; HMDB0003759; HMDB0004627; HMDB0006002; HMDB0006026; HMDB0006048; HMDB00253; HMDB0034369; HMDB0035580; HMDB0036729; HMDB0038534; HMDB0059652; HMDB03069; HMDB03759; HMDB04627; HMDB06002; HMDB06026; HMDB06048; HMDB34369; HMDB35580; HMDB36729; HMDB38534; HMDB59652	C01953; C03681; C04042; C05479; C10839; C14475; C14962; C15012; C15108; C15156; C15199; C15334; C15339; C20219	; CHEBI:16581; CHEBI:28952; CHEBI:36729; CHEBI:507454; CHEBI:529021; CHEBI:554295; D05204
HOMO:WT	701	255.124	C13H20O5	-H(-)	5.76007e-05	1-Methoxy-1-(2,4,5-trimethoxyphenyl)-2-propanol	0.193116	0.0211339	0.0993592	0.035982	0.0328112	HMDB0031772; HMDB0040352; HMDB31772; HMDB40352
HOMO:WT	1599	525.281	C24H40N5O8	-H(-)	-0.000799157	Desmosine	0.166891	0.0211339	0.0993592	0.0337677	0.0328112	HMDB0000572; HMDB0000739; HMDB00572; HMDB00739		; CHEBI:37628; CHEBI:64366
HOMO:WT	700	255.107	C9H23NO3PS	-H(-)	-0.000675384	Echothiophate	0.166026	0.0211339	0.0993592	0.0360806	0.0328112	HMDB0015190; HMDB15190	C06975	CHEBI:4753
HOMO:WT	1525	487.234	C27H36O8	-H(-)	-0.000477782	Prednicarbate	0.151005	0.0211339	0.0993592	0.0342063	0.0328112	HMDB0015262; HMDB15262
HOMO:WT	104	123.081	C8H12O	-H(-)	0.000246044	2,3-Dimethyl-2-cyclohexen-1-one	0.146265	0.0211339	0.0993592	0.0375197	0.0328112	HMDB0031414; HMDB0031582; HMDB0031686; HMDB0032446; HMDB0032447; HMDB0033238; HMDB0039844; HMDB0040246; HMDB0040272; HMDB0061898; HMDB31414; HMDB31582; HMDB31686; HMDB32446; HMDB32447; HMDB33238; HMDB39844; HMDB40246; HMDB40272; HMDB61898
HOMO:WT	40	99.0563	C4H8N2O	-H(-)	3.71689e-05	N-Nitroso-pyrrolidine	0.13358	0.0211339	0.0993592	0.0377347	0.0328112	HMDB0031642; HMDB0033952; HMDB31642; HMDB33952	C08305; C19285	; CHEBI:5583
HOMO:WT	861	288.124	C16H19NO4	-H(-)	-0.000134612	Benzoyl ecgonine	0.121146	0.0211339	0.0993592	0.0356895	0.0328112	HMDB0041836; HMDB0041955; HMDB41836; HMDB41955	C10647; C10847; C12170; C12187	; CHEBI:41001
HOMO:WT	946	307.264	C20H36O2	-H(-)	8.15532e-05	Eicosadienoic acid	0.0883521	0.0211339	0.0993592	0.0352123	0.0328112	HMDB0005060; HMDB0036827; HMDB0062432; HMDB05060; HMDB36827; HMDB62432	C09183; C16525	; CHEBI:73731; CHEBI:78706; CHEBI:9053
HOMO:WT	262	165.041	C5H10O6	-H(-)	-7.67681e-05	Pentonic acid	-0.0757011	0.0211339	0.0993592	0.0372017	0.0328112	HMDB0000539; HMDB0000867; HMDB00539; HMDB0059750; HMDB0060255; HMDB0060256; HMDB00867; HMDB59750; HMDB60255; HMDB60256	C00502; C00545; C00878; C01685; C05411; C05412	CHEBI:20912; CHEBI:21077; CHEBI:48092; CHEBI:6268
HOMO:WT	262	165.041	C6H14OS2	-H(-)	0.000791632	S-Propyl 1-propanesulfinothioate	-0.0757011	0.0211339	0.0993592	0.0372017	0.0328112	HMDB0034394; HMDB34394		; CHEBI:91021
HOMO:WT	212	152.986	C3H6O5S	-H(-)	0.000106627	2-Hydroxy-3-oxopropane-1-sulfonate	-0.095652	0.0211339	0.0993592	0.0373071	0.0328112		C20798
HOMO:WT	212	152.986	C4H10S3	-H(-)	0.000980627	Methyl propyl trisulfide	-0.095652	0.0211339	0.0993592	0.0373071	0.0328112	HMDB0031871; HMDB0032547; HMDB0033047; HMDB0039524; HMDB0040239; HMDB31871; HMDB32547; HMDB33047; HMDB39524; HMDB40239
HOMO:WT	1639	557.275	C31H42O9	-H(-)	0.000228727	Glycinoeclepin B	-0.102754	0.0211339	0.0993592	0.0336814	0.0328112	HMDB0037035; HMDB37035
HOMO:WT	650	244.975	C8H6O7S	-H(-)	0.00143967	5-Sulfo-1,3-benzenedicarboxylic acid	-0.124313	0.0211339	0.0993592	0.0363796	0.0328112	HMDB0032822; HMDB32822
HOMO:WT	876	291.074	C11H16O9	-H(-)	-0.00139198	6-[(3-carboxy-2-methylprop-2-en-1-yl)oxy]-3,4,5-trihydroxyoxane-2-carboxylic acid	-0.125268	0.0211339	0.0993592	0.0354971	0.0328112	HMDB0128928; HMDB0128929; HMDB0128931; HMDB0129115; HMDB0129116; HMDB0129118; HMDB0129119; HMDB0129121
HOMO:WT	404	197.011	C5H10O6S	-H(-)	0.0011586	2-[(sulfooxy)methyl]butanoic acid	-0.128694	0.0211339	0.0993592	0.0367861	0.0328112	HMDB0130847; HMDB0130850; HMDB0143265; HMDB0143268
HOMO:WT	332	181.992	C7H5NO3S	-H(-)	-0.000272233	Saccharin	-0.13199	0.0211339	0.0993592	0.0369927	0.0328112	HMDB0029723; HMDB29723	C12283	CHEBI:32111
HOMO:WT	582	229.12	C10H18N2O4	-H(-)	-0.000506103	Hydroxyprolyl-Valine	-0.14795	0.0211339	0.0993592	0.0364804	0.0328112	HMDB0028876; HMDB0029128; HMDB28876; HMDB29128
HOMO:WT	1247	384.099	C14H19N5O6S	-H(-)	-0.00109656	S-Inosyl-L-homocysteine	-0.161507	0.0211339	0.0993592	0.0344749	0.0328112		C03431
HOMO:WT	688	252.088	C12H15NO5	-H(-)	-0.000719296	N-Acetylvanilalanine	-0.168616	0.0211339	0.0993592	0.0361797	0.0328112	HMDB0011716; HMDB0041725; HMDB0062177; HMDB11716; HMDB41725; HMDB62177		; CHEBI:88403
HOMO:WT	427	200.987	C7H6O5S	-H(-)	-0.000232454	4-Sulfobenzoate	-0.169201	0.0211339	0.0993592	0.0366836	0.0328112		C02236
HOMO:WT	300	173.046	C7H10O5	-H(-)	-0.000138378	Shikimate	-0.183968	0.0211339	0.0993592	0.037097	0.0328112	HMDB0003070; HMDB0012149; HMDB0061388; HMDB0062194; HMDB0062377; HMDB0130150; HMDB03070; HMDB12149; HMDB61388; HMDB62194; HMDB62377	C00493; C04236; C16588; C18307; C18312	; CHEBI:1467; CHEBI:16119
HOMO:WT	1303	402.091	C13H25NO9S2	-H(-)	-0.000992215	3-Methylpentyl glucosinolate	-0.192103	0.0211339	0.0993592	0.0343849	0.0328112	HMDB0036355; HMDB0038420; HMDB0038424; HMDB36355; HMDB38420; HMDB38424
HOMO:WT	1162	364.15	C21H23N3OS	-H(-)	-0.000649754	Propericiazine	-0.213589	0.0211339	0.0993592	0.0346564	0.0328112	HMDB0015546; HMDB15546		; CHEBI:31981
HOMO:WT	177	144.03	C5H7NO4	-H(-)	-0.000184066	2-Oxoglutaramate	-0.218697	0.0211339	0.0993592	0.0374131	0.0328112	HMDB0001552; HMDB01552	C00940; C05572	CHEBI:30882
HOMO:WT	1743	678.436	C34H66NO10P	-H(-)	-0.000671478	PS(14:0/14:0)	-0.24908	0.0211339	0.0993592	0.0332561	0.0328112	HMDB0012330; HMDB12330
HOMO:WT	1006	323.029	C9H13N2O9P	-H(-)	1.62181e-05	UMP	-0.249934	0.0211339	0.0993592	0.0349321	0.0328112	HMDB0000288; HMDB0001271; HMDB0011641; HMDB00288; HMDB0060282; HMDB01271; HMDB11641; HMDB60282	C00105; C01168; C01368; C03031	CHEBI:16695; CHEBI:18116; CHEBI:28070; CHEBI:28895
HOMO:WT	361	187.109	C8H16N2O3	-H(-)	0.000102066	Gly-Leu	-0.263792	0.0211339	0.0993592	0.0368891	0.0328112	HMDB0000206; HMDB0000446; HMDB0000759; HMDB00206; HMDB0028700; HMDB0028844; HMDB0028907; HMDB0028929; HMDB0029120; HMDB00446; HMDB00759; HMDB28700; HMDB28844; HMDB28907; HMDB28929; HMDB29120	C02155; C02727; C03846; C12989	; CHEBI:17752; CHEBI:35704; CHEBI:73514
HOMO:WT	730	261.134	C12H22O6	-H(-)	0.000259991	Phaseolic acid	-0.329569	0.0211339	0.0993592	0.035884	0.0328112	HMDB0031897; HMDB31897	C19537
HOMO:WT	65	110.976	CH4O4S	-H(-)	-0.000220401	Monomethyl sulfate	-0.350163	0.0211339	0.0993592	0.0376269	0.0328112		C02704
HOMO:WT	1527	489.197	C22H34O12	-H(-)	0.000255796	Cymorcin diglucoside	-0.468311	0.0211339	0.0993592	0.0341177	0.0328112	HMDB0039386; HMDB39386
HOMO:WT	1140	356.171	C17H27NO7	-H(-)	0.000270054	Uplandicine	0.518189	0.0257481	0.0993592	0.0359746	0.0328112		C10412
HOMO:WT	1440	449.436	C30H58O2	-H(-)	0.000304254	C30:1	0.485898	0.0257481	0.0993592	0.0345047	0.0328112	HMDB0029985; HMDB0031951; HMDB0034432; HMDB0035532; HMDB0035533; HMDB0035534; HMDB0035535; HMDB0038307; HMDB29985; HMDB31951; HMDB34432; HMDB35532; HMDB35533; HMDB35534; HMDB35535; HMDB38307
HOMO:WT	1498	477.467	C32H62O2	-H(-)	0.000406484	C32:1	0.477028	0.0257481	0.0993592	0.0341376	0.0328112	HMDB0029801; HMDB0035530; HMDB0035576; HMDB0035577; HMDB29801; HMDB35530; HMDB35576; HMDB35577
HOMO:WT	372	189.128	C13H18O	-H(-)	0.000113403	beta-Damascenone	0.474119	0.0257481	0.0993592	0.0393252	0.0328112	HMDB0013804; HMDB0036178; HMDB0036572; HMDB0036685; HMDB0037763; HMDB0059904; HMDB0059906; HMDB13804; HMDB36178; HMDB36572; HMDB36685; HMDB37763; HMDB59904; HMDB59906		; CHEBI:67251; CHEBI:88770
HOMO:WT	1536	493.499	C33H66O2	-H(-)	0.000390897	18-Hydroxy-16-tritriacontanone	0.473386	0.0257481	0.0993592	0.0339211	0.0328112	HMDB0039537; HMDB39537
HOMO:WT	1472	463.452	C31H60O2	-H(-)	0.000485812	8,10-Hentriacontanedione	0.461215	0.0257481	0.0993592	0.0342835	0.0328112	HMDB0035531; HMDB35531	C08377
HOMO:WT	1404	435.42	C29H56O2	-H(-)	0.000547427	14,16-Nonacosanedione	0.457088	0.0257481	0.0993592	0.0347288	0.0328112	HMDB0035234; HMDB0035536; HMDB0035537; HMDB0037327; HMDB0037328; HMDB35234; HMDB35536; HMDB35537; HMDB37327; HMDB37328
HOMO:WT	1444	451.452	C30H60O2	-H(-)	0.000152283	C30:0	0.453846	0.0257481	0.0993592	0.0344307	0.0328112	HMDB0029987; HMDB0030925; HMDB29987; HMDB30925		; CHEBI:31003
HOMO:WT	1328	409.405	C27H54O2	-H(-)	0.000327765	C27:0	0.442591	0.0257481	0.0993592	0.0351087	0.0328112	HMDB0002063; HMDB0035617; HMDB0035618; HMDB02063; HMDB35617; HMDB35618		; CHEBI:78710
HOMO:WT	1479	465.467	C31H62O2	-H(-)	0.000572837	C31:0	0.441541	0.0257481	0.0993592	0.0342104	0.0328112	HMDB0032682; HMDB32682
HOMO:WT	1506	479.483	C32H64O2	-H(-)	0.000565097	C32:0	0.435004	0.0257481	0.0993592	0.033993	0.0328112		C13821
HOMO:WT	1563	507.514	C34H68O2	-H(-)	0.000507478	Grewinol	0.422784	0.0257481	0.0993592	0.0337783	0.0328112	HMDB0030954; HMDB0035278; HMDB30954; HMDB35278
HOMO:WT	1407	437.436	C29H58O2	-H(-)	0.000335849	C29:0	0.419208	0.0257481	0.0993592	0.0346537	0.0328112	HMDB0002230; HMDB02230		; CHEBI:84867
HOMO:WT	1225	379.358	C25H48O2	-H(-)	0.000544348	C25:1	0.407977	0.0257481	0.0993592	0.0355758	0.0328112	HMDB0035555; HMDB0035556; HMDB0035557; HMDB0035558; HMDB35555; HMDB35556; HMDB35557; HMDB35558
HOMO:WT	1013	323.295	C21H40O2	-H(-)	0.000180633	C21:1	0.406516	0.0257481	0.0993592	0.0370547	0.0328112	HMDB0035570; HMDB0035571; HMDB35570; HMDB35571
HOMO:WT	1622	539.469	C33H64O5	-H(-)	-0.00124304	DG(14:0/16:0/0:0)	0.405325	0.0257481	0.0993592	0.0333569	0.0328112	HMDB0007011; HMDB0007068; HMDB0007095; HMDB0055954; HMDB0055981; HMDB0092951; HMDB0092952; HMDB0092953; HMDB0092954; HMDB0093001; HMDB0093002; HMDB0093003; HMDB0093004; HMDB0093087; HMDB0093088; HMDB0093089; HMDB0093090; HMDB0093091; HMDB0093092; HMDB0093093; HMDB0093094; HMDB0093223; HMDB0093224; HMDB0093225; HMDB0093226; HMDB0093227; HMDB0093228; HMDB0093229; HMDB0093230; HMDB0093231; HMDB00932…		; CHEBI:84385; CHEBI:88705; CHEBI:88759
HOMO:WT	1505	479.447	C31H60O3	-H(-)	0.000209289	8-Hydroxy-14,16-hentriacontanedione	0.39026	0.0257481	0.0993592	0.0340651	0.0328112	HMDB0031056; HMDB0032087; HMDB0032125; HMDB31056; HMDB32087; HMDB32125
HOMO:WT	1377	423.42	C28H56O2	-H(-)	0.000441082	C28:0	0.384604	0.0257481	0.0993592	0.0348041	0.0328112	HMDB0002348; HMDB0033784; HMDB0040885; HMDB02348; HMDB33784; HMDB40885		; CHEBI:31001
HOMO:WT	1177	367.358	C24H48O2	-H(-)	0.000273749	C24:0	0.382728	0.0257481	0.0993592	0.035814	0.0328112	HMDB0002003; HMDB0035633; HMDB0035636; HMDB0040887; HMDB02003; HMDB35633; HMDB35636; HMDB40887	C08320	; CHEBI:28866
HOMO:WT	1632	549.489	C35H66O4	-H(-)	0.000314393	Artemoin A	0.376687	0.0257481	0.0993592	0.0332877	0.0328112	HMDB0033604; HMDB0033605; HMDB0033606; HMDB0033607; HMDB33604; HMDB33605; HMDB33606; HMDB33607	C13864
HOMO:WT	1235	381.373	C25H50O2	-H(-)	0.000412032	C25:0	0.372655	0.0257481	0.0993592	0.0354971	0.0328112	HMDB0002361; HMDB0035629; HMDB0035630; HMDB0035632; HMDB0036843; HMDB02361; HMDB35629; HMDB35630; HMDB35632; HMDB36843		; CHEBI:39420
HOMO:WT	1370	421.154	C22H23ClN6O	-H(-)	0.000871496	Losartan	0.365879	0.0257481	0.0993592	0.0348798	0.0328112	HMDB0014816; HMDB14816	C07072	CHEBI:6541
HOMO:WT	1073	339.29	C21H40O3	-H(-)	0.000206696	Polyoxyethylene (600) monoricinoleate	0.365152	0.0257481	0.0993592	0.0365483	0.0328112	HMDB0032476; HMDB32476	C19427
HOMO:WT	1135	353.342	C23H46O2	-H(-)	0.0002645	C23:0	0.351726	0.0257481	0.0993592	0.0360555	0.0328112	HMDB0001160; HMDB0035638; HMDB0035642; HMDB0035649; HMDB0035650; HMDB01160; HMDB35638; HMDB35642; HMDB35649; HMDB35650		; CHEBI:42394
HOMO:WT	1277	395.389	C26H52O2	-H(-)	0.000230073	C26:0	0.349589	0.0257481	0.0993592	0.0351857	0.0328112	HMDB0002356; HMDB0035628; HMDB0060125; HMDB02356; HMDB35628; HMDB60125		; CHEBI:31009
HOMO:WT	1074	339.327	C22H44O2	-H(-)	0.000255388	C22:0	0.348456	0.0257481	0.0993592	0.0364652	0.0328112	HMDB0000944; HMDB0035651; HMDB0035655; HMDB0035660; HMDB0035667; HMDB0040290; HMDB00944; HMDB35651; HMDB35655; HMDB35660; HMDB35667; HMDB40290	C08281	; CHEBI:28941; CHEBI:85983
HOMO:WT	1455	455.41	C28H56O4	-H(-)	0.000829695	MG(0:0/a-25:0/0:0)[rac]	0.34796	0.0257481	0.0993592	0.0343569	0.0328112	HMDB0072847; HMDB0072857; HMDB72847; HMDB72857
HOMO:WT	1430	447.384	C29H52O3	-H(-)	0.00049967	(3beta,5alpha,6beta,24R)-Stigmastane-3,5,6-triol	0.347488	0.0257481	0.0993592	0.0345791	0.0328112	HMDB0030014; HMDB30014
HOMO:WT	705	256.095	C10H15N3O5	-H(-)	-0.000912518	5-Methylcytidine	0.344172	0.0257481	0.0993592	0.0384765	0.0328112	HMDB0000982; HMDB0039229; HMDB00982; HMDB39229		; CHEBI:20607
HOMO:WT	705	256.095	C8H20NO6P	-H(-)	0.000740582	Glycerophosphocholine	0.344172	0.0257481	0.0993592	0.0384765	0.0328112	HMDB0000049; HMDB0000086; HMDB00049; HMDB00086	C00670	CHEBI:16870
HOMO:WT	1082	341.306	C21H42O3	-H(-)	0.000349268	MG(P-18:0e/0:0/0:0)	0.343181	0.0257481	0.0993592	0.0363825	0.0328112	HMDB0011153; HMDB0029764; HMDB11153; HMDB29764	C13860	; CHEBI:1075550
HOMO:WT	1658	575.503	C37H68O4	-H(-)	0.00180892	Cohibin C	0.338426	0.0257481	0.0993592	0.0332188	0.0328112	HMDB0035397; HMDB0035398; HMDB35397; HMDB35398
HOMO:WT	1134	353.306	C22H42O3	-H(-)	0.000191583	22-Oxo-docosanoate	0.33338	0.0257481	0.0993592	0.0361367	0.0328112		C19624
HOMO:WT	1132	353.158	C14H22N6O5	-H(-)	-1.98129e-05	Valganciclovir	0.330148	0.0257481	0.0993592	0.0362183	0.0328112	HMDB0015548; HMDB15548		; CHEBI:63635
HOMO:WT	1545	497.421	C30H58O5	-H(-)	0.000519215	DG(8:0/19:0/0:0)	0.324006	0.0257481	0.0993592	0.0338495	0.0328112	HMDB0092937; HMDB0092938; HMDB0092939; HMDB0092940; HMDB0092987; HMDB0092988; HMDB0092989; HMDB0092990; HMDB0092991; HMDB0092992; HMDB0093055; HMDB0093056; HMDB0093057; HMDB0093058; HMDB0093059; HMDB0093060; HMDB0093061; HMDB0093062; HMDB0093063; HMDB0093064; HMDB0093065; HMDB0093066; HMDB0093181; HMDB0093182; HMDB0093183; HMDB0093184; HMDB0093185; HMDB0093186; HMDB0093187; HMDB0093188; HMDB00931…
HOMO:WT	1663	579.499	C36H68O5	-H(-)	0.000836303	DG(15:0/18:1(11Z)/0:0)	0.320274	0.0257481	0.0993592	0.0331502	0.0328112	HMDB0007072; HMDB0007073; HMDB0007184; HMDB0007213; HMDB0055989; HMDB0055990; HMDB07072; HMDB07073; HMDB07184; HMDB07213; HMDB55989; HMDB55990
HOMO:WT	890	293.285	C20H38O	-H(-)	0.000101647	Phytal	0.316467	0.0257481	0.0993592	0.0374002	0.0328112	HMDB0035654; HMDB35654
HOMO:WT	1020	326.307	C20H41NO2	-H(-)	-5.43001e-05	Stearoylethanolamide	0.316081	0.0257481	0.0993592	0.0368843	0.0328112	HMDB0013078; HMDB0013645; HMDB13078; HMDB13645	C13914	; CHEBI:78759; CHEBI:85299
HOMO:WT	1019	325.274	C20H38O3	-H(-)	0.000797223	2-Oxophytanate	0.301554	0.0257481	0.0993592	0.0369693	0.0328112		C02117
HOMO:WT	628	239.201	C15H28O2	-H(-)	0.000227253	C15:1	0.288996	0.0257481	0.0993592	0.0386619	0.0328112	HMDB0029765; HMDB0032347; HMDB0034455; HMDB0036426; HMDB0037190; HMDB0037211; HMDB0037229; HMDB0038954; HMDB0039715; HMDB0040997; HMDB29765; HMDB32347; HMDB34455; HMDB36426; HMDB37190; HMDB37211; HMDB37229; HMDB38954; HMDB39715; HMDB40997	C17676	; CHEBI:46643
HOMO:WT	1620	537.488	C34H66O4	-H(-)	0.0005548	FAHFA(16:0/9-O-18:0)	0.280579	0.0257481	0.0993592	0.0334264	0.0328112	HMDB0112106; HMDB0112107; HMDB0112111; HMDB0112113; HMDB0112116; HMDB0112118; HMDB0112119; HMDB0112121; HMDB0112146; HMDB0112147; HMDB0112148; HMDB0112149; HMDB0112150; HMDB0112151; HMDB0112152; HMDB0112153; HMDB0112176; HMDB0112179
HOMO:WT	1065	337.312	C22H42O2	-H(-)	-0.000361538	Erucic acid	0.273483	0.0257481	0.0993592	0.0367155	0.0328112	HMDB0002068; HMDB0002884; HMDB0031013; HMDB0032470; HMDB0035566; HMDB0035567; HMDB0035568; HMDB0035569; HMDB0062659; HMDB02068; HMDB02884; HMDB31013; HMDB32470; HMDB35566; HMDB35567; HMDB35568; HMDB35569; HMDB62659	C08316	; CHEBI:28792; CHEBI:32428; CHEBI:82946
HOMO:WT	1579	517.374	C28H54O8	-H(-)	0.000842923	13-beta-D-Glucosyloxydocosanoate	0.254993	0.0257481	0.0993592	0.0337073	0.0328112		C04103
HOMO:WT	1224	379.285	C23H40O4	-H(-)	0.0005286	MG(0:0/20:3(11Z,14Z,17Z)/0:0)	0.254048	0.0257481	0.0993592	0.0356549	0.0328112	HMDB0011545; HMDB0011546; HMDB0011547; HMDB0011575; HMDB0011576; HMDB0011577; HMDB0032735; HMDB0039403; HMDB0041103; HMDB11545; HMDB11546; HMDB11547; HMDB11575; HMDB11576; HMDB11577; HMDB32735; HMDB39403; HMDB41103
HOMO:WT	847	285.147	C14H18N6O	-H(-)	-0.000349451	Abacavir	0.253691	0.0257481	0.0993592	0.0379307	0.0328112	HMDB0015182; HMDB15182	C07624	CHEBI:421707
HOMO:WT	710	257.102	C12H18O6	-H(-)	0.00118692	1,1''-(Tetrahydro-6a-hydroxy-2,3a,5-trimethylfuro[2,3-d]-1,3-dioxole-2,5-diyl)bis-ethanone	0.253527	0.0257481	0.0993592	0.0383844	0.0328112	HMDB0032527; HMDB32527
HOMO:WT	551	223.206	C15H28O	-H(-)	0.000310176	5,10-Pentadecadien-1-ol	0.237316	0.0257481	0.0993592	0.0389434	0.0328112	HMDB0031111; HMDB0032218; HMDB0040377; HMDB31111; HMDB32218; HMDB40377
HOMO:WT	983	317.197	C16H30O6	-H(-)	0.000331084	L-Citronellol glucoside	0.237303	0.0257481	0.0993592	0.0371405	0.0328112	HMDB0029850; HMDB0032368; HMDB29850; HMDB32368	C03962; C04165	; CHEBI:15411
HOMO:WT	1738	665.354	C35H54O12	-H(-)	9.37491e-05	Coroloside	0.236916	0.0257481	0.0993592	0.0330138	0.0328112	HMDB0033703; HMDB33703
HOMO:WT	1613	535.198	C30H32O9	-H(-)	-0.000477282	Schisantherin A	0.229056	0.0257481	0.0993592	0.0334962	0.0328112		C10881; C17684; C17819
HOMO:WT	850	285.244	C17H34O3	-H(-)	-0.000847168	Avocadene	0.2238	0.0257481	0.0993592	0.0377522	0.0328112	HMDB0031042; HMDB0061663; HMDB31042; HMDB61663	C11849; C13947	; CHEBI:582699
HOMO:WT	561	225.222	C15H30O	-H(-)	0.000649298	Pentadecanal	0.221423	0.0257481	0.0993592	0.0388491	0.0328112	HMDB0031078; HMDB0031081; HMDB0059813; HMDB31078; HMDB31081; HMDB59813	C01948	; CHEBI:17302
HOMO:WT	858	287.223	C16H32O4	-H(-)	4.43258e-05	(S)-10,16-Dihydroxyhexadecanoic acid	0.219286	0.0257481	0.0993592	0.0375754	0.0328112	HMDB0037798; HMDB0072841; HMDB0072843; HMDB0072845; HMDB0072861; HMDB0072870; HMDB37798; HMDB72841; HMDB72843; HMDB72845; HMDB72861; HMDB72870	C08285	; CHEBI:692
HOMO:WT	435	201.185	C12H26O2	-H(-)	0.000668872	Acetaldehyde diisoamyl acetal	0.211255	0.0257481	0.0993592	0.0392291	0.0328112	HMDB0032153; HMDB0037310; HMDB32153; HMDB37310
HOMO:WT	742	263.239	C18H32O	-H(-)	-0.000843227	(±)-(Z)-2-(5-Tetradecenyl)cyclobutanone	0.210133	0.0257481	0.0993592	0.0382016	0.0328112	HMDB0037543; HMDB37543
HOMO:WT	243	159.139	C9H20O2	-H(-)	0.000146675	xi-1-Ethoxy-1-pentyloxyethane	0.197927	0.0257481	0.0993592	0.0399122	0.0328112	HMDB0037634; HMDB0038393; HMDB0040432; HMDB37634; HMDB38393; HMDB40432		; CHEBI:87272
HOMO:WT	287	169.123	C10H18O2	-H(-)	0.00031853	C10:1	0.196419	0.0257481	0.0993592	0.0398131	0.0328112	HMDB0004980; HMDB0010726; HMDB0012183; HMDB0029358; HMDB0029859; HMDB0030031; HMDB0031002; HMDB0031003; HMDB0031297; HMDB0031362; HMDB0031440; HMDB0031441; HMDB0032119; HMDB0032275; HMDB0032393; HMDB0032452; HMDB0033203; HMDB0033377; HMDB0034427; HMDB0034581; HMDB0034880; HMDB0035122; HMDB0035365; HMDB0035837; HMDB0035839; HMDB0035907; HMDB0036099; HMDB0036211; HMDB0036990; HMDB0036992; HMDB00370…	C03092; C03246; C04433; C07276; C09790; C16462; C17621; C18020; C18027; C18066; C18202; C19082; C20326	; CHEBI:132839; CHEBI:16271; CHEBI:32381; CHEBI:37463; CHEBI:50243; CHEBI:50467; CHEBI:81581; CHEBI:87327
HOMO:WT	513	215.165	C12H24O3	-H(-)	0.000440755	3-Hydroxydodecanoic acid	0.189214	0.0257481	0.0993592	0.0391334	0.0328112	HMDB0000387; HMDB0002059; HMDB0010728; HMDB00387; HMDB0040169; HMDB02059; HMDB10728; HMDB40169	C08317	; CHEBI:36206; CHEBI:39567; CHEBI:43197
HOMO:WT	1250	385.113	C17H22O10	-H(-)	0.000570088	1-O-Sinapoylglucose	0.188648	0.0257481	0.0993592	0.0353407	0.0328112	HMDB0041175; HMDB0125821; HMDB0125822; HMDB0127754; HMDB0127755; HMDB0127757; HMDB0127758; HMDB0127759; HMDB0135700; HMDB0135706; HMDB0135707; HMDB0135710; HMDB0135713; HMDB41175	C01175; C02919
HOMO:WT	223	155.071	C8H12O3	-H(-)	0.000540734	8-Hydroxy-5,6-octadienoic acid	0.183482	0.0257481	0.0993592	0.0401117	0.0328112	HMDB0031101; HMDB0032232; HMDB31101; HMDB32232
HOMO:WT	801	275.201	C18H28O2	-H(-)	0.000797276	19-Norandrosterone	0.182376	0.0257481	0.0993592	0.0380206	0.0328112	HMDB0002697; HMDB0004590; HMDB0005886; HMDB0006547; HMDB0032464; HMDB0032672; HMDB0034382; HMDB0062677; HMDB02697; HMDB04590; HMDB05886; HMDB06547; HMDB32464; HMDB32672; HMDB34382; HMDB62677	C16300; C19042	; CHEBI:32389; CHEBI:36412; CHEBI:529214; CHEBI:87333
HOMO:WT	1243	383.221	C24H32O4	-H(-)	0.00179657	Ethynodiol Diacetate	0.173891	0.0257481	0.0993592	0.0354187	0.0328112	HMDB0014961; HMDB14961	C08151; C12724; C13077; C15350; C17058; C18535; C19643	CHEBI:31580
HOMO:WT	1609	533.207	C27H35ClN2O7	-H(-)	-0.00103025	N-Demethyl-desepoxymaytansinol	0.169046	0.0257481	0.0993592	0.0335663	0.0328112		C20136
HOMO:WT	1361	417.372	C28H50O2	-H(-)	0.0014634	C28:3	0.163744	0.0257481	0.0993592	0.0349557	0.0328112		C15788; C15798; C16251
HOMO:WT	968	314.198	C16H29NO5	-H(-)	-0.000459755	Butoctamide hydrogen succinate	0.15615	0.0257481	0.0993592	0.0372266	0.0328112		C12946
HOMO:WT	1595	524.278	C27H44NO7P	-H(-)	0.000510581	LysoPE(0:0/22:6(4Z,7Z,10Z,13Z,16Z,19Z))	0.155704	0.0257481	0.0993592	0.0336367	0.0328112	HMDB0011496; HMDB0011526; HMDB11496; HMDB11526		; CHEBI:72747; CHEBI:72749
HOMO:WT	125	129.092	C7H14O2	-H(-)	7.0747e-05	Ethyl isovalerate	0.155681	0.0257481	0.0993592	0.0403133	0.0328112	HMDB0000666; HMDB0030028; HMDB0030052; HMDB0031528; HMDB0031594; HMDB0031595; HMDB0031600; HMDB0032204; HMDB0032874; HMDB0033745; HMDB0034166; HMDB0034239; HMDB0035238; HMDB0036209; HMDB0036237; HMDB0036238; HMDB0038227; HMDB0039095; HMDB0039618; HMDB0039619; HMDB0040297; HMDB00666; HMDB30028; HMDB30052; HMDB31528; HMDB31594; HMDB31595; HMDB31600; HMDB32204; HMDB32874; HMDB33745; HMDB34166; HMDB3…	C12290; C12296; C17714	; CHEBI:31571; CHEBI:31725; CHEBI:45571; CHEBI:50585; CHEBI:77322
HOMO:WT	314	177.092	C11H14O2	-H(-)	0.000299079	5-Phenylvaleric acid	0.151533	0.0257481	0.0993592	0.0396165	0.0328112	HMDB0002043; HMDB0031250; HMDB0031864; HMDB0033376; HMDB0033386; HMDB0033597; HMDB0035013; HMDB0036235; HMDB0036385; HMDB0037680; HMDB0037708; HMDB0038179; HMDB0040287; HMDB0040356; HMDB0040411; HMDB0040425; HMDB0040426; HMDB0040583; HMDB0040800; HMDB0041553; HMDB0126149; HMDB0126449; HMDB0132981; HMDB0133181; HMDB0133469; HMDB0133682; HMDB0133683; HMDB0133684; HMDB0133685; HMDB0133686; HMDB01336…	C10454; C10478; C14535; C14709; C17663; C17665; C17666; C17782	; CHEBI:40131; CHEBI:4918; CHEBI:50550
HOMO:WT	1786	732.555	C40H80NO8P	-H(-)	0.000286276	PC(16:0/16:0)	0.114952	0.0257481	0.0993592	0.0328785	0.0328112	HMDB0000564; HMDB0000804; HMDB0005250; HMDB0007871; HMDB0007968; HMDB0008031; HMDB0008899; HMDB0009219; HMDB00564; HMDB00804; HMDB0112965; HMDB0112983; HMDB0113087; HMDB0113279; HMDB0113919; HMDB0113987; HMDB05250; HMDB07871; HMDB07968; HMDB08031; HMDB08899; HMDB09219	C00157	; CHEBI:131145; CHEBI:72999; CHEBI:86089; CHEBI:86090
HOMO:WT	341	183.175	C12H24O	-H(-)	0.000296662	Dodecylaldehyde	0.113458	0.0257481	0.0993592	0.0395189	0.0328112	HMDB0031019; HMDB0031734; HMDB0032543; HMDB0033933; HMDB31019; HMDB31734; HMDB32543; HMDB33933	C02278; C14996	; CHEBI:27836
HOMO:WT	855	287.107	C12H20N2O4S	-H(-)	0.000120663	R-Soterenol	0.111247	0.0257481	0.0993592	0.0376636	0.0328112		C11769
HOMO:WT	855	287.107	C20H16O2	-H(-)	0.000787182	2-(4-Methyl-1,3-pentadienyl)anthraquinone	0.111247	0.0257481	0.0993592	0.0376636	0.0328112	HMDB0040915; HMDB40915
HOMO:WT	748	265.074	C16H12NO3	-H(-)	0.00075618	Ungeremine	0.098611	0.0257481	0.0993592	0.0381109	0.0328112		C12189
HOMO:WT	239	159.078	C6H12N2O3	-H(-)	-0.000250776	Ala-Ala	0.0973151	0.0257481	0.0993592	0.0400117	0.0328112	HMDB0003459; HMDB0028680; HMDB0031411; HMDB03459; HMDB28680; HMDB31411	C00993; C03153; C06442; C10996; C19929	CHEBI:16576; CHEBI:58929
HOMO:WT	1756	687.499	C45H68O5	-H(-)	0.000301881	DG(20:4(5Z,8Z,11Z,14Z)/22:6(4Z,7Z,10Z,13Z,16Z,19Z)/0:0)	0.0825864	0.0257481	0.0993592	0.032946	0.0328112	HMDB0007527; HMDB0007556; HMDB0007583; HMDB0007584; HMDB0007723; HMDB0007752; HMDB0007779; HMDB0007780; HMDB0056341; HMDB0056363; HMDB0056380; HMDB0056382; HMDB07527; HMDB07556; HMDB07583; HMDB07584; HMDB07723; HMDB07752; HMDB07779; HMDB07780; HMDB56341; HMDB56363; HMDB56380; HMDB56382
HOMO:WT	1038	331.249	C18H36O5	-H(-)	-0.000194552	9,10,13-Trihydroxystearic acid	0.0813218	0.0257481	0.0993592	0.0367997	0.0328112	HMDB0030935; HMDB0034295; HMDB30935; HMDB34295	C19621
HOMO:WT	734	261.222	C18H30O	-H(-)	0.000381883	6,10,14-Trimethyl-5,9,13-pentadecatrien-2-one	0.0781154	0.0257481	0.0993592	0.0382928	0.0328112	HMDB0034495; HMDB0037519; HMDB34495; HMDB37519	C14245
HOMO:WT	625	239.072	C15H12O3	-H(-)	-0.00062049	2'',5''-Dihydroxychalcone	-0.0722553	0.0257481	0.0993592	0.0387553	0.0328112	HMDB0032129; HMDB0032130; HMDB0036738; HMDB0039612; HMDB0130494; HMDB0135586; HMDB0135587; HMDB0135588; HMDB0135590; HMDB0135591; HMDB0135592; HMDB32129; HMDB32130; HMDB36738; HMDB39612	C10258; C10314; C14221; C14241; C14290; C15204; C15570; C17857; C19896
HOMO:WT	849	285.222	C20H30O	-H(-)	4.56248e-05	Vitamin A	-0.0741075	0.0257481	0.0993592	0.0378412	0.0328112	HMDB0000305; HMDB0003439; HMDB0006216; HMDB0006217; HMDB0006221; HMDB0030403; HMDB00305; HMDB0034735; HMDB0036728; HMDB0036841; HMDB0038709; HMDB03439; HMDB06216; HMDB06217; HMDB06221; HMDB30403; HMDB34735; HMDB36728; HMDB36841; HMDB38709	C00473; C00899; C09092; C11873; C11885; C11886; C11887; C16682; C17276; C18220; C18222; C19962; C20148	; CHEBI:29509; CHEBI:45479
HOMO:WT	1856	854.497	C48H74NO10P	-H(-)	0.000323434	PS(20:4(5Z,8Z,11Z,14Z)/22:6(4Z,7Z,10Z,13Z,16Z,19Z))	-0.0964614	0.0257481	0.0993592	0.0328112	0.0328112	HMDB0012439; HMDB0012449; HMDB0112677; HMDB0112702; HMDB0112703; HMDB0112831; HMDB0112872; HMDB0116790; HMDB12439; HMDB12449
HOMO:WT	1333	411.109	C22H20O8	-H(-)	-0.000314784	Mollicellin C	-0.106013	0.0257481	0.0993592	0.0350321	0.0328112	HMDB0033341; HMDB33341	C10875; C12424; C20046	CHEBI:68802
HOMO:WT	903	297.064	C11H14N4O4S	-H(-)	0.00186014	5'-S-Methyl-5'-thioinosine	-0.128526	0.0257481	0.0993592	0.0373132	0.0328112		C19787
HOMO:WT	1166	365.134	C17H22N2O7	-H(-)	0.00117397	1-(1,2,3,4,5-Pentahydroxypent-1-yl)-1,2,3,4-tetrahydro-beta-carboline-3-carboxylate	-0.129358	0.0257481	0.0993592	0.0358942	0.0328112	HMDB0012492; HMDB0029992; HMDB0033108; HMDB12492; HMDB29992; HMDB33108
HOMO:WT	649	244.13	C10H19N3O4	-H(-)	0.000721943	Asparaginyl-Isoleucine	-0.131284	0.0257481	0.0993592	0.038569	0.0328112	HMDB0028734; HMDB0028735; HMDB0028810; HMDB0028902; HMDB0028924; HMDB0029125; HMDB0029141; HMDB28734; HMDB28735; HMDB28810; HMDB28902; HMDB28924; HMDB29125; HMDB29141
HOMO:WT	1737	665.214	C24H42O21	-H(-)	0.000170528	Glycogen	-0.17017	0.0257481	0.0993592	0.0330818	0.0328112	HMDB0000757; HMDB0001296; HMDB0003553; HMDB0029931; HMDB0035323; HMDB0038490; HMDB0038870; HMDB0038871; HMDB0039173; HMDB0039174; HMDB0039176; HMDB0040182; HMDB00757; HMDB01296; HMDB03553; HMDB29931; HMDB35323; HMDB38490; HMDB38870; HMDB38871; HMDB39173; HMDB39174; HMDB39176; HMDB40182	C00182; C00464; C01613; C02013; C02052; C03989; C04861; C08242; C08248	; CHEBI:17164; CHEBI:28087; CHEBI:28808; CHEBI:61988
HOMO:WT	289	170.045	C7H9NO4	-H(-)	0.000840196	Tetrahydrodipicolinate	-0.174114	0.0257481	0.0993592	0.0397146	0.0328112	HMDB0012289; HMDB12289	C03972; C12108; C17356	CHEBI:32976
HOMO:WT	1253	386.998	C9H14N2O11P2	-H(-)	0.00193412	dUDP	-0.174663	0.0257481	0.0993592	0.035263	0.0328112	HMDB0001000; HMDB01000	C01346	CHEBI:28850
HOMO:WT	1087	343.17	C24H24O2	-H(-)	-0.000106857	2-{4-[(1E)-1,2-diphenylbut-1-en-1-yl]phenoxy}ethan-1-ol	-0.175004	0.0257481	0.0993592	0.0363002	0.0328112	HMDB0142450	C15066
HOMO:WT	1066	338.171	C16H25N3O5	-H(-)	0.000752007	Xamoterol	-0.213822	0.0257481	0.0993592	0.0366317	0.0328112		C11775
HOMO:WT	1184	369.119	C17H22O9	-H(-)	-1.39387e-05	Linusitamarin	-0.229864	0.0257481	0.0993592	0.0357343	0.0328112	HMDB0040865; HMDB0041115; HMDB0059980; HMDB0126241; HMDB0126243; HMDB0126244; HMDB0126245; HMDB0126247; HMDB0126372; HMDB0133251; HMDB0133252; HMDB0133254; HMDB0133256; HMDB0133257; HMDB0133258; HMDB0133260; HMDB0133261; HMDB0133264; HMDB0133265; HMDB0135675; HMDB0135697; HMDB40865; HMDB41115; HMDB59980		; CHEBI:88704
HOMO:WT	135	131.083	C5H12N2O2	-H(-)	-8.69186e-05	Ornithine	-0.232879	0.0257481	0.0993592	0.0402122	0.0328112	HMDB0000214; HMDB0000818; HMDB0003374; HMDB0004984; HMDB00214; HMDB00818; HMDB03374; HMDB04984	C00077; C00515; C01602; C03943; C11320	CHEBI:15729; CHEBI:16176
HOMO:WT	362	187.112	C13H16O	-H(-)	0.000853987	5-Methyl-2-phenyl-2-hexenal	-0.265341	0.0257481	0.0993592	0.0394218	0.0328112	HMDB0031855; HMDB0037292; HMDB0059677; HMDB0059683; HMDB0059697; HMDB31855; HMDB37292; HMDB59677; HMDB59683; HMDB59697		; CHEBI:89467
HOMO:WT	872	290.088	C11H17NO8	-H(-)	0.000266006	2,7-Anhydro-alpha-N-acetylneuraminic acid	-0.329435	0.0257481	0.0993592	0.0374876	0.0328112		C04521; C04580; C08341
HOMO:WT	515	216.099	C8H15N3O4	-H(-)	0.00023287	N-a-Acetylcitrulline	-0.346711	0.0257481	0.0993592	0.0390382	0.0328112	HMDB0000856; HMDB0028685; HMDB0028701; HMDB0028790; HMDB00856; HMDB28685; HMDB28701; HMDB28790	C15532	; CHEBI:49006
HOMO:WT	1562	507.478	C33H64O3	-H(-)	0.000604401	4-Hydroxy-16,18-tritriacontanedione	0.395739	0.031209	0.10926	0.0365557	0.0360809	HMDB0039536; HMDB39536
HOMO:WT	1543	495.478	C32H64O3	-H(-)	0.000598238	Corynomycolic acid	0.393493	0.031209	0.10926	0.0366936	0.0360809		C16793
HOMO:WT	1586	521.493	C34H66O3	-H(-)	0.000474374	Tetrahydro-6-(2-hydroxy-16,19-dimethylhexacosyl)-4-methyl-2H-pyran-2-one	0.390702	0.031209	0.10926	0.0364871	0.0360809	HMDB0031034; HMDB31034
HOMO:WT	1630	547.472	C35H64O4	-H(-)	0.000754515	Cohibin A	0.338942	0.031209	0.10926	0.0364188	0.0360809	HMDB0031168; HMDB0031169; HMDB31168; HMDB31169
HOMO:WT	1454	455.374	C27H52O5	-H(-)	0.000636905	DG(8:0/16:0/0:0)	0.312086	0.031209	0.10926	0.036763	0.0360809	HMDB0092923; HMDB0092924; HMDB0092925; HMDB0092926; HMDB0092973; HMDB0092974; HMDB0092975; HMDB0092976; HMDB0093027; HMDB0093028; HMDB0093029; HMDB0093030; HMDB0093031; HMDB0093032; HMDB0093033; HMDB0093034; HMDB0093323; HMDB0093324; HMDB0093325; HMDB0093326; HMDB0093596; HMDB0093597; HMDB0093598; HMDB0093599; HMDB92923; HMDB92924; HMDB92925; HMDB92926; HMDB92973; HMDB92974; HMDB92975; HMDB92976;…
HOMO:WT	1133	353.27	C21H38O4	-H(-)	5.79274e-05	MG(0:0/18:2(9Z,12Z)/0:0)	0.308045	0.031209	0.10926	0.0371847	0.0360809	HMDB0011538; HMDB0011568; HMDB11538; HMDB11568	C12280	; CHEBI:75457; CHEBI:75561
HOMO:WT	848	285.207	C16H30O4	-H(-)	0.00046312	Hexadecanedioic acid	0.259008	0.031209	0.10926	0.0376892	0.0360809	HMDB0000672; HMDB0041287; HMDB0059777; HMDB00672; HMDB41287; HMDB59777	C14987; C19615	; CHEBI:73722
HOMO:WT	490	211.134	C12H20O3	-H(-)	0.000322015	Cucurbic acid	0.253376	0.031209	0.10926	0.0385101	0.0360809	HMDB0029388; HMDB0033601; HMDB0035085; HMDB0037326; HMDB0041572; HMDB29388; HMDB33601; HMDB35085; HMDB37326; HMDB41572	C08482; C08509; C16309; C16311	; CHEBI:19144
HOMO:WT	1012	323.259	C20H36O3	-H(-)	7.19162e-05	(Z)-15-Oxo-11-eicosenoic acid	0.249416	0.031209	0.10926	0.0373993	0.0360809	HMDB0029797; HMDB0034957; HMDB0034958; HMDB29797; HMDB34957; HMDB34958
HOMO:WT	1090	343.285	C20H40O4	-H(-)	0.000489725	10,20-Dihydroxyeicosanoic acid	0.229469	0.031209	0.10926	0.0373275	0.0360809	HMDB0031923; HMDB0072846; HMDB0072848; HMDB0072851; HMDB0072852; HMDB0072856; HMDB0072875; HMDB31923; HMDB72846; HMDB72848; HMDB72851; HMDB72852; HMDB72856; HMDB72875
HOMO:WT	558	225.15	C13H22O3	-H(-)	3.91623e-05	Methyl dihydrojasmonate	0.219591	0.031209	0.10926	0.038434	0.0360809	HMDB0031740; HMDB0037562; HMDB0040615; HMDB31740; HMDB37562; HMDB40615		; CHEBI:89741
HOMO:WT	694	253.253	C17H34O	-H(-)	0.000982605	Heptadecanal	0.219287	0.031209	0.10926	0.0379836	0.0360809	HMDB0031039; HMDB0031040; HMDB31039; HMDB31040
HOMO:WT	627	239.165	C14H24O3	-H(-)	0.000541458	L-Menthyl acetoacetate	0.189294	0.031209	0.10926	0.038058	0.0360809	HMDB0032369; HMDB32369
HOMO:WT	1714	634.614	C41H81NO3	-H(-)	0.000616662	Cer(d18:1/23:0)	0.172924	0.031209	0.10926	0.036148	0.0360809	HMDB0000950; HMDB0011776; HMDB00950; HMDB11776		; CHEBI:84372
HOMO:WT	859	287.237	C20H32O	-H(-)	0.000994401	All-trans-13,14-dihydroretinol	0.170062	0.031209	0.10926	0.0376163	0.0360809	HMDB0011618; HMDB0034736; HMDB0036727; HMDB11618; HMDB34736; HMDB36727	C11872; C11882; C11883; C11884; C11895; C14906; C15101; C15492; C16858; C18219; C18221; C20146; C20147; C20150	; CHEBI:29510; CHEBI:52075
HOMO:WT	352	185.154	C11H22O2	-H(-)	0.000500381	Undecanoic acid	0.169186	0.031209	0.10926	0.0389732	0.0360809	HMDB0000947; HMDB0002373; HMDB0032044; HMDB0032325; HMDB0032448; HMDB0033618; HMDB0033848; HMDB0034134; HMDB0034456; HMDB0034458; HMDB0034460; HMDB0036034; HMDB0036229; HMDB0038237; HMDB0038267; HMDB0039215; HMDB0040171; HMDB0040193; HMDB0040266; HMDB0041559; HMDB0059831; HMDB0059860; HMDB0062119; HMDB0094659; HMDB00947; HMDB02373; HMDB32044; HMDB32325; HMDB32448; HMDB33618; HMDB33848; HMDB34134;…	C17715	; CHEBI:32368; CHEBI:63864; CHEBI:87511; CHEBI:87542
HOMO:WT	786	273.17	C14H26O5	-H(-)	0.000497755	3-Hydroxytetradecanedioic acid	0.161862	0.031209	0.10926	0.0378358	0.0360809	HMDB0000394; HMDB00394
HOMO:WT	846	285.079	C13H18O5S	-H(-)	0.000763883	{[1-(4-methoxyphenyl)-4-methylpent-1-en-3-yl]oxy}sulfonic acid	0.15992	0.031209	0.10926	0.0377624	0.0360809	HMDB0132959	C18829
HOMO:WT	1428	447.276	C26H40O6	-H(-)	-0.00102045	(ent-2b,4S,9a)-2,4,9-Trihydroxy-10(14)-oplopen-3-one 2-(2-methylbutanoate) 9-(3-methyl-2E-pentenoate)	0.158948	0.031209	0.10926	0.0369025	0.0360809	HMDB0040993; HMDB40993	C18217
HOMO:WT	1423	445.33	C28H46O4	-H(-)	0.00195267	13''-Carboxy-gamma-tocopherol	0.155847	0.031209	0.10926	0.0370431	0.0360809	HMDB0012557; HMDB0032107; HMDB0032123; HMDB0032875; HMDB0040999; HMDB0041527; HMDB12557; HMDB32107; HMDB32123; HMDB32875; HMDB40999; HMDB41527	C14158; C14505; C14578; C15792
HOMO:WT	293	171.066	C8H12O4	-H(-)	0.000347326	2-Octenedioic acid	0.148132	0.031209	0.10926	0.0392089	0.0360809	HMDB0000341; HMDB0004982; HMDB0013312; HMDB0032352; HMDB00341; HMDB0034851; HMDB0038601; HMDB04982; HMDB13312; HMDB32352; HMDB34851; HMDB38601		; CHEBI:68508; CHEBI:89192; CHEBI:89625
HOMO:WT	423	199.134	C11H20O3	-H(-)	0.000227791	(S)-9-Hydroxy-10-undecenoic acid	0.140772	0.031209	0.10926	0.0386633	0.0360809	HMDB0032662; HMDB0036029; HMDB0037179; HMDB32662; HMDB36029; HMDB37179		; CHEBI:132854
HOMO:WT	1324	409.187	C21H30O8	-H(-)	-0.000139158	Pteroside A	0.140109	0.031209	0.10926	0.0371138	0.0360809	HMDB0030758; HMDB0036603; HMDB0040713; HMDB30758; HMDB36603; HMDB40713
HOMO:WT	1647	563.468	C35H64O5	-H(-)	0.000510396	DG(14:0/18:2(9Z,12Z)/0:0)	0.118252	0.031209	0.10926	0.0363507	0.0360809	HMDB0007016; HMDB0007043; HMDB0007044; HMDB0007128; HMDB0007183; HMDB0007212; HMDB0007240; HMDB0031390; HMDB0032094; HMDB0032732; HMDB0056136; HMDB0056137; HMDB0056156; HMDB07016; HMDB07043; HMDB07044; HMDB07128; HMDB07183; HMDB07212; HMDB07240; HMDB31390; HMDB32094; HMDB32732; HMDB56136; HMDB56137; HMDB56156		; CHEBI:84392; CHEBI:84417; CHEBI:88368; CHEBI:88783; CHEBI:88784; CHEBI:89212; CHEBI:89231
HOMO:WT	60	109.03	C6H6O2	-H(-)	-3.12256e-05	Catechol	0.112789	0.031209	0.10926	0.0395277	0.0360809	HMDB0000957; HMDB0002434; HMDB0031180; HMDB0032037; HMDB0033002; HMDB0033127; HMDB00957; HMDB02434; HMDB31180; HMDB32037; HMDB33002; HMDB33127	C00090; C00530; C01751; C01785; C11115; C15571	; CHEBI:17594; CHEBI:18135; CHEBI:27810; CHEBI:59983
HOMO:WT	1424	445.368	C29H50O3	-H(-)	0.000393382	13''-Hydroxy-alpha-tocopherol	0.106343	0.031209	0.10926	0.0369727	0.0360809	HMDB0012559; HMDB0029607; HMDB0034408; HMDB0035512; HMDB12559; HMDB29607; HMDB34408; HMDB35512		; CHEBI:84962
HOMO:WT	718	258.181	C12H25N3O3	-H(-)	0.000976834	Isoleucyl-Lysine	0.103771	0.031209	0.10926	0.0379096	0.0360809	HMDB0028912; HMDB0028934; HMDB0028954; HMDB0028955; HMDB28912; HMDB28934; HMDB28954; HMDB28955
HOMO:WT	457	206.06	C14H9NO	-H(-)	0.000638776	Carbamazepine iminoquinone	0.101242	0.031209	0.10926	0.0385865	0.0360809	HMDB0060675; HMDB60675	C16605
HOMO:WT	1549	501.25	C28H38O8	-H(-)	-0.000671036	Cavipetin B	0.0985576	0.031209	0.10926	0.0366245	0.0360809	HMDB0030362; HMDB0031355; HMDB0033943; HMDB0034059; HMDB0034339; HMDB0034400; HMDB30362; HMDB31355; HMDB33943; HMDB34059; HMDB34339; HMDB34400		; CHEBI:544590
HOMO:WT	57	108.045	C6H7NO	-H(-)	5.87885e-05	Aminophenol	-0.0610545	0.031209	0.10926	0.0396082	0.0360809	HMDB0001169; HMDB0035882; HMDB0040582; HMDB01169; HMDB35882; HMDB40582	C01987; C02372; C02720; C05058	; CHEBI:17602; CHEBI:59981
HOMO:WT	1669	585.437	C33H62O8	-H(-)	0.00056151	PM-toxin B	-0.079292	0.031209	0.10926	0.0362829	0.0360809		C16785
HOMO:WT	110	125.047	C4H6N4O	-H(-)	0.000139656	5-Amino-4-imidazolecarboxyamide	-0.0866332	0.031209	0.10926	0.0394475	0.0360809	HMDB0002128; HMDB0003192; HMDB02128; HMDB03192	C04051	; CHEBI:2030; CHEBI:804916
HOMO:WT	602	233.067	C9H14O7	-H(-)	-9.90284e-05	1-Isopropyl citrate	-0.0958521	0.031209	0.10926	0.0382075	0.0360809	HMDB0032438; HMDB0038083; HMDB32438; HMDB38083	C16598; C16600
HOMO:WT	403	196.097	C10H15NO3	-H(-)	0.000720837	Metanephrine	-0.100696	0.031209	0.10926	0.0387403	0.0360809	HMDB0004063; HMDB0036074; HMDB0060558; HMDB0062493; HMDB0094780; HMDB0094781; HMDB0094782; HMDB0094783; HMDB0094784; HMDB0094785; HMDB0094786; HMDB0094787; HMDB0094788; HMDB0094789; HMDB0094790; HMDB0094791; HMDB0094792; HMDB0094793; HMDB0094794; HMDB0094795; HMDB0094796; HMDB0094797; HMDB0094798; HMDB0094799; HMDB0094800; HMDB04063; HMDB36074; HMDB60558; HMDB62493; HMDB94780; HMDB94781; HMDB9478…	C05588; C08511; C20371	; CHEBI:144365; CHEBI:6270; CHEBI:73248
HOMO:WT	1451	455.156	C20H22N7O6	-H(-)	-0.000526177	5,10-Methenyltetrahydrofolate	-0.107398	0.031209	0.10926	0.0368326	0.0360809		C00445
HOMO:WT	392	194.102	C7H17NO5	-H(-)	0.000990745	Meglumine	-0.128408	0.031209	0.10926	0.0388176	0.0360809	HMDB0240291
HOMO:WT	588	230.14	C11H21NO4	-H(-)	-0.000266134	Isobutyryl-L-carnitine	-0.136169	0.031209	0.10926	0.0382827	0.0360809	HMDB0000736; HMDB0002013; HMDB0002083; HMDB0062510; HMDB0062606; HMDB00736; HMDB02013; HMDB02083; HMDB62510; HMDB62606	C02862; C04301	; CHEBI:21949; CHEBI:84838
HOMO:WT	1000	321.133	C17H22O6	-H(-)	0.00127941	Tetraneurin A	-0.137348	0.031209	0.10926	0.0374713	0.0360809		C09559; C09568
HOMO:WT	1733	662.102	C21H27N7O14P2	-H(-)	-0.000117993	NAD (ox)	-0.138993	0.031209	0.10926	0.0360809	0.0360809	HMDB0039421; HMDB39421
HOMO:WT	939	305.14	C17H22O5	-H(-)	-0.000357764	Naematolone	-0.141039	0.031209	0.10926	0.0375437	0.0360809	HMDB0035781; HMDB0036487; HMDB0036643; HMDB0134974; HMDB0134975; HMDB0134976; HMDB0134977; HMDB0134979; HMDB0134980; HMDB0134982; HMDB35781; HMDB36487; HMDB36643	C09299; C09374; C09431; C09455; C09487; C09494; C09497; C09499; C09522; C09536; C09557; C09587; C09602; C09603
HOMO:WT	1709	629.261	C34H38N4O8	-H(-)	0.000829126	Brassica napus non-fluorescent chlorophyll catabolite 3	-0.153152	0.031209	0.10926	0.0362153	0.0360809	HMDB0040917; HMDB40917
HOMO:WT	1112	348.291	C22H39NO2	-H(-)	0.000224166	Dihomo-gamma-Linolenoyl ethanolamide	-0.159429	0.031209	0.10926	0.037256	0.0360809	HMDB0013625; HMDB13625	C13828	CHEBI:34488
HOMO:WT	244	160.026	C5H7NO5	-H(-)	-0.000407409	Formyl-Asp	-0.164382	0.031209	0.10926	0.0393676	0.0360809	HMDB0002467; HMDB0060495; HMDB02467; HMDB60495	C01044	; CHEBI:48429
HOMO:WT	244	160.026	C6H11NS2	-H(-)	0.000460991	Erucin	-0.164382	0.031209	0.10926	0.0393676	0.0360809	HMDB0033764; HMDB0038446; HMDB33764; HMDB38446
HOMO:WT	624	239.016	C6H12N2O4S2	-H(-)	0.000475298	L-Cystine	-0.176692	0.031209	0.10926	0.0381326	0.0360809	HMDB0000192; HMDB00192	C00491; C01420	CHEBI:16283
HOMO:WT	52	105.071	C8H10	-H(-)	4.29617e-05	m-Xylene	-0.213983	0.031209	0.10926	0.039689	0.0360809	HMDB0059810; HMDB0059851; HMDB0059905; HMDB0059924; HMDB59810; HMDB59851; HMDB59905; HMDB59924	C06756; C07111; C07208; C07212	CHEBI:16101; CHEBI:27417; CHEBI:28063; CHEBI:28488
HOMO:WT	374	190.072	C7H13NO5	-H(-)	-0.000164709	Calystegine C1	-0.22053	0.031209	0.10926	0.0388952	0.0360809	HMDB0031346; HMDB31346	C16850
HOMO:WT	374	190.072	C8H17NS2	-H(-)	0.000703691	Dihydro-6-isopropyl-2,4-dimethyl-4H-1,3,5-dithiazine	-0.22053	0.031209	0.10926	0.0388952	0.0360809	HMDB0040332; HMDB0040333; HMDB40332; HMDB40333
HOMO:WT	307	175.025	C6H8O6	-H(-)	3.846e-05	Hexuronic acid; Ascorbate	-0.246042	0.031209	0.10926	0.0390514	0.0360809	HMDB0000044; HMDB00044; HMDB0006355; HMDB0014273; HMDB0029945; HMDB0031193; HMDB06355; HMDB14273; HMDB29945; HMDB31193	C00072; C01041; C02670; C03217; C03289; C03387; C04053; C04349; C04471; C06033; C06430; C06440; C19806; C20364	CHEBI:18268; CHEBI:29073; CHEBI:45969
HOMO:WT	261	165.019	C8H6O4	-H(-)	0.000120099	Phthalate	-0.302352	0.031209	0.10926	0.0392881	0.0360809	HMDB0002107; HMDB0002334; HMDB0002428; HMDB0032613; HMDB0061917; HMDB02107; HMDB02334; HMDB02428; HMDB32613; HMDB61917	C01606; C03590; C06337; C14096; C14100	; CHEBI:15702; CHEBI:29069; CHEBI:30043
HOMO:WT	297	172.098	C8H15NO3	-H(-)	0.000231191	Acetyl-Leu	-0.528821	0.031209	0.10926	0.03913	0.0360809	HMDB0000701; HMDB0000747; HMDB0002087; HMDB0011756; HMDB0061684; HMDB00701; HMDB00747; HMDB02087; HMDB11756; HMDB61684	C02710; C10173	; CHEBI:17786; CHEBI:64390; CHEBI:84056
HOMO:WT	586	230.103	C10H17NO5	-H(-)	0.000280398	Isovalerylglutamic acid	-0.778673	0.031209	0.10926	0.0383582	0.0360809	HMDB0000726; HMDB0000953; HMDB00726; HMDB00953
HOMO:WT	1190	371.168	C22H28O3S	-H(-)	0.000724983	17beta-(Acetylthio)estra-1,3,5(10)-trien-3-ol acetate	0.364346	0.0376353	0.119358	0.0410002	0.0394153		C14955
HOMO:WT	1662	579.463	C35H64O6	-H(-)	0.000129823	4-Deoxyannoreticuin	0.312374	0.0376353	0.119358	0.039615	0.0394153	HMDB0033165; HMDB0035183; HMDB0039453; HMDB0040870; HMDB0041374; HMDB33165; HMDB35183; HMDB39453; HMDB40870; HMDB41374	C08488
HOMO:WT	1638	553.483	C34H66O5	-H(-)	0.000660708	DG(15:0/16:0/0:0)	0.283286	0.0376353	0.119358	0.0397493	0.0394153	HMDB0007069; HMDB0007097; HMDB0055982; HMDB0093005; HMDB0093006; HMDB0093007; HMDB0093008; HMDB0093009; HMDB0093010; HMDB0093095; HMDB0093096; HMDB0093097; HMDB0093098; HMDB0093099; HMDB0093100; HMDB0093101; HMDB0093102; HMDB0093241; HMDB0093242; HMDB0093243; HMDB0093244; HMDB0093245; HMDB0093246; HMDB0093247; HMDB0093248; HMDB0093249; HMDB0093250; HMDB0093251; HMDB0093252; HMDB0093369; HMDB00933…
HOMO:WT	1566	509.457	C30H60N3O3	-H(-)	-0.000850926	Gallamine Triethiodide	0.277286	0.0376353	0.119358	0.0399525	0.0394153	HMDB0014626; HMDB14626
HOMO:WT	1566	509.457	C32H62O4	-H(-)	0.000491674	Propylene glycol mono- and diesters of fats and fatty acids	0.277286	0.0376353	0.119358	0.0399525	0.0394153	HMDB0032494; HMDB0112110; HMDB0112114; HMDB0112115; HMDB0112123; HMDB0112124; HMDB0112125; HMDB0112126; HMDB0112127; HMDB0112178; HMDB32494
HOMO:WT	845	284.125	C12H19N3O5	-H(-)	0.000511531	Glycylprolylhydroxyproline	0.269807	0.0376353	0.119358	0.0415082	0.0394153	HMDB0002171; HMDB02171	C19429	; CHEBI:74135
HOMO:WT	1615	535.436	C33H60O5	-H(-)	0.00123676	DG(14:1(9Z)/16:1(9Z)/0:0)	0.251471	0.0376353	0.119358	0.0398168	0.0394153	HMDB0007041; HMDB0007125; HMDB0056135; HMDB07041; HMDB07125; HMDB56135		; CHEBI:88468; CHEBI:88780
HOMO:WT	491	211.206	C14H28O	-H(-)	0.000619912	2-Tetradecanone	0.222378	0.0376353	0.119358	0.04218	0.0394153	HMDB0030924; HMDB0032432; HMDB0034283; HMDB30924; HMDB32432; HMDB34283		; CHEBI:84067
HOMO:WT	1385	427.342	C25H48O5	-H(-)	0.000893993	3-(Acetyloxy)-2-hydroxypropyl icosanoate	0.220822	0.0376353	0.119358	0.0402266	0.0394153	HMDB0059928; HMDB0092913; HMDB0092914; HMDB0092915; HMDB0092916; HMDB0092963; HMDB0092964; HMDB0092965; HMDB0092966; HMDB0093023; HMDB0093024; HMDB0093025; HMDB0093026; HMDB0093319; HMDB0093320; HMDB0093321; HMDB0093322; HMDB59928; HMDB92913; HMDB92914; HMDB92915; HMDB92916; HMDB92963; HMDB92964; HMDB92965; HMDB92966; HMDB93023; HMDB93024; HMDB93025; HMDB93026; HMDB93319; HMDB93320; HMDB93321; HM…
HOMO:WT	1600	525.416	C31H58O6	-H(-)	0.000254542	TG(8:0/8:0/i-12:0)	0.214745	0.0376353	0.119358	0.0398845	0.0394153	HMDB0071469; HMDB0071580; HMDB0072044; HMDB0072057; HMDB0094819; HMDB0094820; HMDB71469; HMDB71580; HMDB72044; HMDB72057; HMDB94819; HMDB94820
HOMO:WT	715	258.112	C15H17NO3	-H(-)	0.00192147	Norsanguinine	0.21389	0.0376353	0.119358	0.0418788	0.0394153		C12253; C16701; C16721
HOMO:WT	44	101.072	C4H10N2O	-H(-)	-8.1735e-05	NDEA	0.202699	0.0376353	0.119358	0.0434298	0.0394153		C14422
HOMO:WT	724	259.169	C17H24O2	-H(-)	0.00111024	Falcarindiol	0.194344	0.0376353	0.119358	0.0418041	0.0394153	HMDB0033941; HMDB0034000; HMDB0038781; HMDB0060355; HMDB33941; HMDB34000; HMDB38781; HMDB60355	C08449; C17552; C19993	; CHEBI:66471
HOMO:WT	770	269.176	C15H26O4	-H(-)	0.000181951	Ethylene brassylate	0.194279	0.0376353	0.119358	0.0415818	0.0394153	HMDB0040459; HMDB40459	C16506
HOMO:WT	965	313.238	C18H34O4	-H(-)	0.000115144	Octadecanedioic acid	0.193338	0.0376353	0.119358	0.0413617	0.0394153	HMDB0000782; HMDB0004704; HMDB0004705; HMDB0031679; HMDB0041220; HMDB00782; HMDB04704; HMDB04705; HMDB31679; HMDB41220	C07355; C14828; C14829; C19620; C20702	; CHEBI:133086; CHEBI:72663; CHEBI:72665
HOMO:WT	1765	704.525	C38H76NO8P	-H(-)	-0.0012411	PC(14:0/16:0)	0.189344	0.0376353	0.119358	0.0394817	0.0394153	HMDB0007869; HMDB0007934; HMDB0007965; HMDB0008892; HMDB0008988; HMDB0010567; HMDB0112959; HMDB0113084; HMDB0113865; HMDB0113942; HMDB07869; HMDB07934; HMDB07965; HMDB08892; HMDB08988; HMDB10567		; CHEBI:75062; CHEBI:75304; CHEBI:86088
HOMO:WT	1752	686.14	C21H35N7O13P2S	-H(-)	0.00177827	Dephospho-CoA	0.184039	0.0376353	0.119358	0.0395482	0.0394153	HMDB0001373; HMDB01373	C00882	CHEBI:15468
HOMO:WT	72	113.061	C6H10O2	-H(-)	-5.0254e-05	Delta-Hexanolactone	0.174561	0.0376353	0.119358	0.0432696	0.0394153	HMDB0000453; HMDB0003843; HMDB0010719; HMDB0029487; HMDB0031158; HMDB0031491; HMDB0031492; HMDB0031501; HMDB0031559; HMDB0031560; HMDB0031561; HMDB0031562; HMDB0032490; HMDB0033568; HMDB0039581; HMDB0040328; HMDB00453; HMDB0060476; HMDB0061929; HMDB03843; HMDB10719; HMDB29487; HMDB31158; HMDB31491; HMDB31492; HMDB31501; HMDB31559; HMDB31560; HMDB31561; HMDB31562; HMDB32490; HMDB33568; HMDB39581; …	C01147; C01880; C03228	; CHEBI:17915; CHEBI:49284; CHEBI:589927; CHEBI:85235; CHEBI:87583; CHEBI:87721
HOMO:WT	572	227.165	C13H24O3	-H(-)	0.000106492	11-Hydroxy-9-tridecenoic acid	0.170029	0.0376353	0.119358	0.0420289	0.0394153	HMDB0032367; HMDB0035881; HMDB0036139; HMDB0037212; HMDB0040004; HMDB32367; HMDB35881; HMDB36139; HMDB37212; HMDB40004
HOMO:WT	1286	399.145	C22H24O7	-H(-)	-0.000133142	Hemiariensin	0.162222	0.0376353	0.119358	0.0407863	0.0394153	HMDB0029869; HMDB0033258; HMDB0041307; HMDB0124790; HMDB0124791; HMDB0134570; HMDB0134572; HMDB0134574; HMDB0135563; HMDB0135565; HMDB0135566; HMDB0135567; HMDB0135569; HMDB0135571; HMDB0135573; HMDB0135575; HMDB29869; HMDB33258; HMDB41307	C10557; C17845
HOMO:WT	1364	419.151	C25H24O6	-H(-)	-0.000896486	Kuwanon A	0.15635	0.0376353	0.119358	0.0403651	0.0394153	HMDB0029505; HMDB0029506; HMDB0030688; HMDB0036631; HMDB0040480; HMDB0131611; HMDB29505; HMDB29506; HMDB30688; HMDB36631; HMDB40480	C10106; C10519	; CHEBI:1242612; CHEBI:7005
HOMO:WT	1443	451.146	C19H32O8S2	-H(-)	0.000147539	5alpha-Androstan-3alpha,17beta-diol disulfate	0.154805	0.0376353	0.119358	0.0400891	0.0394153	HMDB0094682; HMDB94682		; CHEBI:133101
HOMO:WT	1170	365.212	C24H30O3	-H(-)	0.000496374	Drospirenone	0.149375	0.0376353	0.119358	0.041072	0.0394153	HMDB0015467; HMDB0030597; HMDB15467; HMDB30597		; CHEBI:50838
HOMO:WT	1349	415.233	C21H36O8	-H(-)	0.00117101	Atractyloside G	0.144555	0.0376353	0.119358	0.0405045	0.0394153		C17864
HOMO:WT	758	267.025	C11H12N2O2S2	-H(-)	0.00149779	(-)-Dioxibrassinin	0.135738	0.0376353	0.119358	0.0417297	0.0394153	HMDB0038634; HMDB38634
HOMO:WT	421	199.074	C8H12N2O4	-H(-)	-0.00139989	Dihydroclavaminic acid	0.120593	0.0376353	0.119358	0.0424857	0.0394153		C06659; C17360
HOMO:WT	1380	425.145	C20H26O10	-H(-)	6.91636e-05	6-(2-Carboxyethyl)-7-hydroxy-2,2-dimethyl-4-chromanone glucoside	0.107292	0.0376353	0.119358	0.0402957	0.0394153	HMDB0034032; HMDB0133206; HMDB0133207; HMDB0134165; HMDB0134166; HMDB0134167; HMDB0134757; HMDB0134758; HMDB0134759; HMDB34032
HOMO:WT	1814	777.53	C48H74O8	-H(-)	0.00124205	1,28-Octacosanediol diferulate	0.103983	0.0376353	0.119358	0.0394153	0.0394153	HMDB0038065; HMDB38065
HOMO:WT	1509	481.245	C25H38O9	-H(-)	-0.000366754	11-beta-Hydroxyandrosterone-3-glucuronide	0.0804812	0.0376353	0.119358	0.0400207	0.0394153	HMDB0010351; HMDB10351		; CHEBI:88733
HOMO:WT	1322	409.129	C23H22O7	-H(-)	0.000344684	(-)-cis-Rotenolone	-0.0492095	0.0376353	0.119358	0.0405746	0.0394153	HMDB0034145; HMDB0035828; HMDB0039048; HMDB34145; HMDB35828; HMDB39048	C09490; C10464; C10532; C10535; C10537
HOMO:WT	164	141.03	C5H6N2O3	-H(-)	0.000327603	5-Hydroxymethyluracil	-0.0584142	0.0376353	0.119358	0.0430314	0.0394153	HMDB0000469; HMDB00469	C03088; C05133; C05281	CHEBI:16964
HOMO:WT	220	154.998	C4H2N3O4.	-H(-)	-0.000697241	Potassium 2,6-dihydroxytriazinecarboxylate	-0.0650781	0.0376353	0.119358	0.0427179	0.0394153		C15997
HOMO:WT	220	154.998	C6H4O5	-H(-)	0.000650559	2,5-Furandicarboxylic acid	-0.0650781	0.0376353	0.119358	0.0427179	0.0394153	HMDB0000578; HMDB0004812; HMDB00578; HMDB04812	C20450	CHEBI:84212
HOMO:WT	196	148.076	C9H11NO	-H(-)	0.000322244	Venoterpine	-0.0846656	0.0376353	0.119358	0.0427958	0.0394153	HMDB0030175; HMDB0039662; HMDB0040016; HMDB0040029; HMDB0040043; HMDB0040047; HMDB0040050; HMDB0040051; HMDB30175; HMDB39662; HMDB40016; HMDB40029; HMDB40043; HMDB40047; HMDB40050; HMDB40051	C08301; C17236
HOMO:WT	172	143.035	C6H8O4	-H(-)	-0.000204321	2,3-Dimethylmaleate	-0.0864284	0.0376353	0.119358	0.0428741	0.0394153	HMDB0000393; HMDB0000522; HMDB0002266; HMDB0003520; HMDB0013311; HMDB0029171; HMDB0031257; HMDB0036232; HMDB00393; HMDB0040207; HMDB00522; HMDB02266; HMDB03520; HMDB13311; HMDB29171; HMDB31257; HMDB36232; HMDB40207	C00922; C01757; C02295; C02930; C19821; C19822; C19826	; CHEBI:23812; CHEBI:35460; CHEBI:37245; CHEBI:49296; CHEBI:86952
HOMO:WT	1309	404.182	C20H27N3O6	-H(-)	0.000589503	Imidapril	-0.101538	0.0376353	0.119358	0.0406449	0.0394153	HMDB0041907; HMDB41907
HOMO:WT	546	223.06	C11H12O5	-H(-)	0.00129462	Elenolide	-0.102013	0.0376353	0.119358	0.0421043	0.0394153	HMDB0030018; HMDB0032616; HMDB0034069; HMDB0041691; HMDB0127488; HMDB0128183; HMDB0128665; HMDB0128667; HMDB0128668; HMDB0128673; HMDB0128674; HMDB0140920; HMDB0141325; HMDB0142075; HMDB0142169; HMDB0142170; HMDB0142171; HMDB0142172; HMDB0142173; HMDB0142174; HMDB30018; HMDB32616; HMDB34069; HMDB41691	C00482; C09506; C20653; C20654	; CHEBI:15714; CHEBI:76350
HOMO:WT	645	243.135	C11H20N2O4	-H(-)	-0.000149438	Hydroxyprolyl-Isoleucine	-0.116982	0.0376353	0.119358	0.0419537	0.0394153	HMDB0028866; HMDB0028867; HMDB0028908; HMDB0028930; HMDB28866; HMDB28867; HMDB28908; HMDB28930
HOMO:WT	1234	381.315	C27H42O	-H(-)	0.000880389	5a-Cholesta-8,24-dien-3-one	-0.123266	0.0376353	0.119358	0.0408573	0.0394153	HMDB0001093; HMDB0002394; HMDB0003896; HMDB01093; HMDB02394; HMDB03896	C05107; C15357	; CHEBI:205734; CHEBI:27910
HOMO:WT	425	199.969	C3H7NO5S2	-H(-)	0.000132149	Sulfo-Cys	-0.124502	0.0376353	0.119358	0.0424089	0.0394153	HMDB0000731; HMDB00731	C05824	CHEBI:27891
HOMO:WT	108	125.024	C6H6O3	-H(-)	0.000157362	Pyrogallic acid	-0.132702	0.0376353	0.119358	0.0431899	0.0394153	HMDB0013674; HMDB0013675; HMDB0029750; HMDB0030776; HMDB0031256; HMDB0032651; HMDB0034355; HMDB0059735; HMDB0124831; HMDB13674; HMDB13675; HMDB29750; HMDB30776; HMDB31256; HMDB32651; HMDB34355; HMDB59735	C01108; C02183; C02752; C02814; C11101; C11918; C20718	; CHEBI:142577; CHEBI:16164; CHEBI:16204; CHEBI:412516
HOMO:WT	1642	562.294	C30H46NO7P	-H(-)	0.000197707	Fosinopril	-0.133799	0.0376353	0.119358	0.0396821	0.0394153	HMDB0014635; HMDB14635	C07016	CHEBI:5163
HOMO:WT	1077	340.126	C12H23NO10	-H(-)	-0.000747982	Lactosamine	-0.138178	0.0376353	0.119358	0.041144	0.0394153	HMDB0006591; HMDB0011668; HMDB06591; HMDB11668	C00203; C15658; C19702	CHEBI:25001; CHEBI:44230
HOMO:WT	1363	419.103	C26H16N2O4	-H(-)	0.000450599	Bismurrayaquinone A	-0.139609	0.0376353	0.119358	0.0404347	0.0394153	HMDB0040774; HMDB40774
HOMO:WT	400	196.049	C4H12N3O4P	-H(-)	4.46603e-05	Guanidinoethyl methyl phosphate	-0.155312	0.0376353	0.119358	0.0425628	0.0394153		C04071
HOMO:WT	1221	379.14	C19H24O8	-H(-)	0.000123526	Gibberellin A75	-0.159215	0.0376353	0.119358	0.0409286	0.0394153	HMDB0036893; HMDB0037056; HMDB0038328; HMDB0038450; HMDB0040899; HMDB36893; HMDB37056; HMDB38328; HMDB38450; HMDB40899
HOMO:WT	1005	322.311	C21H41NO	-H(-)	0.000239422	N-(14-Methylhexadecanoyl)pyrrolidine	-0.169679	0.0376353	0.119358	0.0412164	0.0394153	HMDB0034373; HMDB34373
HOMO:WT	171	142.087	C7H13NO2	-H(-)	-0.000120904	(E)-4-(Trimethylammonio)but-2-enoate	-0.174524	0.0376353	0.119358	0.0429526	0.0394153	HMDB0004827; HMDB0030410; HMDB0038949; HMDB04827; HMDB30410; HMDB38949	C04114; C10172	; CHEBI:35280
HOMO:WT	468	208.097	C11H15NO3	-H(-)	0.000571858	Tyr-OEt	-0.183558	0.0376353	0.119358	0.042256	0.0394153		C01458; C12231; C14262; C14334
HOMO:WT	161	140.986	C2H6O5S	-H(-)	-2.70354e-05	(2-hydroxyethoxy)sulfonic acid	-0.188548	0.0376353	0.119358	0.0431105	0.0394153	HMDB0131295
HOMO:WT	989	319.045	C15H12O8	-H(-)	0.00083142	trans-3,3'',4'',5,5'',7-Hexahydroxyflavanone	-0.189679	0.0376353	0.119358	0.0412889	0.0394153	HMDB0030835; HMDB0125037; HMDB0125052; HMDB0125067; HMDB0125079; HMDB0125207; HMDB0125216; HMDB0125219; HMDB0126563; HMDB0126564; HMDB0126566; HMDB0126567; HMDB0126569; HMDB0126570; HMDB0128213; HMDB0140538; HMDB0140542; HMDB30835	C02906; C03052; C18348	; CHEBI:28917
HOMO:WT	433	201.129	C14H18O	-H(-)	-0.000698575	(±)-Anisoxide	-0.200848	0.0376353	0.119358	0.0423323	0.0394153	HMDB0030572; HMDB0030838; HMDB0031313; HMDB0039274; HMDB0039356; HMDB0061830; HMDB30572; HMDB30838; HMDB31313; HMDB39274; HMDB39356; HMDB61830	C12288	; CHEBI:32318
HOMO:WT	767	268.265	C17H35NO	-H(-)	-9.3847e-05	Capsiamide	-0.219912	0.0376353	0.119358	0.0416556	0.0394153	HMDB0040940; HMDB40940	C17515
HOMO:WT	58	109.006	C2H7O3P	-H(-)	-0.000330179	Fosetyl	-0.223699	0.0376353	0.119358	0.0433496	0.0394153		C18401; C19406
HOMO:WT	267	166.017	C4H9NO4S	-H(-)	0.000591107	Homocysteinesulfinic acid	-0.227023	0.0376353	0.119358	0.0426402	0.0394153	HMDB0006462; HMDB0240253; HMDB06462		; CHEBI:84415
HOMO:WT	1405	436.211	C26H31NO5	-H(-)	0.00210552	Lagerstroemine	-0.229171	0.0376353	0.119358	0.0401577	0.0394153	HMDB0030229; HMDB30229	C10589
HOMO:WT	1305	403.104	C20H20O9	-H(-)	-0.000686175	Cassiaside	-0.234652	0.0376353	0.119358	0.0407155	0.0394153	HMDB0033913; HMDB0041711; HMDB0041713; HMDB0041782; HMDB0041783; HMDB0128510; HMDB0128511; HMDB0135191; HMDB0135193; HMDB0135195; HMDB0135198; HMDB0135203; HMDB0135206; HMDB0136121; HMDB33913; HMDB41711; HMDB41713; HMDB41782; HMDB41783		; CHEBI:86971
HOMO:WT	901	296.296	C19H39NO	-H(-)	-2.04816e-05	Tridemorph	-0.290892	0.0376353	0.119358	0.0414348	0.0394153	HMDB0031810; HMDB31810	C11285
HOMO:WT	1075	339.362	C23H48O	-H(-)	0.000891666	12-Tricosanol	0.326298	0.0451546	0.129888	0.0445922	0.0428928	HMDB0034285; HMDB34285
HOMO:WT	1678	595.53	C37H72O5	-H(-)	0.000778441	DG(14:0/20:0/0:0)	0.291828	0.0451546	0.129888	0.0431559	0.0428928	HMDB0007020; HMDB0007100; HMDB0007156; HMDB0007356; HMDB0055956; HMDB0056010; HMDB0093015; HMDB0093016; HMDB0093123; HMDB0093124; HMDB0093125; HMDB0093126; HMDB0093127; HMDB0093128; HMDB0093129; HMDB0093130; HMDB0093277; HMDB0093278; HMDB0093279; HMDB0093280; HMDB0093281; HMDB0093282; HMDB0093283; HMDB0093284; HMDB0093285; HMDB0093286; HMDB0093287; HMDB0093288; HMDB0093289; HMDB0093290; HMDB00932…	C00165	; CHEBI:77624; CHEBI:86975; CHEBI:88529; CHEBI:88798; CHEBI:89026
HOMO:WT	711	257.114	C11H18N2O5	-H(-)	0.000617927	gamma-L-Glutamyl-L-pipecolic acid	0.284615	0.0451546	0.129888	0.0455302	0.0428928	HMDB0038614; HMDB0038676; HMDB38614; HMDB38676
HOMO:WT	1233	381.301	C23H42O4	-H(-)	-1.88374e-05	MG(0:0/20:2(11Z,14Z)/0:0)	0.263284	0.0451546	0.129888	0.0438965	0.0428928	HMDB0011544; HMDB0011574; HMDB0035959; HMDB0036865; HMDB11544; HMDB11574; HMDB35959; HMDB36865
HOMO:WT	1213	377.343	C25H46O2	-H(-)	-4.40921e-05	Erucoylacetone	0.258647	0.0451546	0.129888	0.0440339	0.0428928	HMDB0035951; HMDB35951
HOMO:WT	1633	551.467	C34H64O5	-H(-)	0.000908075	DG(15:0/16:1(9Z)/0:0)	0.25166	0.0451546	0.129888	0.0432222	0.0428928	HMDB0007070; HMDB0007126; HMDB0055988; HMDB07070; HMDB07126; HMDB55988
HOMO:WT	275	167.144	C11H20O	-H(-)	0.000194045	10-Undecenal	0.249182	0.0451546	0.129888	0.0465085	0.0428928	HMDB0031128; HMDB0032238; HMDB0033577; HMDB0035417; HMDB0037807; HMDB0040247; HMDB31128; HMDB32238; HMDB33577; HMDB35417; HMDB37807; HMDB40247	C20243	; CHEBI:132843
HOMO:WT	1766	705.64	C45H86O5	-H(-)	-0.00022458	DG(18:0/24:1(15Z)/0:0)	0.24041	0.0451546	0.129888	0.0430898	0.0428928	HMDB0007181; HMDB0007209; HMDB0007238; HMDB0007377; HMDB0007405; HMDB0007601; HMDB0007629; HMDB0007797; HMDB0007798; HMDB0007825; HMDB0056047; HMDB0056071; HMDB0056093; HMDB0056114; HMDB0056115; HMDB07181; HMDB07209; HMDB07238; HMDB07377; HMDB07405; HMDB07601; HMDB07629; HMDB07797; HMDB07798; HMDB07825; HMDB56047; HMDB56071; HMDB56093; HMDB56114; HMDB56115
HOMO:WT	1124	351.254	C21H36O4	-H(-)	-4.40178e-05	MG(0:0/18:3(6Z,9Z,12Z)/0:0)	0.229275	0.0451546	0.129888	0.0442416	0.0428928	HMDB0011539; HMDB0011540; HMDB0011569; HMDB0011570; HMDB11539; HMDB11540; HMDB11569; HMDB11570	C09137	; CHEBI:75474; CHEBI:75575
HOMO:WT	364	187.17	C11H24O2	-H(-)	0.000630068	1,1-Dimethoxynonane	0.212836	0.0451546	0.129888	0.0462791	0.0428928	HMDB0034151; HMDB34151
HOMO:WT	840	283.17	C19H24O2	-H(-)	0.000446612	Boldione	0.192266	0.0451546	0.129888	0.0450203	0.0428928	HMDB0003422; HMDB0030432; HMDB0038050; HMDB03422; HMDB30432; HMDB38050	C14257; C15194; C15211; C15255; C15323; C15454; C20144	; CHEBI:40799
HOMO:WT	1160	363.29	C23H40O3	-H(-)	0.000719657	2-Arachidonyl Glycerol ether	0.190186	0.0451546	0.129888	0.0441722	0.0428928	HMDB0013657; HMDB0032093; HMDB0061648; HMDB0112074; HMDB0112075; HMDB0112077; HMDB13657; HMDB32093; HMDB61648		; CHEBI:75913
HOMO:WT	995	319.264	C21H36O2	-H(-)	0.000521245	C21:3	0.184686	0.0451546	0.129888	0.0448767	0.0428928	HMDB0002156; HMDB0004025; HMDB0006013; HMDB0031009; HMDB0036741; HMDB0060409; HMDB02156; HMDB04025; HMDB06013; HMDB31009; HMDB36741; HMDB60409	C05484; C10809; C14878; C14982; C15047; C15198; C18042	; CHEBI:2120; CHEBI:81470
HOMO:WT	1346	415.14	C22H24O8	-H(-)	0.00019546	8-Acetoxypinoresinol	0.172765	0.0451546	0.129888	0.043692	0.0428928	HMDB0033280; HMDB0040545; HMDB0130339; HMDB33280; HMDB40545	C10544; C13680
HOMO:WT	1092	343.321	C21H44O3	-H(-)	0.000918555	MG(18:0e/0:0/0:0)	0.168193	0.0451546	0.129888	0.0445216	0.0428928	HMDB0011143; HMDB11143	C13858	; CHEBI:74001
HOMO:WT	34	97.0659	C6H10O	-H(-)	-4.11774e-05	Cyclohexanone	0.157026	0.0451546	0.129888	0.0471318	0.0428928	HMDB0003315; HMDB0030332; HMDB0031196; HMDB0031496; HMDB0031497; HMDB0031498; HMDB0031563; HMDB0031564; HMDB0033549; HMDB0033714; HMDB0035239; HMDB0040264; HMDB0040271; HMDB03315; HMDB30332; HMDB31196; HMDB31496; HMDB31497; HMDB31498; HMDB31563; HMDB31564; HMDB33549; HMDB33714; HMDB35239; HMDB40264; HMDB40271	C00414; C08497; C16310	; CHEBI:17854; CHEBI:19591; CHEBI:20030; CHEBI:23292
HOMO:WT	1257	387.201	C19H32O8	-H(-)	0.00126581	5a,6a-Epoxy-7E-megastigmene-3a,9e-diol 3-glucoside	0.152652	0.0451546	0.129888	0.0438281	0.0428928	HMDB0031676; HMDB0036318; HMDB0036846; HMDB0038306; HMDB0040614; HMDB31676; HMDB36318; HMDB36846; HMDB38306; HMDB40614	C17452
HOMO:WT	788	273.221	C19H30O	-H(-)	0.000995279	Androstenol	0.14949	0.0451546	0.129888	0.0452374	0.0428928	HMDB0005935; HMDB0006571; HMDB05935; HMDB06571	C01876; C01881; C02797; C02940; C03836; C15298	; CHEBI:40933
HOMO:WT	482	210.186	C13H25NO	-H(-)	0.000418557	Ethyl menthane carboxamide	0.142093	0.0451546	0.129888	0.0459766	0.0428928	HMDB0037834; HMDB37834
HOMO:WT	1393	431.228	C21H36O9	-H(-)	0.000759515	Glucosyl (2E,6E,10x)-10,11-dihydroxy-2,6-farnesadienoate	0.127574	0.0451546	0.129888	0.0435568	0.0428928	HMDB0037823; HMDB37823
HOMO:WT	1109	347.295	C23H40O2	-H(-)	0.000512958	5-Heptadecyl-1,3-benzenediol	0.126153	0.0451546	0.129888	0.0443812	0.0428928	HMDB0038530; HMDB38530
HOMO:WT	444	203.144	C14H20O	-H(-)	0.000545475	2,4-Di-tert-butylphenol	0.124043	0.0451546	0.129888	0.0460518	0.0428928	HMDB0013816; HMDB0031776; HMDB0036170; HMDB0041482; HMDB0133154; HMDB13816; HMDB31776; HMDB36170; HMDB41482		; CHEBI:89188
HOMO:WT	712	257.176	C14H26O4	-H(-)	-0.000315762	Tetradecanedioic acid	0.123242	0.0451546	0.129888	0.0454566	0.0428928	HMDB0000872; HMDB0040429; HMDB0041618; HMDB0059946; HMDB0059947; HMDB00872; HMDB40429; HMDB41618; HMDB59946; HMDB59947	C11002; C14253; C14260	; CHEBI:76308
HOMO:WT	1063	337.255	C24H34O	-H(-)	-0.00108391	3-(2,4-Cyclopentadien-1-ylidene)-5alpha-androstan-17beta-ol	0.121776	0.0451546	0.129888	0.044663	0.0428928		C14915
HOMO:WT	206	151.076	C9H12O2	-H(-)	-1.96491e-05	2-Isopropyl-1,4-benzenediol	0.116982	0.0451546	0.129888	0.0467403	0.0428928	HMDB0032132; HMDB0032599; HMDB0036169; HMDB0036227; HMDB0039801; HMDB0039956; HMDB0040175; HMDB0040216; HMDB0040449; HMDB0041326; HMDB0041804; HMDB0059853; HMDB0125537; HMDB32132; HMDB32599; HMDB36169; HMDB36227; HMDB39801; HMDB39956; HMDB40175; HMDB40216; HMDB40449; HMDB41326; HMDB41804; HMDB59853	C01014	; CHEBI:38547
HOMO:WT	305	173.118	C9H18O3	-H(-)	0.000591682	(±)-3-Hydroxynonanoic acid	0.113222	0.0451546	0.129888	0.0463553	0.0428928	HMDB0031513; HMDB0034040; HMDB31513; HMDB34040
HOMO:WT	1499	478.199	C26H29N3O6	-H(-)	-0.000542746	Nicardipine	0.108825	0.0451546	0.129888	0.0432887	0.0428928	HMDB0014760; HMDB14760	C07264	CHEBI:507549
HOMO:WT	1485	468.143	C20H27N3O8S	-H(-)	0.00147928	2-amino-4-({1-[(carboxymethyl)-C-hydroxycarbonimidoyl]-2-{[2-(hydroxymethyl)-3-oxo-1-phenylpropyl]sulfanyl}ethyl}-C-hydroxycarbonimidoyl)butanoic acid	0.104544	0.0451546	0.129888	0.0433554	0.0428928	HMDB0133623; HMDB0133626; HMDB0133629; HMDB0133631; HMDB0133632; HMDB0133634; HMDB0133762; HMDB0133763; HMDB0135654
HOMO:WT	1030	329.211	C21H30O3	-H(-)	0.00106161	Deoxycorticosterone	0.0956593	0.0451546	0.129888	0.044734	0.0428928	HMDB0000016; HMDB0000374; HMDB0000920; HMDB00016; HMDB0033126; HMDB0034632; HMDB00374; HMDB0040928; HMDB0041585; HMDB0060906; HMDB0060908; HMDB0060909; HMDB0060910; HMDB0060911; HMDB0060912; HMDB0060973; HMDB0061004; HMDB0062522; HMDB0062581; HMDB0062780; HMDB00920; HMDB33126; HMDB34632; HMDB40928; HMDB41585; HMDB60906; HMDB60908; HMDB60909; HMDB60910; HMDB60911; HMDB60912; HMDB60973; HMDB61004; …	C01176; C03027; C03205; C03747; C03748; C04108; C05498; C10838; C14654; C14881; C14984; C14995; C15132; C15154; C15364; C15409; C16780; C19726; C20218	; CHEBI:16076; CHEBI:16524; CHEBI:16973; CHEBI:17252; CHEBI:62117; CHEBI:63843; CHEBI:77270
HOMO:WT	762	267.269	C18H36O	-H(-)	0.000491098	Stearaldehyde	0.0581555	0.0451546	0.129888	0.0453833	0.0428928	HMDB0002384; HMDB0029632; HMDB0062710; HMDB02384; HMDB29632; HMDB62710	C01838	; CHEBI:17034; CHEBI:73504
HOMO:WT	1793	744.555	C41H80NO8P	-H(-)	0.00010822	PC(15:0/18:1(11Z))	0.0307951	0.0451546	0.129888	0.043024	0.0428928	HMDB0005321; HMDB0005329; HMDB0005330; HMDB0005345; HMDB0007938; HMDB0007939; HMDB0008066; HMDB0008099; HMDB0008842; HMDB0008874; HMDB0008933; HMDB0008965; HMDB0008992; HMDB0008993; HMDB0009024; HMDB0009057; HMDB0009221; HMDB0009253; HMDB0009482; HMDB0009514; HMDB0010568; HMDB0112963; HMDB0113310; HMDB0113859; HMDB0113861; HMDB0113862; HMDB0113863; HMDB0113989; HMDB0114014; HMDB0114041; HMDB01141…	C00157; C00350	; CHEBI:75038; CHEBI:84234
HOMO:WT	210	152.035	C7H7NO3	-H(-)	-5.42493e-06	3-Hydroxyanthranilic acid	-0.0402604	0.0451546	0.129888	0.0466628	0.0428928	HMDB0001476; HMDB0001972; HMDB0014378; HMDB0014389; HMDB0059749; HMDB0059811; HMDB01476; HMDB01972; HMDB14378; HMDB14389; HMDB59749; HMDB59811	C00632; C01270; C02518; C06669; C07555; C11343; C12107; C12115; C16235; C19270	; CHEBI:1162549; CHEBI:15793; CHEBI:27565; CHEBI:6775
HOMO:WT	1398	433.115	C21H22O10	-H(-)	-0.00118021	2-O-Caffeoylarbutin	-0.0954443	0.0451546	0.129888	0.0434894	0.0428928	HMDB0031347; HMDB0033739; HMDB0037480; HMDB0038775; HMDB0039935; HMDB0040536; HMDB0040832; HMDB0041150; HMDB0060772; HMDB0124767; HMDB0128100; HMDB0128101; HMDB0130017; HMDB0130018; HMDB0134585; HMDB0134586; HMDB0135129; HMDB0135130; HMDB0135368; HMDB0135369; HMDB0135371; HMDB0135372; HMDB0135373; HMDB0135375; HMDB0135376; HMDB0135377; HMDB0135379; HMDB0135380; HMDB0135381; HMDB0135382; HMDB01353…	C09099; C16406; C16407; C16492
HOMO:WT	413	198.077	C9H13NO4	-H(-)	0.000425405	2-Acetyl-1,5,6,7-tetrahydro-6-hydroxy-7-(hydroxymethyl)-4H-azepine-4-one	-0.0989768	0.0451546	0.129888	0.0461273	0.0428928	HMDB0035177; HMDB35177
HOMO:WT	169	142.051	C6H9NO3	-H(-)	-8.29084e-06	2-Hydroxymethylclavam	-0.102868	0.0451546	0.129888	0.0468181	0.0428928	HMDB0000894; HMDB0006723; HMDB0006724; HMDB0014491; HMDB0061082; HMDB0061705; HMDB00894; HMDB06723; HMDB06724; HMDB14491; HMDB61082; HMDB61705	C17357	; CHEBI:131804; CHEBI:74435; CHEBI:87998
HOMO:WT	1028	329.123	C15H22O8	-H(-)	0.000738492	(±)-threo-1-(p-Hydroxyphenyl)propylene glycol 4''-glucoside	-0.10952	0.0451546	0.129888	0.0448052	0.0428928	HMDB0033068; HMDB0033082; HMDB0038304; HMDB33068; HMDB33082; HMDB38304
HOMO:WT	486	211.061	C10H12O5	-H(-)	2.48377e-05	Vanillactic acid	-0.115073	0.0451546	0.129888	0.0459016	0.0428928	HMDB0000913; HMDB0031704; HMDB0033835; HMDB0033839; HMDB0034493; HMDB0041286; HMDB0041661; HMDB0041663; HMDB0041665; HMDB0060557; HMDB00913; HMDB0125013; HMDB0125520; HMDB0125526; HMDB0125540; HMDB0129354; HMDB0131424; HMDB0133486; HMDB0142083; HMDB31704; HMDB33835; HMDB33839; HMDB34493; HMDB41286; HMDB41661; HMDB41663; HMDB41665; HMDB60557	C09801; C10674; C11155	; CHEBI:1240674; CHEBI:4316; CHEBI:454991
HOMO:WT	678	250.109	C13H17NO4	-H(-)	-0.000239744	Ac-Tyr-OEt	-0.115167	0.0451546	0.129888	0.045678	0.0428928		C01657
HOMO:WT	109	125.035	C5H6N2O2	-H(-)	0.000797711	Thymine	-0.117807	0.0451546	0.129888	0.0469744	0.0428928	HMDB0000262; HMDB0002024; HMDB00262; HMDB0029736; HMDB0060261; HMDB02024; HMDB29736; HMDB60261	C00178; C02835	; CHEBI:16974; CHEBI:17821; CHEBI:70801
HOMO:WT	569	227.092	C11H16O5	-H(-)	0.000343994	Propyl propane thiosulfonate	-0.12285	0.0451546	0.129888	0.0457523	0.0428928	HMDB0032496; HMDB32496
HOMO:WT	121	128.071	C6H11NO2	-H(-)	0.00105127	Pipecolate	-0.123049	0.0451546	0.129888	0.0468961	0.0428928	HMDB0000070; HMDB0000716; HMDB0004226; HMDB0005960; HMDB00070; HMDB0015212; HMDB0029435; HMDB0029444; HMDB0059649; HMDB0062225; HMDB0062767; HMDB00716; HMDB0094696; HMDB0094697; HMDB04226; HMDB05960; HMDB15212; HMDB29435; HMDB29444; HMDB59649; HMDB62225; HMDB62767; HMDB94696; HMDB94697	C00408; C03969; C05936; C07500; C13696	; CHEBI:17964; CHEBI:18703; CHEBI:30913; CHEBI:40547; CHEBI:41582; CHEBI:63638; CHEBI:7386; CHEBI:90344
HOMO:WT	940	305.16	C14H26O7	-H(-)	0.00049112	1-(beta-D-Glucopyranosyloxy)-3-octanone	-0.125496	0.0451546	0.129888	0.0449483	0.0428928	HMDB0031315; HMDB31315
HOMO:WT	276	167.997	C3H7NO5S	-H(-)	-0.000195773	Cysteic acid	-0.131096	0.0451546	0.129888	0.0464318	0.0428928	HMDB0002757; HMDB02757	C00506	CHEBI:21260
HOMO:WT	824	281.054	C10H10N4O6	-H(-)	-0.00101815	9-Riburonosylhypoxanthine	-0.131158	0.0451546	0.129888	0.0450924	0.0428928		C11631
HOMO:WT	567	227.055	C10H12O6	-H(-)	0.000789661	2-(2,3,5-trihydroxy-4-methoxyphenyl)propanoic acid	-0.133116	0.0451546	0.129888	0.0458268	0.0428928	HMDB0125034; HMDB0125049; HMDB0125592; HMDB0125596; HMDB0141334; HMDB0142089	C06581
HOMO:WT	1230	381.138	C19H26O6S	-H(-)	-0.000680626	2-Methoxyestradiol-17beta 3-sulfate	-0.134118	0.0451546	0.129888	0.0439651	0.0428928		C08359
HOMO:WT	1105	347.135	C15H24O9	-H(-)	-0.000524669	Leonuridine	-0.140043	0.0451546	0.129888	0.0444513	0.0428928		C17011
HOMO:WT	1302	402.075	C20H18ClNO6	-H(-)	0.000451382	Ochratoxin A	-0.142617	0.0451546	0.129888	0.04376	0.0428928	HMDB0029399; HMDB29399	C09955	CHEBI:7719
HOMO:WT	252	162.042	C6H13NS2	-H(-)	-0.00015525	Thialdine	-0.144614	0.0451546	0.129888	0.0465855	0.0428928	HMDB0031187; HMDB31187
HOMO:WT	252	162.042	C6H5N5O	-H(-)	0.00031395	Pterin	-0.144614	0.0451546	0.129888	0.0465855	0.0428928	HMDB0000802; HMDB00802	C00715	CHEBI:18265
HOMO:WT	375	191.02	C6H8O7	-H(-)	0.000120858	(Iso)Citrate	-0.147617	0.0451546	0.129888	0.0462031	0.0428928	HMDB0000094; HMDB0000193; HMDB0001874; HMDB0005971; HMDB0006511; HMDB00094; HMDB00193; HMDB0033717; HMDB0041862; HMDB0062803; HMDB01874; HMDB05971; HMDB06511; HMDB33717; HMDB41862; HMDB62803	C00158; C00311; C00451; C00679; C02780; C03600; C03921; C04575; C04617; C12649	; CHEBI:151; CHEBI:15622; CHEBI:160; CHEBI:30769; CHEBI:30887; CHEBI:57441; CHEBI:85805
HOMO:WT	1871	898.533	C50H77NO13	-H(-)	-0.000397258	41-O-demethylrapamycin	-0.161222	0.0451546	0.129888	0.0429583	0.0428928	HMDB0061048; HMDB0127634; HMDB0127635; HMDB0127636; HMDB61048
HOMO:WT	769	269.087	C9H18O9	-H(-)	0.000751934	D-erythro-L-galacto-Nonulose	-0.168222	0.0451546	0.129888	0.0453102	0.0428928	HMDB0029955; HMDB29955
HOMO:WT	680	251.032	C10H8N2O6	-H(-)	-0.000925644	Orellanine	-0.168465	0.0451546	0.129888	0.045604	0.0428928		C19959; C20381
HOMO:WT	1178	368.078	C19H15NO7	-H(-)	-7.58123e-05	6-Hydroxy-R-acenocoumarol	-0.176054	0.0451546	0.129888	0.0441029	0.0428928	HMDB0060882; HMDB0060883; HMDB0060884; HMDB60882; HMDB60883; HMDB60884
HOMO:WT	49	104.035	C3H7NO3	-H(-)	4.02181e-06	Serine	-0.18524	0.0451546	0.129888	0.047053	0.0428928	HMDB0000187; HMDB0000589; HMDB0003406; HMDB00187; HMDB00589; HMDB0062263; HMDB03406; HMDB62263	C00065; C00716; C00740	CHEBI:16523; CHEBI:17115; CHEBI:17822
HOMO:WT	1413	441.084	C22H18O10	-H(-)	-0.00147613	(-)-Catechin 3-O-gallate	-0.195417	0.0451546	0.129888	0.0434223	0.0428928	HMDB0029255; HMDB0030661; HMDB0037944; HMDB0037947; HMDB0130286; HMDB29255; HMDB30661; HMDB37944; HMDB37947		; CHEBI:252990; CHEBI:70255; CHEBI:76131
HOMO:WT	1116	349.276	C22H38O3	-H(-)	-0.000725074	3,4-Dimethyl-5-pentyl-2-furanundecanoic acid	-0.198136	0.0451546	0.129888	0.0443113	0.0428928	HMDB0031126; HMDB0112078; HMDB31126
HOMO:WT	822	280.131	C13H19N3O4	-H(-)	-0.000780971	Pendimethalin	-0.209349	0.0451546	0.129888	0.0451648	0.0428928		C11019
HOMO:WT	1879	926.684	C52H98NO10P	-H(-)	0.00160807	PS(22:1(13Z)/24:1(15Z))	-0.239924	0.0451546	0.129888	0.0428928	0.0428928	HMDB0112760; HMDB0112786; HMDB0112903; HMDB0112929
HOMO:WT	7	66.0351	C4H5N	-H(-)	-0.000206615	3-Butenenitrile	-0.252654	0.0451546	0.129888	0.0472108	0.0428928	HMDB0031323; HMDB0035924; HMDB31323; HMDB35924	C19907	; CHEBI:19203
HOMO:WT	1387	429.191	C24H30O7	-H(-)	0.000476647	Mammea E/BB	-0.267188	0.0451546	0.129888	0.0436243	0.0428928	HMDB0030814; HMDB0030815; HMDB0031673; HMDB0038788; HMDB30814; HMDB30815; HMDB31673; HMDB38788	C09123	; CHEBI:1156173
HOMO:WT	184	145.062	C5H10N2O3	-H(-)	0.0001134	Glutamine	0.353198	0.0539026	0.145931	0.050662	0.0481907	HMDB0000641; HMDB0002031; HMDB0003423; HMDB0006899; HMDB0028687; HMDB00641; HMDB02031; HMDB03423; HMDB06899; HMDB28687	C00064; C00303; C00819; C05100; C16673	; CHEBI:1670; CHEBI:17061; CHEBI:18050; CHEBI:185249
HOMO:WT	1176	367.285	C22H40O4	-H(-)	0.000247546	Octadecyl fumarate	0.277036	0.0539026	0.145931	0.0488211	0.0481907	HMDB0038073; HMDB38073
HOMO:WT	909	297.315	C20H42O	-H(-)	0.0011898	Arachidyl alcohol	0.264408	0.0539026	0.145931	0.0492506	0.0481907	HMDB0011619; HMDB11619	C20338	; CHEBI:75627
HOMO:WT	15	84.0457	C4H7NO	-H(-)	-0.000256939	Acetone cyanohydrin	0.236066	0.0539026	0.145931	0.0511246	0.0481907	HMDB0002039; HMDB0060427; HMDB02039; HMDB60427	C02659; C11118	CHEBI:15348; CHEBI:36592
HOMO:WT	61	109.041	C5H6N2O	-H(-)	7.54416e-05	N-Acetylimidazole	0.232825	0.0539026	0.145931	0.0508923	0.0481907	HMDB0003905; HMDB0006237; HMDB0033156; HMDB0060741; HMDB03905; HMDB06237; HMDB33156; HMDB60741	C02560; C05130	; CHEBI:27398
HOMO:WT	398	195.175	C13H24O	-H(-)	0.000184616	(Z)-4-Dodecenal	0.201007	0.0539026	0.145931	0.0502076	0.0481907	HMDB0032247; HMDB0036172; HMDB0037275; HMDB0041404; HMDB0041490; HMDB32247; HMDB36172; HMDB37275; HMDB41404; HMDB41490
HOMO:WT	1699	619.289	C29H49O12P	-H(-)	0.000151186	1-Arachidonoylglycerophosphoinositol	0.154676	0.0539026	0.145931	0.0484688	0.0481907	HMDB0061690; HMDB0062722; HMDB61690; HMDB62722		; CHEBI:83053
HOMO:WT	1144	357.264	C20H38O5	-H(-)	0.000308106	13,14-Dihydro PGF-1a	0.153627	0.0539026	0.145931	0.0490349	0.0481907	HMDB0005076; HMDB05076		; CHEBI:155467
HOMO:WT	777	271.191	C15H28O4	-H(-)	0.000101945	7(14)-Bisabolene-2,3,10,11-tetrol	0.152289	0.0539026	0.145931	0.0493954	0.0481907	HMDB0035918; HMDB35918
HOMO:WT	157	139.076	C8H12O2	-H(-)	3.97464e-05	cis-1,2-Dihydro-3-ethylcatechol	0.146585	0.0539026	0.145931	0.0507385	0.0481907	HMDB0032311; HMDB0036176; HMDB0037167; HMDB0037196; HMDB0037625; HMDB0039651; HMDB0039652; HMDB0039673; HMDB0039680; HMDB0039681; HMDB0040463; HMDB0040526; HMDB0060682; HMDB32311; HMDB36176; HMDB37167; HMDB37196; HMDB37625; HMDB39651; HMDB39652; HMDB39673; HMDB39680; HMDB39681; HMDB40463; HMDB40526; HMDB60682	C06727; C16656; C18011; C19311	; CHEBI:80642
HOMO:WT	1152	361.255	C26H34O	-H(-)	-0.000960866	3-(2,4-Cyclopentadien-1-ylidene)pregn-4-en-20-one	0.135344	0.0539026	0.145931	0.0488921	0.0481907		C14968
HOMO:WT	218	154.062	C6H9N3O2	-H(-)	0.000179765	Histidine	0.121493	0.0539026	0.145931	0.0505857	0.0481907	HMDB0000177; HMDB0003412; HMDB00177; HMDB0034267; HMDB03412; HMDB34267	C00135; C00768; C01162; C06419	; CHEBI:15971
HOMO:WT	550	223.181	C13H24N2O	-H(-)	0.000379145	Cuscohygrine	0.114624	0.0539026	0.145931	0.0497613	0.0481907	HMDB0030290; HMDB30290	C06183; C06521; C11358	CHEBI:27920
HOMO:WT	1645	563.178	C27H32O13	-H(-)	-0.000853351	Cascaroside C	0.110576	0.0539026	0.145931	0.0485389	0.0481907	HMDB0035757; HMDB0035784; HMDB0133714; HMDB0133715; HMDB0133718; HMDB0133719; HMDB35757; HMDB35784	C09828; C16800; C16801; C17779; C17780
HOMO:WT	1863	877.499	C44H80O13P2	-H(-)	0.00117527	PGP(16:0/22:4(7Z,10Z,13Z,16Z))	0.0943446	0.0539026	0.145931	0.0483293	0.0481907	HMDB0013483; HMDB0013512; HMDB0013525; HMDB0013526; HMDB0013540; HMDB0013541; HMDB0116452; HMDB0116482; HMDB13483; HMDB13512; HMDB13525; HMDB13526; HMDB13540; HMDB13541
HOMO:WT	854	287.055	C15H12O6	-H(-)	0.00143882	Eriodictyol	0.0652511	0.0539026	0.145931	0.0493229	0.0481907	HMDB0005810; HMDB0030847; HMDB0031911; HMDB0032707; HMDB0037314; HMDB0040314; HMDB0041651; HMDB0125212; HMDB0125362; HMDB0125363; HMDB0125369; HMDB0125370; HMDB0125374; HMDB0126018; HMDB0126020; HMDB0126026; HMDB0126027; HMDB0126036; HMDB0126037; HMDB0129347; HMDB0129962; HMDB0130169; HMDB0130172; HMDB0130181; HMDB0130325; HMDB0132879; HMDB0133540; HMDB0133546; HMDB0133547; HMDB0133548; HMDB01339…	C00974; C01378; C05631; C08724; C09277; C10060; C10064; C10083; C10091; C10415; C12631; C15525; C16233; C16940	; CHEBI:15401; CHEBI:28412; CHEBI:65
HOMO:WT	1735	663.591	C42H80O5	-H(-)	0.00214749	DG(15:0/24:1(15Z)/0:0)	-0.0545906	0.0539026	0.145931	0.048399	0.0481907	HMDB0007094; HMDB0007822; HMDB0055994; HMDB07094; HMDB07822; HMDB55994
HOMO:WT	672	249.067	C15H10N2O2	-H(-)	-0.000199327	5-Methoxycanthin-6-one	-0.0587891	0.0539026	0.145931	0.0494682	0.0481907	HMDB0030227; HMDB0041064; HMDB30227; HMDB41064	C19453	; CHEBI:544162
HOMO:WT	636	241.083	C10H14N2O5	-H(-)	-0.00017899	Thymidine	-0.067651	0.0539026	0.145931	0.0495411	0.0481907	HMDB0000273; HMDB0015394; HMDB00273; HMDB15394	C00214; C19431	; CHEBI:17748; CHEBI:63624
HOMO:WT	566	227.039	C10H12O4S	-H(-)	-0.000339318	{[(2E)-2-methyl-3-phenylprop-2-en-1-yl]oxy}sulfonic acid	-0.0872644	0.0539026	0.145931	0.0496877	0.0481907	HMDB0133620; HMDB0133731
HOMO:WT	1870	897.521	C47H78O16	-H(-)	0.00102977	Chondrillasterol 3-[glucosyl-(1->2)-glucosyl-(1->2)-glucoside]	-0.0901416	0.0539026	0.145931	0.0482599	0.0481907	HMDB0033887; HMDB0041466; HMDB33887; HMDB41466
HOMO:WT	608	235.064	C9H16O5S	-H(-)	0.000756601	2-(4'-Methylthio)butylmalic acid	-0.094518	0.0539026	0.145931	0.0496143	0.0481907		C17218; C17219
HOMO:WT	498	213.04	C9H10O6	-H(-)	1.00389e-05	2-hydroxy-3-(2,4,5-trihydroxyphenyl)propanoic acid	-0.0975452	0.0539026	0.145931	0.050058	0.0481907	HMDB0128186; HMDB0135756; HMDB0141548	C04479
HOMO:WT	1636	553.245	C31H38O9	-H(-)	-0.000268328	Toonacilin	-0.100853	0.0539026	0.145931	0.0486091	0.0481907		C08785
HOMO:WT	522	217.119	C9H18N2O4	-H(-)	0.000344783	Meprobamate	-0.101897	0.0539026	0.145931	0.0499092	0.0481907	HMDB0014515; HMDB0028916; HMDB0028938; HMDB0029042; HMDB0029043; HMDB0029074; HMDB0029137; HMDB0033675; HMDB0041313; HMDB0094712; HMDB14515; HMDB28916; HMDB28938; HMDB29042; HMDB29043; HMDB29074; HMDB29137; HMDB33675; HMDB41313; HMDB94712	C04020	; CHEBI:199389
HOMO:WT	1147	358.108	C14H21N3O6S	-H(-)	0.000253826	Isopenicillin N	-0.113575	0.0539026	0.145931	0.0489634	0.0481907		C05557; C06564
HOMO:WT	1147	358.108	C22H17NO4	-H(-)	0.000925213	Crinasiatine	-0.113575	0.0539026	0.145931	0.0489634	0.0481907		C10584
HOMO:WT	1881	928.542	C51H79NO14	-H(-)	0.000556982	(1R,16Z,24E,26E,28Z)-1,18-dihydroxy-12-[1-(4-hydroxy-3-methoxycyclohexyl)propan-2-yl]-29-(hydroxymethyl)-19,30-dimethoxy-15,17,21,23,35-pentamethyl-11,36-dioxa-4-azatricyclo[30.3.1.0_x001A_,_x001A_]hexatriaconta-16,24,26,28-tetraene-2,3,10,14,20-pentone	-0.123566	0.0539026	0.145931	0.0481907	0.0481907	HMDB0127618; HMDB0127619; HMDB0127620; HMDB0127621; HMDB0127622; HMDB0127623; HMDB0127624; HMDB0127625; HMDB0127626; HMDB0127627; HMDB0127628; HMDB0127629; HMDB0127630; HMDB0127631; HMDB0127632; HMDB0127633; HMDB0127637; HMDB0127638; HMDB0127639; HMDB0127640; HMDB0127641; HMDB0127642; HMDB0127648
HOMO:WT	534	220.048	C6H12N3O4P	-H(-)	0.00079335	L-Histidinol phosphate	-0.12635	0.0539026	0.145931	0.0498352	0.0481907		C01100
HOMO:WT	30	96.9698	H3O4P	-H(-)	-0.000133374	Hydrogen phosphate	-0.132036	0.0539026	0.145931	0.051047	0.0481907	HMDB0000973; HMDB0001429; HMDB0002105; HMDB0002142; HMDB0005947; HMDB00973; HMDB01429; HMDB02105; HMDB02142; HMDB05947	C00009	CHEBI:26078
HOMO:WT	1205	375.15	C26H20N2O	-H(-)	0.000526032	XE991	-0.134266	0.0539026	0.145931	0.0487502	0.0481907		C13779
HOMO:WT	35	98.007	C4H5NS	-H(-)	-4.42925e-05	Allyl isothiocyanate	-0.136153	0.0539026	0.145931	0.0509695	0.0481907	HMDB0005843; HMDB0029755; HMDB0033116; HMDB0033117; HMDB0038624; HMDB0061872; HMDB05843; HMDB29755; HMDB33116; HMDB33117; HMDB38624; HMDB61872	C19317	; CHEBI:35626; CHEBI:73224
HOMO:WT	1094	345.131	C14H22N2O8	-H(-)	-0.000508636	Mytilin B	-0.140256	0.0539026	0.145931	0.0491066	0.0481907	HMDB0033442; HMDB33442		; CHEBI:35671
HOMO:WT	1551	503.162	C18H32O16	-H(-)	-2.8991e-05	Trisaccharide	-0.149042	0.0539026	0.145931	0.0486796	0.0481907	HMDB0001262; HMDB0003213; HMDB0003539; HMDB0006599; HMDB0006857; HMDB0011729; HMDB0011730; HMDB0029910; HMDB0029921; HMDB0029922; HMDB0029929; HMDB0029930; HMDB0029937; HMDB0033673; HMDB0033748; HMDB0034072; HMDB0035322; HMDB0038851; HMDB0038852; HMDB0038853; HMDB0039703; HMDB0039704; HMDB0039706; HMDB0039707; HMDB0039708; HMDB0040181; HMDB0040984; HMDB0041948; HMDB0060468; HMDB01262; HMDB03213; …	C00420; C00492; C00713; C00721; C00883; C01355; C01835; C02160; C03367; C03661; C03848; C05404; C06219; C07283; C08239; C08243; C08251	; CHEBI:16885; CHEBI:27931; CHEBI:397485; CHEBI:61771; CHEBI:6731; CHEBI:7912; CHEBI:9859
HOMO:WT	319	179.035	C9H8O4	-H(-)	-0.000237874	4-Hydroxyphenylpyruvic acid	-0.155771	0.0539026	0.145931	0.0504338	0.0481907	HMDB0000707; HMDB0001879; HMDB0001964; HMDB0002130; HMDB0003501; HMDB0006494; HMDB0006915; HMDB0011663; HMDB0032057; HMDB0032131; HMDB00707; HMDB0125102; HMDB0125527; HMDB0125589; HMDB0125805; HMDB0126377; HMDB0132508; HMDB0134040; HMDB0134041; HMDB0140954; HMDB0140955; HMDB0140956; HMDB01879; HMDB01964; HMDB02130; HMDB03501; HMDB06494; HMDB06915; HMDB11663; HMDB32057; HMDB32131	C01179; C01197; C01405; C01481; C05350; C12623; C13400	; CHEBI:15365; CHEBI:15999; CHEBI:17395; CHEBI:27683; CHEBI:48681; CHEBI:491486
HOMO:WT	505	214.027	C9H10ClNO3	-H(-)	0.00103728	3-Chlorotyrosine	-0.15833	0.0539026	0.145931	0.0499835	0.0481907	HMDB0001885; HMDB01885
HOMO:WT	105	124.007	C2H7NO3S	-H(-)	0.000105927	Taurine	-0.232777	0.0539026	0.145931	0.0508153	0.0481907	HMDB0000251; HMDB00251	C00245	CHEBI:15891
HOMO:WT	248	161.045	C6H10O5	-H(-)	9.32532e-05	Hydroxyadipate	-0.249181	0.0539026	0.145931	0.0505096	0.0481907	HMDB0000321; HMDB0000345; HMDB0000355; HMDB0000368; HMDB0000640; HMDB0029934; HMDB00321; HMDB0032873; HMDB00345; HMDB00355; HMDB00368; HMDB0041561; HMDB0059737; HMDB0059758; HMDB00640; HMDB29934; HMDB32873; HMDB41561; HMDB59737; HMDB59758	C00478; C01088; C01989; C02360; C02488; C02991; C03652; C03761; C03827; C03979; C06158; C06159; C06474; C06478; C06485; C11592; C16390; C17209; C18028	; CHEBI:16831; CHEBI:17023; CHEBI:30997; CHEBI:55541; CHEBI:59051; CHEBI:89205; CHEBI:89897
HOMO:WT	248	161.045	C7H14S2	-H(-)	0.000961653	(-)-1-Methylpropyl 1-propenyl disulfide	-0.249181	0.0539026	0.145931	0.0505096	0.0481907	HMDB0034426; HMDB34426
HOMO:WT	320	179.056	C6H12O6	-H(-)	0.000239242	Hexose	-0.266172	0.0539026	0.145931	0.0503582	0.0481907	HMDB0000122; HMDB0000143; HMDB0000160; HMDB0000169; HMDB0000211; HMDB0000346; HMDB0000516; HMDB0000660; HMDB0001151; HMDB0001266; HMDB0002256; HMDB0003340; HMDB0003345; HMDB0003418; HMDB0003449; HMDB0005762; HMDB0006088; HMDB0006564; HMDB00122; HMDB0012326; HMDB00143; HMDB00160; HMDB00169; HMDB00211; HMDB0032222; HMDB0033704; HMDB0034220; HMDB00346; HMDB00516; HMDB0061922; HMDB0062138; HMDB006217…	C00031; C00095; C00124; C00137; C00159; C00221; C00247; C00267; C00737; C00738; C00764; C00795; C00936; C00962; C00984; C01452; C01487; C01582; C01680; C01719; C01720; C01825; C01906; C01934; C02209; C02336; C02782; C05003; C06150; C06152; C06153; C06464; C06465; C06466; C06467; C06468; C08351; C08356; C10906; C15923; C19891	; CHEBI:10642; CHEBI:15903; CHEBI:17268; CHEBI:17925; CHEBI:22357; CHEBI:23311; CHEBI:23927; CHEBI:25492; CHEBI:27372; CHEBI:27374; CHEBI:27667; CHEBI:27987; CHEBI:28061; CHEBI:37675; CHEBI:37704; CHEBI:37741; CHEBI:37744; CHEBI:4167; CHEBI:4208; CHEBI:47693; CHEBI:48095
HOMO:WT	426	200.129	C10H19NO3	-H(-)	0.000179822	Capryloylglycine	-0.420307	0.0539026	0.145931	0.0501327	0.0481907	HMDB0000832; HMDB0013116; HMDB0041540; HMDB0059745; HMDB00832; HMDB13116; HMDB41540; HMDB59745		; CHEBI:74099; CHEBI:89901
HOMO:WT	354	186.113	C9H17NO3	-H(-)	0.000330735	N-Heptanoylglycine	-0.547497	0.0539026	0.145931	0.0502828	0.0481907	HMDB0013010; HMDB13010	C01092; C12029	; CHEBI:74433
HOMO:WT	1042	333.044	C16H14O6S	-H(-)	-0.000289253	[2-(benzoyloxy)-5-(prop-2-en-1-yl)phenyl]oxidanesulfonic acid	-0.621269	0.0539026	0.145931	0.0491785	0.0481907	HMDB0135248; HMDB0135625; HMDB0135627
HOMO:WT	1517	483.405	C29H56O5	-H(-)	0.000806297	DG(8:0/18:0/0:0)	0.272075	0.0640221	0.161295	0.054058	0.0532641	HMDB0092933; HMDB0092934; HMDB0092935; HMDB0092936; HMDB0092983; HMDB0092984; HMDB0092985; HMDB0092986; HMDB0093047; HMDB0093048; HMDB0093049; HMDB0093050; HMDB0093051; HMDB0093052; HMDB0093053; HMDB0093054; HMDB0093163; HMDB0093164; HMDB0093165; HMDB0093166; HMDB0093167; HMDB0093168; HMDB0093169; HMDB0093170; HMDB0093171; HMDB0093172; HMDB0093173; HMDB0093174; HMDB0093175; HMDB0093176; HMDB00931…
HOMO:WT	1637	553.447	C33H62O6	-H(-)	0.000783432	TG(10:0/10:0/10:0)	0.24153	0.0640221	0.161295	0.0538391	0.0532641	HMDB0000548; HMDB00548; HMDB0071111; HMDB0071392; HMDB0071897; HMDB0072155; HMDB0072172; HMDB0072383; HMDB0072557; HMDB0072663; HMDB0072669; HMDB0072714; HMDB0094821; HMDB0094822; HMDB0094879; HMDB0094880; HMDB0099171; HMDB0099172; HMDB71111; HMDB71392; HMDB71897; HMDB72155; HMDB72172; HMDB72383; HMDB72557; HMDB72663; HMDB72669; HMDB72714; HMDB94821; HMDB94822; HMDB94879; HMDB94880; HMDB99171; HM…		; CHEBI:77388
HOMO:WT	658	245.212	C14H30O3	-H(-)	0.000302582	8,8-Diethoxy-2,6-dimethyl-2-octanol	0.21914	0.0640221	0.161295	0.0556413	0.0532641	HMDB0034557; HMDB34557
HOMO:WT	1417	441.358	C26H50O5	-H(-)	0.0006617	DG(8:0/15:0/0:0)	0.218052	0.0640221	0.161295	0.0542786	0.0532641	HMDB0092917; HMDB0092918; HMDB0092919; HMDB0092920; HMDB0092921; HMDB0092922; HMDB0092967; HMDB0092968; HMDB0092969; HMDB0092970; HMDB0092971; HMDB0092972; HMDB0093145; HMDB0093146; HMDB0093147; HMDB0093148; HMDB0093149; HMDB0093150; HMDB0093427; HMDB0093428; HMDB0093429; HMDB0093430; HMDB0093431; HMDB0093432; HMDB92917; HMDB92918; HMDB92919; HMDB92920; HMDB92921; HMDB92922; HMDB92967; HMDB92968;…
HOMO:WT	1490	469.389	C28H54O5	-H(-)	0.000758003	DG(8:0/17:0/0:0)	0.213502	0.0640221	0.161295	0.0541313	0.0532641	HMDB0092927; HMDB0092928; HMDB0092929; HMDB0092930; HMDB0092931; HMDB0092932; HMDB0092977; HMDB0092978; HMDB0092979; HMDB0092980; HMDB0092981; HMDB0092982; HMDB0093035; HMDB0093036; HMDB0093037; HMDB0093038; HMDB0093039; HMDB0093040; HMDB0093041; HMDB0093042; HMDB0093043; HMDB0093044; HMDB0093045; HMDB0093046; HMDB0093151; HMDB0093152; HMDB0093153; HMDB0093154; HMDB0093155; HMDB0093156; HMDB00931…
HOMO:WT	856	287.186	C15H28O5	-H(-)	0.000291439	6-Hydroxypentadecanedioic acid	0.200441	0.0640221	0.161295	0.0551033	0.0532641	HMDB0031885; HMDB31885
HOMO:WT	1524	487.166	C18H32O15	-H(-)	0.000664794	3-Fucosyllactose	0.189499	0.0640221	0.161295	0.0539848	0.0532641	HMDB0002094; HMDB0002098; HMDB0006601; HMDB0006620; HMDB02094; HMDB02098; HMDB06601; HMDB06620	C19966	; CHEBI:90065
HOMO:WT	91	120.013	C3H7NO2S	-H(-)	-0.000318896	Cys	0.187152	0.0640221	0.161295	0.0569113	0.0532641	HMDB0000574; HMDB0003417; HMDB00574; HMDB03417	C00097; C00736; C00793	CHEBI:16375; CHEBI:17561
HOMO:WT	716	258.145	C11H21N3O4	-H(-)	0.00103064	Glutaminylisoleucine	0.175505	0.0640221	0.161295	0.0554865	0.0532641	HMDB0028800; HMDB0028801; HMDB0028868; HMDB0028905; HMDB0028921; HMDB0028927; HMDB0028943; HMDB0028952; HMDB28800; HMDB28801; HMDB28868; HMDB28905; HMDB28921; HMDB28927; HMDB28943; HMDB28952
HOMO:WT	906	297.17	C16H26O5	-H(-)	0.000353202	Artemether	0.175373	0.0640221	0.161295	0.0550273	0.0532641	HMDB0015643; HMDB15643		; CHEBI:195280
HOMO:WT	68	111.081	C7H12O	-H(-)	7.99365e-05	(Z)-4-Heptenal	0.13616	0.0640221	0.161295	0.0569926	0.0532641	HMDB0031483; HMDB0031486; HMDB0031487; HMDB0031488; HMDB0031539; HMDB0031540; HMDB0031550; HMDB0031551; HMDB0032301; HMDB0033667; HMDB0033827; HMDB0034372; HMDB0040339; HMDB31483; HMDB31486; HMDB31487; HMDB31488; HMDB31539; HMDB31540; HMDB31550; HMDB31551; HMDB32301; HMDB33667; HMDB33827; HMDB34372; HMDB40339		; CHEBI:87582
HOMO:WT	1107	347.222	C21H32O4	-H(-)	0.000837223	3b,15b,17a-Trihydroxy-pregnenone	0.128617	0.0640221	0.161295	0.0547254	0.0532641	HMDB0000353; HMDB0000382; HMDB0006755; HMDB0006757; HMDB0006762; HMDB0012848; HMDB0029475; HMDB00353; HMDB00382; HMDB0040641; HMDB0040954; HMDB0137416; HMDB06755; HMDB06757; HMDB06762; HMDB12848; HMDB29475; HMDB40641; HMDB40954	C05475; C05478; C05487; C14598; C15685	; CHEBI:27832
HOMO:WT	1706	627.499	C40H68O5	-H(-)	0.000821254	DG(15:0/22:5(4Z,7Z,10Z,13Z,16Z)/0:0)	0.117614	0.0640221	0.161295	0.053622	0.0532641	HMDB0007090; HMDB0007091; HMDB0007706; HMDB0007735; HMDB0056002; HMDB0056007; HMDB0056283; HMDB0056290; HMDB07090; HMDB07091; HMDB07706; HMDB07735; HMDB56002; HMDB56007; HMDB56283; HMDB56290
HOMO:WT	357	187.038	C11H8O3	-H(-)	0.00194982	Isoplumbagin	0.110965	0.0640221	0.161295	0.0565884	0.0532641	HMDB0035291; HMDB35291	C03203; C10387; C10398; C16212
HOMO:WT	667	247.17	C16H24O2	-H(-)	0.000113699	C16:4	0.10673	0.0640221	0.161295	0.0555638	0.0532641	HMDB0032228; HMDB0036221; HMDB0036640; HMDB0037713; HMDB0037719; HMDB32228; HMDB36221; HMDB36640; HMDB37713; HMDB37719
HOMO:WT	1692	611.214	C32H36O12	-H(-)	-0.000223383	3,4,5-trihydroxy-6-{3-hydroxy-4-[5-hydroxy-7-methoxy-6-(3-methylbut-1-en-1-yl)-3-(3-methylbut-2-en-1-yl)-4-oxo-4H-chromen-2-yl]phenoxy}oxane-2-carboxylic acid	0.104749	0.0640221	0.161295	0.0536942	0.0532641	HMDB0132648; HMDB0132649; HMDB0132650
HOMO:WT	817	279.196	C17H28O3	-H(-)	0.000721522	12S-HHT	0.0963731	0.0640221	0.161295	0.0551795	0.0532641	HMDB0012535; HMDB0032675; HMDB0036422; HMDB0041388; HMDB0094642; HMDB0112087; HMDB0112095; HMDB0112098; HMDB12535; HMDB32675; HMDB36422; HMDB41388; HMDB94642	C04867; C20388	; CHEBI:63977
HOMO:WT	1744	679.334	C35H52O13	-H(-)	-0.000978905	Canarigenin 3-[glucosyl-(1->4)-6-deoxy-alloside]	0.0921171	0.0640221	0.161295	0.0534783	0.0532641	HMDB0035433; HMDB35433
HOMO:WT	330	181.123	C11H18O2	-H(-)	0.000550297	Geranyl formate	0.0770135	0.0640221	0.161295	0.0566687	0.0532641	HMDB0030006; HMDB0030424; HMDB0032050; HMDB0032463; HMDB0034708; HMDB0034730; HMDB0035156; HMDB0036191; HMDB0036215; HMDB0037388; HMDB0037829; HMDB0038005; HMDB0038068; HMDB0038079; HMDB0038245; HMDB0038279; HMDB0040595; HMDB0059816; HMDB30006; HMDB30424; HMDB32050; HMDB32463; HMDB34708; HMDB34730; HMDB35156; HMDB36191; HMDB36215; HMDB37388; HMDB37829; HMDB38005; HMDB38068; HMDB38079; HMDB38245; …	C12294; C14113	; CHEBI:31648
HOMO:WT	461	207.049	C11H12O2S	-H(-)	-0.000642894	Methyl 5-(1-Propynyl)-2-thiophenepropanoate	0.0766746	0.0640221	0.161295	0.056032	0.0532641	HMDB0034759; HMDB34759
HOMO:WT	1774	718.539	C39H78NO8P	-H(-)	0.00031744	PC(15:0/16:0)	0.0708175	0.0640221	0.161295	0.0534067	0.0532641	HMDB0005315; HMDB0005318; HMDB0005326; HMDB0005335; HMDB0007935; HMDB0007967; HMDB0008833; HMDB0008925; HMDB0008989; HMDB0009217; HMDB0010566; HMDB0113019; HMDB0113086; HMDB0113860; HMDB0113985; HMDB05315; HMDB05318; HMDB05326; HMDB05335; HMDB07935; HMDB07967; HMDB08833; HMDB08925; HMDB08989; HMDB09217; HMDB10566	C00157	; CHEBI:73006
HOMO:WT	1537	494.324	C24H50NO7P	-H(-)	0.000929222	LysoPC(16:0)	0.0448034	0.0640221	0.161295	0.0539119	0.0532641	HMDB0010382; HMDB0240262; HMDB10382	C04230	; CHEBI:72998
HOMO:WT	1825	791.407	C38H64O17	-H(-)	0.000290626	Lyciumoside II	0.0402493	0.0640221	0.161295	0.0533353	0.0532641	HMDB0039576; HMDB39576
HOMO:WT	1828	793.441	C44H58N8O6	-H(-)	-0.000576998	A 77003	0.0235839	0.0640221	0.161295	0.0532641	0.0532641		C15660
HOMO:WT	574	228.028	C5H12NO7P	-H(-)	-2.06306e-05	5-Phosphoribosylamine	-0.0733226	0.0640221	0.161295	0.0557969	0.0532641	HMDB0001128; HMDB0002347; HMDB0062576; HMDB01128; HMDB02347; HMDB62576	C03090	; CHEBI:37737; CHEBI:58681
HOMO:WT	166	141.067	C6H10N2O2	-H(-)	-0.00011336	Ectoine	-0.0822446	0.0640221	0.161295	0.0568302	0.0532641		C06231
HOMO:WT	1131	353.124	C17H22O8	-H(-)	-1.03197e-05	Methyl helianthenoate F glucoside	-0.0978057	0.0640221	0.161295	0.0545756	0.0532641	HMDB0040797; HMDB0040898; HMDB0126175; HMDB0133001; HMDB0133204; HMDB0133205; HMDB0133698; HMDB0133699; HMDB0133701; HMDB0133703; HMDB0133705; HMDB0133707; HMDB40797; HMDB40898	C19583
HOMO:WT	1665	581.268	C35H38N2O6	-H(-)	-0.00237434	2'-Norberbamunine	-0.100675	0.0640221	0.161295	0.0537666	0.0532641		C06512
HOMO:WT	1034	331.141	C16H20N4O4	-H(-)	0.000609695	Glutaminyltryptophan	-0.104354	0.0640221	0.161295	0.0548759	0.0532641	HMDB0028808; HMDB0029081; HMDB0029097; HMDB28808; HMDB29081; HMDB29097
HOMO:WT	736	262.094	C10H17NO7	-H(-)	-0.000336994	4-O-(beta-L-Arabinofuranosyl)-(2S,4S)-4-hydroxyproline	-0.10651	0.0640221	0.161295	0.0553326	0.0532641		C20706
HOMO:WT	1334	411.181	C25H24N4O2	-H(-)	0.00117277	GF 109203X	-0.10912	0.0640221	0.161295	0.0544267	0.0532641		C11238
HOMO:WT	1053	335.109	C12H20N2O9	-H(-)	0.000885108	3-Hydroxymugineic acid	-0.112395	0.0640221	0.161295	0.0548005	0.0532641	HMDB0033927; HMDB33927	C15501	; CHEBI:38158
HOMO:WT	445	204.052	C8H15NOS2	-H(-)	0.000136082	Lipoamide	-0.117179	0.0640221	0.161295	0.0561108	0.0532641	HMDB0000962; HMDB0006877; HMDB0006950; HMDB0038461; HMDB00962; HMDB06877; HMDB06950; HMDB38461	C00248	; CHEBI:17460
HOMO:WT	495	212.093	C10H15NO4	-H(-)	0.000307813	2-(2,6-dihydroxy-3,4-dimethoxycyclohexylidene)acetonitrile	-0.120006	0.0640221	0.161295	0.0559534	0.0532641	HMDB0125517	C11839; C12819; C17904
HOMO:WT	325	180.139	C11H19NO	-H(-)	0.000414234	N-Ethyl trans-2-cis-6-nonadienamide	-0.131826	0.0640221	0.161295	0.0567494	0.0532641	HMDB0032273; HMDB0037889; HMDB0037890; HMDB0037891; HMDB0037894; HMDB0037895; HMDB0037896; HMDB0037897; HMDB32273; HMDB37889; HMDB37890; HMDB37891; HMDB37894; HMDB37895; HMDB37896; HMDB37897	C06551
HOMO:WT	1711	633.255	C32H42O13	-H(-)	3.03814e-05	Myricanene B 5-[arabinosyl-(1->6)-glucoside]	-0.137491	0.0640221	0.161295	0.0535501	0.0532641	HMDB0039348; HMDB0039351; HMDB39348; HMDB39351
HOMO:WT	985	318.061	C8H18NO10P	-H(-)	-0.00121611	N-Gluconyl ethanolamine phosphate	-0.14356	0.0640221	0.161295	0.0549515	0.0532641	HMDB0032294; HMDB32294
HOMO:WT	405	197.025	C12H6O3	-H(-)	-0.000654283	Naphthalic anhydride	-0.157035	0.0640221	0.161295	0.0563486	0.0532641		C19125
HOMO:WT	640	242.139	C12H21NO4	-H(-)	0.000617716	Tiglylcarnitine	-0.160648	0.0640221	0.161295	0.055719	0.0532641	HMDB0002366; HMDB02366		; CHEBI:85520
HOMO:WT	1452	455.188	C22H28N6O3S	-H(-)	-0.000714706	Delavirdine	-0.167832	0.0640221	0.161295	0.0542049	0.0532641	HMDB0014843; HMDB14843	C06941; C08087	CHEBI:119573
HOMO:WT	719	259.023	C6H13O9P	-H(-)	-0.000280238	Hexose P	-0.168324	0.0640221	0.161295	0.0554094	0.0532641	HMDB0000124; HMDB0000213; HMDB0000645; HMDB0000994; HMDB0001076; HMDB0001078; HMDB0001306; HMDB0001313; HMDB0001401; HMDB0001436; HMDB0001549; HMDB0001586; HMDB0002985; HMDB0003359; HMDB0003498; HMDB0003971; HMDB0006328; HMDB0006330; HMDB0006793; HMDB0006797; HMDB0006800; HMDB0006814; HMDB0006873; HMDB00124; HMDB00213; HMDB0060467; HMDB0062705; HMDB00645; HMDB00994; HMDB01076; HMDB01078; HMDB0130…	C00085; C00092; C00103; C00275; C00446; C00636; C00663; C00668; C01002; C01094; C01097; C01113; C01171; C01172; C01177; C02888; C02962; C02965; C03251; C03267; C03384; C03546; C03606; C03654; C03735; C03811; C03862; C04006; C05001; C05345; C06019; C06155; C06312; C15924; C15926; C18096	; CHEBI:1220424; CHEBI:12350; CHEBI:15946; CHEBI:16077; CHEBI:16084; CHEBI:17719; CHEBI:18105; CHEBI:18169; CHEBI:18384; CHEBI:35374; CHEBI:38342; CHEBI:4170; CHEBI:4251; CHEBI:49728; CHEBI:64838; CHEBI:704854
HOMO:WT	1117	350.111	C12H22N3O7P	-H(-)	0.000866215	N-Acetyldemethylphosphinothricin tripeptide	-0.168578	0.0640221	0.161295	0.0546504	0.0532641		C17950
HOMO:WT	17	87.0089	C3H4O3	-H(-)	-0.000174933	Pyruvate	-0.185016	0.0640221	0.161295	0.0571559	0.0532641	HMDB0000243; HMDB0011111; HMDB0011666; HMDB00243; HMDB0040261; HMDB0062676; HMDB11111; HMDB11666; HMDB40261; HMDB62676	C00022; C00222; C12069; C20363	; CHEBI:17960; CHEBI:32816; CHEBI:86354
HOMO:WT	360	187.098	C9H16O4	-H(-)	3.64097e-05	Azelaic acid	-0.20181	0.0640221	0.161295	0.0565082	0.0532641	HMDB0000784; HMDB0011717; HMDB0032200; HMDB0032258; HMDB0032387; HMDB0036233; HMDB0059760; HMDB0059783; HMDB0059814; HMDB0059879; HMDB00784; HMDB11717; HMDB32200; HMDB32258; HMDB32387; HMDB36233; HMDB59760; HMDB59783; HMDB59814; HMDB59879	C08261; C17878	; CHEBI:48131; CHEBI:87319; CHEBI:88404; CHEBI:89874
HOMO:WT	506	214.048	C5H14NO6P	-H(-)	0.000414226	Glycerylphosphorylethanolamine	-0.219276	0.0640221	0.161295	0.0558751	0.0532641	HMDB0000114; HMDB00114; HMDB0059660; HMDB59660	C01233	; CHEBI:16929
HOMO:WT	420	199.062	C9H12O5	-H(-)	-0.000806344	(Z)-3-(1-Formyl-1-propenyl)pentanedioic acid	-0.231411	0.0640221	0.161295	0.0562691	0.0532641	HMDB0033091; HMDB33091
HOMO:WT	420	199.062	C10H16S2	-H(-)	6.20562e-05	3,6-Dihydro-4-(4-methyl-3-pentenyl)-1,2-dithiin	-0.231411	0.0640221	0.161295	0.0562691	0.0532641	HMDB0030009; HMDB30009
HOMO:WT	812	278.249	C18H33NO	-H(-)	0.000246665	Linoleamide	-0.265947	0.0640221	0.161295	0.055256	0.0532641	HMDB0062656; HMDB62656		; CHEBI:82984
HOMO:WT	1292	401.087	C20H18O9	-H(-)	0.000554242	5-Hydroxy-3,3'',7,8-tetramethoxy-4'',5''-methylenedioxyflavone	-0.267343	0.0640221	0.161295	0.0545011	0.0532641	HMDB0041257; HMDB0127225; HMDB0127230; HMDB0127233; HMDB41257	C04719; C10349; C20506
HOMO:WT	1341	413.197	C24H30O6	-H(-)	0.000272208	Eplerenone	-0.302187	0.0640221	0.161295	0.0543526	0.0532641	HMDB0014838; HMDB0030404; HMDB0037039; HMDB0039380; HMDB0041407; HMDB14838; HMDB30404; HMDB37039; HMDB39380; HMDB41407	C10658; C12512; C15382; C15440	; CHEBI:31547
HOMO:WT	386	193.07	C7H14O6	-H(-)	0.00149106	D-4-O-Methyl-myo-inositol	-0.308471	0.0640221	0.161295	0.0564283	0.0532641	HMDB0029915; HMDB0029916; HMDB0029965; HMDB0031437; HMDB0031449; HMDB0033816; HMDB0034219; HMDB0034221; HMDB0034222; HMDB0062564; HMDB29915; HMDB29916; HMDB29965; HMDB31437; HMDB31449; HMDB33816; HMDB34219; HMDB34221; HMDB34222; HMDB62564	C03365; C03619; C03659; C03660; C03844; C05163; C06352; C06353; C08257	; CHEBI:111; CHEBI:113524; CHEBI:15975; CHEBI:18427; CHEBI:28548; CHEBI:28762
HOMO:WT	437	202.109	C9H17NO4	-H(-)	-8.99512e-05	L-Acetylcarnitine	-0.369731	0.0640221	0.161295	0.0561899	0.0532641	HMDB0000201; HMDB0000456; HMDB0000515; HMDB00201; HMDB00456; HMDB00515; HMDB0062176; HMDB62176		; CHEBI:57589
HOMO:WT	29	96.9603	H2O4S	-H(-)	-0.000200474	Sulfate	-0.509824	0.0640221	0.161295	0.0570741	0.0532641	HMDB0001448; HMDB01448	C00059	CHEBI:26836
HOMO:WT	117	127.051	C5H8N2O2	-H(-)	0.000123145	Dihydrothymine	0.30104	0.0756616	0.178022	0.0626966	0.0587878	HMDB0000079; HMDB00079; HMDB0029874; HMDB0031547; HMDB0062558; HMDB29874; HMDB31547; HMDB62558	C00906; C05715; C05717	; CHEBI:133469; CHEBI:27468; CHEBI:565546
HOMO:WT	1611	533.4	C36H54O3	-H(-)	-9.74865e-06	(3b,24R,25x)-26-Benzoyloxystigmast-5-ene-3-ol	0.210997	0.0756616	0.178022	0.0592309	0.0587878	HMDB0034553; HMDB34553
HOMO:WT	717	258.171	C13H25NO4	-H(-)	0.000262293	Hexanoylcarnitine	0.206325	0.0756616	0.178022	0.0616311	0.0587878	HMDB0000705; HMDB0000756; HMDB00705; HMDB00756		; CHEBI:70749; CHEBI:84834
HOMO:WT	880	291.27	C20H36O	-H(-)	-0.000330145	Geranylcitronellol	0.193828	0.0756616	0.178022	0.0610723	0.0587878	HMDB0032147; HMDB32147
HOMO:WT	1195	371.28	C21H40O5	-H(-)	0.00050908	DG(8:0/10:0/0:0)	0.193139	0.0756616	0.178022	0.0599845	0.0587878	HMDB0092901; HMDB0092902; HMDB0092959; HMDB0092960; HMDB92901; HMDB92902; HMDB92959; HMDB92960
HOMO:WT	984	317.213	C20H30O3	-H(-)	-0.00044958	Leukotriene A4	0.190022	0.0756616	0.178022	0.0606013	0.0587878	HMDB0001337; HMDB0005081; HMDB0006027; HMDB0010202; HMDB0010205; HMDB0010209; HMDB0010210; HMDB0010212; HMDB0010217; HMDB0012534; HMDB0012611; HMDB0013633; HMDB0030101; HMDB0035116; HMDB0035311; HMDB0036698; HMDB0036706; HMDB0036712; HMDB0036713; HMDB0036724; HMDB0036752; HMDB0036776; HMDB0036806; HMDB0036839; HMDB0036930; HMDB0037523; HMDB0038521; HMDB0039012; HMDB0039716; HMDB0041058; HMDB00600…	C00909; C02645; C04577; C09079; C09110; C11875; C13843; C14555; C14628; C14665; C14683; C14732; C14807; C14891; C14929; C14945; C14980; C15354; C15434; C17498; C17956; C18177; C20212	; CHEBI:15559; CHEBI:15651; CHEBI:34151; CHEBI:34903; CHEBI:52449; CHEBI:72645; CHEBI:72801; CHEBI:72853; CHEBI:81563; CHEBI:88347; CHEBI:88457; CHEBI:89570; CHEBI:91140; CHEBI:91264
HOMO:WT	941	305.286	C21H38O	-H(-)	-0.000776104	2-Heptadecylfuran	0.172317	0.0756616	0.178022	0.0606793	0.0587878	HMDB0033608; HMDB33608
HOMO:WT	1462	459.384	C30H52O3	-H(-)	0.000201623	(3beta,11alpha,13beta)-3,11,13-Oleananetriol	0.165207	0.0756616	0.178022	0.0595301	0.0587878	HMDB0034521; HMDB0035777; HMDB0035803; HMDB0035998; HMDB0038243; HMDB34521; HMDB35777; HMDB35803; HMDB35998; HMDB38243	C20715
HOMO:WT	1327	409.311	C28H42O2	-H(-)	0.000389301	Gamma-Tocotrienol	0.160335	0.0756616	0.178022	0.0597564	0.0587878	HMDB0012958; HMDB0030554; HMDB0032106; HMDB0037380; HMDB12958; HMDB30554; HMDB32106; HMDB37380	C14154; C14155; C20738	; CHEBI:33277; CHEBI:351876
HOMO:WT	851	286.14	C12H21N3O5	-H(-)	0.000891036	N-Acetyl-ala-ala-ala-methylester	0.157276	0.0756616	0.178022	0.0613106	0.0587878		C11329
HOMO:WT	839	283.154	C15H24O5	-H(-)	0.000685149	Alpha-dihydroartemisinin	0.153404	0.0756616	0.178022	0.0613904	0.0587878	HMDB0060593; HMDB0061088; HMDB60593; HMDB61088
HOMO:WT	927	301.238	C17H34O4	-H(-)	0.000504928	MG(0:0/14:0/0:0)	0.150728	0.0756616	0.178022	0.0607575	0.0587878	HMDB0011530; HMDB0011561; HMDB0072853; HMDB0072867; HMDB11530; HMDB11561; HMDB72853; HMDB72867		; CHEBI:75454; CHEBI:75536
HOMO:WT	766	268.191	C15H27NO3	-H(-)	0.000320907	N-[(Ethoxycarbonyl)methyl)-p-menthane-3-carboxamide	0.144541	0.0756616	0.178022	0.0615507	0.0587878	HMDB0032255; HMDB32255
HOMO:WT	862	288.181	C14H27NO5	-H(-)	0.000172974	3-hydroxyhexanoyl carnitine	0.143943	0.0756616	0.178022	0.0612309	0.0587878	HMDB0061633; HMDB61633
HOMO:WT	1057	335.259	C21H36O3	-H(-)	0.000266001	Pregnanetriol	0.143877	0.0756616	0.178022	0.0604459	0.0587878	HMDB0006070; HMDB0031005; HMDB0038105; HMDB0112067; HMDB0112072; HMDB0112076; HMDB0112079; HMDB0112101; HMDB06070; HMDB31005; HMDB38105	C14680; C14977
HOMO:WT	614	237.047	C9H18OS3	-H(-)	-0.00228669	1-Propenyl 1-(propylsulfinyl)propyl disulfide	0.142122	0.0756616	0.178022	0.0618738	0.0587878	HMDB0033073; HMDB0033074; HMDB0036370; HMDB0036375; HMDB33073; HMDB33074; HMDB36370; HMDB36375
HOMO:WT	1399	433.142	C23H27ClO6	-H(-)	0.000556449	Melleolide K	0.14022	0.0756616	0.178022	0.0596808	0.0587878	HMDB0035001; HMDB35001
HOMO:WT	1191	371.207	C19H32O7	-H(-)	0.000802446	Blumenol C glucoside	0.11451	0.0756616	0.178022	0.0600609	0.0587878	HMDB0040668; HMDB0040701; HMDB40668; HMDB40701
HOMO:WT	1468	461.363	C29H50O4	-H(-)	0.00071397	6-Deoxohomodolichosterone	0.0945299	0.0756616	0.178022	0.059455	0.0587878	HMDB0034430; HMDB0039713; HMDB34430; HMDB39713
HOMO:WT	866	289.124	C20H18O2	-H(-)	-0.000354749	2-(4-Methyl-3-pentenyl)anthraquinone	0.0940069	0.0756616	0.178022	0.0611515	0.0587878	HMDB0040916; HMDB0060517; HMDB0060519; HMDB40916; HMDB60517; HMDB60519	C19490; C19607	; CHEBI:82518; CHEBI:82593
HOMO:WT	1869	894.622	C50H90NO10P	-H(-)	0.000461293	PS(20:3(5Z,8Z,11Z)/24:1(15Z))	0.0938002	0.0756616	0.178022	0.0587878	0.0587878	HMDB0112620; HMDB0112635; HMDB0112652; HMDB0112678; HMDB0112730; HMDB0112781; HMDB0112807; HMDB0112898; HMDB0112899; HMDB0112924; HMDB0112925
HOMO:WT	1648	563.504	C36H68O4	-H(-)	0.00044641	FAHFA(18:1(9Z)/12-O-18:0)	0.0924164	0.0756616	0.178022	0.0590085	0.0587878	HMDB0112105; HMDB0112109; HMDB0112140; HMDB0112141; HMDB0112142; HMDB0112143; HMDB0112144; HMDB0112145; HMDB0112173
HOMO:WT	695	254.103	C12H17NO5	-H(-)	0.000385262	N-D-Glucosylarylamine	0.0916699	0.0756616	0.178022	0.0617118	0.0587878		C03142
HOMO:WT	1422	445.186	C24H30O8	-H(-)	0.00059603	Estrone glucuronide	0.0802006	0.0756616	0.178022	0.0596053	0.0587878	HMDB0004483; HMDB0032728; HMDB0035859; HMDB04483; HMDB32728; HMDB35859	C10894; C11133	; CHEBI:28919
HOMO:WT	892	295.096	C11H21O7P	-H(-)	-0.00034568	DHAP(8:0)	0.0760289	0.0756616	0.178022	0.0609145	0.0587878	HMDB0011685; HMDB11685
HOMO:WT	1201	373.239	C23H34O4	-H(-)	-0.000848843	Calcitroic acid	0.0704441	0.0756616	0.178022	0.0599083	0.0587878	HMDB0006472; HMDB06472	C15324; C15423; C18230
HOMO:WT	1201	373.239	C24H30N4	-H(-)	0.000488757	(-)-Folicanthine	0.0704441	0.0756616	0.178022	0.0599083	0.0587878	HMDB0030198; HMDB30198		; CHEBI:38974
HOMO:WT	1156	362.27	C22H37NO3	-H(-)	0.000425065	Leukotriene B4 dimethylamide	0.0697512	0.0756616	0.178022	0.0601375	0.0587878	HMDB0005085; HMDB0013630; HMDB0013652; HMDB0013659; HMDB05085; HMDB13630; HMDB13652; HMDB13659
HOMO:WT	1145	357.279	C24H38O2	-H(-)	0.000712425	C24:5	0.0678431	0.0756616	0.178022	0.0602143	0.0587878	HMDB0006322; HMDB0006323; HMDB0012841; HMDB0013637; HMDB0035583; HMDB06322; HMDB06323; HMDB12841; HMDB13637; HMDB35583	C19660	; CHEBI:77360; CHEBI:77527
HOMO:WT	1755	687.404	C39H61O8P	-H(-)	-0.000564003	PA(18:4(6Z,9Z,12Z,15Z)/18:4(6Z,9Z,12Z,15Z))	0.0653733	0.0756616	0.178022	0.0588612	0.0587878	HMDB0115038
HOMO:WT	603	233.08	C13H14O4	-H(-)	0.0016152	(S)-2,3-Dihydro-6-hydroxy-5-(hydroxyacetyl)-2-isopropenylbenzofuran	0.05619	0.0756616	0.178022	0.0619551	0.0587878	HMDB0030486; HMDB0030648; HMDB0033109; HMDB0035712; HMDB0040906; HMDB0041005; HMDB0041006; HMDB30486; HMDB30648; HMDB33109; HMDB35712; HMDB40906; HMDB41005; HMDB41006	C10426; C17917	; CHEBI:469; CHEBI:81380
HOMO:WT	1753	686.477	C37H70NO8P	-H(-)	-6.58521e-05	PE(14:0/18:2(9Z,12Z))	0.00981674	0.0756616	0.178022	0.0589348	0.0587878	HMDB0005342; HMDB0008829; HMDB0008860; HMDB0008861; HMDB0008957; HMDB0009020; HMDB0009053; HMDB0009085; HMDB0113844; HMDB0113963; HMDB05342; HMDB08829; HMDB08860; HMDB08861; HMDB08957; HMDB09020; HMDB09053; HMDB09085
HOMO:WT	1266	393.134	C23H22O6	-H(-)	0.000500063	Garcinone B	-0.0545033	0.0756616	0.178022	0.0598323	0.0587878	HMDB0029510; HMDB0034436; HMDB29510; HMDB34436	C07593; C10076; C10417	; CHEBI:28201; CHEBI:657231
HOMO:WT	1137	355.088	C12H20O12	-H(-)	0.000238667	Acaciabiuronic acid	-0.0638864	0.0756616	0.178022	0.0602913	0.0587878	HMDB0029938; HMDB0039722; HMDB0039724; HMDB0039726; HMDB0125609; HMDB0125610; HMDB0125611; HMDB0125612; HMDB29938; HMDB39722; HMDB39724; HMDB39726
HOMO:WT	568	227.069	C10H8N6O	-H(-)	-0.000262683	Pemirolast	-0.0719995	0.0756616	0.178022	0.0621184	0.0587878	HMDB0015023; HMDB15023		; CHEBI:775149
HOMO:WT	1614	535.34	C27H53O8P	-H(-)	0.000861164	PA(8:0/16:0)	-0.0846196	0.0756616	0.178022	0.0591566	0.0587878	HMDB0115487; HMDB0115613; HMDB0115689; HMDB0115781
HOMO:WT	86	118.031	C7H5NO	-H(-)	-0.000980544	1,2-Diacylglycerol-LD-PI-pool	-0.0858733	0.0756616	0.178022	0.0627801	0.0587878	HMDB0062270; HMDB62270		; CHEBI:53806
HOMO:WT	1007	323.097	C12H20O10	-H(-)	0.00119385	Bis-D-fructose 2',1:2,1'-dianhydride	-0.0903097	0.0756616	0.178022	0.0605235	0.0587878		C04333; C04420
HOMO:WT	565	227.003	C9H8O5S	-H(-)	-0.000607658	{4-[(1E)-3-oxoprop-1-en-1-yl]phenyl}oxidanesulfonic acid	-0.0912213	0.0756616	0.178022	0.0622003	0.0587878	HMDB0135289; HMDB0135292; HMDB0135666
HOMO:WT	913	299.076	C7H17N4O7P	-H(-)	0.000478217	1D-1-Guanidino-3-amino-1,3-dideoxy-scyllo-inositol 4-phosphate	-0.0969243	0.0756616	0.178022	0.0608359	0.0587878		C04812; C11351
HOMO:WT	670	249.04	C12H10O6	-H(-)	0.000543457	2-Hydroxy-6-oxo-6-(2-hydroxyphenoxy)-hexa-2,4-dienoate	-0.104178	0.0756616	0.178022	0.0617927	0.0587878		C07734
HOMO:WT	1573	515.126	C18H28O17	-H(-)	-0.000130222	b-D-Glucuronopyranosyl-(1->3)-a-D-galacturonopyranosyl-(1->2)-L-rhamnose	-0.109327	0.0756616	0.178022	0.0593054	0.0587878	HMDB0039728; HMDB39728
HOMO:WT	576	228.099	C9H15N3O4	-H(-)	2.28324e-05	Asparaginyl-Proline	-0.120022	0.0756616	0.178022	0.0620366	0.0587878	HMDB0028739; HMDB0029012; HMDB28739; HMDB29012
HOMO:WT	479	210.088	C9H13N3O3	-H(-)	0.000248649	Zalcitabine	-0.13338	0.0756616	0.178022	0.0622825	0.0587878	HMDB0015078; HMDB15078	C07207	CHEBI:10101
HOMO:WT	1541	495.265	C32H36N2O3	-H(-)	0.000173592	Fexaramine	-0.136413	0.0756616	0.178022	0.0593801	0.0587878		C15649
HOMO:WT	199	149.06	C9H10O2	-H(-)	0.000310055	Hydrocinnamic acid	-0.140663	0.0756616	0.178022	0.0625303	0.0587878	HMDB0000764; HMDB0002097; HMDB0002222; HMDB0002237; HMDB0003654; HMDB0011743; HMDB0013744; HMDB0031310; HMDB0032073; HMDB0032075; HMDB0032569; HMDB0032570; HMDB0032592; HMDB0032617; HMDB0033967; HMDB0033970; HMDB0037715; HMDB0038355; HMDB0040428; HMDB0040925; HMDB0059824; HMDB0062349; HMDB00764; HMDB0125532; HMDB0134026; HMDB0134027; HMDB0135239; HMDB0135276; HMDB0135277; HMDB0135278; HMDB0135279…	C01839; C01963; C02646; C05629; C13342; C15513; C16706; C17883; C19291; C20697	; CHEBI:262555; CHEBI:28631; CHEBI:32807; CHEBI:389009; CHEBI:42438; CHEBI:48526; CHEBI:52051; CHEBI:64555; CHEBI:64818; CHEBI:87417; CHEBI:88356
HOMO:WT	808	277.184	C20H24N	-H(-)	-0.000209527	2-ethyl-1,5-dimethyl-3,3-diphenylpyrrolinium (EDDP)	-0.144467	0.0756616	0.178022	0.0614704	0.0587878	HMDB0060931; HMDB60931
HOMO:WT	268	166.028	C4H10NO4P	-H(-)	-0.000911306	Demethylphosphinothricin	-0.145384	0.0756616	0.178022	0.0624475	0.0587878		C17962
HOMO:WT	268	166.028	C3H9N3O3S	-H(-)	0.000812594	Taurocyamine	-0.145384	0.0756616	0.178022	0.0624475	0.0587878	HMDB0003584; HMDB03584	C01959	CHEBI:17228
HOMO:WT	1631	549.103	C28H22O12	-H(-)	0.000482391	BL II	-0.151218	0.0756616	0.178022	0.0590825	0.0587878	HMDB0039565; HMDB39565
HOMO:WT	80	116.017	C4H7NOS	-H(-)	0.000411524	Homocysteine thiolactone	-0.171523	0.0756616	0.178022	0.0628638	0.0587878	HMDB0002287; HMDB02287
HOMO:WT	472	209.081	C5H15N4O3P	-H(-)	-0.000535808	Phosphoagmatine	-0.203973	0.0756616	0.178022	0.0623649	0.0587878		C02726
HOMO:WT	472	209.081	C11H14O4	-H(-)	0.000493992	Sinapyl alcohol	-0.203973	0.0756616	0.178022	0.0623649	0.0587878	HMDB0013070; HMDB0029187; HMDB0029233; HMDB0033798; HMDB0034047; HMDB0036199; HMDB0039428; HMDB0041406; HMDB0060737; HMDB0125803; HMDB0127493; HMDB0129253; HMDB0129254; HMDB0129255; HMDB0129256; HMDB0130385; HMDB0133478; HMDB0133511; HMDB0133519; HMDB0133526; HMDB0133535; HMDB0135671; HMDB13070; HMDB29187; HMDB29233; HMDB33798; HMDB34047; HMDB36199; HMDB39428; HMDB41406; HMDB60737	C02325; C07350; C10709	; CHEBI:15951; CHEBI:64557
HOMO:WT	1104	347.04	C10H13N4O8P	-H(-)	9.6797e-05	IMP	-0.208541	0.0756616	0.178022	0.0603685	0.0587878	HMDB0000175; HMDB0011681; HMDB00175; HMDB11681	C00130	; CHEBI:17202
HOMO:WT	883	293.033	C13H10O8	-H(-)	-0.00239687	Tricrozarin A	-0.284585	0.0756616	0.178022	0.0609933	0.0587878		C10406
HOMO:WT	151	137.036	C6H6N2O2	-H(-)	-0.000182409	Urocanate	-0.345663	0.0756616	0.178022	0.0626133	0.0587878	HMDB0000301; HMDB0002280; HMDB0002730; HMDB00301; HMDB0031338; HMDB0034174; HMDB0061680; HMDB0062562; HMDB02280; HMDB02730; HMDB31338; HMDB34174; HMDB61680; HMDB62562	C00785; C02126; C19345	; CHEBI:17771; CHEBI:30817; CHEBI:68572
HOMO:WT	615	237.064	C9H10N4O4	-H(-)	-0.000841373	Xanthopterin-B2	0.33829	0.088973	0.198924	0.0684478	0.0656904		C02333
HOMO:WT	1666	581.478	C35H66O6	-H(-)	0.000809235	TG(8:0/14:0/10:0)	0.201369	0.088973	0.198924	0.0658465	0.0656904	HMDB0071228; HMDB0071313; HMDB0071371; HMDB0071515; HMDB0071583; HMDB0071635; HMDB0071759; HMDB0071927; HMDB0071934; HMDB0072094; HMDB0072305; HMDB0072322; HMDB0072494; HMDB0072506; HMDB0072635; HMDB0072671; HMDB0094823; HMDB0094824; HMDB0094825; HMDB0094826; HMDB0094881; HMDB0094882; HMDB0094939; HMDB0094940; HMDB0099173; HMDB0099174; HMDB0099231; HMDB0099232; HMDB0103472; HMDB0103473; HMDB71228…
HOMO:WT	714	258.098	C11H17NO6	-H(-)	0.000327315	Fumarycarnitine	0.187165	0.088973	0.198924	0.0682792	0.0656904	HMDB0013134; HMDB0032769; HMDB13134; HMDB32769
HOMO:WT	637	241.144	C13H22O4	-H(-)	0.000956117	2-Carboxy-4-dodecanolide	0.182742	0.088973	0.198924	0.0683634	0.0656904	HMDB0030987; HMDB0038736; HMDB30987; HMDB38736
HOMO:WT	1192	371.222	C23H32O4	-H(-)	0.000509088	9''-Carboxy-gamma-tocotrienol	0.175943	0.088973	0.198924	0.0669598	0.0656904	HMDB0012869; HMDB0030012; HMDB0030044; HMDB0032784; HMDB12869; HMDB30012; HMDB30044; HMDB32784	C14554; C14635; C15333
HOMO:WT	773	270.207	C15H29NO3	-H(-)	0.00021554	Tridecanoylglycine	0.162156	0.088973	0.198924	0.0681115	0.0656904	HMDB0013317; HMDB13317		; CHEBI:74437
HOMO:WT	925	301.201	C12H26N6O3	-H(-)	-0.0011507	Arginyl-Lysine	0.15771	0.088973	0.198924	0.0675307	0.0656904	HMDB0028714; HMDB0028945; HMDB28714; HMDB28945
HOMO:WT	168	141.128	C9H18O	-H(-)	0.000192414	2-Methyl-4-heptanone	0.134459	0.088973	0.198924	0.068873	0.0656904	HMDB0013821; HMDB0013822; HMDB0029557; HMDB0030959; HMDB0031266; HMDB0031267; HMDB0031268; HMDB0031417; HMDB0031684; HMDB0031730; HMDB0034152; HMDB0037304; HMDB0040581; HMDB0041498; HMDB0041499; HMDB0041601; HMDB0059835; HMDB0059887; HMDB13821; HMDB13822; HMDB29557; HMDB30959; HMDB31266; HMDB31267; HMDB31268; HMDB31417; HMDB31684; HMDB31730; HMDB34152; HMDB37304; HMDB40581; HMDB41498; HMDB41499; …		; CHEBI:59065; CHEBI:77927; CHEBI:84268
HOMO:WT	1339	413.146	C19H26O10	-H(-)	-0.000571901	Ptelatoside A	0.133827	0.088973	0.198924	0.0664781	0.0656904	HMDB0032600; HMDB32600
HOMO:WT	503	213.186	C13H26O2	-H(-)	0.000345235	C13:0	0.12995	0.088973	0.198924	0.0685324	0.0656904	HMDB0000910; HMDB0029552; HMDB0031018; HMDB0032211; HMDB0034140; HMDB0036217; HMDB0036219; HMDB0037311; HMDB0038729; HMDB0059900; HMDB0061828; HMDB0061829; HMDB00910; HMDB29552; HMDB31018; HMDB32211; HMDB34140; HMDB36217; HMDB36219; HMDB37311; HMDB38729; HMDB59900; HMDB61828; HMDB61829	C04780; C16640; C17076	; CHEBI:15720; CHEBI:45919; CHEBI:87536
HOMO:WT	1296	401.253	C21H38O7	-H(-)	0.00136431	Erythronolide B	0.128348	0.088973	0.198924	0.0666379	0.0656904		C06635
HOMO:WT	1199	373.186	C18H30O8	-H(-)	0.000946464	6-Epi-7-isocucurbic acid glucoside	0.125498	0.088973	0.198924	0.0668791	0.0656904	HMDB0029782; HMDB29782
HOMO:WT	1032	329.248	C22H34O2	-H(-)	0.000505083	C22:5	0.0982065	0.088973	0.198924	0.0672849	0.0656904	HMDB0001976; HMDB0006528; HMDB0032257; HMDB0035024; HMDB0035581; HMDB0038909; HMDB0039133; HMDB0039530; HMDB0060113; HMDB01976; HMDB06528; HMDB32257; HMDB35024; HMDB35581; HMDB38909; HMDB39133; HMDB39530; HMDB60113	C11896; C13364; C15413; C15421; C16184; C16513	; CHEBI:53488; CHEBI:546104; CHEBI:65136; CHEBI:84883
HOMO:WT	1769	714.544	C40H78NO7P	-H(-)	0.000275334	PC(14:0/P-18:1(11Z))	0.0925335	0.088973	0.198924	0.0656904	0.0656904	HMDB0007897; HMDB0007898; HMDB0007929; HMDB0008027; HMDB0011207; HMDB0011237; HMDB0011269; HMDB0011302; HMDB0013411; HMDB07897; HMDB07898; HMDB07929; HMDB08027; HMDB11207; HMDB11237; HMDB11269; HMDB11302; HMDB13411	C00157	; CHEBI:86425; CHEBI:88931; CHEBI:89508; CHEBI:89586; CHEBI:89587; CHEBI:89652; CHEBI:89957; CHEBI:89966
HOMO:WT	257	164.02	C5H11NOS2	-H(-)	0.0011856	4-Methylthiobutylthiohydroximate	0.0914737	0.088973	0.198924	0.0687875	0.0656904		C17243
HOMO:WT	1688	609.453	C39H62O5	-H(-)	-0.000692582	DG(14:1(9Z)/22:6(4Z,7Z,10Z,13Z,16Z,19Z)/0:0)	0.0854973	0.088973	0.198924	0.0657684	0.0656904	HMDB0007063; HMDB0007280; HMDB0007309; HMDB0007336; HMDB0007337; HMDB0007763; HMDB0056155; HMDB0056304; HMDB0056367; HMDB07063; HMDB07280; HMDB07309; HMDB07336; HMDB07337; HMDB07763; HMDB56155; HMDB56304; HMDB56367
HOMO:WT	1153	361.311	C24H42O2	-H(-)	-0.000168121	C24:3	0.0840438	0.088973	0.198924	0.067122	0.0656904	HMDB0038380; HMDB38380
HOMO:WT	838	283.068	C10H12N4O6	-H(-)	0.000193349	Xanthosine	0.0623441	0.088973	0.198924	0.0676956	0.0656904	HMDB0000299; HMDB00299	C01762	CHEBI:18107
HOMO:WT	1503	479.148	C30H24O6	-H(-)	0.00172532	Blestriarene B	-0.0526697	0.088973	0.198924	0.0662398	0.0656904		C10248
HOMO:WT	1503	479.148	C22H24N2O9	.F(-)	-0.00116799	Oxytetracycline	-0.0526697	0.088973	0.198924	0.0662398	0.0656904	HMDB0014733; HMDB0030518; HMDB14733; HMDB30518	C06624; C13055	CHEBI:27701
HOMO:WT	836	282.28	C18H37NO	-H(-)	7.04472e-05	Octadecanamide	-0.0697605	0.088973	0.198924	0.0677784	0.0656904	HMDB0034146; HMDB34146	C13846	CHEBI:34900
HOMO:WT	993	319.156	C18H24O5	-H(-)	-0.00069939	Bis(2-methylpropanoyloxy)-9,10-epoxy-p-mentha-1,3,5-triene	-0.0701762	0.088973	0.198924	0.0673666	0.0656904	HMDB0032698; HMDB0041824; HMDB0041838; HMDB0134978; HMDB32698; HMDB41824; HMDB41838	C14750; C14751; C14754
HOMO:WT	938	305.119	C20H18O3	-H(-)	-0.000588806	(1aalpha,2beta,3alpha,11calpha)-1a,2,3,11c-Tetrahydro-6,11-dimethylbenzo[6,7]phenanthro[3,4-b]oxirene-2,3-diol	-0.074901	0.088973	0.198924	0.0674486	0.0656904	HMDB0062223; HMDB0125855; HMDB62223	C19559	; CHEBI:82558
HOMO:WT	1347	415.161	C19H28O10	-H(-)	-0.000332114	Phenylethyl primeveroside	-0.0849144	0.088973	0.198924	0.0663985	0.0656904	HMDB0041274; HMDB41274
HOMO:WT	1329	410.163	C23H25NO6	-H(-)	-0.00245071	7-Formyldehydrothalicsimidine	-0.0858607	0.088973	0.198924	0.0665579	0.0656904	HMDB0033097; HMDB33097
HOMO:WT	729	261.074	C9H14N2O7	-H(-)	-0.00126379	L-beta-aspartyl-L-glutamic acid	-0.0871028	0.088973	0.198924	0.0681952	0.0656904	HMDB0011164; HMDB0028752; HMDB0028815; HMDB0029145; HMDB0030413; HMDB0030419; HMDB11164; HMDB28752; HMDB28815; HMDB29145; HMDB30413; HMDB30419		; CHEBI:73503
HOMO:WT	41	100.041	C4H7NO2	-H(-)	-0.000211552	Homoserine lactone	-0.0878833	0.088973	0.198924	0.0689586	0.0656904	HMDB0029387; HMDB0029615; HMDB0036458; HMDB29387; HMDB29615; HMDB36458	C01234; C02926; C07509; C08267; C11106; C17234; C19456; C19777	; CHEBI:17289; CHEBI:18053; CHEBI:38108
HOMO:WT	1577	517.229	C24H38O12	-H(-)	0.000486996	6S,9R-Dihydroxy-4,7E-megastigmadien-3-one 9-[apiosyl-(1->6)-glucoside]	-0.103459	0.088973	0.198924	0.0660033	0.0656904	HMDB0029773; HMDB0035520; HMDB0038923; HMDB29773; HMDB35520; HMDB38923
HOMO:WT	1397	433.088	C13H19N6O9P	-H(-)	-0.00015118	(L-Seryl)adenylate	-0.126506	0.088973	0.198924	0.0663191	0.0656904		C05820
HOMO:WT	1040	332.296	C22H39NO	-H(-)	0.000232167	2,4,12-Octadecatrienoic acid isobutylamide	-0.12781	0.088973	0.198924	0.0672033	0.0656904	HMDB0032033; HMDB32033
HOMO:WT	1179	368.083	C16H20ClN3O3S	-H(-)	0.000782196	Tripamide	-0.13317	0.088973	0.198924	0.0670408	0.0656904	HMDB0042054; HMDB42054
HOMO:WT	25	94.9809	CH4O3S	-H(-)	-1.61257e-05	Mesylate	-0.136394	0.088973	0.198924	0.0690445	0.0656904	HMDB0240280	C11145
HOMO:WT	783	273.038	C7H15O9P	-H(-)	-0.000220447	1-Deoxy-D-altro-heptulose 7-phosphate	-0.141236	0.088973	0.198924	0.0680279	0.0656904		C04359
HOMO:WT	315	178.033	C9H9NOS	-H(-)	0.000693694	1-(Isothiocyanatomethyl)-4-methoxybenzene	-0.141609	0.088973	0.198924	0.0687023	0.0656904	HMDB0032581; HMDB32581
HOMO:WT	1602	526.222	C24H37N3O8S	-H(-)	0.000735863	2-amino-4-({1-[(carboxymethyl)-C-hydroxycarbonimidoyl]-2-[(2,3-dihydroxy-2-pentyl-1-phenylpropyl)sulfanyl]ethyl}-C-hydroxycarbonimidoyl)butanoic acid	-0.167244	0.088973	0.198924	0.0659248	0.0656904	HMDB0126538; HMDB0126539
HOMO:WT	1513	482.961	C9H15N2O15P3	-H(-)	-0.000189706	UTP	-0.169544	0.088973	0.198924	0.0661608	0.0656904	HMDB0000285; HMDB00285	C00075	CHEBI:15713
HOMO:WT	1239	383.097	C17H20O10	-H(-)	0.000904181	Eleutheroside B1	-0.185699	0.088973	0.198924	0.0667985	0.0656904	HMDB0029549; HMDB0033900; HMDB0041693; HMDB0059989; HMDB0127730; HMDB0127731; HMDB0135677; HMDB0135682; HMDB0135683; HMDB0135684; HMDB0135685; HMDB0135686; HMDB0135687; HMDB0135690; HMDB0135694; HMDB29549; HMDB33900; HMDB41693; HMDB59989		; CHEBI:88659; CHEBI:88695
HOMO:WT	905	297.134	C15H22O6	-H(-)	5.99703e-05	Toxin T2 tetrol	-0.193973	0.088973	0.198924	0.0676131	0.0656904	HMDB0036159; HMDB0037560; HMDB36159; HMDB37560	C19146; C19956
HOMO:WT	399	196.028	C5H11NO5S	-H(-)	0.000825359	Tauropine	-0.199383	0.088973	0.198924	0.0686172	0.0656904		C01616
HOMO:WT	813	279.027	C12H12N2O2S2	-H(-)	4.34524e-05	1-Methoxyspirobrassinin	-0.214657	0.088973	0.198924	0.0679445	0.0656904	HMDB0034303; HMDB0036650; HMDB34303; HMDB36650
HOMO:WT	816	279.123	C15H20O5	-H(-)	0.000342927	Artabsinolide A	-0.25654	0.088973	0.198924	0.0678614	0.0656904	HMDB0035620; HMDB0036051; HMDB0036094; HMDB0036095; HMDB0036695; HMDB0038545; HMDB0041003; HMDB0041144; HMDB0133288; HMDB35620; HMDB36051; HMDB36094; HMDB36095; HMDB36695; HMDB38545; HMDB41003; HMDB41144	C09346; C09480; C09707; C15514
HOMO:WT	1261	391.104	C19H20O9	-H(-)	-0.000590253	Garcimangosone D	-0.285143	0.088973	0.198924	0.0667181	0.0656904	HMDB0038066; HMDB0130035; HMDB0130037; HMDB0130038; HMDB0130041; HMDB0130042; HMDB0137957; HMDB38066
HOMO:WT	1533	492.284	C24H39N5O6	-H(-)	-0.00125732	Syringolin A	-0.511178	0.088973	0.198924	0.0660819	0.0656904		C15701
HOMO:WT	675	249.15	C15H22O3	-H(-)	6.99477e-06	Gemfibrozil	0.267688	0.10411	0.221483	0.0749136	0.07314	HMDB0015371; HMDB0030917; HMDB0031901; HMDB0034721; HMDB0035117; HMDB0035137; HMDB0035148; HMDB0035358; HMDB0035760; HMDB0035798; HMDB0036036; HMDB0036037; HMDB0036550; HMDB0036563; HMDB0036664; HMDB0037064; HMDB0037529; HMDB0037559; HMDB0039156; HMDB0039635; HMDB0039644; HMDB0040754; HMDB0061839; HMDB15371; HMDB30917; HMDB31901; HMDB34721; HMDB35117; HMDB35137; HMDB35148; HMDB35358; HMDB35760; H…	C07020; C09295; C09689; C09711; C09748; C13453; C13456; C14716; C20403; C20405	; CHEBI:5296
HOMO:WT	560	225.185	C14H26O2	-H(-)	0.000538446	C14:1	0.179811	0.10411	0.221483	0.0752612	0.07314	HMDB0000499; HMDB0000521; HMDB0002000; HMDB0005051; HMDB0010732; HMDB0030921; HMDB0031029; HMDB0031073; HMDB0032152; HMDB0032321; HMDB0034561; HMDB0037188; HMDB0037189; HMDB0037227; HMDB0037228; HMDB0037369; HMDB0037633; HMDB0038056; HMDB0040228; HMDB00499; HMDB00521; HMDB0062243; HMDB0062248; HMDB0094671; HMDB02000; HMDB05051; HMDB10732; HMDB30921; HMDB31029; HMDB31073; HMDB32152; HMDB32321; HMD…	C08322; C16947	; CHEBI:131381; CHEBI:27781; CHEBI:37271; CHEBI:53206; CHEBI:70716
HOMO:WT	889	293.249	C19H34O2	-H(-)	-0.000152006	C19:2	0.1776	0.10411	0.221483	0.0744835	0.07314	HMDB0034381; HMDB34381	C08366	; CHEBI:69080
HOMO:WT	1263	391.321	C25H44O3	-H(-)	0.000395622	3-Methyl-5-pentyl-2-furanpentadecanoic acid	0.159827	0.10411	0.221483	0.0738897	0.07314	HMDB0112082
HOMO:WT	1232	381.263	C22H38O5	-H(-)	0.00141256	Misoprostol	0.135605	0.10411	0.221483	0.0739739	0.07314	HMDB0015064; HMDB15064		; CHEBI:122391
HOMO:WT	681	251.112	C10H20O7	-H(-)	0.00115805	2,3-Butanediol glucoside	0.114601	0.10411	0.221483	0.0748272	0.07314	HMDB0040822; HMDB40822
HOMO:WT	1453	455.316	C29H44O4	-H(-)	0.00116942	Callystatin A	0.112077	0.10411	0.221483	0.0736381	0.07314		C16891
HOMO:WT	285	169.087	C9H14O3	-H(-)	0.000295387	1,4-Ipomeadiol	0.102501	0.10411	0.221483	0.0757887	0.07314	HMDB0030471; HMDB0038276; HMDB30471; HMDB38276	C14280
HOMO:WT	828	281.176	C16H26O4	-H(-)	0.000257569	Lactapiperanol C	0.10222	0.10411	0.221483	0.0746549	0.07314	HMDB0033630; HMDB0062365; HMDB0062366; HMDB33630; HMDB62365; HMDB62366	C16508
HOMO:WT	1098	345.207	C21H30O4	-H(-)	7.63022e-05	Cortexolone	0.0924381	0.10411	0.221483	0.074143	0.07314	HMDB0000015; HMDB00015; HMDB0001547; HMDB0004030; HMDB0006756; HMDB0012612; HMDB0012849; HMDB0029476; HMDB0035130; HMDB0036624; HMDB0037378; HMDB0038031; HMDB01547; HMDB04030; HMDB06756; HMDB12612; HMDB12849; HMDB29476; HMDB35130; HMDB36624; HMDB37378; HMDB38031	C02140; C02942; C05477; C05488; C05497; C06391; C15002; C15015; C15304; C15363; C15365	; CHEBI:16827; CHEBI:28324
HOMO:WT	673	249.079	C14H10N4O.	-H(-)	-0.000738689	Olprinone hydrochloride	0.0859035	0.10411	0.221483	0.0750002	0.07314		C13546
HOMO:WT	2	57.0345	C3H6O	-H(-)	0.000112067	Acetone	0.0854907	0.10411	0.221483	0.0767753	0.07314	HMDB0001659; HMDB0003366; HMDB0031558; HMDB0031652; HMDB01659; HMDB03366; HMDB31558; HMDB31652	C00207; C00479; C02001; C11506; C11507; C15508	CHEBI:15347; CHEBI:16605; CHEBI:17153; CHEBI:38685
HOMO:WT	165	141.056	C7H10O3	-H(-)	0.000130409	4-Oxocyclohexanecarboxylate	0.0785666	0.10411	0.221483	0.0759662	0.07314	HMDB0033551; HMDB0033736; HMDB0034230; HMDB0041426; HMDB0041427; HMDB33551; HMDB33736; HMDB34230; HMDB41426; HMDB41427	C03767
HOMO:WT	1223	379.247	C22H36O5	-H(-)	0.00150681	Bisnorcholic acid	0.0766268	0.10411	0.221483	0.0740584	0.07314	HMDB0002082; HMDB02082
HOMO:WT	860	288.12	C11H19N3O6	-H(-)	0.000159931	Ophthalmic acid	0.0711713	0.10411	0.221483	0.0745691	0.07314	HMDB0005765; HMDB05765		; CHEBI:84058
HOMO:WT	1882	930.715	C52H102NO10P	-H(-)	0.00198077	PS(22:0/24:0)	0.0436935	0.10411	0.221483	0.07314	0.07314	HMDB0112734; HMDB0112901
HOMO:WT	1758	690.507	C37H74NO8P	-H(-)	0.000914741	PC(14:0/15:0)	0.0370023	0.10411	0.221483	0.0733882	0.07314	HMDB0005317; HMDB0005325; HMDB0007868; HMDB0007932; HMDB0008826; HMDB0008923; HMDB0008986; HMDB0029174; HMDB0112964; HMDB0113041; HMDB0113841; HMDB0113845; HMDB0113940; HMDB05317; HMDB05325; HMDB07868; HMDB07932; HMDB08826; HMDB08923; HMDB08986; HMDB29174		; CHEBI:73005
HOMO:WT	1826	791.487	C44H73O10P	-H(-)	-0.000557309	PG(16:1(9Z)/22:6(4Z,7Z,10Z,13Z,16Z,19Z))	0.00124894	0.10411	0.221483	0.0732225	0.07314	HMDB0010599; HMDB0010670; HMDB0010685; HMDB0116631; HMDB10599; HMDB10670; HMDB10685
HOMO:WT	1782	726.544	C41H78NO7P	-H(-)	-0.000171824	PE(18:1(11Z)/P-18:1(11Z))	-0.0150825	0.10411	0.221483	0.0733052	0.07314	HMDB0009050; HMDB0009051; HMDB0009083; HMDB0009084; HMDB0009115; HMDB0009312; HMDB0011349; HMDB0011376; HMDB0011407; HMDB0011408; HMDB0011440; HMDB0011441; HMDB09050; HMDB09051; HMDB09083; HMDB09084; HMDB09115; HMDB09312; HMDB11349; HMDB11376; HMDB11407; HMDB11408; HMDB11440; HMDB11441		; CHEBI:85020; CHEBI:90483
HOMO:WT	26	95.0143	C5H4O2	-H(-)	-0.000464891	Furfural	-0.0405593	0.10411	0.221483	0.0766846	0.07314	HMDB0032914; HMDB0060503; HMDB32914; HMDB60503	C07090; C14279	CHEBI:28906; CHEBI:34768
HOMO:WT	103	123.057	C6H8N2O	-H(-)	-0.000233381	1-(1-Oxopropyl)-1H-imidazole	-0.0476448	0.10411	0.221483	0.076234	0.07314	HMDB0004181; HMDB0031852; HMDB0040141; HMDB0040143; HMDB04181; HMDB31852; HMDB40141; HMDB40143	C03007; C05827	; CHEBI:28104
HOMO:WT	97	122.025	C6H5NO2	-H(-)	-1.58743e-05	Nicotinate	-0.0528899	0.10411	0.221483	0.0763237	0.07314	HMDB0001488; HMDB0002243; HMDB0031713; HMDB0041950; HMDB0060665; HMDB01488; HMDB02243; HMDB31713; HMDB41950; HMDB60665	C00253; C06813; C07446; C10164	; CHEBI:15940; CHEBI:27798; CHEBI:28747; CHEBI:6032
HOMO:WT	75	114.056	C5H9NO2	-H(-)	5.73838e-05	Proline	-0.0558814	0.10411	0.221483	0.076594	0.07314	HMDB0000162; HMDB0003411; HMDB0012880; HMDB00162; HMDB0030409; HMDB0034208; HMDB03411; HMDB12880; HMDB30409; HMDB34208	C00148; C00763; C16435; C18170	; CHEBI:16313; CHEBI:17203; CHEBI:30322
HOMO:WT	536	220.082	C8H15NO6	-H(-)	0.000174832	N-Acetylgalactosamine	-0.0598776	0.10411	0.221483	0.0753486	0.07314	HMDB0000212; HMDB0000215; HMDB0000533; HMDB0000803; HMDB0000835; HMDB0000853; HMDB0001129; HMDB0014288; HMDB00212; HMDB00215; HMDB0038751; HMDB00533; HMDB0062641; HMDB0062724; HMDB00803; HMDB00835; HMDB00853; HMDB01129; HMDB14288; HMDB38751; HMDB62641; HMDB62724	C00140; C00645; C01074; C01132; C02711; C03136; C03878; C05021; C20328	; CHEBI:17411; CHEBI:28009; CHEBI:28497; CHEBI:38156; CHEBI:40356; CHEBI:506227; CHEBI:63154
HOMO:WT	278	168.066	C8H11NO3	-H(-)	0.000552497	Pyridoxine	-0.0682934	0.10411	0.221483	0.0758774	0.07314	HMDB0000216; HMDB0000239; HMDB0001537; HMDB0002075; HMDB0004817; HMDB00216; HMDB00239; HMDB0035178; HMDB0037685; HMDB01537; HMDB02075; HMDB04817; HMDB35178; HMDB37685	C00314; C00547	; CHEBI:144646; CHEBI:16709; CHEBI:18357; CHEBI:78741
HOMO:WT	957	311.099	C11H20O10	-H(-)	-0.000346766	Galactose-beta-1,4-xylose	-0.0714635	0.10411	0.221483	0.0743129	0.07314	HMDB0011677; HMDB0029883; HMDB0029897; HMDB0038854; HMDB0038863; HMDB0038864; HMDB0140855; HMDB11677; HMDB29883; HMDB29897; HMDB38854; HMDB38863; HMDB38864	C01625; C07285; C07560; C08245; C11535
HOMO:WT	347	184.99	C7H6O4S	-H(-)	0.000940904	4-Sulfobenzaldehyde	-0.0752905	0.10411	0.221483	0.0757003	0.07314		C06679
HOMO:WT	406	197.045	C9H10O5	-H(-)	0.000355357	Vanillylmandelic acid	-0.0793976	0.10411	0.221483	0.0756121	0.07314	HMDB0000291; HMDB0002085; HMDB0003503; HMDB00291; HMDB0029170; HMDB0033836; HMDB0041662; HMDB0125024; HMDB0125529; HMDB0126478; HMDB0126489; HMDB0130476; HMDB0131426; HMDB0133489; HMDB0137136; HMDB0137823; HMDB0140947; HMDB0142084; HMDB0142087; HMDB02085; HMDB03503; HMDB29170; HMDB33836; HMDB41662	C01207; C05584; C10833	; CHEBI:1127735; CHEBI:17807; CHEBI:68329; CHEBI:87247
HOMO:WT	95	121.041	C6H6N2O	-H(-)	7.26274e-06	Nicotinamide	-0.079954	0.10411	0.221483	0.0764136	0.07314	HMDB0001406; HMDB0031861; HMDB01406; HMDB31861	C00153; C01950; C02421	; CHEBI:17154
HOMO:WT	1330	410.19	C23H29N3O2S	-H(-)	0.000345931	Carphenazine	-0.0802924	0.10411	0.221483	0.0738056	0.07314	HMDB0015172; HMDB0015196; HMDB15172; HMDB15196	C06807	; CHEBI:2401; CHEBI:51235
HOMO:WT	1434	449.253	C25H38O7	-H(-)	0.00160088	Laserpitin	-0.0804876	0.10411	0.221483	0.0737218	0.07314		C09697
HOMO:WT	150	136.077	C8H11NO	-H(-)	0.000159637	Tyramine	-0.0966227	0.10411	0.221483	0.0761445	0.07314	HMDB0000306; HMDB0001065; HMDB0001466; HMDB0004989; HMDB0029759; HMDB00306; HMDB0039657; HMDB0040059; HMDB0060681; HMDB01065; HMDB01466; HMDB04989; HMDB29759; HMDB39657; HMDB40059; HMDB60681	C00483; C01183; C02735; C03473; C16570; C18396; C19216; C19376	; CHEBI:15760; CHEBI:16343; CHEBI:17735; CHEBI:341165; CHEBI:55545
HOMO:WT	92	120.045	C7H7NO	-H(-)	4.90196e-05	Benzamide	-0.0995834	0.10411	0.221483	0.0765037	0.07314	HMDB0004461; HMDB0033131; HMDB0035281; HMDB04461; HMDB33131; HMDB35281	C09815	; CHEBI:28179
HOMO:WT	154	138.98	C2H5O5P	-H(-)	2.95168e-05	Acetyl-P	-0.103248	0.10411	0.221483	0.0760553	0.07314	HMDB0001494; HMDB0004110; HMDB01494; HMDB04110	C00227; C05682	CHEBI:15350; CHEBI:15732
HOMO:WT	589	230.154	C15H21NO	-H(-)	0.000839041	(2E,4E,6Z)-2,4,6-Decatrienoic acid dehydropiperidide	-0.11194	0.10411	0.221483	0.075174	0.07314	HMDB0033530; HMDB0035271; HMDB33530; HMDB35271	C11789
HOMO:WT	1095	345.155	C16H26O8	-H(-)	0.000658552	(1R,3S,4S,6R)-6,9-Dihydroxyfenchone 6-O-b-D-glucoside	-0.113073	0.10411	0.221483	0.0742279	0.07314	HMDB0033222; HMDB0033223; HMDB0035822; HMDB0038149; HMDB33222; HMDB33223; HMDB35822; HMDB38149
HOMO:WT	664	247.072	C12H12N2O4	-H(-)	0.000395522	5-Hydroxyindoleacetylglycine	-0.123771	0.10411	0.221483	0.075087	0.07314	HMDB0004185; HMDB0060537; HMDB0060826; HMDB04185; HMDB60537; HMDB60826	C05832
HOMO:WT	820	280.061	C16H11NO4	-H(-)	0.00064191	7-(Acetyloxy)-3-(3-pyridinyl)-2H-1-benzopyran-2-one	-0.138902	0.10411	0.221483	0.0747409	0.07314		C15048
HOMO:WT	955	310.116	C12H17N5O5	-H(-)	3.89621e-05	1,7-Dimethylguanosine	-0.140443	0.10411	0.221483	0.0743981	0.07314	HMDB0001961; HMDB0004824; HMDB01961; HMDB04824		; CHEBI:19289
HOMO:WT	1522	486.156	C20H29N3O9S	-H(-)	-0.00097557	2-amino-4-({1-[(carboxymethyl)-C-hydroxycarbonimidoyl]-2-{[1-hydroxy-3-(4-hydroxy-3-methoxyphenyl)propan-2-yl]sulfanyl}ethyl}-C-hydroxycarbonimidoyl)butanoic acid	-0.151621	0.10411	0.221483	0.0734713	0.07314	HMDB0135263; HMDB0135661; HMDB0135662
HOMO:WT	1494	474.286	C27H41NO6	-H(-)	-2.83092e-05	Hydrocortamate	-0.171347	0.10411	0.221483	0.0735546	0.07314	HMDB0014907; HMDB14907	C15823	; CHEBI:50851
HOMO:WT	511	215.104	C9H16N2O4	-H(-)	-0.000604864	Prolyl-Threonine	-0.193749	0.10411	0.221483	0.075524	0.07314	HMDB0029027; HMDB0029069; HMDB0038239; HMDB29027; HMDB29069; HMDB38239	C15700
HOMO:WT	514	216.087	C10H19NS2	-H(-)	0.00125582	1-Isothiocyanato-8-(methylthio)octane	-0.390216	0.10411	0.221483	0.0754362	0.07314	HMDB0038447; HMDB38447
HOMO:WT	741	263.202	C17H28O2	-H(-)	-0.000282852	Cedryl acetate	0.161068	0.121225	0.249455	0.0838401	0.0823773	HMDB0035910; HMDB0036153; HMDB0037218; HMDB0037224; HMDB0037273; HMDB0039630; HMDB0240268; HMDB35910; HMDB36153; HMDB37218; HMDB37224; HMDB37273; HMDB39630	C16344	; CHEBI:602138
HOMO:WT	1271	393.316	C28H42O	-H(-)	0.000780526	(3beta,22E,24R)-Ergosta-4,6,8(14),22-tetraen-3-ol	0.143958	0.121225	0.249455	0.0831938	0.0823773	HMDB0041050; HMDB41050	C05440
HOMO:WT	1297	401.291	C22H42O6	-H(-)	0.000126018	Sorbitan palmitate	0.121487	0.121225	0.249455	0.0831023	0.0823773	HMDB0029887; HMDB29887
HOMO:WT	191	147.066	C6H12O4	-H(-)	0.000621456	Mevalonate	0.11428	0.121225	0.249455	0.0846861	0.0823773	HMDB0000227; HMDB0012140; HMDB00227; HMDB0031639; HMDB0059629; HMDB0059705; HMDB12140; HMDB31639; HMDB59629; HMDB59705	C00418; C00522; C02104; C03348; C04104; C06007; C06471	; CHEBI:25351; CHEBI:27512; CHEBI:67255
HOMO:WT	182	145.03	C9H6O2	-H(-)	-0.000751731	Coumarin	0.0937756	0.121225	0.249455	0.0847811	0.0823773	HMDB0001218; HMDB0002359; HMDB0032938; HMDB0033183; HMDB01218; HMDB02359; HMDB32938; HMDB33183	C05851	; CHEBI:28794; CHEBI:72013; CHEBI:90355
HOMO:WT	167	141.092	C8H14O2	-H(-)	4.29038e-05	Cycloheptanecarboxylic acid	0.0884836	0.121225	0.249455	0.0848764	0.0823773	HMDB0000392; HMDB0001568; HMDB0010723; HMDB0013897; HMDB0013902; HMDB0013903; HMDB0013904; HMDB0029761; HMDB0031293; HMDB0031343; HMDB0031352; HMDB0031403; HMDB0032164; HMDB0032207; HMDB0032266; HMDB0032267; HMDB0032268; HMDB0032278; HMDB0032533; HMDB0035422; HMDB0036212; HMDB0036236; HMDB0037622; HMDB0037624; HMDB0037630; HMDB0038036; HMDB0038310; HMDB00392; HMDB0039793; HMDB0039872; HMDB0040212…	C12104; C12297; C16648; C16653; C16654; C19318; C19757	; CHEBI:288752; CHEBI:37277; CHEBI:37316; CHEBI:410867; CHEBI:61316; CHEBI:80640
HOMO:WT	1672	591.391	C34H56O8	-H(-)	-0.000660057	Tuberoside	0.0761523	0.121225	0.249455	0.0828289	0.0823773	HMDB0039054; HMDB39054
HOMO:WT	1794	745.418	C41H62O12	-H(-)	-0.000968238	Avermectin A2b monosaccharide	0.0109221	0.121225	0.249455	0.0826477	0.0823773		C11958; C11973
HOMO:WT	387	193.087	C11H14O3	-H(-)	-0.000388454	(R)-3-Hydroxy-5-phenylpentanoic acid	-0.0267208	0.121225	0.249455	0.084308	0.0823773	HMDB0031517; HMDB0031984; HMDB0032575; HMDB0032590; HMDB0034206; HMDB0034990; HMDB0036432; HMDB0037271; HMDB0040730; HMDB0041194; HMDB0041505; HMDB0041506; HMDB0041666; HMDB0059898; HMDB0059940; HMDB0059941; HMDB0059942; HMDB0059943; HMDB0059944; HMDB0059945; HMDB0124918; HMDB0126161; HMDB0126162; HMDB0126163; HMDB0126262; HMDB0126462; HMDB0126463; HMDB0126464; HMDB0126465; HMDB0126466; HMDB01322…	C17497; C20342	; CHEBI:68657
HOMO:WT	269	166.051	C8H9NO3	-H(-)	0.000287955	Pyridoxal	-0.0484826	0.121225	0.249455	0.0845912	0.0823773	HMDB0001545; HMDB0004290; HMDB0034887; HMDB0034889; HMDB0060374; HMDB01545; HMDB04290; HMDB34887; HMDB34889; HMDB60374	C00250; C03493; C03986; C05831; C06051; C12323; C14170; C14171; C20821	; CHEBI:17310; CHEBI:17889; CHEBI:27440
HOMO:WT	952	309.222	C22H30O	-H(-)	0.000606123	Desogestrel	-0.0609591	0.121225	0.249455	0.0836544	0.0823773	HMDB0014449; HMDB14449	C06734; C07629	CHEBI:4453
HOMO:WT	1512	482.295	C26H45NO5S	-H(-)	-0.000574543	Lithocholyltaurine	-0.0645079	0.121225	0.249455	0.0830109	0.0823773	HMDB0000722; HMDB00722	C02592	CHEBI:36259
HOMO:WT	442	203.105	C8H16N2O4	-H(-)	-0.0011418	Serylvaline	-0.0830102	0.121225	0.249455	0.084214	0.0823773	HMDB0029052; HMDB0029136; HMDB0033891; HMDB0039948; HMDB0094706; HMDB29052; HMDB29136; HMDB33891; HMDB39948; HMDB94706	C03955; C04210
HOMO:WT	1557	506.137	C17H25N5O13	-H(-)	0.000392836	Polyoxin B	-0.0849339	0.121225	0.249455	0.0829198	0.0823773		C06692
HOMO:WT	163	141.02	C6H6O4	-H(-)	-0.000314467	2-Hydroxymuconate semialdehyde	-0.0909157	0.121225	0.249455	0.0849718	0.0823773	HMDB0002349; HMDB0002432; HMDB0006331; HMDB0029188; HMDB0032923; HMDB0032988; HMDB0059762; HMDB0062661; HMDB0062704; HMDB0125218; HMDB0134002; HMDB02349; HMDB02432; HMDB06331; HMDB29188; HMDB32923; HMDB32988; HMDB59762; HMDB62661; HMDB62704	C00682; C02480; C03586; C03647; C03743; C04105; C06603; C14516; C14610; C20448	; CHEBI:16508; CHEBI:27031; CHEBI:36502; CHEBI:43572; CHEBI:89118
HOMO:WT	1209	377.141	C23H22O5	-H(-)	-0.00111967	Demethylcalabaxanthone	-0.0916701	0.121225	0.249455	0.0832855	0.0823773	HMDB0030656; HMDB0040350; HMDB30656; HMDB40350	C09759; C09978	; CHEBI:657230
HOMO:WT	1843	815.485	C39H78O13P2	-H(-)	-0.000771288	PGP(a-13:0/i-20:0)	-0.0990827	0.121225	0.249455	0.0825573	0.0823773	HMDB0116526; HMDB0116534; HMDB0116545; HMDB0116562
HOMO:WT	1880	927.498	C47H76O18	-H(-)	-0.00204686	Araliasaponin I	-0.100658	0.121225	0.249455	0.0824672	0.0823773	HMDB0036476; HMDB0039073; HMDB0040951; HMDB0040952; HMDB36476; HMDB39073; HMDB40951; HMDB40952
HOMO:WT	1008	323.151	C17H24O6	-H(-)	-0.000502891	AF Toxin II	-0.103461	0.121225	0.249455	0.0835619	0.0823773	HMDB0033504; HMDB0034576; HMDB0035357; HMDB0035847; HMDB0035848; HMDB33504; HMDB34576; HMDB35357; HMDB35847; HMDB35848	C09560
HOMO:WT	799	275.114	C12H20O7	-H(-)	-0.000417455	Triethyl citrate	-0.109488	0.121225	0.249455	0.0837472	0.0823773	HMDB0034263; HMDB34263
HOMO:WT	309	176.093	C7H15NO4	-H(-)	0.00020986	Anthopleurine	-0.115217	0.121225	0.249455	0.0844966	0.0823773	HMDB0035360; HMDB35360	C16994
HOMO:WT	326	181.015	C8H6O5	-H(-)	-0.00028975	6-hydroxy-2H-1,3-benzodioxole-5-carboxylic acid	-0.117675	0.121225	0.249455	0.0844022	0.0823773	HMDB0129371; HMDB0137133	C01853; C06680; C12325; C14097
HOMO:WT	94	121.03	C7H6O2	-H(-)	-5.14568e-05	Benzoate	-0.118849	0.121225	0.249455	0.0850675	0.0823773	HMDB0001870; HMDB0011718; HMDB0032918; HMDB0034170; HMDB01870; HMDB11718; HMDB32918; HMDB34170	C00180; C00539; C00633; C03067; C06202; C15474	; CHEBI:16008; CHEBI:17597; CHEBI:30746
HOMO:WT	1885	937.485	C45H80O16P2	-H(-)	-0.00023749	PIP(16:0/20:4(5Z,8Z,11Z,14Z))	-0.122494	0.121225	0.249455	0.0823773	0.0823773	HMDB0009931; HMDB0009932; HMDB0009987; HMDB0010015; HMDB0010019; HMDB09931; HMDB09932; HMDB09987; HMDB10015; HMDB10019	C00626
HOMO:WT	689	253.051	C7H14N2O6S	-H(-)	-0.00095921	5-L-Glutamyl-taurine	-0.143933	0.121225	0.249455	0.0839333	0.0823773	HMDB0004195; HMDB04195	C05844
HOMO:WT	689	253.051	C15H10O4	-H(-)	-0.00030711	Daidzein	-0.143933	0.121225	0.249455	0.0839333	0.0823773	HMDB0003312; HMDB0030670; HMDB0030699; HMDB0030874; HMDB0033153; HMDB0036619; HMDB0130498; HMDB0130504; HMDB0130510; HMDB0130907; HMDB0130927; HMDB0133314; HMDB0134545; HMDB0134546; HMDB0134547; HMDB0134548; HMDB0134549; HMDB0134550; HMDB0137521; HMDB0137524; HMDB0137527; HMDB0137530; HMDB0137607; HMDB0140470; HMDB03312; HMDB30670; HMDB30699; HMDB30874; HMDB33153; HMDB36619	C02168; C08644; C10028; C10121; C10200; C10208; C10291; C10315; C10327; C10329; C10402; C12123; C14344	; CHEBI:1012277; CHEBI:28197; CHEBI:3687; CHEBI:5731; CHEBI:75095
HOMO:WT	1044	333.094	C12H18N2O9	-H(-)	-0.00053606	(S)-a-Amino-2,5-dihydro-5-oxo-4-isoxazolepropanoic acid N2-glucoside	-0.182788	0.121225	0.249455	0.0834696	0.0823773	HMDB0029404; HMDB29404
HOMO:WT	1113	349.001	C15H10O8S	-H(-)	0.0010221	Apigenin 7-sulfate	-0.191041	0.121225	0.249455	0.0833774	0.0823773	HMDB0037851; HMDB0125156; HMDB0129972; HMDB0133329; HMDB0133354; HMDB0133378; HMDB0137556; HMDB37851
HOMO:WT	668	248.165	C15H23NO2	-H(-)	0.00031009	Alprenolol	-0.202158	0.121225	0.249455	0.0840267	0.0823773	HMDB0015004; HMDB0060852; HMDB0060997; HMDB0061007; HMDB15004; HMDB60852; HMDB60997; HMDB61007	C09571; C17463	; CHEBI:51211; CHEBI:83529
HOMO:WT	1674	593.13	C30H26O13	-H(-)	0.000555757	Epicatechin-(4beta->8)-gallocatechin	-0.209745	0.121225	0.249455	0.0827382	0.0823773	HMDB0036303; HMDB0037345; HMDB0037348; HMDB0037651; HMDB0037653; HMDB0038766; HMDB0040473; HMDB0040477; HMDB0040689; HMDB0127484; HMDB36303; HMDB37345; HMDB37348; HMDB37651; HMDB37653; HMDB38766; HMDB40473; HMDB40477; HMDB40689	C17140	; CHEBI:75666
HOMO:WT	559	225.16	C12H22N2O2	-H(-)	0.00039862	1,8-Diazacyclotetradecane-2,9-dione	-0.384031	0.121225	0.249455	0.0841202	0.0823773		C04277; C20514
HOMO:WT	1659	577.375	C33H54O8	-H(-)	-0.000615661	Asparagoside A	0.370446	0.140465	0.274671	0.090987	0.0907042	HMDB0030046; HMDB30046	C08886; C17074
HOMO:WT	1084	342.091	C17H17N3O3S	-H(-)	0.000605839	N-desmethylrosiglitazone	0.228499	0.140465	0.274671	0.0929188	0.0907042	HMDB0060980; HMDB60980
HOMO:WT	1748	682.128	C21H31N7O15P2	-H(-)	0.000324822	(6S)-6-beta-hydroxy-1,4,5,6-tetrahydronicotinamide-adenine dinucleotide	0.137712	0.140465	0.274671	0.0908926	0.0907042	HMDB0059644; HMDB59644	C04856; C20482	CHEBI:44236
HOMO:WT	1520	485.181	C26H30O9	-H(-)	0.000914701	Rutaevin	0.124523	0.140465	0.274671	0.09175	0.0907042		C08779; C11608
HOMO:WT	1047	333.154	C15H26O8	-H(-)	0.00118191	1,5-Dibutyl methyl hydroxycitrate	0.124326	0.140465	0.274671	0.0931165	0.0907042	HMDB0040461; HMDB40461
HOMO:WT	1395	431.262	C18H36N6O6	-H(-)	0.000179781	Formimidoyl-fortimicin A	0.121838	0.140465	0.274671	0.0923307	0.0907042		C17979; C17980; C17988
HOMO:WT	1081	341.196	C18H30O6	-H(-)	0.000694059	2,3-Dinor-6-keto-prostaglandin F1 a	0.10736	0.140465	0.274671	0.0930176	0.0907042	HMDB0002277; HMDB0002904; HMDB0038940; HMDB0061154; HMDB0062618; HMDB02277; HMDB02904; HMDB38940; HMDB61154; HMDB62618		; CHEBI:73944; CHEBI:89991
HOMO:WT	1656	571.288	C25H49O12P	-H(-)	0.00133485	1-Palmitoylglycerophosphoinositol	0.102177	0.140465	0.274671	0.0910817	0.0907042	HMDB0061695; HMDB0062714; HMDB61695; HMDB62714		; CHEBI:73218
HOMO:WT	1294	401.216	C20H34O8	-H(-)	0.0021	Acetyl tributyl citrate	0.0925643	0.140465	0.274671	0.0926238	0.0907042	HMDB0034159; HMDB34159
HOMO:WT	1200	373.222	C19H34O7	-H(-)	0.000988696	Tsangane L 3-glucoside	0.0837314	0.140465	0.274671	0.0928203	0.0907042	HMDB0040824; HMDB40824
HOMO:WT	1402	435.251	C21H41O7P	-H(-)	0.000360327	LysoPA(0:0/18:1(9Z))	0.0790406	0.140465	0.274671	0.0922334	0.0907042	HMDB0000443; HMDB0007851; HMDB0007855; HMDB0011133; HMDB00443; HMDB07851; HMDB07855; HMDB11133	C03805	; CHEBI:36476
HOMO:WT	761	267.233	C17H32O2	-H(-)	0.000432081	Cyclohexaneundecanoic acid	0.078663	0.140465	0.274671	0.0937147	0.0907042	HMDB0030997; HMDB0031046; HMDB0040888; HMDB0060038; HMDB0061858; HMDB0062437; HMDB0062542; HMDB30997; HMDB31046; HMDB40888; HMDB60038; HMDB61858; HMDB62437; HMDB62542	C12100; C16536	; CHEBI:75094; CHEBI:80550; CHEBI:84328
HOMO:WT	853	287.038	C9H21O2PS3	-H(-)	-0.00154591	Terbufos	0.0729927	0.140465	0.274671	0.0935145	0.0907042		C18693
HOMO:WT	494	212.074	C10H15NO2S	-H(-)	0.000658998	2-(4-Methyl-5-thiazolyl)ethyl butanoate	-0.0405478	0.140465	0.274671	0.0944224	0.0907042	HMDB0032418; HMDB0032422; HMDB32418; HMDB32422		; CHEBI:10979
HOMO:WT	478	210.077	C10H13NO4	-H(-)	0.000521745	3-Methoxytyrosine	-0.0473737	0.140465	0.274671	0.0945243	0.0907042	HMDB0001434; HMDB0005881; HMDB0011754; HMDB0060747; HMDB01434; HMDB05881; HMDB11754; HMDB60747	C07194; C09946; C20801	; CHEBI:61058; CHEBI:82913
HOMO:WT	1523	487.099	C14H26N4O11P2	-H(-)	0.000574323	CDP-choline	-0.0500054	0.140465	0.274671	0.091654	0.0907042	HMDB0001413; HMDB01413	C00307	CHEBI:16436
HOMO:WT	202	150.056	C8H9NO2	-H(-)	-0.000134722	Acetaminophen	-0.0502355	0.140465	0.274671	0.0952443	0.0907042	HMDB0001859; HMDB0002210; HMDB0012219; HMDB0012992; HMDB0029703; HMDB0032609; HMDB0033903; HMDB0059846; HMDB0060680; HMDB0061919; HMDB01859; HMDB02210; HMDB12219; HMDB12992; HMDB29703; HMDB32609; HMDB33903; HMDB59846; HMDB60680; HMDB61919	C02709; C03005; C03522; C04350; C04353; C06804; C07301; C16571; C17755; C17756; C18623; C20634	; CHEBI:16394; CHEBI:46195; CHEBI:55484; CHEBI:73244; CHEBI:74683; CHEBI:74684
HOMO:WT	518	217.042	C13H11ClO	-H(-)	0.000962427	(E,E)-1-Chloro-3,11-tridecadiene-5,7,9-triyn-2-ol	-0.0606653	0.140465	0.274671	0.0943206	0.0907042	HMDB0034007; HMDB34007	C14672; C15393
HOMO:WT	864	289.033	C7H15O10P	-H(-)	5.44792e-05	Sedoheptulose P	-0.064097	0.140465	0.274671	0.0934147	0.0907042	HMDB0001068; HMDB0060509; HMDB0062754; HMDB01068; HMDB60509; HMDB62754	C00281; C05382; C06222; C07836; C07838; C19878; C19880; C19882	; CHEBI:15721; CHEBI:57483; CHEBI:9082
HOMO:WT	428	201.004	C7H6O7	-H(-)	0.000127768	(1E,3E)-4-Hydroxybuta-1,3-diene-1,2,4-tricarboxylate	-0.0686062	0.140465	0.274671	0.0946265	0.0907042		C04324; C04434; C05364
HOMO:WT	1859	859.468	C43H72O17	-H(-)	0.00162298	Cyclotricuspidoside C	-0.0704552	0.140465	0.274671	0.0907042	0.0907042	HMDB0033636; HMDB0035947; HMDB33636; HMDB35947
HOMO:WT	277	168.043	C4H12NO4P	-H(-)	0.000257145	Phosphodimethylethanolamine	-0.0762887	0.140465	0.274671	0.0949344	0.0907042	HMDB0060244; HMDB60244	C13482	CHEBI:31997
HOMO:WT	1484	468.131	C21H27NO9S	-H(-)	0.00231161	3-(3,4-dimethoxyphenyl)-N-[2-(3,4-dimethoxyphenyl)ethyl]-3-(sulfooxy)propanimidic acid	-0.0783381	0.140465	0.274671	0.0920395	0.0907042	HMDB0135504; HMDB0135506; HMDB0135508
HOMO:WT	790	274.048	C10H14NO6P	-H(-)	0.000995153	Paraoxon	-0.0819027	0.140465	0.274671	0.0936145	0.0907042	HMDB0013035; HMDB13035	C06606	CHEBI:27827
HOMO:WT	221	155.035	C7H8O4	-H(-)	3.23355e-05	Ascladiol	-0.0840521	0.140465	0.274671	0.0951408	0.0907042	HMDB0029610; HMDB0059731; HMDB0125064; HMDB0125077; HMDB0140890; HMDB0140891; HMDB29610; HMDB59731	C04112; C04171; C04558; C04559; C04634; C06210; C06321; C06760; C18311; C20710	; CHEBI:89910
HOMO:WT	1594	524.096	C18H23N9O4S3	-H(-)	0.000397549	Cefotiam	-0.0866764	0.140465	0.274671	0.0912717	0.0907042	HMDB0014374; HMDB14374		; CHEBI:355510
HOMO:WT	335	182.119	C10H17NO2	-H(-)	-0.000228247	Acetyltropine	-0.0903577	0.140465	0.274671	0.0948316	0.0907042	HMDB0015239; HMDB15239	C12452; C12453	; CHEBI:774741
HOMO:WT	630	240.051	C10H11NO6	-H(-)	0.000468037	2,4-Dihydroxy-6,7-dimethoxy-2H-1,4-benzoxazin-3(4H)-one	-0.091986	0.140465	0.274671	0.0940167	0.0907042	HMDB0037548; HMDB0037549; HMDB0128021; HMDB0128045; HMDB0128056; HMDB37548; HMDB37549	C04204
HOMO:WT	1348	415.176	C23H28O7	-H(-)	-0.000187479	Armillaric acid	-0.093706	0.140465	0.274671	0.0924282	0.0907042	HMDB0037040; HMDB0038786; HMDB37040; HMDB38786	C09413
HOMO:WT	1618	537.297	C31H42N2O6	-H(-)	-0.000292484	Batrachotoxin	-0.0938836	0.140465	0.274671	0.0911766	0.0907042		C13750
HOMO:WT	1576	517.18	C20H30N4O12	-H(-)	-0.00112437	Poly-g-D-glutamate	-0.093923	0.140465	0.274671	0.0914624	0.0907042	HMDB0004135; HMDB04135	C05723
HOMO:WT	1578	517.265	C25H42O11	-H(-)	5.60212e-05	Blumenol C O-[rhamnosyl-(1->6)-glucoside]	-0.0992849	0.140465	0.274671	0.0913669	0.0907042	HMDB0031935; HMDB31935
HOMO:WT	926	301.217	C20H30O2	-H(-)	0.000473319	Eicosapentaenoic acid	-0.100899	0.140465	0.274671	0.0933151	0.0907042	HMDB0001999; HMDB0003598; HMDB0015655; HMDB0035692; HMDB0036703; HMDB0036709; HMDB0036775; HMDB0036805; HMDB0036811; HMDB0036826; HMDB0038172; HMDB0038687; HMDB0039486; HMDB0041928; HMDB01999; HMDB03598; HMDB15655; HMDB35692; HMDB36703; HMDB36709; HMDB36775; HMDB36805; HMDB36811; HMDB36826; HMDB38172; HMDB38687; HMDB39486; HMDB41928	C02075; C06087; C06428; C07198; C09118; C09148; C09159; C11874; C11888; C11889; C12077; C12083; C14255; C14490; C14588; C14890; C15003; C15008; C15017; C15036; C15070; C15184; C15188; C15259; C15318; C15412; C15460; C20149; C20208	; CHEBI:27436; CHEBI:28364; CHEBI:545914; CHEBI:6039
HOMO:WT	634	241.023	C5H11N2O7P	-H(-)	0.00050424	3-(Phosphoacetylamido)-L-alanine	-0.101912	0.140465	0.274671	0.0939158	0.0907042		C04111
HOMO:WT	1540	495.222	C25H36O10	-H(-)	0.00116955	Glaucarubin	-0.111175	0.140465	0.274671	0.0915581	0.0907042	HMDB0035626; HMDB35626	C08760
HOMO:WT	1493	473.255	C27H38O7	-H(-)	-0.000998237	Lucidenic acid L	-0.112169	0.140465	0.274671	0.0918463	0.0907042	HMDB0035975; HMDB0035976; HMDB0037610; HMDB35975; HMDB35976; HMDB37610	C09086
HOMO:WT	609	235.072	C11H12N2O4	-H(-)	0.000500948	N''-Formylkynurenine	-0.117016	0.140465	0.274671	0.0941178	0.0907042	HMDB0001200; HMDB0060485; HMDB01200; HMDB60485	C02406; C02700; C15605; C19717	CHEBI:18377; CHEBI:30249
HOMO:WT	950	309.077	C18H14O5	-H(-)	4.04165e-05	6,11-Dihydroxy-2,2-dimethylpyrano[3,2-c]xanthen-7(2H)-one	-0.120479	0.140465	0.274671	0.0932157	0.0907042	HMDB0040357; HMDB40357	C10059
HOMO:WT	1749	684.456	C34H63N5O9	-H(-)	-0.00106337	Pepstatin	-0.1219	0.140465	0.274671	0.0907983	0.0907042		C00773
HOMO:WT	593	231.087	C10H16O6	-H(-)	0.000185754	Glycerol 1-propanoate diacetate	-0.122618	0.140465	0.274671	0.0942191	0.0907042	HMDB0031640; HMDB31640
HOMO:WT	255	163.077	C10H12O2	-H(-)	-0.000331823	Cumate	-0.124321	0.140465	0.274671	0.0950375	0.0907042	HMDB0000329; HMDB0000543; HMDB0001955; HMDB0005802; HMDB0005809; HMDB0030060; HMDB0030063; HMDB0031761; HMDB0032038; HMDB0032336; HMDB0032586; HMDB0032618; HMDB0032620; HMDB0032891; HMDB00329; HMDB0033723; HMDB0033945; HMDB0034471; HMDB0034615; HMDB0034732; HMDB0035213; HMDB0035268; HMDB0035414; HMDB0036098; HMDB0037160; HMDB0037174; HMDB0038184; HMDB0040359; HMDB0040460; HMDB0041472; HMDB0041473…	C06578; C07213; C07216; C09858; C09904; C09905; C10453; C10469; C12303; C19229; C19729	; CHEBI:10447; CHEBI:1138996; CHEBI:28122; CHEBI:31988; CHEBI:41500; CHEBI:4917; CHEBI:50545; CHEBI:68656
HOMO:WT	642	243.062	C9H12N2O6	-H(-)	1.80674e-05	Uridine	-0.128348	0.140465	0.274671	0.0938151	0.0907042	HMDB0000296; HMDB0000767; HMDB0006075; HMDB00296; HMDB00767; HMDB06075	C00299; C02067; C16745	CHEBI:16704; CHEBI:17802
HOMO:WT	1332	411.028	C14H13ClN6O5S	-H(-)	0.000509789	Imazosulfuron	-0.132687	0.140465	0.274671	0.0925259	0.0907042		C18443
HOMO:WT	1282	397.274	C26H38O3	-H(-)	0.000604667	17beta-Hydroxyestr-4-en-3-one cyclopentanepropionate	-0.135825	0.140465	0.274671	0.092722	0.0907042		C14603
HOMO:WT	1488	469.332	C30H46O4	-H(-)	0.000534023	Glycyrrhetinic acid	-0.137952	0.140465	0.274671	0.0919428	0.0907042	HMDB0011628; HMDB0029345; HMDB0033213; HMDB0034508; HMDB0034517; HMDB0034568; HMDB0035252; HMDB0035327; HMDB0035334; HMDB0035788; HMDB0035912; HMDB0036655; HMDB0036671; HMDB0036786; HMDB0036847; HMDB0038653; HMDB0040415; HMDB0040494; HMDB0040618; HMDB0040995; HMDB0040996; HMDB11628; HMDB29345; HMDB33213; HMDB34508; HMDB34517; HMDB34568; HMDB35252; HMDB35327; HMDB35334; HMDB35788; HMDB35912; HMDB3…	C02283; C03930; C08950	; CHEBI:30853
HOMO:WT	107	125.018	C5H6N2S	-H(-)	-9.73378e-05	2-(Methylthio)pyrazine	-0.165097	0.140465	0.274671	0.0953481	0.0907042	HMDB0033152; HMDB0036186; HMDB33152; HMDB36186
HOMO:WT	1431	449.173	C24H31ClO6	-H(-)	0.000209749	Arnamiol	-0.1903	0.140465	0.274671	0.0921363	0.0907042	HMDB0035062; HMDB35062
HOMO:WT	339	183.114	C9H16N2O2	-H(-)	0.000289359	N-(3-acetamidopropyl)pyrrolidin-2-one	-0.311916	0.140465	0.274671	0.0947289	0.0907042	HMDB0061384; HMDB61384		; CHEBI:133185
HOMO:WT	1809	769.406	C36H68O13P2	-H(-)	3.1893e-05	PGP(i-12:0/18:2(9Z,11Z))	0.191377	0.161972	0.300238	0.0994401	0.099147	HMDB0116530
HOMO:WT	756	266.176	C15H25NO3	-H(-)	-0.000128987	Metoprolol	0.12814	0.161972	0.300238	0.101848	0.099147	HMDB0001932; HMDB01932	C07202	CHEBI:6904
HOMO:WT	752	265.218	C17H30O2	-H(-)	-0.00114247	Methyl 2E,4Z-hexadecadienoate	0.126582	0.161972	0.300238	0.101951	0.099147	HMDB0031050; HMDB31050	C18862
HOMO:WT	233	157.123	C9H18O2	-H(-)	0.000294759	Oenanthic ether	0.119531	0.161972	0.300238	0.103626	0.099147	HMDB0000798; HMDB0000847; HMDB0030331; HMDB0031291; HMDB0031480; HMDB0031557; HMDB0032042; HMDB0032309; HMDB0032406; HMDB0032454; HMDB0034162; HMDB0034165; HMDB0034606; HMDB0036234; HMDB0037143; HMDB0037164; HMDB0037288; HMDB0038040; HMDB0038603; HMDB0039216; HMDB0039219; HMDB0040221; HMDB0040295; HMDB0040430; HMDB0059822; HMDB00798; HMDB00847; HMDB30331; HMDB31291; HMDB31480; HMDB31557; HMDB3204…	C01601	; CHEBI:29019; CHEBI:86618; CHEBI:87365; CHEBI:87432; CHEBI:87537; CHEBI:87549; CHEBI:87684
HOMO:WT	1299	401.327	C24H50S2	-H(-)	0.00103933	Bis(2-methylundecan-2-yl) Disulfide	0.119389	0.161972	0.300238	0.10043	0.099147	HMDB0062674; HMDB62674		; CHEBI:84283
HOMO:WT	964	313.166	C16H26O6	-H(-)	-0.000125692	(-)-trans-Carveol glucoside	0.116364	0.161972	0.300238	0.101541	0.099147	HMDB0029848; HMDB0029849; HMDB0038706; HMDB29848; HMDB29849; HMDB38706
HOMO:WT	443	203.128	C10H20O4	-H(-)	0.000665495	(2xi,6xi)-7-Methyl-3-methylene-1,2,6,7-octanetetrol	0.115952	0.161972	0.300238	0.103097	0.099147	HMDB0033217; HMDB0033642; HMDB0035133; HMDB0039053; HMDB0039974; HMDB33217; HMDB33642; HMDB35133; HMDB39053; HMDB39974
HOMO:WT	434	201.149	C11H22O3	-H(-)	0.000232344	3-Hydroxynonyl acetate	0.112107	0.161972	0.300238	0.103202	0.099147	HMDB0032443; HMDB0059736; HMDB0061654; HMDB32443; HMDB59736; HMDB61654
HOMO:WT	720	259.092	C10H16N2O6	-H(-)	0.00147608	L-alpha-glutamyl-L-hydroxyproline	0.103215	0.161972	0.300238	0.102158	0.099147	HMDB0011161; HMDB0028820; HMDB0028862; HMDB0029403; HMDB11161; HMDB28820; HMDB28862; HMDB29403
HOMO:WT	1142	357.079	C19H18O5S	-H(-)	0.000767388	{[(6E)-3-oxo-1,7-diphenylhepta-4,6-dien-1-yl]oxy}sulfonic acid	0.100901	0.161972	0.300238	0.101033	0.099147	HMDB0133921; HMDB0133923; HMDB0133925; HMDB0133927; HMDB0133929; HMDB0133935
HOMO:WT	1634	552.309	C29H48NO7P	-H(-)	0.000712729	LysoPE(0:0/24:6(6Z,9Z,12Z,15Z,18Z,21Z))	0.098202	0.161972	0.300238	0.0997348	0.099147	HMDB0011499; HMDB0011529; HMDB11499; HMDB11529
HOMO:WT	1467	461.306	C31H42O3	-H(-)	-0.000207123	Hydroxysintaxanthin 5,6-epoxide	0.0972061	0.161972	0.300238	0.0999323	0.099147	HMDB0039086; HMDB39086
HOMO:WT	1365	419.207	C23H32O7	-H(-)	0.000416446	Armillane	0.086415	0.161972	0.300238	0.100131	0.099147	HMDB0035779; HMDB35779
HOMO:WT	488	211.097	C11H16O4	-H(-)	0.000510181	3,4-Methyleneazelaic acid	0.0759397	0.161972	0.300238	0.102991	0.099147	HMDB0059744; HMDB59744	C20790	; CHEBI:89902
HOMO:WT	170	142.066	C10H9N	-H(-)	0.000271001	6-Methylquinoline	0.0720573	0.161972	0.300238	0.104161	0.099147	HMDB0033115; HMDB0041802; HMDB0042004; HMDB33115; HMDB41802; HMDB42004	C02227	; CHEBI:132813; CHEBI:27878
HOMO:WT	1	55.019	C3H4O	-H(-)	-7.0577e-05	Acrolein	0.0714949	0.161972	0.300238	0.104484	0.099147	HMDB0041822; HMDB41822	C01471; C05986	CHEBI:15368
HOMO:WT	1276	395.224	C25H32O4	-H(-)	-0.00134076	Melengestrol acetate	0.0513222	0.161972	0.300238	0.10053	0.099147		C14642
HOMO:WT	1751	685.484	C45H66O5	-H(-)	-0.000701072	DG(20:5(5Z,8Z,11Z,14Z,17Z)/22:6(4Z,7Z,10Z,13Z,16Z,19Z)/0:0)	0.0492453	0.161972	0.300238	0.0995381	0.099147	HMDB0007585; HMDB0007781; HMDB0056383; HMDB07585; HMDB07781; HMDB56383
HOMO:WT	683	251.165	C15H24O3	-H(-)	0.000309614	1-Hydroxyepiacorone	0.0481176	0.161972	0.300238	0.102469	0.099147	HMDB0030918; HMDB0030919; HMDB0032122; HMDB0033149; HMDB0034574; HMDB0035309; HMDB0035597; HMDB0035613; HMDB0035729; HMDB0035767; HMDB0036448; HMDB0036663; HMDB0037063; HMDB0037969; HMDB0038502; HMDB0040685; HMDB0112086; HMDB0112094; HMDB30918; HMDB30919; HMDB32122; HMDB33149; HMDB34574; HMDB35309; HMDB35597; HMDB35613; HMDB35729; HMDB35767; HMDB36448; HMDB36663; HMDB37063; HMDB37969; HMDB38502; …	C09645; C16504; C17502; C17605; C17607; C17612
HOMO:WT	1149	359.295	C24H40O2	-H(-)	0.000661166	C24:4	0.0462772	0.161972	0.300238	0.100932	0.099147	HMDB0006246; HMDB0035679; HMDB0035680; HMDB06246; HMDB35679; HMDB35680	C19642	; CHEBI:77526
HOMO:WT	1875	917.476	C45H74O19	-H(-)	-0.000906507	Melongoside O	0.0295006	0.161972	0.300238	0.099147	0.099147	HMDB0030040; HMDB0041134; HMDB30040; HMDB41134
HOMO:WT	814	279.072	C10H16O9	-H(-)	-0.000131252	6-(1-carboxy-1-methylethoxy)-3,4,5-trihydroxyoxane-2-carboxylic acid	0.0147704	0.161972	0.300238	0.101746	0.099147	HMDB0126113; HMDB0126114; HMDB0126115; HMDB0126116; HMDB0130019; HMDB0130129; HMDB0130130; HMDB0130132; HMDB0130133; HMDB0130135; HMDB0130136
HOMO:WT	1313	407.044	C18H16O9S	-H(-)	-2.2254e-05	[4-(5-hydroxy-7-methoxy-8-methyl-4-oxo-4H-chromen-3-yl)-2-methoxyphenyl]oxidanesulfonic acid	0.00948121	0.161972	0.300238	0.10023	0.099147	HMDB0129590
HOMO:WT	1824	790.54	C45H78NO8P	-H(-)	-0.000299541	PC(15:0/22:6(4Z,7Z,10Z,13Z,16Z,19Z))	0.00342008	0.161972	0.300238	0.0993422	0.099147	HMDB0005334; HMDB0007958; HMDB0008724; HMDB0009012; HMDB0009043; HMDB0009044; HMDB0009076; HMDB0009077; HMDB0009108; HMDB0009206; HMDB0009269; HMDB0009300; HMDB0009301; HMDB0009331; HMDB0009332; HMDB0009364; HMDB0009365; HMDB0009396; HMDB0009429; HMDB0009461; HMDB0009558; HMDB0009588; HMDB0009619; HMDB0009620; HMDB0009652; HMDB0009653; HMDB0009684; HMDB0113959; HMDB0113980; HMDB0113981; HMDB01140…	C00157; C00350	; CHEBI:78266
HOMO:WT	1827	792.441	C39H63N5O12	-H(-)	-0.000511427	Onnamide A	-0.00476672	0.161972	0.300238	0.0992445	0.099147		C15762
HOMO:WT	1001	321.243	C20H34O3	-H(-)	0.000566434	15(S)-Hydroxyeicosatrienoic acid	-0.0440057	0.161972	0.300238	0.101235	0.099147	HMDB0005045; HMDB0036802; HMDB0060052; HMDB0061645; HMDB0061647; HMDB0062290; HMDB0062747; HMDB0112091; HMDB0112104; HMDB05045; HMDB36802; HMDB60052; HMDB61645; HMDB61647; HMDB62290; HMDB62747	C14970; C15285	; CHEBI:88348; CHEBI:90995
HOMO:WT	37	99.0088	C4H4O3	-H(-)	-3.39528e-05	Succinic anhydride	-0.0467364	0.161972	0.300238	0.104376	0.099147	HMDB0032523; HMDB32523	C19524	CHEBI:36595
HOMO:WT	1185	369.155	C18H26O8	-H(-)	0.000975546	3,4,5-trihydroxy-6-{[1-(4-methoxyphenyl)pentan-3-yl]oxy}oxane-2-carboxylic acid	-0.0586653	0.161972	0.300238	0.100831	0.099147	HMDB0133009
HOMO:WT	529	219.051	C8H12O7	-H(-)	0.000273442	3-Hydroxy-3-carboxymethyl-adipic acid	-0.059582	0.161972	0.300238	0.102782	0.099147	HMDB0059775; HMDB59775	C16583; C16597	; CHEBI:89858
HOMO:WT	205	151.061	C5H12O5	-H(-)	-0.00015319	Ribitol	-0.0621756	0.161972	0.300238	0.103732	0.099147	HMDB0000199; HMDB0000508; HMDB0000568; HMDB0001851; HMDB0002917; HMDB00199; HMDB0033730; HMDB00508; HMDB00568; HMDB01851; HMDB02917; HMDB33730	C00379; C00474; C00532; C01569; C01904	; CHEBI:1305691; CHEBI:15963; CHEBI:18333; CHEBI:18403; CHEBI:48310
HOMO:WT	1458	459.165	C24H28O9	-H(-)	0.000583829	6-Acetylpicropolin	-0.0641547	0.161972	0.300238	0.100031	0.099147		C09055
HOMO:WT	1217	378.182	C22H25N3O3	-H(-)	-0.000124322	Fumitremorgin C	-0.0746044	0.161972	0.300238	0.10073	0.099147	HMDB0038642; HMDB38642	C20604	; CHEBI:72763
HOMO:WT	173	143.046	C5H8N2O3	-H(-)	5.6385e-05	N-Nitrosoproline	-0.0768991	0.161972	0.300238	0.104053	0.099147	HMDB0041946; HMDB41946	C19485
HOMO:WT	596	232.062	C12H11NO4	-H(-)	-0.000132259	Casimiroin	-0.0776872	0.161972	0.300238	0.102677	0.099147	HMDB0033349; HMDB33349	C08062; C10654
HOMO:WT	696	254.249	C16H33NO	-H(-)	0.000209092	Palmitic amide	-0.0870784	0.161972	0.300238	0.102261	0.099147	HMDB0012273; HMDB12273		; CHEBI:74475
HOMO:WT	195	148.062	C5H11NO4	-H(-)	-0.000803425	Dihydroxy-Val	-0.0900886	0.161972	0.300238	0.103839	0.099147		C20314
HOMO:WT	195	148.062	C6H7N5	-H(-)	0.000541375	6-Methyladenine	-0.0900886	0.161972	0.300238	0.103839	0.099147	HMDB0002099; HMDB0011599; HMDB0011600; HMDB0011614; HMDB02099; HMDB11599; HMDB11600; HMDB11614	C00913; C02216; C02241; C08434	CHEBI:18083; CHEBI:28871; CHEBI:28921; CHEBI:38635
HOMO:WT	122	129.019	C5H6O4	-H(-)	6.03417e-05	Itaconate	-0.0904674	0.161972	0.300238	0.104268	0.099147	HMDB0000620; HMDB0000634; HMDB0000749; HMDB0001657; HMDB0002092; HMDB0013233; HMDB0033809; HMDB0059743; HMDB0060365; HMDB0061185; HMDB00620; HMDB00634; HMDB00749; HMDB01657; HMDB02092; HMDB13233; HMDB33809; HMDB59743; HMDB60365; HMDB61185	C00433; C00490; C01732; C02132; C02214; C02226; C02800	; CHEBI:15670; CHEBI:17204; CHEBI:17415; CHEBI:17626; CHEBI:30838; CHEBI:74524
HOMO:WT	1684	605.224	C30H38O13	-H(-)	0.000239617	Bruceantinol	-0.0914137	0.161972	0.300238	0.0996364	0.099147		C08750
HOMO:WT	747	265.051	C16H10O4	-H(-)	-0.000830458	Phenanthrene-4,5-dicarboxylate	-0.100739	0.161972	0.300238	0.102054	0.099147		C18252
HOMO:WT	1501	478.26	C29H37NO5	-H(-)	0.000192923	PC-M5''	-0.112	0.161972	0.300238	0.0998335	0.099147	HMDB0038569; HMDB38569	C10604; C19954
HOMO:WT	690	253.064	C11H14N2O3S	-H(-)	0.00129273	Acetaminophen cystein	-0.115215	0.161972	0.300238	0.102365	0.099147	HMDB0060559; HMDB60559	C17237
HOMO:WT	189	147.03	C5H8O5	-H(-)	1.81479e-05	Hydroxyglutarate	-0.116069	0.161972	0.300238	0.103946	0.099147	HMDB0000426; HMDB0000428; HMDB0000606; HMDB0000694; HMDB0001900; HMDB0002323; HMDB0011676; HMDB00426; HMDB00428; HMDB0059655; HMDB00606; HMDB0062739; HMDB00694; HMDB01900; HMDB02323; HMDB11676; HMDB59655; HMDB62739	C00652; C00684; C00815; C01087; C01114; C02266; C02612; C02614; C02630; C02674; C02753; C02994; C03196; C03826; C05405; C06029; C06031; C06032	; CHEBI:15584; CHEBI:15867; CHEBI:17084; CHEBI:32796; CHEBI:32797; CHEBI:74168; CHEBI:87810
HOMO:WT	189	147.03	C6H12S2	-H(-)	0.000886548	2-Propenyl propyl disulfide	-0.116069	0.161972	0.300238	0.103946	0.099147	HMDB0033912; HMDB0038890; HMDB0041392; HMDB33912; HMDB38890; HMDB41392
HOMO:WT	998	320.26	C20H35NO2	-H(-)	-0.000108663	Alpha-Linolenoyl ethanolamide	-0.116772	0.161972	0.300238	0.101439	0.099147	HMDB0013624; HMDB13624	C13828	CHEBI:613508
HOMO:WT	238	159.066	C7H12O4	-H(-)	0.000273039	Pimelate	-0.119458	0.161972	0.300238	0.10352	0.099147	HMDB0000555; HMDB0000857; HMDB0002441; HMDB0029167; HMDB0029573; HMDB0041605; HMDB00555; HMDB0059722; HMDB0059738; HMDB0059893; HMDB0061676; HMDB00857; HMDB02441; HMDB29167; HMDB29573; HMDB41605; HMDB59722; HMDB59738; HMDB59893; HMDB61676	C02656; C04687; C16657	; CHEBI:30531; CHEBI:391281; CHEBI:68459; CHEBI:68502; CHEBI:70855
HOMO:WT	312	177.04	C6H10O6	-H(-)	0.000174617	Glucono-lactone	-0.131727	0.161972	0.300238	0.103308	0.099147	HMDB0000150; HMDB0001353; HMDB0001385; HMDB0002541; HMDB0003466; HMDB00150; HMDB0029932; HMDB01353; HMDB01385; HMDB02541; HMDB03466; HMDB29932	C00198; C00204; C00273; C00691; C01040; C01115; C01216; C02669; C02692; C02779; C03107; C03269; C03383; C03926; C05394; C05410; C06892; C16737; C17577; C19679; C20251; C20680	; CHEBI:15895; CHEBI:16217; CHEBI:17028; CHEBI:17587; CHEBI:27453; CHEBI:52417
HOMO:WT	1304	402.995	C9H14N2O12P2	-H(-)	9.22126e-06	UDP	-0.136306	0.161972	0.300238	0.10033	0.099147	HMDB0000295; HMDB00295	C00015	CHEBI:17659
HOMO:WT	1045	333.131	C13H22N2O8	-H(-)	-0.000401198	Pseudaminic acid	-0.13734	0.161972	0.300238	0.101134	0.099147		C20082; C20418
HOMO:WT	1045	333.131	C14H26N2O3S2	-H(-)	0.000464925	Lipoyllysine	-0.13734	0.161972	0.300238	0.101134	0.099147	HMDB0012996; HMDB12996
HOMO:WT	900	296.26	C18H35NO2	-H(-)	-0.000298972	Palmitoleoyl Ethanolamide	-0.142481	0.161972	0.300238	0.101643	0.099147	HMDB0013648; HMDB13648	C06121; C10136; C11124	; CHEBI:71465
HOMO:WT	493	212.034	C5H12NO6P	-H(-)	-0.000887908	N-Lactoyl ethanolamine phosphate	-0.162237	0.161972	0.300238	0.102886	0.099147	HMDB0032357; HMDB32357
HOMO:WT	999	321.044	C15H14O6S	-H(-)	3.33864e-05	3-(3,7-dihydroxy-5-sulfino-3,4-dihydro-2H-1-benzopyran-2-yl)benzen-1-olate	-0.234819	0.161972	0.300238	0.101337	0.099147	HMDB0127799; HMDB0127895; HMDB0135416; HMDB0135451; HMDB0135454; HMDB0135455; HMDB0135458; HMDB0135459; HMDB0135462; HMDB0141213
HOMO:WT	641	242.176	C13H25NO3	-H(-)	0.000157159	N-Undecanoylglycine	-0.330877	0.161972	0.300238	0.102573	0.099147	HMDB0013286; HMDB13286		; CHEBI:74438
HOMO:WT	291	170.118	C9H17NO2	-H(-)	0.000664661	Gabapentin	-0.43353	0.161972	0.300238	0.103414	0.099147	HMDB0005015; HMDB05015		; CHEBI:42797
HOMO:WT	1274	395.007	C16H12O10S	-H(-)	0.000595616	[3-(3,5,7-trihydroxy-6-methoxy-4-oxo-4H-chromen-2-yl)phenyl]oxidanesulfonic acid	-0.548458	0.161972	0.300238	0.10063	0.099147	HMDB0128825; HMDB0131940; HMDB0133829
HOMO:WT	616	237.091	C8H18N2O4S	-H(-)	0.000416785	15(R)-hydroperoxy-EPE	1.21796	0.185877	0.326582	0.112019	0.107847	HMDB0062295; HMDB62295		; CHEBI:42334
HOMO:WT	1610	533.348	C27H53NO7P	-H(-)	0.000322116	1-Linoleoylglycerophosphocholine	0.288188	0.185877	0.326582	0.10886	0.107847	HMDB0061692; HMDB0061700; HMDB61692; HMDB61700
HOMO:WT	1119	351.069	C20H16O4S	-H(-)	0.000952964	7-Hydroxymethyl-12-methylbenz[a]anthracene sulfate	0.269362	0.185877	0.326582	0.110522	0.107847	HMDB0060420; HMDB60420	C19562	CHEBI:82560
HOMO:WT	1461	459.326	C32H44O2	-H(-)	0.000712708	all-trans-Carophyll yellow	0.250939	0.185877	0.326582	0.109685	0.107847	HMDB0032879; HMDB32879
HOMO:WT	1565	509.421	C31H58O5	-H(-)	0.000272426	DG(14:0/14:1(9Z)/0:0)	0.208617	0.185877	0.326582	0.109271	0.107847	HMDB0007009; HMDB0007037; HMDB0055959; HMDB07009; HMDB07037; HMDB55959
HOMO:WT	793	274.105	C10H17N3O6	-H(-)	-0.000118396	Norophthalmic acid	0.206716	0.185877	0.326582	0.111373	0.107847	HMDB0005766; HMDB0011738; HMDB0028796; HMDB0028817; HMDB0028833; HMDB0029147; HMDB05766; HMDB11738; HMDB28796; HMDB28817; HMDB28833; HMDB29147	C05283; C18048	; CHEBI:73707; CHEBI:73847
HOMO:WT	440	203.082	C11H12N2O2	-H(-)	0.000400594	Tryptophan	0.147251	0.185877	0.326582	0.112563	0.107847	HMDB0000929; HMDB0013609; HMDB0013840; HMDB0014892; HMDB0030396; HMDB0060533; HMDB0060878; HMDB0060967; HMDB00929; HMDB13609; HMDB13840; HMDB14892; HMDB30396; HMDB60533; HMDB60878; HMDB60967	C00078; C00525; C00806; C07839; C10968; C14916	; CHEBI:16296; CHEBI:16828; CHEBI:27897; CHEBI:4888
HOMO:WT	1673	592.567	C38H75NO3	-H(-)	0.000400768	C20 Cer	0.136917	0.185877	0.326582	0.108554	0.107847	HMDB0004951; HMDB04951	C00195	CHEBI:72962
HOMO:WT	919	300.082	C11H15N3O7	-H(-)	0.00148727	gamma-Glutamyl-beta-(isoxazolin-5-on-2-yl)alanine	0.128087	0.185877	0.326582	0.110946	0.107847	HMDB0040515; HMDB40515
HOMO:WT	1486	468.297	C25H43NO7	-H(-)	-3.74686e-05	Neomethymycin	0.116805	0.185877	0.326582	0.109581	0.107847		C11995; C11996
HOMO:WT	917	299.224	C17H32O4	-H(-)	-0.000978412	MG(0:0/14:1(9Z)/0:0)	0.108822	0.185877	0.326582	0.111052	0.107847	HMDB0011531; HMDB0011562; HMDB11531; HMDB11562
HOMO:WT	194	148.044	C5H11NO2S	-H(-)	-0.00031822	Methionine	0.104399	0.185877	0.326582	0.113002	0.107847	HMDB0000696; HMDB0014997; HMDB0033951; HMDB00696; HMDB14997; HMDB33951	C00073; C00855; C01733; C07418	CHEBI:16643; CHEBI:16811; CHEBI:50868
HOMO:WT	656	245.175	C13H26O4	-H(-)	0.00132753	MG(10:0/0:0/0:0)	0.104136	0.185877	0.326582	0.111803	0.107847	HMDB0072866; HMDB0072874; HMDB72866; HMDB72874
HOMO:WT	327	181.05	C9H10O4	-H(-)	0.000406612	Homovanillic acid	0.103274	0.185877	0.326582	0.112782	0.107847	HMDB0000118; HMDB0000333; HMDB0000423; HMDB0000755; HMDB0002643; HMDB0004061; HMDB0004285; HMDB0006776; HMDB00118; HMDB0029232; HMDB0029273; HMDB0029646; HMDB00333; HMDB0033624; HMDB0037274; HMDB0041270; HMDB00423; HMDB0059763; HMDB0062595; HMDB00755; HMDB0124923; HMDB0125533; HMDB0125591; HMDB0125595; HMDB0126386; HMDB0127495; HMDB0129348; HMDB0131428; HMDB0133494; HMDB0133788; HMDB0134042; HMDB…	C03672; C03964; C04044; C05582; C05583; C10447; C10680; C12622	; CHEBI:17385; CHEBI:296881; CHEBI:48400; CHEBI:545935; CHEBI:545959; CHEBI:562351; CHEBI:70818; CHEBI:78336; CHEBI:86369
HOMO:WT	67	111.045	C6H8O2	-H(-)	-5.22775e-05	C6:2	0.102574	0.185877	0.326582	0.113445	0.107847	HMDB0001164; HMDB0029581; HMDB0031344; HMDB0031543; HMDB0031759; HMDB0032233; HMDB0033569; HMDB0034247; HMDB0039778; HMDB0040260; HMDB01164; HMDB29581; HMDB31344; HMDB31543; HMDB31759; HMDB32233; HMDB33569; HMDB34247; HMDB39778; HMDB40260	C01066; C04091; C04221; C06105; C08063; C08502	; CHEBI:10702; CHEBI:38358; CHEBI:41674; CHEBI:76721
HOMO:WT	475	209.129	C11H18N2O2	-H(-)	0.00019651	L,L-Cyclo(leucylprolyl)	0.097314	0.185877	0.326582	0.112454	0.107847	HMDB0034276; HMDB34276
HOMO:WT	1571	514.285	C26H45NO7S	-H(-)	-0.000331627	Taurocholic acid	0.091557	0.185877	0.326582	0.109168	0.107847	HMDB0000036; HMDB0000889; HMDB0000922; HMDB0000932; HMDB00036; HMDB0011637; HMDB00889; HMDB00922; HMDB00932; HMDB11637	C05122; C15516	; CHEBI:28865
HOMO:WT	732	261.17	C13H26O5	-H(-)	0.000759679	Glyceryl 5-hydroxydecanoate	0.0914018	0.185877	0.326582	0.111587	0.107847	HMDB0032297; HMDB32297
HOMO:WT	1492	471.19	C25H30NO8	-H(-)	-0.000108604	Doxepin N-oxide glucuronide	0.080208	0.185877	0.326582	0.109374	0.107847	HMDB0061139; HMDB61139
HOMO:WT	1384	427.197	C21H32O9	-H(-)	0.000418344	Taraxacolide 1-O-b-D-glucopyranoside	0.079537	0.185877	0.326582	0.109998	0.107847	HMDB0035610; HMDB35610
HOMO:WT	605	233.154	C15H22O2	-H(-)	0.000269123	Valerenic acid	0.078881	0.185877	0.326582	0.112127	0.107847	HMDB0030016; HMDB0031349; HMDB0032081; HMDB0033252; HMDB0033253; HMDB0033960; HMDB0034562; HMDB0034742; HMDB0034956; HMDB0035202; HMDB0035407; HMDB0035408; HMDB0035413; HMDB0035639; HMDB0035794; HMDB0035869; HMDB0035889; HMDB0035935; HMDB0036035; HMDB0036390; HMDB0036392; HMDB0036427; HMDB0036449; HMDB0036466; HMDB0036647; HMDB0037038; HMDB0037391; HMDB0037640; HMDB0037710; HMDB0037739; HMDB00381…	C09350; C09376; C09399; C09409; C09677; C09686; C09712; C09721; C09739; C09743; C16942; C16949; C17090; C17489; C17491; C17492; C17504; C17609; C19678; C20309; C20404	; CHEBI:80811
HOMO:WT	1582	519.224	C27H36O10	-H(-)	-0.000747261	Myricanol 5-glucoside	0.0564314	0.185877	0.326582	0.109065	0.107847	HMDB0036525; HMDB0038143; HMDB36525; HMDB38143
HOMO:WT	1108	347.259	C22H36O3	-H(-)	0.0005402	2-Hydroxy-6-pentadecylbenzoic acid	0.0480027	0.185877	0.326582	0.110628	0.107847	HMDB0029683; HMDB0035477; HMDB0036801; HMDB0112069; HMDB0112073; HMDB29683; HMDB35477; HMDB36801	C10759; C14919
HOMO:WT	1436	449.286	C22H38N6O4	-H(-)	0.00179619	Chaksine	0.0249286	0.185877	0.326582	0.109893	0.107847		C09940
HOMO:WT	1740	672.497	C37H72NO7P	-H(-)	0.000860769	PE(14:0/P-18:1(11Z))	0.0128709	0.185877	0.326582	0.108351	0.107847	HMDB0008852; HMDB0008853; HMDB0008884; HMDB0008982; HMDB0011339; HMDB0011369; HMDB0011401; HMDB0011434; HMDB08852; HMDB08853; HMDB08884; HMDB08982; HMDB11339; HMDB11369; HMDB11401; HMDB11434
HOMO:WT	1757	688.492	C37H72NO8P	-H(-)	0.000652561	PC(14:1(9Z)/15:0)	0.0122345	0.185877	0.326582	0.10825	0.107847	HMDB0007901; HMDB0007933; HMDB0008827; HMDB0008828; HMDB0008859; HMDB0008924; HMDB0008956; HMDB0008987; HMDB0009019; HMDB0009052; HMDB0112945; HMDB0113063; HMDB0113842; HMDB0113843; HMDB0113941; HMDB0113962; HMDB07901; HMDB07933; HMDB08827; HMDB08828; HMDB08859; HMDB08924; HMDB08956; HMDB08987; HMDB09019; HMDB09052		; CHEBI:73999; CHEBI:78814; CHEBI:84300
HOMO:WT	1773	716.523	C39H76NO8P	-H(-)	0.000475387	PC(15:0/16:1(9Z))	0.00889911	0.185877	0.326582	0.108048	0.107847	HMDB0005320; HMDB0005344; HMDB0007936; HMDB0008000; HMDB0008834; HMDB0008866; HMDB0008926; HMDB0008927; HMDB0008958; HMDB0008990; HMDB0009022; HMDB0009055; HMDB0009218; HMDB0009250; HMDB0112953; HMDB0112954; HMDB0113112; HMDB0113139; HMDB0113850; HMDB0113851; HMDB0113852; HMDB0113853; HMDB0113965; HMDB0113986; HMDB0114011; HMDB0114038; HMDB05320; HMDB05344; HMDB07936; HMDB08000; HMDB08834; HMDB08…	C00157; C13877	; CHEBI:73007; CHEBI:78813; CHEBI:84833
HOMO:WT	1763	699.497	C39H73O8P	-H(-)	-0.000430307	PA(18:0/18:2(9Z,12Z))	-0.000248797	0.185877	0.326582	0.108149	0.107847	HMDB0000636; HMDB0007861; HMDB0007862; HMDB0007863; HMDB0007864; HMDB0007865; HMDB0031129; HMDB00636; HMDB0114804; HMDB0114951; HMDB0115095; HMDB0115271; HMDB0115296; HMDB0115510; HMDB0115535; HMDB0116699; HMDB07861; HMDB07862; HMDB07863; HMDB07864; HMDB07865; HMDB31129	C00416	; CHEBI:1221357; CHEBI:75357; CHEBI:77248; CHEBI:83775; CHEBI:89527; CHEBI:89528
HOMO:WT	1785	728.559	C41H80NO7P	-H(-)	0.000964368	PC(15:0/P-18:1(11Z))	-0.0137437	0.185877	0.326582	0.107947	0.107847	HMDB0007963; HMDB0007964; HMDB0009017; HMDB0009018; HMDB0009049; HMDB0009082; HMDB0009279; HMDB0011271; HMDB0011304; HMDB0011348; HMDB0011374; HMDB0011375; HMDB0011406; HMDB0011439; HMDB07963; HMDB07964; HMDB09017; HMDB09018; HMDB09049; HMDB09082; HMDB09279; HMDB11271; HMDB11304; HMDB11348; HMDB11374; HMDB11375; HMDB11406; HMDB11439	C00157	; CHEBI:78340
HOMO:WT	36	98.025	C4H5NO2	-H(-)	-0.000280428	Succinimide	-0.0433471	0.185877	0.326582	0.113556	0.107847	HMDB0030276; HMDB30276	C07273; C11103
HOMO:WT	691	253.088	C16H14O3	-H(-)	-0.00115319	Ketoprofen	-0.0559455	0.185877	0.326582	0.111695	0.107847	HMDB0015144; HMDB0029687; HMDB0032890; HMDB0041873; HMDB0135232; HMDB0135413; HMDB0135606; HMDB0135608; HMDB0135609; HMDB0135610; HMDB0135611; HMDB15144; HMDB29687; HMDB32890; HMDB41873	C01716; C09165; C10505; C19895	; CHEBI:6128; CHEBI:76128
HOMO:WT	227	156.066	C7H11NO3	-H(-)	0.00015347	3-Methylcrotonylglycine	-0.0580403	0.185877	0.326582	0.112892	0.107847	HMDB0000459; HMDB0000959; HMDB0014755; HMDB00459; HMDB0094701; HMDB00959; HMDB14755; HMDB94701	C07411; C17361; C17724; C20828	; CHEBI:21560; CHEBI:250989; CHEBI:68499; CHEBI:73018
HOMO:WT	774	271.047	C11H12O8	-H(-)	-0.000827855	Fukiic acid	-0.0589495	0.185877	0.326582	0.11148	0.107847	HMDB0029496; HMDB29496
HOMO:WT	187	146.025	C8H5NO2	-H(-)	-0.000291073	Indole-5,6-quinone	-0.0594398	0.185877	0.326582	0.113113	0.107847	HMDB0006779; HMDB0030481; HMDB0061933; HMDB06779; HMDB30481; HMDB61933	C05579; C11129	; CHEBI:27406; CHEBI:27539
HOMO:WT	1627	543.245	C26H40O12	-H(-)	0.000167241	Cinncassiol A 19-glucoside	-0.0632621	0.185877	0.326582	0.108758	0.107847	HMDB0035165; HMDB35165
HOMO:WT	1835	799.551	C44H81O10P	-H(-)	-0.00115133	PG(18:0/20:3(5Z,8Z,11Z))	-0.0735694	0.185877	0.326582	0.107847	0.107847	HMDB0010608; HMDB0010609; HMDB0116576; HMDB10608; HMDB10609
HOMO:WT	21	91.0223	C3H8OS	-H(-)	-2.39455e-05	Cibulins	-0.07473	0.185877	0.326582	0.113668	0.107847	HMDB0030299; HMDB0032425; HMDB30299; HMDB32425		; CHEBI:63861; CHEBI:91018
HOMO:WT	545	222.113	C12H17NO3	-H(-)	0.000997865	Cerulenin	-0.0759353	0.185877	0.326582	0.112345	0.107847	HMDB0015168; HMDB15168	C12058; C13138; C16704	CHEBI:171741
HOMO:WT	1646	563.37	C29H57O8P	-H(-)	0.00154956	PA(8:0/18:0)	-0.0868726	0.185877	0.326582	0.108656	0.107847	HMDB0115489; HMDB0115615; HMDB0115691; HMDB0115698; HMDB0115704; HMDB0115783; HMDB0115794; HMDB0115800; HMDB0115814
HOMO:WT	87	118.051	C4H9NO3	-H(-)	-0.000304721	Threonine	-0.0959002	0.185877	0.326582	0.113334	0.107847	HMDB0000167; HMDB0000719; HMDB0004041; HMDB00167; HMDB0060587; HMDB0061148; HMDB0061877; HMDB00719; HMDB04041; HMDB60587; HMDB61148; HMDB61877	C00188; C00263; C00820; C02115; C03678; C05519; C11108; C12317	; CHEBI:15699; CHEBI:16080; CHEBI:16857; CHEBI:28718
HOMO:WT	415	198.113	C10H17NO3	-H(-)	0.000225787	Ecgonine methyl ester	-0.0978762	0.185877	0.326582	0.112673	0.107847	HMDB0006406; HMDB0031820; HMDB0094801; HMDB0094802; HMDB0094803; HMDB0094804; HMDB0094805; HMDB0094806; HMDB06406; HMDB31820; HMDB94801; HMDB94802; HMDB94803; HMDB94804; HMDB94805; HMDB94806	C10411; C12448	; CHEBI:708640
HOMO:WT	1491	471.176	C20H24N8O6	-H(-)	-0.00112928	5-Formiminotetrahydrofolic acid	-0.0983591	0.185877	0.326582	0.109478	0.107847	HMDB0001534; HMDB01534	C00664	CHEBI:15639
HOMO:WT	1373	423.031	C12H18N4O7P2S	-H(-)	-0.00090326	Thiamine(1+) Diphosphate(1-)	-0.112405	0.185877	0.326582	0.110102	0.107847	HMDB0062636; HMDB62636		; CHEBI:45931
HOMO:WT	990	319.064	C16H16O5S	-H(-)	0.000715314	{[(2E)-1-(4-methoxyphenyl)-3-phenylprop-2-en-1-yl]oxy}sulfonic acid	-0.114743	0.185877	0.326582	0.110734	0.107847	HMDB0135631
HOMO:WT	929	302.099	C13H22NO3PS	-H(-)	-8.28034e-05	Fenamiphos	-0.117908	0.185877	0.326582	0.11084	0.107847	HMDB0031787; HMDB31787	C18659	CHEBI:38680
HOMO:WT	929	302.099	C11H17N3O7	-H(-)	0.000758931	11-Deoxytetrodotoxin	-0.117908	0.185877	0.326582	0.11084	0.107847		C20026
HOMO:WT	633	241.012	C6H11O8P	-H(-)	-0.000129168	Inositol cyclic phosphate	-0.12576	0.185877	0.326582	0.111911	0.107847	HMDB0001125; HMDB0011748; HMDB01125; HMDB11748	C04299; C16848	CHEBI:18426
HOMO:WT	1265	392.108	C21H19N3O3S	-H(-)	-0.000409731	Amsacrine	-0.137458	0.185877	0.326582	0.110207	0.107847	HMDB0014421; HMDB14421	C01553	CHEBI:2687
HOMO:WT	875	290.967	C5H10O10P2	-H(-)	0.000523227	alpha-D-Ribose 1,2-cyclic phosphate 5-phosphate	-0.141566	0.185877	0.326582	0.111266	0.107847		C20440
HOMO:WT	914	299.097	C14H20O5S	-H(-)	-0.000868145	{[3-hydroxy-2-(phenylmethylidene)heptyl]oxy}sulfonic acid	-0.146639	0.185877	0.326582	0.111159	0.107847	HMDB0126525; HMDB0126526; HMDB0126528; HMDB0126529; HMDB0126531; HMDB0126532; HMDB0126535; HMDB0126536; HMDB0126540; HMDB0126543; HMDB0126544
HOMO:WT	1445	452.211	C23H35NO6S	-H(-)	-0.000167297	20-Oxo-leukotriene E4	-0.148436	0.185877	0.326582	0.109789	0.107847	HMDB0012642; HMDB12642
HOMO:WT	1682	603.39	C35H56O8	-H(-)	0.000110926	3-Epipapyriferic acid	-0.169067	0.185877	0.326582	0.108453	0.107847	HMDB0040498; HMDB40498	C08632; C08953
HOMO:WT	1214	378.089	C17H19N2O6S.	-H(-)	-0.000241698	Methicillin sodium	-0.171483	0.185877	0.326582	0.110312	0.107847		C13973
HOMO:WT	578	228.16	C12H23NO3	-H(-)	0.000261726	N-Decanoylglycine	-0.172602	0.185877	0.326582	0.112236	0.107847	HMDB0013267; HMDB13267		; CHEBI:74430
HOMO:WT	1150	361.043	C13H14O12	-H(-)	-0.00172383	2-O-Galloylgalactaric acid	-0.177952	0.185877	0.326582	0.110417	0.107847	HMDB0036932; HMDB0126649; HMDB0126650; HMDB0126651; HMDB0126652; HMDB0126653; HMDB0130446; HMDB0130447; HMDB0130448; HMDB0130449; HMDB0130450; HMDB36932
HOMO:WT	1606	529.264	C26H42O11	-H(-)	0.00116201	Cinncassiol D2 glucoside	-0.198354	0.185877	0.326582	0.108963	0.107847	HMDB0034679; HMDB34679
HOMO:WT	180	144.103	C7H15NO2	-H(-)	2.71456e-05	3-Dehydroxycarnitine	-0.226979	0.185877	0.326582	0.113223	0.107847	HMDB0006831; HMDB0094649; HMDB06831; HMDB94649	C05543	; CHEBI:16244; CHEBI:64304
HOMO:WT	1371	421.226	C20H38O7S	-H(-)	0.000432793	2-Methylacetophenone	0.37857	0.212294	0.359281	0.120263	0.118645	HMDB0032386; HMDB32386	C07874
HOMO:WT	1356	417.155	C22H26O8	-H(-)	0.000227057	Lirioresinol A	0.156396	0.212294	0.359281	0.120372	0.118645	HMDB0038928; HMDB0039068; HMDB0135640; HMDB38928; HMDB39068	C09435; C09493; C10889	; CHEBI:49211
HOMO:WT	573	227.201	C14H28O2	-H(-)	0.000186331	C14:0	0.120468	0.212294	0.359281	0.121813	0.118645	HMDB0000806; HMDB0002221; HMDB0031072; HMDB0032318; HMDB0032548; HMDB0033788; HMDB0034461; HMDB0036216; HMDB0037312; HMDB0037495; HMDB0038034; HMDB0038969; HMDB0059865; HMDB0061781; HMDB00806; HMDB02221; HMDB31072; HMDB32318; HMDB32548; HMDB33788; HMDB34461; HMDB36216; HMDB37312; HMDB37495; HMDB38034; HMDB38969; HMDB59865; HMDB61781	C06424; C13798	; CHEBI:23580; CHEBI:28875; CHEBI:43722; CHEBI:542954; CHEBI:87490; CHEBI:87570; CHEBI:90062
HOMO:WT	1555	505.351	C30H50O6	-H(-)	0.00213468	Theasapogenol A	0.107214	0.212294	0.359281	0.119287	0.118645	HMDB0034519; HMDB34519
HOMO:WT	1143	357.227	C15H30N6O4	-H(-)	-0.00102354	Kinetensin 1-3	0.102923	0.212294	0.359281	0.120482	0.118645	HMDB0012983; HMDB12983
HOMO:WT	735	262.039	C9H13NO6S	-H(-)	0.000194635	Epinephrine sulfate	0.0945222	0.212294	0.359281	0.121255	0.118645	HMDB0001876; HMDB0002194; HMDB01876; HMDB02194		; CHEBI:89878
HOMO:WT	396	195.103	C11H16O3	-H(-)	0.00014297	2,6-Dimethoxy-4-propylphenol	0.0903533	0.212294	0.359281	0.122151	0.118645	HMDB0036226; HMDB0037725; HMDB0037734; HMDB0135672; HMDB36226; HMDB37725; HMDB37734
HOMO:WT	1088	343.225	C18H28N6O	-H(-)	-0.000295832	Lamtidine	0.0839233	0.212294	0.359281	0.120812	0.118645		C11804
HOMO:WT	547	223.097	C12H16O4	-H(-)	0.000485343	Diplosporin	0.075227	0.212294	0.359281	0.121925	0.118645	HMDB0030680; HMDB0030703; HMDB0032552; HMDB0032663; HMDB0036203; HMDB0040629; HMDB0040890; HMDB0124917; HMDB0124919; HMDB0124920; HMDB0125801; HMDB0127761; HMDB0127765; HMDB0135709; HMDB30680; HMDB30703; HMDB32552; HMDB32663; HMDB36203; HMDB40629; HMDB40890	C10673; C20417
HOMO:WT	1056	335.222	C20H32O4	-H(-)	0.000609635	Leukotriene B4	0.074972	0.212294	0.359281	0.120922	0.118645	HMDB0001085; HMDB0001193; HMDB0002236; HMDB0002656; HMDB0002982; HMDB0004243; HMDB0004244; HMDB0004683; HMDB0004688; HMDB0004690; HMDB0004692; HMDB0004693; HMDB0004696; HMDB0004699; HMDB0005050; HMDB0005072; HMDB0005087; HMDB0005088; HMDB0005089; HMDB0006501; HMDB0010204; HMDB0010211; HMDB0010216; HMDB0010218; HMDB0010219; HMDB0011135; HMDB0012498; HMDB0012839; HMDB0012840; HMDB0034686; HMDB00391…	C00959; C02165; C04685; C04686; C04822; C04849; C04853; C05356; C05965; C05966; C09087; C09175; C14781; C14808; C14810; C14812; C14813; C14820; C14821; C14823	; CHEBI:15545; CHEBI:15546; CHEBI:15626; CHEBI:15628; CHEBI:15631; CHEBI:15632; CHEBI:27624; CHEBI:34127; CHEBI:34137; CHEBI:34145; CHEBI:34160; CHEBI:34487; CHEBI:34784; CHEBI:57399; CHEBI:63981; CHEBI:72795; CHEBI:88349; CHEBI:88456; CHEBI:88459; CHEBI:90812; CHEBI:90982; CHEBI:90990; CHEBI:91136; CHEBI:91138; CHEBI:91268; CHEBI:91271; CHEBI:91286
HOMO:WT	1106	347.186	C20H28O5	-H(-)	0.000114451	Gibberellin A110	0.0730756	0.212294	0.359281	0.120702	0.118645	HMDB0032010; HMDB0032011; HMDB0032895; HMDB0033981; HMDB0034999; HMDB0036895; HMDB0040989; HMDB0060094; HMDB32010; HMDB32011; HMDB32895; HMDB33981; HMDB34999; HMDB36895; HMDB40989; HMDB60094	C06094; C09112; C11858; C11860	; CHEBI:27433
HOMO:WT	1546	498.29	C26H45NO6S	-H(-)	-0.000115296	Tauroursodeoxycholic acid	0.063622	0.212294	0.359281	0.119502	0.118645	HMDB0000874; HMDB0000896; HMDB0000951; HMDB0004011; HMDB00874; HMDB00896; HMDB00951; HMDB04011	C05463; C05465; C16868	; CHEBI:16525; CHEBI:9410
HOMO:WT	1705	623.561	C39H76O5	-H(-)	0.0010412	DG(14:0/22:0/0:0)	0.054245	0.212294	0.359281	0.119072	0.118645	HMDB0007028; HMDB0007107; HMDB0007158; HMDB0007359; HMDB0007588; HMDB0031012; HMDB0055957; HMDB0056011; HMDB0056036; HMDB0093131; HMDB0093132; HMDB0093133; HMDB0093134; HMDB0093413; HMDB0093414; HMDB0093415; HMDB0093416; HMDB0093417; HMDB0093418; HMDB0093556; HMDB0093557; HMDB0093558; HMDB0093559; HMDB0093560; HMDB0093561; HMDB0093562; HMDB0093563; HMDB0093564; HMDB0093565; HMDB0093566; HMDB00935…		; CHEBI:88446; CHEBI:88802; CHEBI:89028; CHEBI:90068
HOMO:WT	1697	618.583	C40H77NO3	-H(-)	0.00049115	Cer(d18:1/22:1(13Z))	0.0480573	0.212294	0.359281	0.119179	0.118645	HMDB0011775; HMDB11775		; CHEBI:84701
HOMO:WT	631	240.086	C11H15NO5	-H(-)	0.00137547	Methocarbamol	0.0455241	0.212294	0.359281	0.121366	0.118645	HMDB0014567; HMDB14567		; CHEBI:77498
HOMO:WT	1841	808.44	C43H68ClNO11	-H(-)	0.000605252	Pimecrolimus	0.0433157	0.212294	0.359281	0.118645	0.118645	HMDB0014481; HMDB14481
HOMO:WT	1515	483.273	C29H40O6	-H(-)	0.00188769	Stigmatellin Y	0.0325457	0.212294	0.359281	0.119719	0.118645		C12150
HOMO:WT	1770	714.552	C40H77NO9	-H(-)	6.16198e-05	AS 1-5	0.0194714	0.212294	0.359281	0.118965	0.118645	HMDB0032843; HMDB32843
HOMO:WT	1776	720.497	C41H72NO7P	-H(-)	0.000146131	PE(18:4(6Z,9Z,12Z,15Z)/P-18:1(11Z))	-0.0272781	0.212294	0.359281	0.118858	0.118645	HMDB0009215; HMDB0009216; HMDB0009477; HMDB0011354; HMDB0011412; HMDB0011445; HMDB09215; HMDB09216; HMDB09477; HMDB11354; HMDB11412; HMDB11445
HOMO:WT	933	303.083	C13H21O4PS	-H(-)	-0.000820559	Propaphos	-0.0313135	0.212294	0.359281	0.121144	0.118645		C19013
HOMO:WT	933	303.083	C11H16N2O8	-H(-)	1.76918e-05	N-Acetylaspartylglutamic acid	-0.0313135	0.212294	0.359281	0.121144	0.118645	HMDB0001067; HMDB01067	C12270	CHEBI:200472
HOMO:WT	137	132.066	C5H11NO3	-H(-)	0.000416291	Hydroxy-valine	-0.0510176	0.212294	0.359281	0.122717	0.118645	HMDB0031658; HMDB0032356; HMDB0039499; HMDB31658; HMDB32356; HMDB39499	C20313
HOMO:WT	214	153.02	C7H6O4	-H(-)	-0.000496054	Gentisic acid	-0.0515925	0.212294	0.359281	0.122603	0.118645	HMDB0000152; HMDB0000397; HMDB0001856; HMDB0013676; HMDB0013677; HMDB00152; HMDB0029666; HMDB0034299; HMDB00397; HMDB0125090; HMDB01856; HMDB13676; HMDB13677; HMDB29666; HMDB34299	C00196; C00230; C00628; C16748	; CHEBI:17189; CHEBI:18026; CHEBI:248101; CHEBI:36062; CHEBI:39912; CHEBI:68465; CHEBI:74926
HOMO:WT	480	210.113	C11H17NO3	-H(-)	0.000151516	Methoxamine	-0.0541601	0.212294	0.359281	0.122038	0.118645	HMDB0014861; HMDB0014954; HMDB0015197; HMDB14861; HMDB14954; HMDB15197	C06546; C07056; C07144; C07513; C11703	CHEBI:111775; CHEBI:64317; CHEBI:83329
HOMO:WT	377	191.069	C6H12N2O5	-H(-)	-0.00189101	Serylserine	-0.0610627	0.212294	0.359281	0.122263	0.118645	HMDB0029048; HMDB29048
HOMO:WT	24	93.0018	C2H6O2S	-H(-)	-0.000221941	Dimethyl sulfone	-0.0636226	0.212294	0.359281	0.122945	0.118645	HMDB0004983; HMDB0006702; HMDB04983; HMDB06702	C11142	CHEBI:9349
HOMO:WT	1832	798.428	C40H65NO15	-H(-)	0.000198313	Leucomycin A6	-0.0648339	0.212294	0.359281	0.118751	0.118645		C14059
HOMO:WT	1429	447.31	C27H44O5	-H(-)	0.00181682	Porrigenin A	-0.0663675	0.212294	0.359281	0.120044	0.118645	HMDB0032783; HMDB0034293; HMDB32783; HMDB34293	C08890; C08896; C16495
HOMO:WT	1122	351.182	C19H28O6	-H(-)	-0.00104392	[4]-Gingerdiol 3,5-diacetate	-0.0669401	0.212294	0.359281	0.120592	0.118645	HMDB0039132; HMDB39132
HOMO:WT	1504	479.257	C28H36N2O5	-H(-)	-0.00161195	Alangicine	-0.0679451	0.212294	0.359281	0.119827	0.118645		C09327
HOMO:WT	1553	504.309	C25H48NO7P	-H(-)	0.0004816	LysoPE(0:0/20:2(11Z,14Z))	-0.0681653	0.212294	0.359281	0.119394	0.118645	HMDB0011483; HMDB0011513; HMDB11483; HMDB11513
HOMO:WT	1021	327.146	C16H24O7	-H(-)	-0.00130112	Cymorcin monoglucoside	-0.0687371	0.212294	0.359281	0.121033	0.118645	HMDB0029777; HMDB0039385; HMDB0040465; HMDB29777; HMDB39385; HMDB40465	C09965
HOMO:WT	599	232.17	C15H23NO	-H(-)	0.000458039	Rotundine B	-0.0724861	0.212294	0.359281	0.121477	0.118645	HMDB0035232; HMDB35232	C09945; C18896
HOMO:WT	236	159.03	C6H8O5	-H(-)	0.000277849	Oxoadipate	-0.0726049	0.212294	0.359281	0.122376	0.118645	HMDB0000225; HMDB0000398; HMDB00225; HMDB0039447; HMDB00398; HMDB39447	C00322; C00846; C04287; C06891; C16159; C20781	; CHEBI:15753; CHEBI:37440
HOMO:WT	129	131.013	C8H4O2	-H(-)	0.000900191	2,4,6-Octatriynoic acid	-0.0891088	0.212294	0.359281	0.122831	0.118645	HMDB0030967; HMDB30967
HOMO:WT	14	83.0505	C5H8O	-H(-)	-0.0002962	Methyl propenyl ketone	-0.0939497	0.212294	0.359281	0.12306	0.118645	HMDB0001184; HMDB0012157; HMDB0031407; HMDB0031512; HMDB0031530; HMDB0031601; HMDB0031606; HMDB0031607; HMDB0032458; HMDB0037788; HMDB0040584; HMDB01184; HMDB12157; HMDB31407; HMDB31512; HMDB31530; HMDB31601; HMDB31606; HMDB31607; HMDB32458; HMDB37788; HMDB40584	C00557; C07330; C15604	; CHEBI:15825; CHEBI:16486; CHEBI:51678; CHEBI:51679; CHEBI:87508; CHEBI:88419; CHEBI:89540
HOMO:WT	1529	491.118	C23H24O12	-H(-)	0.00149259	Tricin 7-glucoside	-0.102961	0.212294	0.359281	0.11961	0.118645	HMDB0030553; HMDB0035448; HMDB0037578; HMDB0038825; HMDB0039336; HMDB0040479; HMDB0128567; HMDB0128612; HMDB0128613; HMDB0128614; HMDB30553; HMDB35448; HMDB37578; HMDB38825; HMDB39336; HMDB40479	C10303
HOMO:WT	579	228.928	C8H6S4	-H(-)	-0.000438417	Di-2-thienyl disulfide	-0.11292	0.212294	0.359281	0.121701	0.118645	HMDB0037173; HMDB37173
HOMO:WT	1425	446.083	C15H23N6O5Se	-H(-)	-0.000754475	Se-Adenosylselenomethionine	-0.139409	0.212294	0.359281	0.120153	0.118645	HMDB0011118; HMDB11118	C05691
HOMO:WT	1425	446.083	C18H22O11S	-H(-) [+1]	0.00113761	Paederoside	-0.139409	0.212294	0.359281	0.120153	0.118645		C09795
HOMO:WT	587	230.114	C9H17N3O4	-H(-)	0.000684354	Asparaginyl-Valine	-0.140791	0.212294	0.359281	0.121589	0.118645	HMDB0028744; HMDB0029122; HMDB28744; HMDB29122
HOMO:WT	1442	450.467	C30H61NO	-H(-)	0.000666983	Longamide	-0.163155	0.212294	0.359281	0.119936	0.118645	HMDB0038842; HMDB38842
HOMO:WT	228	156.103	C8H15NO2	-H(-)	5.19868e-05	Tranexamic Acid	-0.165171	0.212294	0.359281	0.12249	0.118645	HMDB0014447; HMDB0033433; HMDB14447; HMDB33433	C08283; C10155; C12535	; CHEBI:48669
HOMO:WT	1375	423.232	C23H37O5P	-H(-)	-0.000975225	3beta-Hydroxy-16-phosphonopregn-5-en-20-one monoethyl ester	0.165311	0.241322	0.393242	0.131334	0.12986		C15173
HOMO:WT	1703	620.598	C40H79NO3	-H(-)	0.00051705	C22 Cer	0.146679	0.241322	0.393242	0.130649	0.12986	HMDB0004952; HMDB0011766; HMDB04952; HMDB11766	C00195	; CHEBI:72966
HOMO:WT	295	171.139	C10H20O2	-H(-)	0.000424652	Decanoic acid (FA10:0)	0.122864	0.241322	0.393242	0.133669	0.12986	HMDB0000511; HMDB0029760; HMDB0030029; HMDB0031264; HMDB0031739; HMDB0032045; HMDB0032070; HMDB0032155; HMDB0032264; HMDB0032302; HMDB0032315; HMDB0033620; HMDB0034457; HMDB0034849; HMDB0035595; HMDB0035723; HMDB0036136; HMDB0036145; HMDB0036228; HMDB0037387; HMDB0037849; HMDB0038038; HMDB0038602; HMDB0038783; HMDB0039218; HMDB0040157; HMDB0040167; HMDB0040195; HMDB0040211; HMDB0040529; HMDB00412…	C01571; C02904; C12289; C12292	; CHEBI:120941; CHEBI:30813; CHEBI:44499; CHEBI:48250; CHEBI:53459; CHEBI:606526; CHEBI:87421; CHEBI:87426; CHEBI:87559; CHEBI:88553
HOMO:WT	526	218.067	C8H13NO6	-H(-)	-0.000489154	O-Succinyl-L-homoserine	0.105689	0.241322	0.393242	0.13296	0.12986		C01118; C03776
HOMO:WT	526	218.067	C9H17NOS2	-H(-)	0.000388246	1-Isothiocyanato-7-(methylsulfinyl)heptane	0.105689	0.241322	0.393242	0.13296	0.12986	HMDB0038441; HMDB38441
HOMO:WT	1519	485.167	C23H26N4O8	-H(-)	0.000494882	Nocardicin C	0.0982306	0.241322	0.393242	0.131105	0.12986		C17351; C17352
HOMO:WT	542	221.119	C13H18O3	-H(-)	-0.00101934	Annuionone B	0.0971476	0.241322	0.393242	0.132725	0.12986	HMDB0032121; HMDB0036819; HMDB0038894; HMDB0060565; HMDB0060698; HMDB0060920; HMDB0060921; HMDB0061943; HMDB0132941; HMDB0132943; HMDB0132945; HMDB0132946; HMDB0140966; HMDB0140967; HMDB32121; HMDB36819; HMDB38894; HMDB60565; HMDB60698; HMDB60920; HMDB60921; HMDB61943	C02533; C04223	; CHEBI:133197; CHEBI:18429; CHEBI:88836
HOMO:WT	82	116.051	C8H7N	-H(-)	-4.3993e-05	Indole	0.0962043	0.241322	0.393242	0.134626	0.12986	HMDB0000738; HMDB0034171; HMDB00738; HMDB34171	C00463; C16074	CHEBI:16881; CHEBI:25979
HOMO:WT	264	165.074	C10H14S	-H(-)	-0.000108433	3-(4-Methyl-3-pentenyl)thiophene	0.0948916	0.241322	0.393242	0.133907	0.12986	HMDB0038183; HMDB38183
HOMO:WT	422	199.097	C10H16O4	-H(-)	0.000421742	cis-4-Decenedioic acid	0.0910477	0.241322	0.393242	0.133313	0.12986	HMDB0000603; HMDB0013227; HMDB0030989; HMDB0030990; HMDB0034491; HMDB0034971; HMDB0036715; HMDB00603; HMDB13227; HMDB30989; HMDB30990; HMDB34491; HMDB34971; HMDB36715		; CHEBI:89730
HOMO:WT	894	295.19	C17H28O4	-H(-)	0.00116092	Tanacetol B	0.0895182	0.241322	0.393242	0.132258	0.12986	HMDB0035075; HMDB0038798; HMDB0134775; HMDB35075; HMDB38798	C11993
HOMO:WT	947	308.296	C20H39NO	-H(-)	0.000327506	N-Hexadecanoylpyrrolidine	0.0822907	0.241322	0.393242	0.132142	0.12986	HMDB0032740; HMDB32740
HOMO:WT	1100	345.243	C22H34O3	-H(-)	2.91874e-05	Methyl-[10]-shogaol	0.078981	0.241322	0.393242	0.131794	0.12986	HMDB0031465; HMDB0033897; HMDB0034944; HMDB0036722; HMDB0041001; HMDB0041302; HMDB31465; HMDB33897; HMDB34944; HMDB36722; HMDB41001; HMDB41302	C10794; C11898; C14976
HOMO:WT	1101	345.278	C23H38O2	-H(-)	0.00143141	3-Hydroxy-1-phenyl-1-heptadecanone	0.0733618	0.241322	0.393242	0.131679	0.12986	HMDB0035678; HMDB0038527; HMDB0038531; HMDB0038532; HMDB0094685; HMDB35678; HMDB38527; HMDB38531; HMDB38532; HMDB94685	C10802	; CHEBI:2022
HOMO:WT	1388	429.3	C27H42O4	-H(-)	0.000868965	MG(24:6(6Z,9Z,12Z,15Z,18Z,21Z)/0:0/0:0)	0.0728745	0.241322	0.393242	0.131219	0.12986	HMDB0011590; HMDB0012458; HMDB0030066; HMDB0034403; HMDB0036249; HMDB0060127; HMDB0060128; HMDB0062430; HMDB0062613; HMDB11590; HMDB12458; HMDB30066; HMDB34403; HMDB36249; HMDB60127; HMDB60128; HMDB62430; HMDB62613	C04715; C08891; C08902; C08909; C16498; C17337; C17891	; CHEBI:83036; CHEBI:87678
HOMO:WT	1558	506.324	C25H50NO7P	-H(-)	0.0007915	LysoPE(0:0/20:1(11Z))	0.0698266	0.241322	0.393242	0.130991	0.12986	HMDB0011482; HMDB0011512; HMDB11482; HMDB11512
HOMO:WT	274	167.108	C10H16O2	-H(-)	0.000132411	C10:2	0.0654819	0.241322	0.393242	0.133788	0.12986	HMDB0013105; HMDB0031156; HMDB0031273; HMDB0032219; HMDB0032312; HMDB0032313; HMDB0032319; HMDB0032434; HMDB0033700; HMDB0034452; HMDB0034670; HMDB0035714; HMDB0035766; HMDB0035829; HMDB0036067; HMDB0036103; HMDB0037014; HMDB0037175; HMDB0037821; HMDB0040639; HMDB13105; HMDB31156; HMDB31273; HMDB32219; HMDB32312; HMDB32313; HMDB32319; HMDB32434; HMDB33700; HMDB34452; HMDB34670; HMDB35714; HMDB357…	C00848; C02108; C03448; C06069; C08489; C08498; C08546; C09785; C09786; C09804; C09836; C09842; C09854; C11402; C11403; C11414; C11418; C11651; C11937; C11943; C11944; C16461; C18019; C19083; C19731; C20221; C20222; C20223; C20322; C20323	; CHEBI:25038; CHEBI:2866; CHEBI:488; CHEBI:51749
HOMO:WT	1249	385.092	C20H18O8	-H(-)	0.000487984	8-8''-Dehydrodiferulic acid	0.0586034	0.241322	0.393242	0.131564	0.12986	HMDB0029277; HMDB0033876; HMDB0041277; HMDB0127227; HMDB29277; HMDB33876; HMDB41277	C03503; C09922; C09924; C10446; C17958; C20502; C20504
HOMO:WT	1624	541.135	C27H26O12	-H(-)	-0.000177407	Resveratrol 4''-(6-galloylglucoside)	0.0565235	0.241322	0.393242	0.130763	0.12986	HMDB0034687; HMDB0039341; HMDB0135726; HMDB0135727; HMDB0135730; HMDB0135731; HMDB0135732; HMDB0135735; HMDB34687; HMDB39341
HOMO:WT	994	319.192	(C5H8)nC14H20O4	-H(-)	-8.86956e-05	QH2	0.0558515	0.241322	0.393242	0.132026	0.12986	HMDB0001304; HMDB0012798; HMDB0037591; HMDB0037592; HMDB0039276; HMDB0039821; HMDB01304; HMDB0137380; HMDB0137386; HMDB0137387; HMDB0137400; HMDB12798; HMDB37591; HMDB37592; HMDB39276; HMDB39821	C00390; C01618; C09685
HOMO:WT	731	261.149	C16H22O3	-H(-)	0.000913746	2,4-bis(3-methylbut-2-en-1-yl)benzene-1,3,5-triol	0.0407855	0.241322	0.393242	0.132491	0.12986	HMDB0133034; HMDB0133061	C18132
HOMO:WT	1617	536.504	C34H67NO3	-H(-)	0.000454604	C16 Cer	0.0399081	0.241322	0.393242	0.130877	0.12986	HMDB0000790; HMDB0004949; HMDB00790; HMDB04949	C00195	; CHEBI:72959
HOMO:WT	1720	644.502	C36H72NO6P	-H(-)	0.00050418	C18 CerP	0.0384203	0.241322	0.393242	0.130536	0.12986	HMDB0010701; HMDB10701		; CHEBI:73144
HOMO:WT	197	149.009	C4H6O6	-H(-)	-0.000134623	Tartaric acid	0.0296266	0.241322	0.393242	0.134146	0.12986	HMDB0000956; HMDB0029878; HMDB0059916; HMDB0062642; HMDB00956; HMDB29878; HMDB59916; HMDB62642	C00552; C00898; C02107	; CHEBI:15671; CHEBI:15672; CHEBI:48929
HOMO:WT	197	149.009	C5H10OS2	-H(-)	0.000733777	2-Methyl-2-(methyldithio)propanal	0.0296266	0.241322	0.393242	0.134146	0.12986	HMDB0038889; HMDB38889
HOMO:WT	131	131.047	C4H8N2O3	-H(-)	-0.000345555	Asparagine	0.0227056	0.241322	0.393242	0.134386	0.12986	HMDB0000026; HMDB0000168; HMDB00026; HMDB0011733; HMDB0012265; HMDB00168; HMDB0033780; HMDB0062812; HMDB11733; HMDB12265; HMDB33780; HMDB62812	C00152; C01043; C01905; C02037; C02642; C16438; C19258; C19301	; CHEBI:11892; CHEBI:15737; CHEBI:17196; CHEBI:17201; CHEBI:18261; CHEBI:28159
HOMO:WT	1804	760.492	C43H72NO8P	-H(-)	0.000596453	PE(16:1(9Z)/22:6(4Z,7Z,10Z,13Z,16Z,19Z))	0.022456	0.241322	0.393242	0.130197	0.12986	HMDB0008979; HMDB0009104; HMDB0009135; HMDB0009136; HMDB0009168; HMDB0009169; HMDB0009199; HMDB0009200; HMDB0009327; HMDB0009360; HMDB0009391; HMDB0009392; HMDB0009424; HMDB0009425; HMDB0009456; HMDB0009683; HMDB0113915; HMDB0114105; HMDB0114134; HMDB0114161; HMDB0114162; HMDB0114577; HMDB08979; HMDB09104; HMDB09135; HMDB09136; HMDB09168; HMDB09169; HMDB09199; HMDB09200; HMDB09327; HMDB09360; HMD…
HOMO:WT	1813	774.544	C45H78NO7P	-H(-)	9.42598e-05	PE(22:5(4Z,7Z,10Z,13Z,16Z)/P-18:1(11Z))	-0.0182987	0.241322	0.393242	0.130084	0.12986	HMDB0009644; HMDB0009645; HMDB0009677; HMDB0009678; HMDB0009709; HMDB0011394; HMDB0011425; HMDB0011426; HMDB0011458; HMDB0011459; HMDB09644; HMDB09645; HMDB09677; HMDB09678; HMDB09709; HMDB11394; HMDB11425; HMDB11426; HMDB11458; HMDB11459		; CHEBI:78263
HOMO:WT	1800	754.575	C43H82NO7P	-H(-)	0.000235135	PE(20:1(11Z)/P-18:1(11Z))	-0.0309998	0.241322	0.393242	0.13031	0.12986	HMDB0009281; HMDB0009282; HMDB0009313; HMDB0009576; HMDB0011357; HMDB0011382; HMDB0011414; HMDB0011447; HMDB09281; HMDB09282; HMDB09313; HMDB09576; HMDB11357; HMDB11382; HMDB11414; HMDB11447
HOMO:WT	1780	726.437	C38H66NO10P	-H(-)	-0.00230905	PS(14:1(9Z)/18:3(9Z,12Z,15Z))	-0.0323803	0.241322	0.393242	0.130423	0.12986	HMDB0012348; HMDB0012408; HMDB0112293; HMDB0112308; HMDB0112444; HMDB0112485; HMDB12348; HMDB12408
HOMO:WT	863	288.95	C10H10O2S4	-H(-)	-0.000942526	Bis(2-methyl-3-furanyl)tetrasulfide	-0.0436775	0.241322	0.393242	0.132374	0.12986	HMDB0036168; HMDB36168
HOMO:WT	190	147.049	C6H12O2S	-H(-)	-0.000323111	3-(Methylthio)propyl acetate	-0.055202	0.241322	0.393242	0.134266	0.12986	HMDB0031717; HMDB0032271; HMDB0032410; HMDB0032495; HMDB0036193; HMDB0037619; HMDB0038299; HMDB0039653; HMDB0040413; HMDB0041306; HMDB31717; HMDB32271; HMDB32410; HMDB32495; HMDB36193; HMDB37619; HMDB38299; HMDB39653; HMDB40413; HMDB41306		; CHEBI:26308; CHEBI:87281; CHEBI:87503
HOMO:WT	539	221.06	C7H14N2O4S	-H(-)	0.000536313	L-Cystathionine	-0.0580278	0.241322	0.393242	0.132842	0.12986	HMDB0000099; HMDB0000455; HMDB0003614; HMDB00099; HMDB0028785; HMDB0029058; HMDB00455; HMDB03614; HMDB28785; HMDB29058	C00542; C02291; C18646; C18906	; CHEBI:17482
HOMO:WT	240	159.084	C8H16OS	-H(-)	0.0006903	2-Methyl-4-propyl-1,3-oxathiane	-0.0595902	0.241322	0.393242	0.134026	0.12986	HMDB0031572; HMDB0032426; HMDB31572; HMDB32426		; CHEBI:87335
HOMO:WT	311	177.019	C9H6O4	-H(-)	3.95813e-05	7,8-Dihydroxycoumarin	-0.0614483	0.241322	0.393242	0.13355	0.12986	HMDB0030819; HMDB0032950; HMDB0032951; HMDB0130547; HMDB0136739; HMDB0136740; HMDB0141198; HMDB0141199; HMDB0141200; HMDB30819; HMDB32950; HMDB32951	C03093; C09001; C09263; C16828	; CHEBI:490095
HOMO:WT	358	187.062	C8H12O5	-H(-)	-0.00033825	Tetrahydro-2,5-furan-diacetic acid	-0.0752936	0.241322	0.393242	0.133432	0.12986	HMDB0059767; HMDB59767	C16589	; CHEBI:89885
HOMO:WT	430	201.091	C13H14O2	-H(-)	0.00124953	6-Acetyl-2,2-dimethyl-2H-1-benzopyran	-0.0759558	0.241322	0.393242	0.133077	0.12986	HMDB0030816; HMDB0031663; HMDB0132938; HMDB30816; HMDB31663	C08992
HOMO:WT	1833	799.4	C39H62NO16	-H(-)	-0.000179503	Fumonisin FP1	-0.0804763	0.241322	0.393242	0.129972	0.12986	HMDB0031826; HMDB31826
HOMO:WT	429	201.077	C9H14O5	-H(-)	-0.000123492	Diethyl oxalpropionate	-0.0876344	0.241322	0.393242	0.133195	0.12986	HMDB0032306; HMDB0033092; HMDB32306; HMDB33092	C04067	; CHEBI:16879
HOMO:WT	1864	883.471	C45H72O17	-H(-)	-0.000928852	Deltonin	-0.0891032	0.241322	0.393242	0.12986	0.12986	HMDB0029311; HMDB0034053; HMDB0035491; HMDB0039514; HMDB0040497; HMDB0040535; HMDB29311; HMDB34053; HMDB35491; HMDB39514; HMDB40497; HMDB40535	C08894; C08901
HOMO:WT	671	249.056	C8H14N2O5S	-H(-)	-0.00140061	gamma-Glutamylcysteine	-0.0921321	0.241322	0.393242	0.132608	0.12986	HMDB0001049; HMDB0028774; HMDB0028816; HMDB0029146; HMDB01049; HMDB28774; HMDB28816; HMDB29146	C00669	; CHEBI:17515; CHEBI:89701
HOMO:WT	1336	412.307	C23H43NO5	-H(-)	-9.05787e-05	3-Hydroxy-9-hexadecenoylcarnitine	-0.103632	0.241322	0.393242	0.131449	0.12986	HMDB0013333; HMDB13333
HOMO:WT	84	117.019	C4H6O4	-H(-)	-0.000123987	Succinate	-0.104889	0.241322	0.393242	0.134506	0.12986	HMDB0000202; HMDB0000254; HMDB0000349; HMDB0000940; HMDB0002475; HMDB00202; HMDB00254; HMDB0031204; HMDB00349; HMDB0039324; HMDB00940; HMDB0130020; HMDB02475; HMDB31204; HMDB39324	C00042; C02170; C10900	; CHEBI:15741; CHEBI:30860; CHEBI:71176; CHEBI:87625
HOMO:WT	12	74.0248	C2H5NO2	-H(-)	-7.21932e-05	Glycine	-0.132435	0.241322	0.393242	0.134747	0.12986	HMDB0000123; HMDB00123; HMDB0014691; HMDB0031239; HMDB14691; HMDB31239	C00037; C01837; C06808; C19445	; CHEBI:15428; CHEBI:27777
HOMO:WT	1041	333.007	C15H10O7S	-H(-)	0.000364077	[3-(7-hydroxy-4-oxo-4H-chromen-2-yl)phenyl]oxidanesulfonic acid	-0.134031	0.241322	0.393242	0.13191	0.12986	HMDB0133344; HMDB0134560; HMDB0137537
HOMO:WT	1649	564.536	C36H71NO3	-H(-)	0.000208589	C18 Cer	0.116492	0.273036	0.42545	0.141312	0.140496	HMDB0000829; HMDB0004950; HMDB0011762; HMDB0011763; HMDB00829; HMDB04950; HMDB11762; HMDB11763	C00195	; CHEBI:72961; CHEBI:74100; CHEBI:88431
HOMO:WT	27	95.0504	C6H8O	-H(-)	-0.000156784	Cyclohexenone	0.116373	0.273036	0.42545	0.146799	0.140496	HMDB0031545; HMDB0031546; HMDB0032965; HMDB0033182; HMDB0034729; HMDB0040587; HMDB0040588; HMDB31545; HMDB31546; HMDB32965; HMDB33182; HMDB34729; HMDB40587; HMDB40588	C02395; C19249
HOMO:WT	152	137.06	C8H10O2	-H(-)	0.000573066	3-Methoxybenzyl alcohol	0.103732	0.273036	0.42545	0.14642	0.140496	HMDB0004284; HMDB0029563; HMDB0029671; HMDB0029672; HMDB0032036; HMDB0032136; HMDB0032137; HMDB0032139; HMDB0032159; HMDB0032290; HMDB0034241; HMDB0039802; HMDB0040174; HMDB0040177; HMDB0041607; HMDB0125590; HMDB0126388; HMDB04284; HMDB29563; HMDB29671; HMDB29672; HMDB32036; HMDB32136; HMDB32137; HMDB32139; HMDB32159; HMDB32290; HMDB34241; HMDB39802; HMDB40174; HMDB40177; HMDB41607	C03352; C06044; C06728; C07084; C11480; C13638; C20694	; CHEBI:1167379; CHEBI:16572; CHEBI:1879; CHEBI:59114; CHEBI:64275
HOMO:WT	657	245.191	C17H26O	-H(-)	0.000149132	Avocadienofuran	0.0939531	0.273036	0.42545	0.1448	0.140496	HMDB0030926; HMDB0030927; HMDB0030933; HMDB0040373; HMDB30926; HMDB30927; HMDB30933; HMDB40373		; CHEBI:977231
HOMO:WT	1089	343.248	C19H36O5	-H(-)	0.000693654	DG(8:0/0:0/8:0)	0.0901918	0.273036	0.42545	0.143578	0.140496	HMDB0092900; HMDB0116368; HMDB92900
HOMO:WT	1342	413.255	C22H38O7	-H(-)	-0.000351195	Ascorbyl palmitate	0.0888986	0.273036	0.42545	0.142615	0.140496	HMDB0039883; HMDB39883
HOMO:WT	1289	399.311	C23H44O5	-H(-)	0.000109832	3-(Acetyloxy)-2-hydroxypropyl octadecanoate	0.0884613	0.273036	0.42545	0.142735	0.140496	HMDB0059929; HMDB0092903; HMDB0092904; HMDB0092905; HMDB0092906; HMDB0092961; HMDB0092962; HMDB0093019; HMDB0093020; HMDB0093021; HMDB0093022; HMDB59929; HMDB92903; HMDB92904; HMDB92905; HMDB92906; HMDB92961; HMDB92962; HMDB93019; HMDB93020; HMDB93021; HMDB93022	C03199
HOMO:WT	1415	441.23	C26H34O6	-H(-)	-0.00148959	3-O-Acetylepisamarcandin	0.0852787	0.273036	0.42545	0.14202	0.140496	HMDB0031958; HMDB0039064; HMDB31958; HMDB39064	C16931
HOMO:WT	1357	417.177	C19H30O10	-H(-)	5.05058e-05	2-[4-(3-Hydroxypropyl)-2-methoxyphenoxy]-1,3-propanediol 1-glucoside	0.0808592	0.273036	0.42545	0.142496	0.140496	HMDB0040353; HMDB40353
HOMO:WT	1679	597.303	C27H51O12P	-H(-)	0.00165202	1-Oleoylglycerophosphoinositol	0.0750483	0.273036	0.42545	0.141195	0.140496	HMDB0061693; HMDB61693		; CHEBI:82753
HOMO:WT	1528	489.467	C33H62O2	-H(-)	0.000652731	Lumequoylacetone	0.0725979	0.273036	0.42545	0.141548	0.140496	HMDB0035956; HMDB35956
HOMO:WT	1374	423.201	C22H32O8	-H(-)	0.000963003	Dihydrovaltrate	0.0722386	0.273036	0.42545	0.142139	0.140496	HMDB0034492; HMDB0039013; HMDB34492; HMDB39013	C09776; C17032; C19952
HOMO:WT	96	121.066	C8H10O	-H(-)	5.98476e-05	Phenylethyl alcohol	0.0703848	0.273036	0.42545	0.146673	0.140496	HMDB0029306; HMDB0030540; HMDB0032074; HMDB0032076; HMDB0032148; HMDB0032150; HMDB0032151; HMDB0032619; HMDB0033944; HMDB0041609; HMDB0059873; HMDB29306; HMDB30540; HMDB32074; HMDB32076; HMDB32148; HMDB32150; HMDB32151; HMDB32619; HMDB33944; HMDB41609; HMDB59873	C05853; C06757; C07112; C07213; C07216; C11348; C13637; C14385; C14386; C14582	; CHEBI:1895; CHEBI:39839; CHEBI:421375; CHEBI:49000; CHEBI:49584; CHEBI:669
HOMO:WT	974	315.289	C19H40O3	-H(-)	0.00139088	1,2,4-Nonadecanetriol	0.0641604	0.273036	0.42545	0.143943	0.140496	HMDB0032112; HMDB32112	C13859
HOMO:WT	389	193.159	C13H22O	-H(-)	0.000292636	Geranylacetone	0.0629638	0.273036	0.42545	0.145668	0.140496	HMDB0031846; HMDB0032355; HMDB0032913; HMDB0036026; HMDB0036184; HMDB0036820; HMDB0036823; HMDB0038026; HMDB0038216; HMDB0038731; HMDB0038897; HMDB0041629; HMDB31846; HMDB32355; HMDB32913; HMDB36026; HMDB36184; HMDB36820; HMDB36823; HMDB38026; HMDB38216; HMDB38731; HMDB38897; HMDB41629	C03527; C09704; C13297	; CHEBI:18015; CHEBI:59958
HOMO:WT	1024	327.217	C18H32O5	-H(-)	0.00110963	Corchorifatty acid F	0.0529201	0.273036	0.42545	0.143699	0.140496	HMDB0035919; HMDB0038483; HMDB0040611; HMDB35919; HMDB38483; HMDB40611	C14795	; CHEBI:91218
HOMO:WT	142	133.087	C6H14O3	-H(-)	0.000128316	1,2,6-Hexanetriol	0.0453453	0.273036	0.42545	0.146546	0.140496	HMDB0032478; HMDB32478	C20334	; CHEBI:53262
HOMO:WT	1268	393.227	C22H34O6	-H(-)	0.000963981	(3b,6b,8b,12a)-8,12-Epoxy-7(11)-eremophilene-6-angeloyloxy-8,12-dimethoxy-3-ol	0.028556	0.273036	0.42545	0.142975	0.140496	HMDB0031964; HMDB0040569; HMDB31964; HMDB40569
HOMO:WT	1359	417.243	C21H39O6P	-H(-)	-0.00153651	CPA(18:1(11Z)/0:0)	0.0255824	0.273036	0.42545	0.142377	0.140496	HMDB0007005; HMDB0007006; HMDB07005; HMDB07006		; CHEBI:1293375
HOMO:WT	1805	760.514	C40H76NO10P	-H(-)	-0.000115065	PS(16:0/18:1(9Z))	0.00700113	0.273036	0.42545	0.140728	0.140496	HMDB0012357; HMDB0012367; HMDB0012377; HMDB0012387; HMDB0112267; HMDB0112270; HMDB0112274; HMDB0112277; HMDB0112512; HMDB0112540; HMDB12357; HMDB12367; HMDB12377; HMDB12387	C13880	; CHEBI:34086; CHEBI:75106; CHEBI:90033; CHEBI:90036
HOMO:WT	1724	647.465	C35H69O8P	-H(-)	0.000831894	PA(16:0/16:0)	-0.000113973	0.273036	0.42545	0.141078	0.140496	HMDB0000674; HMDB0007857; HMDB00674; HMDB0114777; HMDB0114873; HMDB0115059; HMDB0115237; HMDB0115621; HMDB0115634; HMDB0115696; HMDB0115710; HMDB0115789; HMDB0115806; HMDB0115831; HMDB0115848; HMDB0115890; HMDB0115932; HMDB07857	C00416	; CHEBI:73246
HOMO:WT	1781	726.508	C40H74NO8P	-H(-)	-0.000155629	PC(14:0/18:3(6Z,9Z,12Z))	-0.00580521	0.273036	0.42545	0.140844	0.140496	HMDB0007875; HMDB0007876; HMDB0007907; HMDB0008131; HMDB0008163; HMDB0008196; HMDB0008902; HMDB0008903; HMDB0009318; HMDB0009351; HMDB0112985; HMDB0112986; HMDB0113004; HMDB0113043; HMDB0113044; HMDB0113065; HMDB0113168; HMDB0113196; HMDB0113224; HMDB0113338; HMDB0113366; HMDB0113394; HMDB0113921; HMDB0113922; HMDB0114096; HMDB0114125; HMDB07875; HMDB07876; HMDB07907; HMDB08131; HMDB08163; HMDB08…		; CHEBI:86095; CHEBI:88906; CHEBI:89521; CHEBI:89536; CHEBI:89539; CHEBI:89602
HOMO:WT	755	266.089	C10H13N5O4	-H(-)	0.000220605	Adenosine	-0.0257552	0.273036	0.42545	0.144554	0.140496	HMDB0000050; HMDB0000085; HMDB0004401; HMDB0004402; HMDB0004421; HMDB00050; HMDB00085; HMDB0014340; HMDB0014638; HMDB04401; HMDB04402; HMDB04421; HMDB14340; HMDB14638	C00212; C00330; C07195; C07210	CHEBI:10110; CHEBI:16335; CHEBI:17172; CHEBI:45327
HOMO:WT	254	163.04	C9H8O3	-H(-)	0.000515816	Coumarate	-0.032412	0.273036	0.42545	0.146043	0.140496	HMDB0000205; HMDB0001237; HMDB0001713; HMDB0002035; HMDB0002641; HMDB0012225; HMDB00205; HMDB0030677; HMDB0031629; HMDB0041592; HMDB0062605; HMDB0062655; HMDB0062774; HMDB01237; HMDB0125104; HMDB0126545; HMDB0128076; HMDB0129375; HMDB0134028; HMDB0134029; HMDB0134030; HMDB0134031; HMDB0141767; HMDB0141768; HMDB01713; HMDB02035; HMDB02641; HMDB12225; HMDB30677; HMDB31629; HMDB41592; HMDB62605; HMD…	C00166; C00811; C01772; C02763; C05838; C06738; C07114; C10945; C12621	; CHEBI:16815; CHEBI:17450; CHEBI:18125; CHEBI:28873; CHEBI:30851; CHEBI:32357; CHEBI:32374; CHEBI:47921; CHEBI:47928; CHEBI:84256
HOMO:WT	1457	458.193	C25H31O8.	-H(-)	0.00116766	Prednisolone sodium succinate	-0.0416368	0.273036	0.42545	0.141783	0.140496		C12666
HOMO:WT	563	226.036	C9H9NO6	-H(-)	-0.000177014	5-(2''-Carboxyethyl)-4,6-Dihydroxypicolinate	-0.0522508	0.273036	0.42545	0.144923	0.140496	HMDB0006794; HMDB0125157; HMDB0126635; HMDB0130466; HMDB0130477; HMDB06794	C05655; C06047; C06048
HOMO:WT	263	165.055	C9H10O3	-H(-)	0.000764175	3-(3-Hydroxyphenyl)propanoic acid	-0.0524316	0.273036	0.42545	0.145918	0.140496	HMDB0000375; HMDB0000475; HMDB0000563; HMDB0000748; HMDB0000779; HMDB0002072; HMDB0002199; HMDB0002229; HMDB0005175; HMDB0029665; HMDB0029817; HMDB0031132; HMDB0032030; HMDB0032138; HMDB0032573; HMDB0032605; HMDB0032639; HMDB0033752; HMDB0034243; HMDB0034993; HMDB00375; HMDB0040645; HMDB0041611; HMDB0041683; HMDB00475; HMDB00563; HMDB0059969; HMDB0061145; HMDB0062348; HMDB0062590; HMDB00748; HMDB…	C01198; C01456; C01479; C01744; C02201; C02363; C03080; C05581; C05607; C10712; C11380; C11457; C12206	; CHEBI:1427; CHEBI:16104; CHEBI:17098; CHEBI:25998; CHEBI:28111; CHEBI:30765; CHEBI:32978; CHEBI:32980; CHEBI:43065; CHEBI:48408; CHEBI:55501
HOMO:WT	1096	345.171	C20H26O5	-H(-)	-8.5395e-06	Gibberellin A113	-0.0526857	0.273036	0.42545	0.143457	0.140496	HMDB0032819; HMDB0032896; HMDB0034605; HMDB0035047; HMDB0035812; HMDB0036474; HMDB0036661; HMDB0036690; HMDB0036894; HMDB0036901; HMDB0040795; HMDB0041795; HMDB32819; HMDB32896; HMDB34605; HMDB35047; HMDB35812; HMDB36474; HMDB36661; HMDB36690; HMDB36894; HMDB36901; HMDB40795; HMDB41795	C09509; C09518; C11859; C11861; C12308; C14161; C20633	; CHEBI:29596
HOMO:WT	1275	395.17	C20H28O8	-H(-)	0.00107331	4,5-Dihydroniveusin A	-0.0529643	0.273036	0.42545	0.142855	0.140496	HMDB0032844; HMDB0036608; HMDB0038717; HMDB0126523; HMDB0126524; HMDB0126527; HMDB0126530; HMDB0126533; HMDB0126534; HMDB0126537; HMDB0126541; HMDB0126542; HMDB32844; HMDB36608; HMDB38717
HOMO:WT	525	218.033	C6H10N3O4P	-H(-)	0.000302381	4-Amino-2-methyl-5-phosphomethylpyrimidine	-0.055738	0.273036	0.42545	0.145295	0.140496		C04556
HOMO:WT	871	290.072	C12H13N5O2S	-H(-)	-8.90269e-06	Prontosil	-0.0564338	0.273036	0.42545	0.144187	0.140496		C07573
HOMO:WT	928	302.025	C15H11O5S	-H(-)	0.000804129	hydrogen trioxo[3-(1_x001A__x001A_-chromen-1-ylium-2-yl)phenoxy]-_x001A__x001A_-sulfanuide	-0.0599426	0.273036	0.42545	0.144064	0.140496	HMDB0133419
HOMO:WT	1495	475.16	C24H28O10	-H(-)	0.000678179	3,4,5-trihydroxy-6-[(4-hydroxy-5-methoxy-6,8-dimethyl-2-phenyl-3,4-dihydro-2H-1-benzopyran-7-yl)oxy]oxane-2-carboxylic acid	-0.0602307	0.273036	0.42545	0.141665	0.140496	HMDB0130654
HOMO:WT	1772	715.434	C41H65O8P	-H(-)	-3.06882e-05	PA(18:3(6Z,9Z,12Z)/20:5(5Z,8Z,11Z,14Z,17Z))	-0.0629468	0.273036	0.42545	0.140961	0.140496	HMDB0114990; HMDB0115017; HMDB0115042; HMDB0115043; HMDB0115155; HMDB0115182; HMDB0115206; HMDB0115207
HOMO:WT	1635	553.231	C27H38O12	-H(-)	-0.00232934	Ssioriside	-0.0647604	0.273036	0.42545	0.14143	0.140496	HMDB0038934; HMDB38934
HOMO:WT	1449	453.178	C22H30O10	-H(-)	-0.00166743	alpha-CEHC glucuronide	-0.0661466	0.273036	0.42545	0.141902	0.140496	HMDB0062445; HMDB62445
HOMO:WT	188	146.046	C5H9NO4	-H(-)	5.02348e-05	Glutamate	-0.0664654	0.273036	0.42545	0.146294	0.140496	HMDB0000148; HMDB0002393; HMDB0002931; HMDB0003011; HMDB0003339; HMDB0006556; HMDB00148; HMDB0033550; HMDB0060475; HMDB0062183; HMDB02393; HMDB02931; HMDB03011; HMDB03339; HMDB06556; HMDB33550; HMDB60475; HMDB62183	C00025; C00217; C00302; C00979; C03618; C03790; C05574; C05938; C05941; C12269	; CHEBI:15966; CHEBI:16015; CHEBI:17981; CHEBI:18237; CHEBI:27809; CHEBI:31882; CHEBI:45441
HOMO:WT	412	198.053	C7H9N3O4	-H(-)	-0.00106909	(S)-Isowillardiine	-0.0721351	0.273036	0.42545	0.145419	0.140496	HMDB0030376; HMDB30376	C03584; C08289; C15178; C16402; C16414
HOMO:WT	978	316.167	C17H23N3O3	-H(-)	-4.98789e-06	Isoleucyl-Tryptophan	-0.0739958	0.273036	0.42545	0.143821	0.140496	HMDB0028918; HMDB0028940; HMDB0029086; HMDB0029087; HMDB28918; HMDB28940; HMDB29086; HMDB29087
HOMO:WT	1362	419.044	C19H16O9S	-H(-)	4.73653e-05	[1-(2H-1,3-benzodioxol-5-yl)-3-(4-methoxy-1-benzofuran-5-yl)-3-oxopropoxy]sulfonic acid	-0.0745314	0.273036	0.42545	0.142258	0.140496	HMDB0129394; HMDB0129396
HOMO:WT	1837	805.507	C40H74N2O14	-H(-)	0.000148868	N-di-Demethyl roxithromycin	-0.0813764	0.273036	0.42545	0.140612	0.140496	HMDB0060612; HMDB60612
HOMO:WT	1227	380.208	C20H31NO6	-H(-)	-0.000408322	Symlandine	-0.0827488	0.273036	0.42545	0.143216	0.140496		C10408; C10409
HOMO:WT	393	194.155	C12H21NO	-H(-)	0.000193903	2,5-Dibutyl-4-methyloxazole	-0.0841123	0.273036	0.42545	0.145543	0.140496	HMDB0037898; HMDB0037899; HMDB0037900; HMDB0037901; HMDB0037902; HMDB0060703; HMDB0060738; HMDB37898; HMDB37899; HMDB37900; HMDB37901; HMDB37902; HMDB60703; HMDB60738
HOMO:WT	818	279.233	C18H32O2	-H(-)	1.8859e-06	C18:2	-0.0864302	0.273036	0.42545	0.144309	0.140496	HMDB0000673; HMDB0003797; HMDB0005047; HMDB0005048; HMDB0006270; HMDB0029800; HMDB0030430; HMDB0031051; HMDB0031097; HMDB0061864; HMDB0062238; HMDB0062784; HMDB00673; HMDB03797; HMDB05047; HMDB05048; HMDB06270; HMDB29800; HMDB30430; HMDB31051; HMDB31097; HMDB61864; HMDB62238; HMDB62784	C01595; C04056; C08282; C08321; C08459	; CHEBI:17351; CHEBI:32798; CHEBI:75108; CHEBI:82749
HOMO:WT	1254	387.117	C23H20N2O2S	-H(-)	0.000436729	Sulfinpyrazone sulfide	-0.112115	0.273036	0.42545	0.143095	0.140496	HMDB0060943; HMDB60943
HOMO:WT	1254	387.117	C12H25N2O10P	-H(-)	0.000566452	Fructoselysine 6-phosphate	-0.112115	0.273036	0.42545	0.143095	0.140496		C16489
HOMO:WT	554	225.077	C11H14O5	-H(-)	-7.45772e-05	3,4,5-Trimethoxyphenyl acetate	-0.131702	0.273036	0.42545	0.145171	0.140496	HMDB0031722; HMDB0035830; HMDB0041560; HMDB0041679; HMDB0041727; HMDB0060736; HMDB0124956; HMDB0128670; HMDB0128677; HMDB0133894; HMDB0141547; HMDB0141549; HMDB0142080; HMDB31722; HMDB35830; HMDB41560; HMDB41679; HMDB41727; HMDB60736	C09780
HOMO:WT	798	275.103	C14H16N2O4	-H(-)	0.000366999	fructoselysine 6-phosphate	-0.133917	0.273036	0.42545	0.144431	0.140496	HMDB0062178; HMDB62178
HOMO:WT	669	249.022	C12H10O4S	-H(-)	0.00114805	4,4'-Sulfonyldiphenol	-0.135799	0.273036	0.42545	0.144677	0.140496		C14216
HOMO:WT	219	154.975	C2H5O6P	-H(-)	0.000239443	Phosphoglycolic acid	-0.136088	0.273036	0.42545	0.146169	0.140496	HMDB0000816; HMDB0060148; HMDB00816; HMDB60148	C00988	CHEBI:17150
HOMO:WT	308	176.056	C6H11NO5	-H(-)	0.000578954	Hydroxy-methyl-Glu	-0.144863	0.273036	0.42545	0.145793	0.140496		C06034; C17576; C20844; C20845
HOMO:WT	1206	376.118	C22H19NO5	-H(-)	0.000700229	6-(2-Hydroxyethyl)-5,6-dihydrosanguinarine	-0.171535	0.273036	0.42545	0.143336	0.140496		C12198
HOMO:WT	557	225.124	C11H18N2O3	-H(-)	0.000365147	Pentobarbital	-0.187325	0.273036	0.42545	0.145047	0.140496	HMDB0014457; HMDB0015440; HMDB14457; HMDB15440	C07422; C07536	CHEBI:2673; CHEBI:7983
HOMO:WT	1838	806.497	C44H74NO10P	-H(-)	0.000283169	PS(16:0/22:6(4Z,7Z,10Z,13Z,16Z,19Z))	-0.333481	0.273036	0.42545	0.140496	0.140496	HMDB0012362; HMDB0012405; HMDB0012415; HMDB0012425; HMDB0012435; HMDB0012442; HMDB0112368; HMDB0112369; HMDB0112399; HMDB0112416; HMDB0112433; HMDB0112456; HMDB0112457; HMDB0112474; HMDB0112498; HMDB0112577; HMDB0112602; HMDB0112603; HMDB0112623; HMDB0112662; HMDB0112685; HMDB0112686; HMDB0112818; HMDB0112843; HMDB12362; HMDB12405; HMDB12415; HMDB12425; HMDB12435; HMDB12442		; CHEBI:79103; CHEBI:88443; CHEBI:88492; CHEBI:88505; CHEBI:88524; CHEBI:88533
HOMO:WT	622	238.094	C8H17NO7	-H(-)	-0.000661547	N-Gluconyl ethanolamine	1.03029	0.307489	0.459408	0.155907	0.15171	HMDB0032293; HMDB32293
HOMO:WT	622	238.094	C9H13N5O3	-H(-)	0.000676053	Dihydrobiopterin	1.03029	0.307489	0.459408	0.155907	0.15171	HMDB0000038; HMDB0002065; HMDB0002215; HMDB00038; HMDB0013031; HMDB0013642; HMDB02065; HMDB02215; HMDB13031; HMDB13642	C00268; C02953; C04244; C20263	; CHEBI:17248; CHEBI:64277
HOMO:WT	467	207.139	C13H20O2	-H(-)	0.000357781	Eremopetasinorol	0.147145	0.307489	0.459408	0.156544	0.15171	HMDB0029668; HMDB0031869; HMDB0034672; HMDB0034984; HMDB0035228; HMDB0036686; HMDB0036821; HMDB0036824; HMDB0037776; HMDB0038047; HMDB0038529; HMDB0040233; HMDB0041636; HMDB0132947; HMDB29668; HMDB31869; HMDB34672; HMDB34984; HMDB35228; HMDB36686; HMDB36821; HMDB36824; HMDB37776; HMDB38047; HMDB38529; HMDB40233; HMDB41636	C14236
HOMO:WT	323	180.066	C9H11NO3	-H(-)	0.000929459	Tyrosine	0.121088	0.307489	0.459408	0.157315	0.15171	HMDB0000158; HMDB0000647; HMDB0001119; HMDB0002184; HMDB0003831; HMDB0006050; HMDB00158; HMDB0059720; HMDB0060280; HMDB00647; HMDB01119; HMDB02184; HMDB03831; HMDB06050; HMDB59720; HMDB60280	C00082; C01536; C03290; C04368; C06420; C19579; C19712; C20807	; CHEBI:16939; CHEBI:17895; CHEBI:44303; CHEBI:82573; CHEBI:91038
HOMO:WT	1736	664.118	C21H29N7O14P2	-H(-)	-0.000126631	NADH (red)	0.0953128	0.307489	0.459408	0.152313	0.15171	HMDB0001487; HMDB01487	C00004; C20744	CHEBI:16908
HOMO:WT	438	203.029	C10H8N2OS	-H(-)	-0.000179057	Sinalexin	0.0894123	0.307489	0.459408	0.156672	0.15171	HMDB0032026; HMDB32026
HOMO:WT	651	245.012	C9H10O6S	-H(-)	0.000801087	3-[3-(Sulfooxy)phenyl]propanoic acid	0.0854828	0.307489	0.459408	0.155527	0.15171	HMDB0094710; HMDB0125171; HMDB0128001; HMDB0130016; HMDB0134064; HMDB0134069; HMDB0134071; HMDB0134074; HMDB0134080; HMDB0134083; HMDB94710		; CHEBI:64414
HOMO:WT	1411	439.379	C27H52O4	-H(-)	0.000560952	MG(0:0/24:1(15Z)/0:0)	0.0800587	0.307489	0.459408	0.15341	0.15171	HMDB0011559; HMDB0011589; HMDB11559; HMDB11589
HOMO:WT	1489	469.353	C27H50O6	-H(-)	0.000248311	TG(8:0/8:0/8:0)	0.079839	0.307489	0.459408	0.153043	0.15171	HMDB0011187; HMDB0059930; HMDB11187; HMDB59930	C13044; C20355	; CHEBI:76978
HOMO:WT	363	187.134	C10H20O3	-H(-)	0.000255329	3-Hydroxycapric acid	0.0761668	0.307489	0.459408	0.157057	0.15171	HMDB0002203; HMDB0010725; HMDB0033201; HMDB0033574; HMDB0033640; HMDB0034783; HMDB0038186; HMDB0039470; HMDB0039668; HMDB0039669; HMDB0039893; HMDB0040329; HMDB0041600; HMDB0094656; HMDB02203; HMDB10725; HMDB33201; HMDB33574; HMDB33640; HMDB34783; HMDB38186; HMDB39470; HMDB39668; HMDB39669; HMDB39893; HMDB40329; HMDB41600; HMDB94656	C02774; C18067	; CHEBI:132983; CHEBI:133174
HOMO:WT	338	183.102	C10H16O3	-H(-)	0.000408807	5-exo-Hydroxy-1,2-campholide	0.0718119	0.307489	0.459408	0.157186	0.15171	HMDB0036117; HMDB0036998; HMDB0039052; HMDB0039710; HMDB0040883; HMDB36117; HMDB36998; HMDB39052; HMDB39710; HMDB40883	C03843; C04718; C06066; C11405; C11419; C19079; C19084; C20324
HOMO:WT	259	164.072	C9H11NO2	-H(-)	8.33189e-05	Phenylalanine	0.0709032	0.307489	0.459408	0.157444	0.15171	HMDB0000159; HMDB0000612; HMDB0001007; HMDB0004992; HMDB0006044; HMDB00159; HMDB0033485; HMDB0033589; HMDB0034169; HMDB0059934; HMDB00612; HMDB0062402; HMDB0062407; HMDB01007; HMDB04992; HMDB06044; HMDB33485; HMDB33589; HMDB34169; HMDB59934; HMDB62402; HMDB62407	C00079; C02057; C02265; C07527; C18090; C18747; C19565; C19578; C20487; C20488	; CHEBI:110006; CHEBI:116735; CHEBI:17295; CHEBI:82572
HOMO:WT	175	143.108	C8H16O2	-H(-)	0.000107699	Octanoic acid	0.0652993	0.307489	0.459408	0.157703	0.15171	HMDB0000482; HMDB0001877; HMDB0029980; HMDB0030368; HMDB0031230; HMDB0031290; HMDB0031478; HMDB0031579; HMDB0031587; HMDB0031588; HMDB0031596; HMDB0031638; HMDB0031703; HMDB0032046; HMDB0032047; HMDB0032203; HMDB0032225; HMDB0032272; HMDB0032335; HMDB0032551; HMDB0034161; HMDB0034164; HMDB0034234; HMDB0034459; HMDB0035457; HMDB0036165; HMDB0039217; HMDB0039620; HMDB0040209; HMDB0040251; HMDB00402…	C06423; C07185	; CHEBI:25646; CHEBI:28837; CHEBI:39867; CHEBI:744024; CHEBI:86055; CHEBI:87373; CHEBI:87419; CHEBI:87510; CHEBI:87683; CHEBI:88826
HOMO:WT	1722	646.614	C42H81NO3	-H(-)	0.000491001	C24:1 Cer	0.0594087	0.307489	0.459408	0.152434	0.15171	HMDB0004953; HMDB04953	C00195	CHEBI:74450
HOMO:WT	647	243.196	C14H28O3	-H(-)	0.000561621	2-Hydroxymyristic acid	0.0591306	0.307489	0.459408	0.155653	0.15171	HMDB0002261; HMDB0010731; HMDB0032417; HMDB0059850; HMDB0061656; HMDB0094672; HMDB02261; HMDB10731; HMDB32417; HMDB59850; HMDB61656; HMDB94672	C13790	; CHEBI:42539; CHEBI:59270; CHEBI:84197; CHEBI:85148
HOMO:WT	583	229.144	C12H22O4	-H(-)	0.000300195	Dodecanedioic acid	0.0570788	0.307489	0.459408	0.156161	0.15171	HMDB0000623; HMDB0030143; HMDB0041613; HMDB0041614; HMDB00623; HMDB30143; HMDB41613; HMDB41614	C02678; C14523; C19143	; CHEBI:4676
HOMO:WT	391	194.082	C10H13NO3	-H(-)	-5.48013e-05	Methyl-Tyr	0.0560126	0.307489	0.459408	0.156928	0.15171	HMDB0014903; HMDB0029217; HMDB0041943; HMDB0060065; HMDB0060351; HMDB14903; HMDB29217; HMDB41943; HMDB60065; HMDB60351	C03404; C07921; C10588; C11820; C16586; C18622; C20800	; CHEBI:17215; CHEBI:6912; CHEBI:80585
HOMO:WT	899	296.187	C16H27NO4	-H(-)	0.000133763	N-(3-Oxododecanoyl)homoserine lactone	0.0560011	0.307489	0.459408	0.154898	0.15171		C11840
HOMO:WT	1754	687.102	C31H28O16S	-H(-)	0.000737582	{[6-({3-[3,5-dimethoxy-4-(sulfooxy)phenyl]-11-hydroxy-7-(4-oxocyclohexa-2,5-dien-1-ylidene)-2,8-dioxatricyclo[7.3.1.0_x001A_,¹³]trideca-1(12),3,5,9(13),10-pentaen-4-yl}oxy)-3,4,5-trihydroxyoxan-2-yl]methyl}oxidanium	0.0547129	0.307489	0.459408	0.152192	0.15171	HMDB0134839
HOMO:WT	1621	538.519	C34H69NO3	-H(-)	0.00149844	C16DH Cer	0.0318301	0.307489	0.459408	0.152555	0.15171	HMDB0011760; HMDB11760		; CHEBI:67042
HOMO:WT	759	267.073	C10H12N4O5	-H(-)	0.000227488	Inosine	0.026365	0.307489	0.459408	0.155275	0.15171	HMDB0000195; HMDB0000481; HMDB0003040; HMDB00195; HMDB00481; HMDB03040	C00294	; CHEBI:17596; CHEBI:705435; CHEBI:74074
HOMO:WT	253	163.025	C5H8O6	-H(-)	-0.000247829	2-Dehydro-D-xylonate	0.010321	0.307489	0.459408	0.157573	0.15171		C02928
HOMO:WT	253	163.025	C6H12OS2	-H(-)	0.000626771	S-2-Propenyl 1-propanesulfinothioate	0.010321	0.307489	0.459408	0.157573	0.15171	HMDB0032741; HMDB0032748; HMDB0032749; HMDB0039965; HMDB32741; HMDB32748; HMDB32749; HMDB39965
HOMO:WT	1366	419.259	C28H36O3	-H(-)	0.000265112	Tingenone	-0.0104868	0.307489	0.459408	0.153656	0.15171		C08638; C14667
HOMO:WT	1783	727.405	C41H60O11	-H(-)	0.0011207	Avermectin A1b monosaccharide	-0.0217353	0.307489	0.459408	0.152071	0.15171		C11966; C11981
HOMO:WT	63	110.025	C5H5NO2	-H(-)	-0.000182085	Pyrrole-2-carboxylic acid	-0.0243999	0.307489	0.459408	0.158093	0.15171	HMDB0003094; HMDB0004230; HMDB0038175; HMDB03094; HMDB04230; HMDB38175	C01059; C02932; C03056; C03927; C05942	; CHEBI:36751
HOMO:WT	1584	521.276	C28H42O9	-H(-)	-0.000765175	Physangulide	-0.0366736	0.307489	0.459408	0.152798	0.15171	HMDB0037381; HMDB37381
HOMO:WT	160	140.072	C7H11NO2	-H(-)	3.47141e-06	Ethosuximide	-0.0378134	0.307489	0.459408	0.157833	0.15171	HMDB0014731; HMDB0029427; HMDB0030352; HMDB14731; HMDB29427; HMDB30352	C07505; C08287; C10128; C16821	; CHEBI:226311; CHEBI:4887
HOMO:WT	1155	362.102	C21H17NO5	-H(-)	0.000907938	Dihydrochelirubine	-0.0419796	0.307489	0.459408	0.154399	0.15171		C05194; C12225
HOMO:WT	693	253.217	C16H30O2	-H(-)	0.000208443	Hypogeic acid	-0.0434222	0.307489	0.459408	0.155401	0.15171	HMDB0002186; HMDB0003229; HMDB0010735; HMDB0012328; HMDB0031053; HMDB0031145; HMDB0031711; HMDB0032638; HMDB0033791; HMDB0035877; HMDB0037647; HMDB0038958; HMDB0041422; HMDB0060082; HMDB02186; HMDB03229; HMDB10735; HMDB12328; HMDB31053; HMDB31145; HMDB31711; HMDB32638; HMDB33791; HMDB35877; HMDB37647; HMDB38958; HMDB41422; HMDB60082	C08362	; CHEBI:28716; CHEBI:35465; CHEBI:37252; CHEBI:59265
HOMO:WT	497	213.023	C9H10O4S	-H(-)	-0.000176974	{[(2E)-3-phenylprop-2-en-1-yl]oxy}sulfonic acid	-0.0437608	0.307489	0.459408	0.156416	0.15171	HMDB0135284
HOMO:WT	592	231.044	C16H8O2	-H(-)	0.000817939	Pyrene-4,5-dione	-0.0453108	0.307489	0.459408	0.156034	0.15171		C18251; C18257; C18258
HOMO:WT	635	241.072	C11H14O6	-H(-)	-0.000265082	Genipinic acid	-0.0484061	0.307489	0.459408	0.15578	0.15171	HMDB0038126; HMDB0039136; HMDB0128185; HMDB0135754; HMDB0141545; HMDB38126; HMDB39136
HOMO:WT	1187	369.301	C22H42O4	-H(-)	0.000334537	Diethylhexyl adipate	-0.049899	0.307489	0.459408	0.154275	0.15171	HMDB0040270; HMDB0041619; HMDB40270; HMDB41619	C14240; C19625	; CHEBI:34675
HOMO:WT	1791	741.45	C43H67O8P	-H(-)	-0.000103764	PA(18:3(6Z,9Z,12Z)/22:6(4Z,7Z,10Z,13Z,16Z,19Z))	-0.0547694	0.307489	0.459408	0.15195	0.15171	HMDB0114997; HMDB0115024; HMDB0115049; HMDB0115050; HMDB0115161; HMDB0115188; HMDB0115212; HMDB0115213; HMDB0115360; HMDB0115386; HMDB0115410; HMDB0115411
HOMO:WT	815	279.098	C13H16N2O5	-H(-)	0.000440709	Aspartylphenylalanine	-0.055095	0.307489	0.459408	0.155024	0.15171	HMDB0000706; HMDB0006113; HMDB0011167; HMDB0028760; HMDB0028991; HMDB00706; HMDB06113; HMDB11167; HMDB28760; HMDB28991		; CHEBI:73830
HOMO:WT	1080	341.161	C17H26O7	-H(-)	-0.000313114	Jasmolone glucoside	-0.0571736	0.307489	0.459408	0.154524	0.15171	HMDB0032870; HMDB32870
HOMO:WT	414	198.088	C8H13N3O3	-H(-)	0.000168842	gamma-Glutamyl-beta-aminopropiononitrile	-0.0578715	0.307489	0.459408	0.1568	0.15171	HMDB0060477; HMDB60477	C06114	CHEBI:28092
HOMO:WT	943	307.029	C14H12O6S	-H(-)	-0.00121112	cis-Resveratrol 3-sulfate	-0.0654628	0.307489	0.459408	0.154648	0.15171	HMDB0041712; HMDB0041714; HMDB0041772; HMDB0041784; HMDB0135192; HMDB0135194; HMDB0135196; HMDB0135197; HMDB0135199; HMDB0135200; HMDB0135204; HMDB0135205; HMDB0135207; HMDB0135208; HMDB41712; HMDB41714; HMDB41772; HMDB41784		; CHEBI:84040
HOMO:WT	1847	823.454	C40H74O13P2	-H(-)	-0.00105602	PGP(16:0/18:3(6Z,9Z,12Z))	-0.069913	0.307489	0.459408	0.15171	0.15171	HMDB0013478; HMDB0013479; HMDB0013492; HMDB0013548; HMDB0013562; HMDB0013577; HMDB13478; HMDB13479; HMDB13492; HMDB13548; HMDB13562; HMDB13577
HOMO:WT	1267	393.191	C21H30O7	-H(-)	0.000518236	Pteroside Z	-0.0768655	0.307489	0.459408	0.154027	0.15171	HMDB0032587; HMDB0041363; HMDB32587; HMDB41363	C17035; C17036
HOMO:WT	1323	409.166	C24H26O6	-H(-)	-0.00055427	1-Isomangostin	-0.0787414	0.307489	0.459408	0.15378	0.15171	HMDB0029981; HMDB0032729; HMDB0035796; HMDB0041521; HMDB29981; HMDB32729; HMDB35796; HMDB41521	C10071; C10080	; CHEBI:636; CHEBI:67547
HOMO:WT	924	301.166	C15H26O6	-H(-)	-0.000283603	Glycerol tributanoate	-0.0898316	0.307489	0.459408	0.154773	0.15171	HMDB0031094; HMDB31094	C13870	CHEBI:35020
HOMO:WT	1412	440.339	C25H47NO5	-H(-)	-0.000400409	2-Octenoylcarnitine	-0.0993664	0.307489	0.459408	0.153287	0.15171	HMDB0013324; HMDB0013326; HMDB0013327; HMDB0013339; HMDB0013340; HMDB13324; HMDB13326; HMDB13327; HMDB13339; HMDB13340
HOMO:WT	782	272.187	C14H27NO4	-H(-)	-0.000177524	Heptanoylcarnitine	-0.0998945	0.307489	0.459408	0.155149	0.15171	HMDB0013238; HMDB13238
HOMO:WT	512	215.129	C11H20O4	-H(-)	0.000358168	Undecanedioic acid	-0.104144	0.307489	0.459408	0.156288	0.15171	HMDB0000888; HMDB0037137; HMDB00888; HMDB37137		; CHEBI:73713
HOMO:WT	1840	808.118	C23H38N7O17P3S	-H(-)	0.000723347	Acetyl-CoA	-0.110984	0.307489	0.459408	0.15183	0.15171	HMDB0001206; HMDB01206	C00024	CHEBI:15351
HOMO:WT	1382	425.38	C30H50O	-H(-)	-0.00135282	(S)-2,3-Epoxysqualene	-0.115103	0.307489	0.459408	0.153533	0.15171	HMDB0001188; HMDB0001251; HMDB0001323; HMDB0001462; HMDB0029420; HMDB0030079; HMDB0030485; HMDB0030506; HMDB0030674; HMDB0030912; HMDB0031438; HMDB0031957; HMDB0032144; HMDB0033181; HMDB0033195; HMDB0033595; HMDB0033596; HMDB0033684; HMDB0034066; HMDB0034348; HMDB0034920; HMDB0034929; HMDB0034986; HMDB0035123; HMDB0035128; HMDB0035611; HMDB0035809; HMDB0035920; HMDB0036017; HMDB0036591; HMDB00366…	C01054; C01724; C01902; C01943; C02141; C08615; C08616; C08624; C08626; C08628; C08636; C08637; C11523; C16958; C16973; C17901; C17966; C19655; C19657; C19801; C19819; C19820; C19832; C19833; C19835; C19918; C20187; C20188; C20189; C20191; C20192; C20193; C20194; C20195; C20200	; CHEBI:15441; CHEBI:16521; CHEBI:17030
HOMO:WT	76	115.004	C4H4O4	-H(-)	8.53099e-05	Fumarate	-0.123125	0.307489	0.459408	0.157963	0.15171	HMDB0000134; HMDB0000176; HMDB00134; HMDB00176	C00122; C01384; C02150	CHEBI:18012
HOMO:WT	1301	402.01	C9H15N3O11P2	-H(-)	0.000833415	CDP	-0.151431	0.307489	0.459408	0.153903	0.15171	HMDB0001546; HMDB01546	C00112	CHEBI:17239
HOMO:WT	1482	466.999	C16H12N4O9S2	-H(-)	-0.0017269	C.I. Pigment Yellow 100	-0.165372	0.307489	0.459408	0.153165	0.15171	HMDB0037722; HMDB0059914; HMDB37722; HMDB59914
HOMO:WT	1603	527.249	C26H40O11	-H(-)	0.00116214	ent-6R,16bOH,17-Trihydroxy-7-oxo-6,7-seco-19,6-kauranolide 6-O-glucoside	-0.183703	0.307489	0.459408	0.152677	0.15171	HMDB0038546; HMDB38546
HOMO:WT	1567	511.343	C32H48O5	-H(-)	7.45042e-05	11a,12a-Epoxy-3b-hydroxy-28,13-oleananolide 3-acetate	-0.199242	0.307489	0.459408	0.15292	0.15171	HMDB0031879; HMDB0034646; HMDB0035313; HMDB0035330; HMDB0035332; HMDB0036672; HMDB31879; HMDB34646; HMDB35313; HMDB35330; HMDB35332; HMDB36672	C17734
HOMO:WT	1212	377.307	C24H42O3	-H(-)	-0.000677079	3,_x001A_4-_x001A_Dimethyl-_x001A_5-_x001A_pentyl-2-_x001A_furantridecanoic acid	-0.238602	0.307489	0.459408	0.154151	0.15171	HMDB0061649; HMDB0112080; HMDB61649
HOMO:WT	215	153.055	C8H10O3	-H(-)	0.000309813	Hydroxytyrosol	0.0778945	0.344704	0.498434	0.169267	0.164597	HMDB0005784; HMDB0030570; HMDB0032012; HMDB0034158; HMDB0037724; HMDB0037728; HMDB0059966; HMDB0125534; HMDB0126617; HMDB0131231; HMDB0131232; HMDB0131479; HMDB0135785; HMDB05784; HMDB30570; HMDB32012; HMDB34158; HMDB37724; HMDB37728; HMDB59966	C06317; C10787	; CHEBI:18353; CHEBI:68889; CHEBI:955
HOMO:WT	802	276.053	C9H14N2O6P	-H(-)	-0.00176284	Pyrimidine 5'-deoxynucleotide	0.0729492	0.344704	0.498434	0.16847	0.164597		C08249
HOMO:WT	138	133.014	C4H6O5	-H(-)	5.71619e-06	Malate	0.0680313	0.344704	0.498434	0.169668	0.164597	HMDB0000156; HMDB0000744; HMDB00156; HMDB0031518; HMDB0032872; HMDB00744; HMDB31518; HMDB32872	C00149; C00497; C00711; C03064; C03668	; CHEBI:30796; CHEBI:30797; CHEBI:6650
HOMO:WT	138	133.014	C5H10S2	-H(-)	0.000874116	3,3-Dimethyl-1,2-dithiolane	0.0680313	0.344704	0.498434	0.169668	0.164597	HMDB0038974; HMDB0039789; HMDB0039790; HMDB38974; HMDB39789; HMDB39790
HOMO:WT	351	185.118	C10H18O3	-H(-)	0.000213897	3-Oxodecanoic acid	0.0625823	0.344704	0.498434	0.169	0.164597	HMDB0010724; HMDB0030367; HMDB0030369; HMDB0033010; HMDB0038692; HMDB0038978; HMDB0039533; HMDB0039582; HMDB0039587; HMDB0040204; HMDB0040205; HMDB0041376; HMDB0041545; HMDB10724; HMDB30367; HMDB30369; HMDB33010; HMDB38692; HMDB38978; HMDB39533; HMDB39582; HMDB39587; HMDB40204; HMDB40205; HMDB41376; HMDB41545	C02217; C11404; C11406; C11417; C11420; C13945; C17620; C20714	; CHEBI:37157; CHEBI:81225
HOMO:WT	868	289.181	C18H26O3	-H(-)	-2.52908e-06	(9Z,11E,13E,15Z)-4-Oxo-9,11,13,15-octadecatetraenoic acid	0.0603428	0.344704	0.498434	0.168206	0.164597	HMDB0031098; HMDB0061861; HMDB31098; HMDB61861	C14043
HOMO:WT	1291	400.306	C22H43NO5	-H(-)	0.000678153	3-hydroxypentadecanoyl carnitine	0.0554896	0.344704	0.498434	0.166125	0.164597	HMDB0061641; HMDB61641
HOMO:WT	663	246.149	C15H21NO2	-H(-)	0.00103555	Meperidine	0.0528711	0.344704	0.498434	0.168735	0.164597	HMDB0014597; HMDB0041913; HMDB14597; HMDB41913	C07128; C11792; C14167	; CHEBI:122528
HOMO:WT	1308	404.15	C24H23NO5	-H(-)	0.000407879	(+/-)-6-Acetonyldihydrochelerythrine	0.0453238	0.344704	0.498434	0.165996	0.164597		C12200
HOMO:WT	1279	396.275	C22H39NO5	-H(-)	0.000945849	PGF2a ethanolamide	0.0445643	0.344704	0.498434	0.166511	0.164597	HMDB0013628; HMDB13628	C13828	CHEBI:53081
HOMO:WT	1848	823.682	C53H92O6	-H(-)	-0.000386188	TG(18:2(9Z,12Z)/14:0/18:3(9Z,12Z,15Z))	0.0286744	0.344704	0.498434	0.164723	0.164597	HMDB0010471; HMDB0042083; HMDB0042088; HMDB0042147; HMDB0042292; HMDB0042320; HMDB0042326; HMDB0042355; HMDB0042385; HMDB0042527; HMDB0042534; HMDB0042556; HMDB0042639; HMDB0042698; HMDB0042721; HMDB0042766; HMDB0042790; HMDB0042791; HMDB0042819; HMDB0042843; HMDB0042871; HMDB0043014; HMDB0043714; HMDB0043853; HMDB0044042; HMDB0044048; HMDB0044075; HMDB0044366; HMDB0044507; HMDB0044534; HMDB00448…
HOMO:WT	149	136.04	C7H7NO2	-H(-)	3.74576e-05	Anthranilate	0.0247759	0.344704	0.498434	0.169534	0.164597	HMDB0000875; HMDB0001123; HMDB0001392; HMDB0001538; HMDB0001891; HMDB0002129; HMDB0015687; HMDB0029806; HMDB0060722; HMDB00875; HMDB01123; HMDB01392; HMDB01538; HMDB01891; HMDB02129; HMDB15687; HMDB29806; HMDB60722	C00108; C00568; C01004; C14394; C19486; C19597	; CHEBI:18123; CHEBI:30753; CHEBI:30754; CHEBI:32114; CHEBI:42682; CHEBI:451700; CHEBI:86390
HOMO:WT	1712	633.524	C43H70O3	-H(-)	0.000960671	CE(5D5)	0.0199374	0.344704	0.498434	0.165357	0.164597	HMDB0112214; HMDB0112217; HMDB0112218; HMDB0112221; HMDB0112226
HOMO:WT	106	124.991	C2H6O4S	-H(-)	0.000114411	2-Hydroxyethanesulfonate	0.0169261	0.344704	0.498434	0.169802	0.164597	HMDB0003903; HMDB0031233; HMDB03903; HMDB31233	C05123; C19177	; CHEBI:1157
HOMO:WT	1820	786.528	C42H78NO10P	-H(-)	0.000617757	PS(18:0/18:2(9Z,12Z))	-0.00189135	0.344704	0.498434	0.164976	0.164597	HMDB0012380; HMDB0012390; HMDB0012400; HMDB0112272; HMDB0112288; HMDB0112290; HMDB0112291; HMDB0112302; HMDB0112314; HMDB0112346; HMDB0112544; HMDB0112570; HMDB0112737; HMDB0112761; HMDB12380; HMDB12390; HMDB12400		; CHEBI:60568; CHEBI:84513; CHEBI:88485
HOMO:WT	1083	342.078	C11H22NO7PS	-H(-)	-0.000113066	Coenzyme B	-0.00233346	0.344704	0.498434	0.16755	0.164597		C04628
HOMO:WT	1784	728.523	C40H76NO8P	-H(-)	0.000495721	PC(14:0/18:2(9Z,12Z))	-0.0026958	0.344704	0.498434	0.165103	0.164597	HMDB0007874; HMDB0007905; HMDB0007906; HMDB0008002; HMDB0008065; HMDB0008098; HMDB0008130; HMDB0008901; HMDB0009285; HMDB0112955; HMDB0112956; HMDB0112957; HMDB0112984; HMDB0113042; HMDB0113114; HMDB0113141; HMDB0113167; HMDB0113309; HMDB0113337; HMDB0113920; HMDB0114067; HMDB07874; HMDB07905; HMDB07906; HMDB08002; HMDB08065; HMDB08098; HMDB08130; HMDB08901; HMDB09285	C00157	; CHEBI:83717; CHEBI:86094
HOMO:WT	754	266.053	C9H9N5O5	-H(-)	0.000469683	2-Amino-4-oxo-6-(1'',2''-dioxoprolyl)-7,8-dihydroxypteridine	-0.00491138	0.344704	0.498434	0.168602	0.164597	HMDB0001410; HMDB01410	C05255
HOMO:WT	595	231.175	C16H24O	-H(-)	0.000654613	1-(2,6,6-Trimethyl-2-cyclohexen-1-yl)-1,6-heptadien-3-one	-0.0233345	0.344704	0.498434	0.168867	0.164597	HMDB0029704; HMDB29704
HOMO:WT	1419	443.171	C24H28O8	-H(-)	0.000178761	6-[(3,3-dimethyloxiran-2-yl)methyl]-5-hydroxy-7-methoxy-2-(3,4,5-trimethoxyphenyl)-3,4-dihydro-2H-1-benzopyran-4-one	-0.0259904	0.344704	0.498434	0.16574	0.164597	HMDB0132661
HOMO:WT	1764	700.529	C39H76NO7P	-H(-)	0.000140657	PE(16:0/P-18:1(11Z))	-0.032317	0.344704	0.498434	0.16523	0.164597	HMDB0008951; HMDB0008952; HMDB0008983; HMDB0009048; HMDB0009081; HMDB0011341; HMDB0011342; HMDB0011372; HMDB0011404; HMDB0011437; HMDB08951; HMDB08952; HMDB08983; HMDB09048; HMDB09081; HMDB11341; HMDB11342; HMDB11372; HMDB11404; HMDB11437	C00350; C13878	; CHEBI:84533; CHEBI:85019
HOMO:WT	1320	409.026	C20H18O2Sn	-H(-)	-0.00050235	(Acetyloxy)triphenylstannane	-0.0393055	0.344704	0.498434	0.165868	0.164597	HMDB0031789; HMDB31789	C18728	CHEBI:81918
HOMO:WT	980	317.059	C15H14N2O4S	-H(-)	0.000818408	Pyriftalid	-0.0395808	0.344704	0.498434	0.167812	0.164597		C18485
HOMO:WT	324	180.103	C10H15NO2	-H(-)	0.000201454	beta-O-Methylynephrine	-0.0488117	0.344704	0.498434	0.169133	0.164597	HMDB0033868; HMDB0035195; HMDB0036090; HMDB0039784; HMDB0039838; HMDB0040038; HMDB0041806; HMDB0060748; HMDB33868; HMDB35195; HMDB36090; HMDB39784; HMDB39838; HMDB40038; HMDB41806; HMDB60748		; CHEBI:136995
HOMO:WT	1887	963.499	C47H82O16P2	-H(-)	0.00145673	PIP(16:0/22:5(4Z,7Z,10Z,13Z,16Z))	-0.0503009	0.344704	0.498434	0.164597	0.164597	HMDB0009937; HMDB0009938; HMDB0009945; HMDB0009967; HMDB0009968; HMDB0009980; HMDB0009981; HMDB0009991; HMDB0009992; HMDB0010009; HMDB0010014; HMDB0010017; HMDB0010018; HMDB0010021; HMDB0010022; HMDB0010024; HMDB0010029; HMDB0010030; HMDB09937; HMDB09938; HMDB09945; HMDB09967; HMDB09968; HMDB09980; HMDB09981; HMDB09991; HMDB09992; HMDB10009; HMDB10014; HMDB10017; HMDB10018; HMDB10021; HMDB10022; …	C00626
HOMO:WT	886	293.139	C16H22O5	-H(-)	0.000237426	Tocopheronic acid	-0.0516764	0.344704	0.498434	0.168075	0.164597	HMDB0030555; HMDB0094679; HMDB30555; HMDB94679		; CHEBI:132607
HOMO:WT	832	282.038	C8H14NO8P	-H(-)	0.000906562	N2-Acetyl-L-aminoadipyl-delta-phosphate	-0.0516979	0.344704	0.498434	0.168338	0.164597		C12987
HOMO:WT	1534	493.244	C26H38O9	-H(-)	-0.000146559	7,11-Bisdeacetylvaltrate 7-(3-methylpentanoate) 11-(3-hydroxy-3-methylbutanoate)	-0.0527901	0.344704	0.498434	0.165612	0.164597	HMDB0033655; HMDB33655
HOMO:WT	66	111.02	C4H4N2O2	-H(-)	-0.000140803	Uracil	-0.0599555	0.344704	0.498434	0.169936	0.164597	HMDB0000300; HMDB00300; HMDB0060760; HMDB60760	C00106; C18474	; CHEBI:17568
HOMO:WT	1127	353.032	C15H14O8S	-H(-)	0.00140362	Dihydronaringenin-O-sulphate	-0.061459	0.344704	0.498434	0.167029	0.164597	HMDB0059996; HMDB0127741; HMDB0129332; HMDB0129986; HMDB0132272; HMDB0133592; HMDB0134595; HMDB0134600; HMDB0134604; HMDB0134610; HMDB0135091; HMDB0135528; HMDB0135529; HMDB59996		; CHEBI:88749
HOMO:WT	176	144.012	C5H7NO2S	-H(-)	6.24104e-05	3,4-Dehydrothiomorpholine-3-carboxylate	-0.0622878	0.344704	0.498434	0.1694	0.164597		C04445
HOMO:WT	1242	383.17	C19H28O8	-H(-)	0.000670402	3,4,5-trihydroxy-6-{[1-(4-methoxyphenyl)-4-methylpentan-3-yl]oxy}oxane-2-carboxylic acid	-0.0643163	0.344704	0.498434	0.16664	0.164597	HMDB0132969; HMDB0240267
HOMO:WT	1280	396.348	C24H47NO3	-H(-)	0.000179445	Behenoylglycine	-0.065758	0.344704	0.498434	0.166382	0.164597	HMDB0013219; HMDB13219		; CHEBI:87764
HOMO:WT	1283	397.332	C24H46O4	-H(-)	0.000686229	Lauroyl peroxide	-0.0753615	0.344704	0.498434	0.166253	0.164597		C19438
HOMO:WT	1004	322.275	C20H37NO2	-H(-)	0.000144453	Linoleoyl ethanolamide	-0.0770266	0.344704	0.498434	0.167681	0.164597	HMDB0012252; HMDB12252		; CHEBI:64032
HOMO:WT	1834	799.452	C38H74O13P2	-H(-)	0.00150518	PGP(16:0/16:1(9Z))	-0.0813986	0.344704	0.498434	0.16485	0.164597	HMDB0013473; HMDB0013487; HMDB13473; HMDB13487
HOMO:WT	1683	603.427	C36H60O7	-H(-)	-0.000712836	Hebevinoside IV	-0.0834316	0.344704	0.498434	0.165485	0.164597	HMDB0036060; HMDB0039645; HMDB36060; HMDB39645
HOMO:WT	1118	350.209	C16H34NO5P	-H(-)	0.000805397	Sphingosine 1-phosphate (d16:1-P)	-0.0896882	0.344704	0.498434	0.167159	0.164597	HMDB0060061; HMDB60061		; CHEBI:84505
HOMO:WT	1085	343.045	C17H12O8	-H(-)	0.000601281	Aflatoxin GM1	-0.094064	0.344704	0.498434	0.16742	0.164597	HMDB0030477; HMDB0037754; HMDB0142065; HMDB30477; HMDB37754	C10836; C19594
HOMO:WT	942	306.077	C18H13NO4	-H(-)	0.000256774	Hallacridone	-0.1099	0.344704	0.498434	0.167943	0.164597	HMDB0029826; HMDB0033247; HMDB29826; HMDB33247	C12392
HOMO:WT	1188	369.972	C13H10ClN3O4S2	-H(-)	0.00122515	Lornoxicam	-0.141209	0.344704	0.498434	0.166899	0.164597	HMDB0015666; HMDB15666		; CHEBI:724428
HOMO:WT	1110	348.087	C12H19N3O7S	-H(-)	0.00011012	S-(Formylmethyl)glutathione	-0.177639	0.344704	0.498434	0.167289	0.164597	HMDB0060507; HMDB60507	C14871	CHEBI:34962
HOMO:WT	1110	348.087	C20H15NO5	-H(-)	0.00075292	10-Hydroxydihydrosanguinarine	-0.177639	0.344704	0.498434	0.167289	0.164597		C05247
HOMO:WT	1198	372.95	C5H13O13P3	-H(-)	-0.000513874	Deoxyribose triphosphate	-0.303149	0.344704	0.498434	0.16677	0.164597		C12347
HOMO:WT	1391	430.26	C25H37NO5	-H(-)	-0.000254905	alpha-hydroxysalmeterol	0.115563	0.384673	0.533342	0.178087	0.176125	HMDB0061045; HMDB61045
HOMO:WT	5	61.9885	HNO3	-H(-)	-0.000162716	Peroxynitrite	0.106001	0.384673	0.533342	0.183542	0.176125	HMDB0002179; HMDB02179	C16845	CHEBI:25941
HOMO:WT	765	268.155	C15H19N5	-H(-)	0.0014766	Rizatriptan	0.0788576	0.384673	0.533342	0.180773	0.176125	HMDB0015088; HMDB15088		; CHEBI:48273
HOMO:WT	489	211.11	C10H16N2O3	-H(-)	-0.00153136	L-prolyl-L-proline	0.0781597	0.384673	0.533342	0.181595	0.176125	HMDB0011180; HMDB0014382; HMDB0015442; HMDB11180; HMDB14382; HMDB15442	C07827	; CHEBI:3228; CHEBI:519412
HOMO:WT	757	266.213	C16H29NO2	-H(-)	-2.31544e-05	Allopumiliotoxin 267A	0.0730102	0.384673	0.533342	0.18091	0.176125		C20034
HOMO:WT	111	125.061	C7H10O2	-H(-)	-2.66177e-05	Toluene-cis-dihydrodiol	0.0665125	0.384673	0.533342	0.182842	0.176125	HMDB0029582; HMDB0031222; HMDB0031223; HMDB0032067; HMDB0032333; HMDB0033629; HMDB0034080; HMDB0034835; HMDB0037026; HMDB0037027; HMDB0040445; HMDB0041474; HMDB29582; HMDB31222; HMDB31223; HMDB32067; HMDB32333; HMDB33629; HMDB34080; HMDB34835; HMDB37026; HMDB37027; HMDB40445; HMDB41474	C04592; C12101	; CHEBI:515741; CHEBI:52939
HOMO:WT	98	122.036	C5H5N3O	-H(-)	-0.000284471	Pyrazinamide	0.0588129	0.384673	0.533342	0.182981	0.176125	HMDB0014483; HMDB14483	C01956	CHEBI:45285
HOMO:WT	500	213.113	C11H18O4	-H(-)	0.000155638	5-Hexyltetrahydro-2-oxo-3-furancarboxylic acid	0.0587656	0.384673	0.533342	0.181458	0.176125	HMDB0030984; HMDB0030985; HMDB0030986; HMDB30984; HMDB30985; HMDB30986
HOMO:WT	1591	523.181	C25H32O12	-H(-)	0.000765156	Ligustroside	0.0539865	0.384673	0.533342	0.177166	0.176125	HMDB0034751; HMDB34751
HOMO:WT	1427	447.222	C21H36O10	-H(-)	0.00178658	Acuminoside	0.0520434	0.384673	0.533342	0.177823	0.176125	HMDB0029347; HMDB0029348; HMDB0030421; HMDB0039573; HMDB0039749; HMDB29347; HMDB29348; HMDB30421; HMDB39573; HMDB39749	C17858
HOMO:WT	1202	373.275	C24H38O3	-H(-)	1.90087e-05	3b-Hydroxy-5-cholenoic acid	0.0463225	0.384673	0.533342	0.178618	0.176125	HMDB0000308; HMDB00308; HMDB0038522; HMDB0041453; HMDB38522; HMDB41453	C03070; C14991; C15345	; CHEBI:384794
HOMO:WT	336	182.998	C4H8O6S	-H(-)	-0.000913116	2-methyl-3-(sulfooxy)propanoic acid	0.0407407	0.384673	0.533342	0.182009	0.176125	HMDB0126117; HMDB0130131; HMDB0130134; HMDB0130137
HOMO:WT	336	182.998	C5H12OS3	-H(-)	-4.47159e-05	Methyl 1-(methylsulfinyl)propyl disulfide	0.0407407	0.384673	0.533342	0.182009	0.176125	HMDB0033075; HMDB33075
HOMO:WT	336	182.998	C5H4N4O2S	-H(-)	0.000424484	6-Thiourate	0.0407407	0.384673	0.533342	0.182009	0.176125	HMDB0060417; HMDB0060601; HMDB60417; HMDB60601	C16613
HOMO:WT	1194	371.258	C24H36O3	-H(-)	0.000881635	Cervonoyl ethanolamide	0.0379429	0.384673	0.533342	0.178751	0.176125	HMDB0013627; HMDB0014629; HMDB0041301; HMDB13627; HMDB14629; HMDB41301	C13828; C15057	; CHEBI:189797; CHEBI:34488
HOMO:WT	888	293.211	C18H30O3	-H(-)	0.000768456	13-OxoODE	0.0290558	0.384673	0.533342	0.18023	0.176125	HMDB0004668; HMDB0004669; HMDB0010200; HMDB0010203; HMDB0010206; HMDB0010220; HMDB0010224; HMDB0011108; HMDB0029786; HMDB0029969; HMDB0030950; HMDB0030995; HMDB0031088; HMDB0031103; HMDB0031934; HMDB0034586; HMDB0036832; HMDB0039603; HMDB0061644; HMDB0062288; HMDB0112093; HMDB0112099; HMDB0112102; HMDB0112103; HMDB04668; HMDB04669; HMDB10200; HMDB10203; HMDB10206; HMDB10220; HMDB10224; HMDB11108;…	C04594; C04780; C13798; C14765; C14766; C16316; C16326; C16342; C16346; C19613; C19827	; CHEBI:60956; CHEBI:68947; CHEBI:72641; CHEBI:72842; CHEBI:80463; CHEBI:88438; CHEBI:88441; CHEBI:88460; CHEBI:88462
HOMO:WT	1798	752.524	C42H76NO8P	-H(-)	-4.61305e-05	PC(14:0/20:4(5Z,8Z,11Z,14Z))	0.0251921	0.384673	0.533342	0.176514	0.176125	HMDB0007883; HMDB0007884; HMDB0007914; HMDB0007915; HMDB0007976; HMDB0008007; HMDB0008008; HMDB0008167; HMDB0008200; HMDB0008232; HMDB0008362; HMDB0008395; HMDB0008426; HMDB0008459; HMDB0008910; HMDB0009582; HMDB0112993; HMDB0113050; HMDB0113070; HMDB0113071; HMDB0113092; HMDB0113117; HMDB0113118; HMDB0113144; HMDB0113145; HMDB0113172; HMDB0113199; HMDB0113200; HMDB0113227; HMDB0113228; HMDB01132…	C00157	; CHEBI:86101; CHEBI:86102; CHEBI:88884; CHEBI:88897; CHEBI:88916; CHEBI:88917; CHEBI:89123; CHEBI:89172; CHEBI:89416; CHEBI:89443; CHEBI:89512; CHEBI:89544; CHEBI:89732; CHEBI:89733
HOMO:WT	1403	435.27	C20H40N2O8	-H(-)	0.000954925	Pangamic acid	0.0226291	0.384673	0.533342	0.177955	0.176125	HMDB0029949; HMDB29949
HOMO:WT	203	151.026	C5H4N4O2	-H(-)	0.000205303	Xanthine	0.0225836	0.384673	0.533342	0.182424	0.176125	HMDB0000292; HMDB0000786; HMDB0001182; HMDB00292; HMDB00786; HMDB01182	C00385; C07599	; CHEBI:17712; CHEBI:28315
HOMO:WT	8	69.0345	C4H6O	-H(-)	0.000137922	Butynol	0.0102374	0.384673	0.533342	0.183401	0.176125	HMDB0034233; HMDB0061873; HMDB0061874; HMDB34233; HMDB61873; HMDB61874	C06146; C17721; C19377; C20701	; CHEBI:48058
HOMO:WT	1823	789.736	C51H98O5	-H(-)	-0.00225228	DG(24:0/24:1(15Z)/0:0)	-0.0113558	0.384673	0.533342	0.176254	0.176125	HMDB0007819; HMDB0007847; HMDB0042330; HMDB0042939; HMDB0044052; HMDB0044646; HMDB0047792; HMDB0048434; HMDB0056119; HMDB07819; HMDB07847; HMDB42330; HMDB42939; HMDB44052; HMDB44646; HMDB47792; HMDB48434; HMDB56119
HOMO:WT	54	107.061	C6H8N2	-H(-)	0.000415308	2-Ethylpyrazine	-0.015816	0.384673	0.533342	0.183121	0.176125	HMDB0031849; HMDB0032971; HMDB0035248; HMDB0035289; HMDB31849; HMDB32971; HMDB35248; HMDB35289		; CHEBI:73232
HOMO:WT	13	80.9655	H2O3S	-H(-)	-0.000359808	Sulfite	-0.0230243	0.384673	0.533342	0.183261	0.176125	HMDB0000240; HMDB0001033; HMDB0003008; HMDB00240; HMDB0034829; HMDB01033; HMDB03008; HMDB34829	C00094	CHEBI:48854
HOMO:WT	193	148.027	C5H11NS2	-H(-)	-0.000815861	Dihydro-4,6-dimethyl-4H-1,3,5-dithiazine	-0.0296031	0.384673	0.533342	0.182563	0.176125	HMDB0039817; HMDB39817
HOMO:WT	247	161.025	C9H6O3	-H(-)	-0.000101592	Umbelliferone	-0.0298117	0.384673	0.533342	0.182286	0.176125	HMDB0002149; HMDB0029865; HMDB0136738; HMDB0137904; HMDB0140948; HMDB0140949; HMDB02149; HMDB29865	C09315; C20414	; CHEBI:27510; CHEBI:349245
HOMO:WT	517	217.014	C11H6O5	-H(-)	0.000327224	4,8-dihydroxy-2H-furo[2,3-h]chromen-2-one	-0.0390904	0.384673	0.533342	0.18132	0.176125	HMDB0135848
HOMO:WT	775	271.064	C12H16O5S	-H(-)	0.000698347	[4-(4-methyl-3-oxopentyl)phenyl]oxidanesulfonic acid	-0.0399335	0.384673	0.533342	0.180637	0.176125	HMDB0132963; HMDB0132998
HOMO:WT	521	217.108	C10H18O5	-H(-)	0.000189219	3-Hydroxysebacic acid	-0.0407755	0.384673	0.533342	0.181183	0.176125	HMDB0000350; HMDB0000424; HMDB0002534; HMDB0029189; HMDB00350; HMDB00424; HMDB02534; HMDB29189		; CHEBI:89182; CHEBI:89312
HOMO:WT	834	282.12	C11H17N5O4	-H(-)	0.000957662	Glutaminylhistidine	-0.0408007	0.384673	0.533342	0.180501	0.176125	HMDB0028799; HMDB0028883; HMDB0028899; HMDB28799; HMDB28883; HMDB28899
HOMO:WT	963	313.044	C8H15N2O9P	-H(-)	-0.000200004	FGAR	-0.0415314	0.384673	0.533342	0.179959	0.176125	HMDB0001308; HMDB0006476; HMDB01308; HMDB06476	C04376
HOMO:WT	1542	495.296	C27H44O8	-H(-)	-6.73056e-05	Pregnanediol-3-glucuronide	-0.0435438	0.384673	0.533342	0.17756	0.176125	HMDB0010318; HMDB0010352; HMDB0041331; HMDB10318; HMDB10352; HMDB41331	C03033; C08834; C16500
HOMO:WT	1244	383.316	C23H44O4	-H(-)	0.000430312	MG(0:0/20:1(11Z)/0:0)	-0.044126	0.384673	0.533342	0.178352	0.176125	HMDB0011543; HMDB0011573; HMDB0036344; HMDB11543; HMDB11573; HMDB36344
HOMO:WT	145	134.995	C4H8OS2	-H(-)	-0.00021557	Proxan	-0.0455618	0.384673	0.533342	0.182702	0.176125	HMDB0032744; HMDB0032745; HMDB0032746; HMDB0032747; HMDB32744; HMDB32745; HMDB32746; HMDB32747	C19127
HOMO:WT	345	184.108	C8H15N3O2	-H(-)	0.000675083	Isocarbamid	-0.0468572	0.384673	0.533342	0.181871	0.176125		C19047
HOMO:WT	1269	393.243	C26H34O3	-H(-)	0.000103641	Stanolone benzoate	-0.0537323	0.384673	0.533342	0.17822	0.176125		C14259
HOMO:WT	923	301.129	C14H22O7	-H(-)	-0.000159548	Garcinia lactone dibutyl ester	-0.054872	0.384673	0.533342	0.180094	0.176125	HMDB0040462; HMDB40462
HOMO:WT	992	319.138	C14H24O8	-H(-)	0.0013788	Valproic acid glucuronide	-0.0575383	0.384673	0.533342	0.179689	0.176125	HMDB0000901; HMDB0010347; HMDB00901; HMDB10347	C03033	; CHEBI:71003
HOMO:WT	1463	460.215	C26H27N5O2	.F(-)	0.000897118	Vilazodone	-0.0583883	0.384673	0.533342	0.177691	0.176125	HMDB0015637; HMDB15637		; CHEBI:70707
HOMO:WT	1463	460.215	C28H31NO5	-H(-)	-0.00157712	Bitolterol	-0.0583883	0.384673	0.533342	0.177691	0.176125		C06853
HOMO:WT	1102	346.056	C10H14N5O7P	-H(-)	0.000123903	AMP	-0.0612584	0.384673	0.533342	0.179286	0.176125	HMDB0000045; HMDB0001044; HMDB0003540; HMDB00045; HMDB0006550; HMDB0011617; HMDB0059594; HMDB01044; HMDB03540; HMDB06550; HMDB11617; HMDB59594	C00020; C00362; C00946; C01367; C04378; C19970	CHEBI:16027; CHEBI:16192; CHEBI:28223; CHEBI:28931; CHEBI:63211
HOMO:WT	1723	647.205	C24H40O20	-H(-)	-0.000528486	3,4,5-trihydroxy-6-({4-hydroxy-2-methyl-6-[(3,4,5,6-tetrahydroxyoxan-2-yl)methoxy]-5-[(3,4,5-trihydroxy-6-methyloxan-2-yl)oxy]oxan-3-yl}oxy)oxane-2-carboxylic acid	-0.0615558	0.384673	0.533342	0.176774	0.176125	HMDB0127460; HMDB0127461; HMDB0127462; HMDB0127463; HMDB0127464; HMDB0127465; HMDB0127466; HMDB0127467
HOMO:WT	1850	832.514	C46H76NO10P	-H(-)	-0.000259213	PS(18:1(9Z)/22:6(4Z,7Z,10Z,13Z,16Z,19Z))	-0.0709594	0.384673	0.533342	0.176125	0.176125	HMDB0012395; HMDB0012427; HMDB0012437; HMDB0012445; HMDB0112406; HMDB0112439; HMDB0112440; HMDB0112463; HMDB0112480; HMDB0112610; HMDB0112611; HMDB0112629; HMDB0112643; HMDB0112668; HMDB0112669; HMDB0112692; HMDB0112797; HMDB0112798; HMDB0112822; HMDB0112847; HMDB0112865; HMDB0116764; HMDB12395; HMDB12427; HMDB12437; HMDB12445		; CHEBI:88444; CHEBI:88513; CHEBI:88531; CHEBI:90025
HOMO:WT	1216	378.135	C22H21NO5	-H(-)	-0.000706489	Angoline	-0.0730041	0.384673	0.533342	0.178485	0.176125		C09336; C12224
HOMO:WT	1671	589.284	C36H38N4O4	-H(-)	-0.00152595	Dimethylprotoporphyrin IX dimethyl ester	-0.0783752	0.384673	0.533342	0.177035	0.176125	HMDB0000810; HMDB00810
HOMO:WT	979	316.212	C16H31NO5	-H(-)	0.000574813	3-hydroxynonanoyl carnitine	-0.0786596	0.384673	0.533342	0.179824	0.176125	HMDB0061635; HMDB61635
HOMO:WT	1033	330.056	C15H13N3O4S	-H(-)	-0.000105523	Piroxicam	-0.0861414	0.384673	0.533342	0.179555	0.176125	HMDB0014694; HMDB14694	C01608	CHEBI:8249
HOMO:WT	1696	618.086	C17H27N5O16P2	-H(-)	-0.000634721	ADP-D-glycero-beta-D-manno-heptose	-0.0882206	0.384673	0.533342	0.176904	0.176125		C06397; C06398
HOMO:WT	1572	515.087	C21H24O13S	-H(-)	-7.21981e-05	(3-{3,5,7-trihydroxy-6-[3,4,5-trihydroxy-6-(hydroxymethyl)oxan-2-yl]-3,4-dihydro-2H-1-benzopyran-2-yl}phenyl)oxidanesulfonic acid	-0.0908824	0.384673	0.533342	0.177428	0.176125	HMDB0126698; HMDB0126699; HMDB0126700; HMDB0126701; HMDB0126702; HMDB0126733; HMDB0126734; HMDB0126735; HMDB0126736; HMDB0126737; HMDB0132686; HMDB0132687; HMDB0132688; HMDB0132689; HMDB0132690
HOMO:WT	1148	359.076	C18H16O8	-H(-)	0.000880428	Rosmarinic acid	-0.0918245	0.384673	0.533342	0.179152	0.176125	HMDB0002887; HMDB0003572; HMDB0030812; HMDB0033819; HMDB0037334; HMDB0037335; HMDB0038356; HMDB0040344; HMDB0040472; HMDB0040877; HMDB0124941; HMDB0129270; HMDB0129271; HMDB0129272; HMDB0130255; HMDB0130256; HMDB0130257; HMDB0130258; HMDB0137986; HMDB0137988; HMDB0137993; HMDB0137995; HMDB0138011; HMDB0138519; HMDB02887; HMDB03572; HMDB30812; HMDB33819; HMDB37334; HMDB37335; HMDB38356; HMDB40344;…	C01850; C04552; C09764; C09982; C10031; C10115; C10116; C10191; C17787; C17957; C20508	; CHEBI:2382; CHEBI:50371; CHEBI:9582
HOMO:WT	1180	368.317	C22H43NO3	-H(-)	0.000266972	N-Stearoyl GABA	-0.0943832	0.384673	0.533342	0.178885	0.176125	HMDB0062341; HMDB62341
HOMO:WT	417	198.186	C12H25NO	-H(-)	0.000256695	Dodecanamide	-0.0983076	0.384673	0.533342	0.181733	0.176125		C13831
HOMO:WT	1067	338.187	C20H25N3O2	-H(-)	7.83718e-05	Methylergonovine	-0.111176	0.384673	0.533342	0.17942	0.176125	HMDB0014497; HMDB14497		; CHEBI:775307
HOMO:WT	1795	746.513	C43H74NO7P	-H(-)	-3.70024e-05	PE(O-16:1(1Z)/22:6(4Z,7Z,10Z,13Z,16Z,19Z))	-0.11253	0.384673	0.533342	0.176644	0.176125	HMDB0005780; HMDB0009479; HMDB0009480; HMDB0009708; HMDB0011361; HMDB0011420; HMDB0011453; HMDB05780; HMDB09479; HMDB09480; HMDB09708; HMDB11361; HMDB11420; HMDB11453	C00350	; CHEBI:90479
HOMO:WT	1163	364.285	C22H39NO3	-H(-)	0.000261336	N-Linoleoyl GABA	-0.113615	0.384673	0.533342	0.179018	0.176125	HMDB0062334; HMDB62334
HOMO:WT	286	169.098	C8H14N2O2	-H(-)	0.000278195	Levetiracetam	-0.117396	0.384673	0.533342	0.182147	0.176125	HMDB0015333; HMDB0033926; HMDB15333; HMDB33926	C07841	; CHEBI:352567
HOMO:WT	1818	782.497	C42H74NO10P	-H(-)	0.0003064	PS(16:0/20:4(5Z,8Z,11Z,14Z))	-0.127701	0.384673	0.533342	0.176384	0.176125	HMDB0012361; HMDB0012371; HMDB0012392; HMDB0012402; HMDB0012412; HMDB0012421; HMDB0012431; HMDB0112303; HMDB0112361; HMDB0112374; HMDB0112390; HMDB0112391; HMDB0112410; HMDB0112449; HMDB0112450; HMDB0112468; HMDB0112490; HMDB0112597; HMDB0112657; HMDB0112788; HMDB0116750; HMDB12361; HMDB12371; HMDB12392; HMDB12402; HMDB12412; HMDB12421; HMDB12431		; CHEBI:88488; CHEBI:88504; CHEBI:88506; CHEBI:88525; CHEBI:90023; CHEBI:90029; CHEBI:90037
HOMO:WT	727	260.114	C11H19NO6	-H(-)	6.77901e-05	Methylmalonylcarnitine	-0.128174	0.384673	0.533342	0.181046	0.176125	HMDB0013133; HMDB0033865; HMDB0034777; HMDB0061717; HMDB0062785; HMDB13133; HMDB33865; HMDB34777; HMDB61717; HMDB62785	C08332; C08334; C10607	; CHEBI:85473
HOMO:WT	727	260.114	C12H23NOS2	-H(-)	0.00093619	Camelinin	-0.128174	0.384673	0.533342	0.181046	0.176125	HMDB0039082; HMDB39082
HOMO:WT	1580	519.073	C30H16O9	-H(-)	-0.000700468	Pseudohypericin	-0.159256	0.384673	0.533342	0.177297	0.176125		C10392
HOMO:WT	881	292.139	C12H23NO7	-H(-)	0.000880115	N-(1-Deoxy-1-fructosyl)leucine	-0.469914	0.384673	0.533342	0.180365	0.176125	HMDB0037840; HMDB0039780; HMDB37840; HMDB39780
HOMO:WT	251	162.023	C5H9NO3S	-H(-)	0.000138094	Acetylcysteine	0.183725	0.427355	0.575192	0.195237	0.189945	HMDB0001890; HMDB01890	C06809; C12876	CHEBI:28939
HOMO:WT	1003	322.066	C16H18ClNO2S	-H(-)	0.000943731	Thenylchlor	0.0854037	0.427355	0.575192	0.192973	0.189945		C10959
HOMO:WT	1023	327.182	C18H24N4O2	-H(-)	0.00087362	7-hydroxygranisetron	0.0731271	0.427355	0.575192	0.192554	0.189945	HMDB0061062; HMDB61062
HOMO:WT	216	153.092	C9H14O2	-H(-)	0.000370445	C9:2	0.0704743	0.427355	0.575192	0.19538	0.189945	HMDB0031302; HMDB0032314; HMDB0032442; HMDB0035135; HMDB0036177; HMDB0036239; HMDB0037276; HMDB0038268; HMDB0038697; HMDB0040285; HMDB0060285; HMDB31302; HMDB32314; HMDB32442; HMDB35135; HMDB36177; HMDB36239; HMDB37276; HMDB38268; HMDB38697; HMDB40285; HMDB60285	C09772	; CHEBI:58972
HOMO:WT	93	120.067	C4H11NO3	-H(-)	6.09021e-06	Tromethamine	0.0591587	0.427355	0.575192	0.195523	0.189945	HMDB0240288	C07182
HOMO:WT	644	243.123	C12H20O5	-H(-)	0.000513769	Polyethylene, oxidized	0.0524285	0.427355	0.575192	0.193957	0.189945	HMDB0032472; HMDB32472
HOMO:WT	1258	389.217	C19H34O8	-H(-)	0.000973725	(3S,5R,6S,7E,9x)-7-Megastigmene-3,6,9-triol 9-glucoside	0.0493941	0.427355	0.575192	0.191723	0.189945	HMDB0041176; HMDB0041578; HMDB41176; HMDB41578	C17450; C17451
HOMO:WT	679	250.181	C15H25NO2	-H(-)	0.000534741	Nupharamine	0.040183	0.427355	0.575192	0.193816	0.189945		C17464
HOMO:WT	1171	365.235	C21H34O5	-H(-)	-0.00141052	3b-Allotetrahydrocortisol	0.033088	0.427355	0.575192	0.191999	0.189945	HMDB0000314; HMDB0000526; HMDB0000949; HMDB0003128; HMDB0013221; HMDB00314; HMDB00526; HMDB00949; HMDB03128; HMDB13221	C05472; C05481	; CHEBI:3899; CHEBI:89627
HOMO:WT	1222	379.213	C21H32O6	-H(-)	-0.000540251	[6]-Gingerdiol 3,5-diacetate	0.0326134	0.427355	0.575192	0.191861	0.189945	HMDB0040568; HMDB40568
HOMO:WT	279	168.077	C7H11N3O2	-H(-)	0.000774392	Methyl-His	0.0266275	0.427355	0.575192	0.195093	0.189945	HMDB0000001; HMDB00001; HMDB0000479; HMDB0004935; HMDB0006703; HMDB0006704; HMDB00479; HMDB04935; HMDB06703; HMDB06704	C01152; C03298	CHEBI:27596; CHEBI:50599
HOMO:WT	1353	416.025	C10H17N3O11P2	-H(-)	0.00193399	2'-Deoxy-5-hydroxymethylcytidine-5'-diphosphate	0.0252128	0.427355	0.575192	0.191309	0.189945		C11038
HOMO:WT	1507	480.309	C23H48NO7P	-H(-)	0.000285579	LysoPC(15:0)	0.0167645	0.427355	0.575192	0.190761	0.189945	HMDB0010381; HMDB0011129; HMDB0011130; HMDB10381; HMDB11129; HMDB11130	C04230	; CHEBI:133144; CHEBI:580912; CHEBI:75036
HOMO:WT	629	239.238	C16H32O	-H(-)	0.000118644	Palmitaldehyde	0.0131506	0.427355	0.575192	0.194098	0.189945	HMDB0001551; HMDB0031052; HMDB01551; HMDB31052	C00517; C14499	; CHEBI:17600
HOMO:WT	1480	466.172	C22H29NO10	-H(-)	-0.000452591	Bis-N-butyl phthalate	-0.00498334	0.427355	0.575192	0.190898	0.189945	HMDB0031949; HMDB31949
HOMO:WT	626	239.115	C10H16N4O3	-H(-)	-1.41141e-05	Anserine	-0.0056354	0.427355	0.575192	0.19424	0.189945	HMDB0000194; HMDB0000745; HMDB0005769; HMDB00194; HMDB00745; HMDB05769	C00884; C01262; C04138	; CHEBI:18323; CHEBI:85981
HOMO:WT	1746	679.587	C42H80O6	-H(-)	0.000741148	Glycerol tritridecanoate	-0.0123019	0.427355	0.575192	0.190625	0.189945	HMDB0031110; HMDB0064731; HMDB0065121; HMDB0065300; HMDB0065883; HMDB0065905; HMDB0066167; HMDB0071112; HMDB0071116; HMDB0071145; HMDB0071203; HMDB0071207; HMDB0071220; HMDB0071242; HMDB0071255; HMDB0071256; HMDB0071274; HMDB0071286; HMDB0071299; HMDB0071303; HMDB0071327; HMDB0071354; HMDB0071357; HMDB0071368; HMDB0071411; HMDB0071437; HMDB0071445; HMDB0071450; HMDB0071453; HMDB0071465; HMDB00715…
HOMO:WT	975	316.059	C16H13O7	-H(-)	-0.000275055	3,5,6,7-tetrahydroxy-2-(4-hydroxy-3-methoxyphenyl)-8aH-chromen-8a-yl	-0.0200513	0.427355	0.575192	0.193113	0.189945	HMDB0128108; HMDB0128109; HMDB0128110; HMDB0128111; HMDB0130415; HMDB0130434; HMDB0131422	C08727
HOMO:WT	1052	335.078	C16H16O8	-H(-)	-0.000312028	3-Caffeoyl-1,5-quinolactone	-0.0221038	0.427355	0.575192	0.192276	0.189945	HMDB0029287; HMDB0029288; HMDB0030654; HMDB0033563; HMDB0033997; HMDB0033999; HMDB0125035; HMDB0125036; HMDB0125038; HMDB0125039; HMDB0125050; HMDB0125051; HMDB0125053; HMDB0125054; HMDB0125065; HMDB0125066; HMDB0125068; HMDB0125069; HMDB0125078; HMDB0125080; HMDB0125083; HMDB0126514; HMDB29287; HMDB29288; HMDB30654; HMDB33563; HMDB33997; HMDB33999	C10296; C10434
HOMO:WT	1355	417.117	C21H22O9	-H(-)	0.00179442	Liquiritin	-0.0278239	0.427355	0.575192	0.191172	0.189945	HMDB0029520; HMDB0030160; HMDB0030161; HMDB0032785; HMDB0035219; HMDB0037317; HMDB0037318; HMDB0037486; HMDB0037490; HMDB0037581; HMDB0039902; HMDB0040620; HMDB0041098; HMDB0041359; HMDB0041731; HMDB0041732; HMDB0061142; HMDB0124768; HMDB0135366; HMDB0135367; HMDB0135414; HMDB0135415; HMDB0135449; HMDB0135450; HMDB0135456; HMDB0135457; HMDB0135460; HMDB0135461; HMDB29520; HMDB30160; HMDB30161; HM…	C10305; C16978; C16989; C17778; C17809	; CHEBI:221147; CHEBI:477735; CHEBI:479532
HOMO:WT	1768	714.508	C39H74NO8P	-H(-)	0.000291868	PE(14:0/20:2(11Z,14Z))	-0.0278535	0.427355	0.575192	0.190488	0.189945	HMDB0005322; HMDB0008835; HMDB0008867; HMDB0008928; HMDB0008959; HMDB0008960; HMDB0009023; HMDB0009056; HMDB0009088; HMDB0009251; HMDB0009283; HMDB0113020; HMDB0113166; HMDB0113847; HMDB0113848; HMDB0113849; HMDB0113879; HMDB0114012; HMDB0114039; HMDB0114065; HMDB05322; HMDB08835; HMDB08867; HMDB08928; HMDB08959; HMDB08960; HMDB09023; HMDB09056; HMDB09088; HMDB09251; HMDB09283		; CHEBI:73008; CHEBI:78810
HOMO:WT	1775	719.467	C41H69O8P	-H(-)	-0.00159708	PA(16:0/22:6(4Z,7Z,10Z,13Z,16Z,19Z))	-0.0314239	0.427355	0.575192	0.190352	0.189945	HMDB0114849; HMDB0114868; HMDB0114869; HMDB0114911; HMDB0114936; HMDB0114961; HMDB0114962; HMDB0114987; HMDB0115014; HMDB0115127; HMDB0115128; HMDB0115152; HMDB0115179; HMDB0115203; HMDB0115204; HMDB0115353; HMDB0115379; HMDB0115404; HMDB0115523; HMDB0115525; HMDB0115526; HMDB0115542; HMDB0115569; HMDB0115570
HOMO:WT	885	293.118	C19H18O3	-H(-)	0.000347717	(E)-1-[4-Hydroxy-3-(3-methyl-1,3-butadienyl)phenyl]-2-(3,5-dihydroxyphenyl)ethylene	-0.035818	0.427355	0.575192	0.193393	0.189945	HMDB0033331; HMDB0041305; HMDB0128993; HMDB0141084; HMDB33331; HMDB41305	C15049
HOMO:WT	1139	356.092	C14H19N3O6S	-H(-)	0.000218725	Deacetoxycephalosporin C	-0.0359232	0.427355	0.575192	0.192138	0.189945		C06565
HOMO:WT	912	298.276	C18H37NO2	-H(-)	-0.000506944	Sphingosine	-0.0372005	0.427355	0.575192	0.193253	0.189945	HMDB0000252; HMDB0001480; HMDB0002100; HMDB00252; HMDB01480; HMDB02100	C00319; C02934; C16512	CHEBI:16393; CHEBI:17862; CHEBI:71464
HOMO:WT	1406	436.283	C21H44NO6P	-H(-)	-0.000134369	PE(P-16:0e/0:0)	-0.037398	0.427355	0.575192	0.191035	0.189945	HMDB0011152; HMDB11152
HOMO:WT	796	275.018	C6H13O10P	-H(-)	-0.000483321	6-Phosphogluconate	-0.03954	0.427355	0.575192	0.193675	0.189945	HMDB0001316; HMDB0040924; HMDB0062800; HMDB01316; HMDB40924; HMDB62800	C00345; C04234	; CHEBI:48928; CHEBI:58759
HOMO:WT	1816	780.554	C44H80NO8P	-H(-)	0.000927624	PC(14:0/22:4(7Z,10Z,13Z,16Z))	-0.0405713	0.427355	0.575192	0.19008	0.189945	HMDB0007889; HMDB0007982; HMDB0007983; HMDB0008013; HMDB0008014; HMDB0008042; HMDB0008073; HMDB0008074; HMDB0008106; HMDB0008107; HMDB0008138; HMDB0008169; HMDB0008170; HMDB0008202; HMDB0008203; HMDB0008234; HMDB0008365; HMDB0008398; HMDB0008429; HMDB0008462; HMDB0008623; HMDB0113055; HMDB0113098; HMDB0113099; HMDB0113123; HMDB0113124; HMDB0113150; HMDB0113151; HMDB0113178; HMDB0113205; HMDB01132…	C00157	; CHEBI:42027; CHEBI:73003; CHEBI:77694; CHEBI:86123; CHEBI:86127; CHEBI:86133; CHEBI:86134; CHEBI:88864; CHEBI:88909; CHEBI:88990; CHEBI:89125; CHEBI:89179; CHEBI:89420; CHEBI:89437; CHEBI:89514; CHEBI:89547; CHEBI:89692; CHEBI:89693; CHEBI:89735; CHEBI:89740
HOMO:WT	1016	325.035	C17H10O7	-H(-)	0.000411392	13,14-dihydroxy-9-oxo-8,17-dioxatetracyclo[8.7.0.0²,_x001A_.0¹¹,¹_x001A_]heptadeca-1(10),2(7),3,5,11(16),12,14-heptaen-5-yl acetate	-0.0443062	0.427355	0.575192	0.192833	0.189945	HMDB0128433; HMDB0128434; HMDB0128436; HMDB0140672; HMDB0140673; HMDB0140674
HOMO:WT	1806	762.508	C43H74NO8P	-H(-)	0.000325689	PE(16:0/22:6(4Z,7Z,10Z,13Z,16Z,19Z))	-0.0475259	0.427355	0.575192	0.190216	0.189945	HMDB0005324; HMDB0008946; HMDB0008977; HMDB0008978; HMDB0009038; HMDB0009071; HMDB0009102; HMDB0009103; HMDB0009133; HMDB0009134; HMDB0009166; HMDB0009167; HMDB0009198; HMDB0009294; HMDB0009325; HMDB0009326; HMDB0009358; HMDB0009359; HMDB0009390; HMDB0009423; HMDB0009454; HMDB0009455; HMDB0009617; HMDB0009650; HMDB0009682; HMDB0113036; HMDB0113675; HMDB0113896; HMDB0113913; HMDB0113914; HMDB01139…	C00350	; CHEBI:78261
HOMO:WT	826	281.141	C15H22O5	-H(-)	-0.00138869	Octyl gallate	-0.0484439	0.427355	0.575192	0.193534	0.189945	HMDB0033375; HMDB0034941; HMDB0034983; HMDB0035846; HMDB0038660; HMDB0038661; HMDB0038989; HMDB0039241; HMDB0041324; HMDB33375; HMDB34941; HMDB34983; HMDB35846; HMDB38660; HMDB38661; HMDB38989; HMDB39241; HMDB41324	C09482; C09538; C15971	; CHEBI:23758; CHEBI:83631
HOMO:WT	304	173.104	C6H14N4O2	-H(-)	0.000411587	Arginine	-0.0605187	0.427355	0.575192	0.194951	0.189945	HMDB0000517; HMDB0003416; HMDB00517; HMDB03416	C00062; C00792; C02385	CHEBI:15816; CHEBI:16467
HOMO:WT	575	228.053	C6H15NO6S	-H(-)	0.00133903	TES	-0.0638658	0.427355	0.575192	0.194381	0.189945		C05353
HOMO:WT	1345	415.035	C16H16O11S	-H(-)	-0.000954515	3,4-dihydroxy-5-{[(2E)-3-[4-hydroxy-3-(sulfooxy)phenyl]prop-2-enoyl]oxy}cyclohex-1-ene-1-carboxylic acid	-0.0699174	0.427355	0.575192	0.191447	0.189945	HMDB0130154; HMDB0130155; HMDB0130156
HOMO:WT	1857	857.419	C42H66O18	-H(-)	-0.00145574	Thevetin B	-0.071656	0.427355	0.575192	0.189945	0.189945		C08856; C12091
HOMO:WT	431	201.113	C10H18O4	-H(-)	0.000218652	Sebacic acid	-0.0723232	0.427355	0.575192	0.194808	0.189945	HMDB0000792; HMDB0031510; HMDB0040196; HMDB0059708; HMDB0059719; HMDB0059754; HMDB0062180; HMDB00792; HMDB31510; HMDB40196; HMDB59708; HMDB59719; HMDB59754; HMDB62180	C08277; C14566; C17803	; CHEBI:41865; CHEBI:68453; CHEBI:70747; CHEBI:89889
HOMO:WT	1051	334.311	C22H41NO	-H(-)	8.78834e-05	Pipericine	-0.0956291	0.427355	0.575192	0.192415	0.189945	HMDB0031678; HMDB31678
HOMO:WT	1022	327.163	C17H28O4S	-H(-)	0.000240934	Steryl sulfate	-0.10514	0.427355	0.575192	0.192694	0.189945		C02195
HOMO:WT	496	212.956	C8H7BrO2	-H(-)	-0.000186988	4-Bromophenylacetate	-0.108909	0.427355	0.575192	0.194666	0.189945		C03076
HOMO:WT	1285	398.065	C20H15O9	-H(-)	-0.000878175	Vitisidin A	-0.111816	0.427355	0.575192	0.191585	0.189945	HMDB0041596; HMDB41596
HOMO:WT	527	218.103	C9H17NO5	-H(-)	0.000127614	Pantothenic acid	-0.156752	0.427355	0.575192	0.194523	0.189945	HMDB0000210; HMDB00210; HMDB0062717; HMDB62717	C00864	CHEBI:46905
HOMO:WT	424	199.17	C12H24O2	-H(-)	0.00017379	Dodecanoic acid (FA12:0)	0.120474	0.472676	0.616406	0.208158	0.203555	HMDB0000638; HMDB0030998; HMDB0032310; HMDB0032440; HMDB0033619; HMDB0034128; HMDB0034136; HMDB0034137; HMDB0035410; HMDB0036225; HMDB0040166; HMDB0059868; HMDB00638; HMDB30998; HMDB32310; HMDB32440; HMDB33619; HMDB34128; HMDB34136; HMDB34137; HMDB35410; HMDB36225; HMDB40166; HMDB59868	C02679	; CHEBI:201659; CHEBI:30805
HOMO:WT	1680	599.32	C27H53O12P	-H(-)	0.000325803	1-Stearoylglycerophosphoinositol	0.092397	0.472676	0.616406	0.203978	0.203555	HMDB0061696; HMDB0061704; HMDB0062777; HMDB0240261; HMDB61696; HMDB61704; HMDB62777		; CHEBI:83054
HOMO:WT	1151	361.239	C22H34O4	-H(-)	-0.000446263	19,20-DiHDPA	0.0822717	0.472676	0.616406	0.205831	0.203555	HMDB0010214; HMDB0031137; HMDB0033398; HMDB0033677; HMDB0036315; HMDB0036704; HMDB0039226; HMDB0041495; HMDB10214; HMDB31137; HMDB33398; HMDB33677; HMDB36315; HMDB36704; HMDB39226; HMDB41495	C14575; C20151	; CHEBI:72657
HOMO:WT	153	137.097	C9H14O	-H(-)	9.67063e-05	Isophorone	0.0571855	0.472676	0.616406	0.209789	0.203555	HMDB0013824; HMDB0031084; HMDB0031152; HMDB0031195; HMDB0031261; HMDB0031685; HMDB0033434; HMDB0033857; HMDB0035229; HMDB0035929; HMDB0036069; HMDB0036091; HMDB0036092; HMDB0040338; HMDB13824; HMDB31084; HMDB31152; HMDB31195; HMDB31261; HMDB31685; HMDB33434; HMDB33857; HMDB35229; HMDB35929; HMDB36069; HMDB36091; HMDB36092; HMDB40338	C08499; C14743; C16323	; CHEBI:34800; CHEBI:7610
HOMO:WT	299	173.009	C6H6O6	-H(-)	-4.68318e-05	Aconitate	0.0549593	0.472676	0.616406	0.208896	0.203555	HMDB0000072; HMDB0000461; HMDB0000958; HMDB0001264; HMDB00072; HMDB00461; HMDB0062706; HMDB00958; HMDB01264; HMDB62706	C00417; C00425; C02341; C05422	; CHEBI:17242; CHEBI:32805; CHEBI:32806
HOMO:WT	299	173.009	C7H10OS2	-H(-)	0.000821568	2,5-Dimethyl-3-(methyldithio)furan	0.0549593	0.472676	0.616406	0.208896	0.203555	HMDB0040200; HMDB40200
HOMO:WT	321	179.144	C12H20O	-H(-)	-0.000241681	(3Z,6Z,9Z)-3,6,9-Dodecatrien-1-ol	0.0343032	0.472676	0.616406	0.2086	0.203555	HMDB0031181; HMDB0032531; HMDB0038108; HMDB0039339; HMDB0039590; HMDB31181; HMDB32531; HMDB38108; HMDB39339; HMDB39590	C08375
HOMO:WT	1497	477.215	C29H33ClN2O2	-H(-) [+2]	-0.000719069	Loperamide	0.0197408	0.472676	0.616406	0.204686	0.203555	HMDB0004999; HMDB04999	C07080	CHEBI:6532
HOMO:WT	1497	477.215	C20H42O7P2	.Na/H-H(-)	0.000229898	Phytyl diphosphate	0.0197408	0.472676	0.616406	0.204686	0.203555	HMDB0011116; HMDB11116	C05427	; CHEBI:18187
HOMO:WT	1497	477.215	C21H36N4O5S	.Na/H-H(-)	0.000288011	D1927	0.0197408	0.472676	0.616406	0.204686	0.203555		C11717
HOMO:WT	1497	477.215	C25H34O9	-H(-)	-0.0020086	2-Methoxy-estradiol-17b 3-glucuronide	0.0197408	0.472676	0.616406	0.204686	0.203555	HMDB0006765; HMDB0010315; HMDB06765; HMDB10315	C08746; C08755; C08783; C11131	; CHEBI:36491
HOMO:WT	740	263.165	C16H24O3	-H(-)	7.23618e-05	12-Oxo-2,3-dinor-10,15-phytodienoic acid	0.0156038	0.472676	0.616406	0.207718	0.203555	HMDB0032090; HMDB0061935; HMDB32090; HMDB61935	C09657; C17747	; CHEBI:88829
HOMO:WT	920	300.218	C16H31NO4	-H(-)	0.000223446	2,6 Dimethylheptanoyl carnitine	0.0110846	0.472676	0.616406	0.206697	0.203555	HMDB0006320; HMDB0013288; HMDB06320; HMDB13288		; CHEBI:84095
HOMO:WT	1288	399.22	C25H28N4O	-H(-)	-0.000931781	Z-Phe-Phe-CHN2	0.00447768	0.472676	0.616406	0.204971	0.203555		C02202
HOMO:WT	1670	585.489	C38H66O4	-H(-)	-0.000295757	Erythrinasinate A	-0.0101276	0.472676	0.616406	0.204119	0.203555	HMDB0038713; HMDB38713
HOMO:WT	1287	399.167	C19H28O9	-H(-)	-0.000684358	Corchoionoside B	-0.0136245	0.472676	0.616406	0.205114	0.203555	HMDB0030975; HMDB30975
HOMO:WT	1241	383.149	C22H24O6	-H(-)	0.000568667	Glicoisoflavanone	-0.0152423	0.472676	0.616406	0.205257	0.203555	HMDB0035427; HMDB0040809; HMDB0040834; HMDB0041100; HMDB0041417; HMDB35427; HMDB40809; HMDB40834; HMDB41100; HMDB41417	C10893
HOMO:WT	1128	353.05	C9H15N4O9P	-H(-)	0.000328871	5-Amino-6-(5'-phosphoribosylamino)uracil	-0.0180704	0.472676	0.616406	0.205975	0.203555		C01268
HOMO:WT	47	103.04	C4H8O3	-H(-)	0.000127482	Hydroxybutanoic acid	-0.0197887	0.472676	0.616406	0.209938	0.203555	HMDB0000008; HMDB0000011; HMDB0000023; HMDB0000336; HMDB0000357; HMDB0000435; HMDB0000442; HMDB0000710; HMDB0000729; HMDB0000758; HMDB00008; HMDB00011; HMDB00023; HMDB0011597; HMDB0015507; HMDB0031212; HMDB00336; HMDB00357; HMDB00435; HMDB00442; HMDB0059748; HMDB0062640; HMDB00710; HMDB00729; HMDB00758; HMDB0126088; HMDB11597; HMDB15507; HMDB31212; HMDB59748; HMDB62640	C00989; C01089; C01188; C01991; C03197; C05984; C06001; C14601	; CHEBI:1148; CHEBI:11805; CHEBI:17066; CHEBI:17290; CHEBI:20067; CHEBI:30830; CHEBI:37373; CHEBI:50129; CHEBI:741468
HOMO:WT	1500	478.236	C28H29N7O	-H(-)	-0.0003836	N-desmethylimatinib	-0.0229779	0.472676	0.616406	0.204544	0.203555	HMDB0013862; HMDB0060621; HMDB13862; HMDB60621
HOMO:WT	350	185.082	C9H14O4	-H(-)	-2.2107e-05	5-(2-Methylpropyl)tetrahydro-2-oxo-3-furancarboxylic acid	-0.0231558	0.472676	0.616406	0.208453	0.203555	HMDB0030988; HMDB0030992; HMDB30988; HMDB30992	C14112
HOMO:WT	1811	772.528	C45H76NO7P	-H(-)	0.000167946	PE(22:6(4Z,7Z,10Z,13Z,16Z,19Z)/P-18:1(11Z))	-0.0348566	0.472676	0.616406	0.203555	0.203555	HMDB0009710; HMDB0009711; HMDB0011427; HMDB0011460; HMDB09710; HMDB09711; HMDB11427; HMDB11460		; CHEBI:90487
HOMO:WT	531	219.103	C13H16O3	-H(-)	9.81264e-05	1-(5-Acetyl-2-hydroxyphenyl)-3-methyl-1-butanone	-0.0349521	0.472676	0.616406	0.207864	0.203555	HMDB0032589; HMDB0037492; HMDB0040424; HMDB0061823; HMDB0061942; HMDB0132933; HMDB0132935; HMDB0132936; HMDB0132937; HMDB0132939; HMDB0132948; HMDB32589; HMDB37492; HMDB40424; HMDB61823; HMDB61942	C09018; C09928; C12263	; CHEBI:88591
HOMO:WT	232	157.087	C8H14O3	-H(-)	0.000143603	cis-4-Hydroxycyclohexylacetic acid	-0.0359586	0.472676	0.616406	0.20949	0.203555	HMDB0000451; HMDB0000909; HMDB0010721; HMDB0013211; HMDB0030303; HMDB0031177; HMDB0031307; HMDB0036230; HMDB0036395; HMDB0038305; HMDB0040447; HMDB0041616; HMDB00451; HMDB0059938; HMDB0059939; HMDB0060683; HMDB0060685; HMDB0062788; HMDB00909; HMDB10721; HMDB13211; HMDB30303; HMDB31177; HMDB31307; HMDB36230; HMDB36395; HMDB38305; HMDB40447; HMDB41616; HMDB59938; HMDB59939; HMDB60683; HMDB60685; HM…	C02975; C16652; C16655	; CHEBI:18119; CHEBI:44680; CHEBI:80638; CHEBI:84261; CHEBI:88508; CHEBI:89344
HOMO:WT	867	289.166	C14H26O6	-H(-)	-3.77249e-05	1-Octen-3-yl glucoside	-0.0380947	0.472676	0.616406	0.207279	0.203555	HMDB0032959; HMDB32959
HOMO:WT	1641	559.219	C29H36O11	-H(-)	-0.000218798	Labriformidin	-0.0465624	0.472676	0.616406	0.20426	0.203555		C08870
HOMO:WT	1072	339.123	C20H20O5	-H(-)	0.000972534	Dolichin B	-0.0472506	0.472676	0.616406	0.206119	0.203555	HMDB0029468; HMDB0029866; HMDB0030610; HMDB0034026; HMDB0034214; HMDB0037247; HMDB0037585; HMDB0037916; HMDB0038755; HMDB0040306; HMDB0041251; HMDB0124802; HMDB0129258; HMDB0129260; HMDB0129262; HMDB0129264; HMDB0129266; HMDB0133497; HMDB0133502; HMDB0133503; HMDB0135875; HMDB0135876; HMDB0135877; HMDB0135878; HMDB0135879; HMDB0135880; HMDB0140711; HMDB0140712; HMDB0140713; HMDB0140715; HMDB01407…	C09753; C09832; C10418; C10616; C15509; C15510; C16416; C18023	; CHEBI:565777; CHEBI:588051; CHEBI:66460; CHEBI:69098
HOMO:WT	915	299.113	C14H20O7	-H(-)	0.0005246	2-(3-Hydroxyphenyl)ethanol 1''-glucoside	-0.0486168	0.472676	0.616406	0.206842	0.203555	HMDB0038332; HMDB0041405; HMDB38332; HMDB41405	C06046
HOMO:WT	1181	369	C7H16O13P2	-H(-)	-0.00101619	Sedoheptulose bisP	-0.0522605	0.472676	0.616406	0.205543	0.203555	HMDB0060274; HMDB60274	C00447; C11472; C19879	CHEBI:17969
HOMO:WT	891	294.099	C14H17NO6	-H(-)	-0.000605001	Prunasin	-0.0546854	0.472676	0.616406	0.206988	0.203555	HMDB0034934; HMDB0034981; HMDB0035022; HMDB0039961; HMDB0061755; HMDB34934; HMDB34981; HMDB35022; HMDB39961; HMDB61755	C00844; C04273; C08481; C18873	; CHEBI:16700; CHEBI:17396; CHEBI:25150; CHEBI:27761
HOMO:WT	1797	751.465	C41H68O12	-H(-)	-0.000964672	Hebevinoside VI	-0.0556934	0.472676	0.616406	0.203695	0.203555	HMDB0034596; HMDB0041465; HMDB34596; HMDB41465
HOMO:WT	791	274.056	C10H13NO8	-H(-)	0.000742326	3-beta-D-Glucopyranuronosyloxy-5-methylisoxazole	-0.057	0.472676	0.616406	0.207425	0.203555		C11107
HOMO:WT	260	164.985	C4H6O5S	-H(-)	0.000944371	Thiodiacetic acid sulfoxide	-0.057084	0.472676	0.616406	0.209193	0.203555		C14873
HOMO:WT	290	170.082	C8H13NO3	-H(-)	0.000606343	Crotanecine	-0.0626972	0.472676	0.616406	0.209044	0.203555		C10284; C11837
HOMO:WT	1182	369.067	C12H18O13	-H(-)	0.000687155	4-O-alpha-D-Galactopyranuronosyl-D-galacturonic acid	-0.0629704	0.472676	0.616406	0.2054	0.203555	HMDB0039721; HMDB39721	C02273; C04354	CHEBI:33809
HOMO:WT	784	273.092	C11H18N2O4S	-H(-)	-0.000564331	2,3-Dihydrothienamycin	-0.0632005	0.472676	0.616406	0.207571	0.203555		C20820
HOMO:WT	784	273.092	C19H14O2	-H(-)	7.71876e-05	Bakers yeast extract	-0.0632005	0.472676	0.616406	0.207571	0.203555	HMDB0032173; HMDB32173
HOMO:WT	931	303.055	C12H16O7S	-H(-)	-0.000713211	(5-hydroxy-7-methoxy-2,2-dimethyl-3,4-dihydro-2H-1-benzopyran-4-yl)oxidanesulfonic acid	-0.0676093	0.472676	0.616406	0.206408	0.203555	HMDB0125817; HMDB0127785; HMDB0127792
HOMO:WT	1167	365.163	C22H24NO4	-H(-)	0.000233771	Dehydrocorydaline	-0.0743787	0.472676	0.616406	0.205687	0.203555		C17790
HOMO:WT	242	159.114	C7H16N2O2	-H(-)	0.000331876	Methyl-Lys	-0.075925	0.472676	0.616406	0.209342	0.203555	HMDB0002038; HMDB0006009; HMDB02038; HMDB06009	C02728	; CHEBI:17604
HOMO:WT	1789	736.492	C41H72NO8P	-H(-)	0.000692919	PE(14:0/22:5(4Z,7Z,10Z,13Z,16Z))	-0.076042	0.472676	0.616406	0.203836	0.203555	HMDB0008845; HMDB0008846; HMDB0008877; HMDB0008939; HMDB0008970; HMDB0008971; HMDB0009030; HMDB0009063; HMDB0009094; HMDB0009095; HMDB0009126; HMDB0009159; HMDB0009190; HMDB0009191; HMDB0009386; HMDB0009419; HMDB0009451; HMDB0009581; HMDB0009613; HMDB0009646; HMDB0113030; HMDB0113481; HMDB0113889; HMDB0113907; HMDB0113908; HMDB0113969; HMDB0114156; HMDB0114325; HMDB0114353; HMDB0114381; HMDB08845…	C00350
HOMO:WT	1379	425.08	C13H22N4O8S2	-H(-)	0.000745883	Cysteineglutathione disulfide	-0.0829791	0.472676	0.616406	0.204829	0.203555	HMDB0000656; HMDB00656	C05526
HOMO:WT	921	301.056	C12H14O9	-H(-)	0.000688237	Pyrogallol-2-O-glucuronide	-0.0860123	0.472676	0.616406	0.206552	0.203555	HMDB0060017; HMDB0125508; HMDB0125509; HMDB0125510; HMDB0125511; HMDB0125512; HMDB60017		; CHEBI:89612
HOMO:WT	419	199.025	C8H8O6	-H(-)	0.00029485	4-Fumarylacetoacetic acid	-0.0872413	0.472676	0.616406	0.208305	0.203555	HMDB0001268; HMDB0001428; HMDB0002052; HMDB0062563; HMDB0125594; HMDB0125598; HMDB01268; HMDB01428; HMDB02052; HMDB62563	C01036; C01061; C04642; C04783; C05592; C06318; C18314	; CHEBI:18034; CHEBI:47904
HOMO:WT	185	145.098	C6H14N2O2	-H(-)	5.95587e-06	Lysine	-0.0891293	0.472676	0.616406	0.20964	0.203555	HMDB0000182; HMDB0003405; HMDB0012114; HMDB0012115; HMDB00182; HMDB0142894; HMDB03405; HMDB12114; HMDB12115	C00047; C00739; C01142; C01186; C05161; C16440; C20277	; CHEBI:15613; CHEBI:15616; CHEBI:18019
HOMO:WT	873	290.124	C13H25NO2S2	-H(-)	0.000940656	S-(3-Methylbutanoyl)-dihydrolipoamide-E	-0.114554	0.472676	0.616406	0.207133	0.203555	HMDB0006867; HMDB0006869; HMDB06867; HMDB06869	C05118; C05119	CHEBI:27462; CHEBI:28692
HOMO:WT	303	173.093	C7H14N2O3	-H(-)	0.000288145	Acetylornithine	-0.126235	0.472676	0.616406	0.208748	0.203555	HMDB0003357; HMDB0006489; HMDB0028854; HMDB0029127; HMDB0034365; HMDB0062764; HMDB0094702; HMDB03357; HMDB06489; HMDB28854; HMDB29127; HMDB34365; HMDB62764; HMDB94702	C00437; C01047	; CHEBI:16543; CHEBI:17394
HOMO:WT	932	303.069	C16H16O4S	-H(-)	0.000163424	[4-(2-phenylcyclobutyl)phenyl]oxidanesulfonic acid	-0.143163	0.472676	0.616406	0.206263	0.203555	HMDB0134573; HMDB0135564; HMDB0135568; HMDB0135570; HMDB0135572
HOMO:WT	1640	558.065	C15H23N5O14P2	-H(-)	-0.000345976	ADP-ribose	-0.166784	0.472676	0.616406	0.204402	0.203555	HMDB0001178; HMDB0012276; HMDB01178; HMDB12276	C00301; C01882; C02741	; CHEBI:16960
HOMO:WT	508	214.145	C11H21NO3	-H(-)	0.000268464	N-Nonanoylglycine	-0.245919	0.472676	0.616406	0.208011	0.203555	HMDB0013279; HMDB13279	C18830	; CHEBI:74439
HOMO:WT	1872	901.445	C44H70O19	-H(-)	-0.000853321	Chinenoside VI	0.186695	0.520523	0.658329	0.217545	0.217399	HMDB0032692; HMDB32692
HOMO:WT	1281	397.201	C24H30O5	-H(-)	0.000589891	Galbanic acid	0.0704289	0.520523	0.658329	0.220054	0.217399	HMDB0030163; HMDB0031672; HMDB0033881; HMDB0033972; HMDB0034142; HMDB0039036; HMDB30163; HMDB31672; HMDB33881; HMDB33972; HMDB34142; HMDB39036
HOMO:WT	174	143.071	C7H12O3	-H(-)	7.29636e-05	trans-4-Hydroxycyclohexanecarboxylate	0.0624969	0.520523	0.658329	0.222927	0.217399	HMDB0001988; HMDB0031176; HMDB0036594; HMDB0037114; HMDB0040433; HMDB01988; HMDB31176; HMDB36594; HMDB37114; HMDB40433	C04404; C16590	; CHEBI:16817
HOMO:WT	1126	352.082	C19H15NO6	-H(-)	0.00111468	Acenocoumarol	0.0616332	0.520523	0.658329	0.220652	0.217399	HMDB0015487; HMDB15487	C09634	; CHEBI:53766
HOMO:WT	181	145.014	C5H6O5	-H(-)	0.00026792	Oxoglutarate	0.0574158	0.520523	0.658329	0.222774	0.217399	HMDB0000208; HMDB0002812; HMDB0013701; HMDB00208; HMDB02812; HMDB13701	C00026; C03716; C05406; C06030; C06316	; CHEBI:30915
HOMO:WT	1548	501.235	C24H38O11	-H(-)	-0.000620185	Eriojaposide A	0.0310213	0.520523	0.658329	0.219014	0.217399	HMDB0038028; HMDB0040672; HMDB38028; HMDB40672	C17888
HOMO:WT	70	112.937	H2O3S2	-H(-)	-0.000146201	Thiosulfate	0.0305284	0.520523	0.658329	0.223696	0.217399	HMDB0000257; HMDB00257; HMDB0060293; HMDB60293	C05529	CHEBI:5587
HOMO:WT	1273	394.295	C23H41NO4	-H(-)	0.00115175	9,12-Hexadecadienoylcarnitine	0.0297644	0.520523	0.658329	0.220203	0.217399	HMDB0013334; HMDB13334		; CHEBI:89745
HOMO:WT	604	233.118	C14H18O3	-H(-)	0.000801784	(10S,11S)-Pterosin C	0.022478	0.520523	0.658329	0.221557	0.217399	HMDB0030763; HMDB0036046; HMDB0036607; HMDB0038218; HMDB0133171; HMDB0133172; HMDB0133173; HMDB0133174; HMDB0133175; HMDB0133176; HMDB0133177; HMDB30763; HMDB36046; HMDB36607; HMDB38218	C18036
HOMO:WT	485	211.04	C13H8O3	-H(-)	0.000206806	Urolithin B	0.0214898	0.520523	0.658329	0.221708	0.217399	HMDB0013696; HMDB0032997; HMDB0032999; HMDB13696; HMDB32997; HMDB32999		; CHEBI:1050862
HOMO:WT	687	252.065	C15H11NO3	-H(-)	0.00126234	2-(4-Hydroxybenzyl)isoindole-1,3-dione	0.00634482	0.520523	0.658329	0.221406	0.217399		C14264; C14620; C14920
HOMO:WT	1877	918.696	C54H98NO8P	-H(-)	-0.000654276	PC(22:4(7Z,10Z,13Z,16Z)/24:1(15Z))	-0.00126336	0.520523	0.658329	0.217399	0.217399	HMDB0008651; HMDB0008683; HMDB0008716; HMDB0008779; HMDB0008780; HMDB0008811; HMDB08651; HMDB08683; HMDB08716; HMDB08779; HMDB08780; HMDB08811	C00157
HOMO:WT	1446	452.278	C21H44NO7P	-H(-)	0.000416865	LysoPE(0:0/16:0)	-0.00945943	0.520523	0.658329	0.219607	0.217399	HMDB0011473; HMDB0011503; HMDB11473; HMDB11503		; CHEBI:73004
HOMO:WT	797	275.088	C10H16N2O7	-H(-)	0.000124071	gamma-Glutamylglutamic acid	-0.00995402	0.520523	0.658329	0.221255	0.217399	HMDB0011737; HMDB0028818; HMDB0029148; HMDB0042036; HMDB11737; HMDB28818; HMDB29148; HMDB42036	C01425; C05282	; CHEBI:5390; CHEBI:73705
HOMO:WT	1778	721.481	C41H71O8P	-H(-)	0.000442601	PA(16:0/22:5(4Z,7Z,10Z,13Z,16Z))	-0.0136816	0.520523	0.658329	0.218277	0.217399	HMDB0114847; HMDB0114848; HMDB0114867; HMDB0114886; HMDB0114909; HMDB0114910; HMDB0114934; HMDB0114935; HMDB0114960; HMDB0115040; HMDB0115102; HMDB0115126; HMDB0115150; HMDB0115151; HMDB0115177; HMDB0115178; HMDB0115327; HMDB0115352; HMDB0115378; HMDB0115495; HMDB0115521; HMDB0115522; HMDB0115524; HMDB0115540; HMDB0115541; HMDB0116704
HOMO:WT	1441	450.263	C21H42NO7P	-H(-)	-0.00016033	LysoPE(0:0/16:1(9Z))	-0.0180708	0.520523	0.658329	0.219756	0.217399	HMDB0011474; HMDB0011504; HMDB11474; HMDB11504
HOMO:WT	1653	567.25	C34H36N2O6	-H(-)	7.73824e-05	y-Morphine	-0.0217672	0.520523	0.658329	0.218571	0.217399	HMDB0031751; HMDB31751
HOMO:WT	1530	491.193	C25H32O10	-H(-)	-0.000917206	Isolariciresinol 9''-O-alpha-L-arabinofuranoside	-0.023285	0.520523	0.658329	0.219162	0.217399	HMDB0032906; HMDB32906	C17507
HOMO:WT	1219	378.265	C22H37NO4	-H(-)	-0.000380495	Leukotriene B4 ethanolamide	-0.0288211	0.520523	0.658329	0.220353	0.217399	HMDB0002304; HMDB02304
HOMO:WT	852	286.969	C10H8O6S2	-H(-)	-0.000264729	1,6-Naphthalenedisulfonic acid	-0.0292295	0.520523	0.658329	0.221104	0.217399		C16193; C16194
HOMO:WT	148	136.017	C7H5O3.	-H(-)	-0.000356146	Sodium salicylate	-0.0293366	0.520523	0.658329	0.223081	0.217399		C07587
HOMO:WT	120	128.035	C5H7NO3	-H(-)	-4.15013e-05	Oxoproline	-0.0302966	0.520523	0.658329	0.223234	0.217399	HMDB0000267; HMDB0000805; HMDB0001369; HMDB0001843; HMDB0002234; HMDB00267; HMDB0060262; HMDB0061093; HMDB0062585; HMDB00805; HMDB01369; HMDB01843; HMDB02234; HMDB60262; HMDB61093; HMDB62585	C01877; C01879; C02237; C04281; C04282	; CHEBI:16010; CHEBI:16352; CHEBI:18183; CHEBI:27391; CHEBI:6151
HOMO:WT	271	167.021	C5H4N4O3	-H(-)	0.000251555	Urate	-0.0305852	0.520523	0.658329	0.222316	0.217399	HMDB0000289; HMDB00289	C00366	CHEBI:17775
HOMO:WT	78	115.059	C6H12S	-H(-)	-0.000582711	2-Methyl-1-methylthio-2-butene	-0.0318961	0.520523	0.658329	0.223542	0.217399	HMDB0032411; HMDB0040244; HMDB32411; HMDB40244
HOMO:WT	1750	684.505	C38H71NO9	-H(-)	0.000451688	AS 1-1	-0.032064	0.520523	0.658329	0.218424	0.217399	HMDB0032794; HMDB32794
HOMO:WT	407	197.056	C8H10N2O4	-H(-)	0.000281773	Mimosine	-0.0331538	0.520523	0.658329	0.22186	0.217399	HMDB0015188; HMDB15188	C04771; C06660	CHEBI:29063
HOMO:WT	1866	888.623	C48H91NO11S	-H(-)	0.000682084	3-O-Sulfogalactosylceramide (d18:1/24:1(15Z))	-0.0353729	0.520523	0.658329	0.217691	0.217399	HMDB0012318; HMDB12318	C06125
HOMO:WT	1628	545.172	C20H34O17	-H(-)	0.000622789	alpha-1,5-L-Arabinotetraose	-0.0376563	0.520523	0.658329	0.218718	0.217399		C20572
HOMO:WT	1335	411.347	C25H48O4	-H(-)	0.000638086	MG(0:0/22:1(13Z)/0:0)	-0.0442143	0.520523	0.658329	0.219905	0.217399	HMDB0011552; HMDB0011582; HMDB11552; HMDB11582
HOMO:WT	1062	337.165	C18H26O6	-H(-)	0.000456252	Omega-Carboxy-trinor-leukotriene B4	-0.0456775	0.520523	0.658329	0.220803	0.217399	HMDB0013032; HMDB0062301; HMDB0136047; HMDB0136048; HMDB13032; HMDB62301	C08503; C14538
HOMO:WT	114	126.905	HI	-H(-)	-0.000188199	I(-)	-0.0466367	0.520523	0.658329	0.223388	0.217399	HMDB0059634; HMDB59634	C05590	CHEBI:43451
HOMO:WT	33	97.0403	C4H6N2O	-H(-)	0.00042872	4-Hydroxymethylpyrazole	-0.0495683	0.520523	0.658329	0.224005	0.217399	HMDB0060768; HMDB60768	C05562
HOMO:WT	1483	467.264	C25H40O8	-H(-)	0.00116726	3,17-Androstanediol glucuronide	-0.0502457	0.520523	0.658329	0.21931	0.217399	HMDB0010321; HMDB0010339; HMDB0010359; HMDB10321; HMDB10339; HMDB10359		; CHEBI:88730
HOMO:WT	348	185.045	C8H10O5	-H(-)	0.000400213	Erinapyrone C	-0.0503804	0.520523	0.658329	0.222012	0.217399	HMDB0041026; HMDB41026
HOMO:WT	970	315.145	C15H24O7	-H(-)	-0.00040902	10-Hydroxy-8-nor-2-fenchanone glucoside	-0.0518486	0.520523	0.658329	0.220953	0.217399	HMDB0033643; HMDB0035136; HMDB33643; HMDB35136
HOMO:WT	46	102.056	C4H9NO2	-H(-)	-3.03495e-05	Aminobutanoic acid (ABA)	-0.0557157	0.520523	0.658329	0.22385	0.217399	HMDB0000092; HMDB0000112; HMDB0000452; HMDB0000485; HMDB0000581; HMDB0000650; HMDB0001906; HMDB0002166; HMDB0002299; HMDB0003911; HMDB0005815; HMDB00092; HMDB00112; HMDB0031329; HMDB0031654; HMDB0038394; HMDB0041945; HMDB00452; HMDB00485; HMDB00581; HMDB00650; HMDB0094692; HMDB0094693; HMDB01906; HMDB02166; HMDB02299; HMDB03911; HMDB05815; HMDB31329; HMDB31654; HMDB38394; HMDB41945; HMDB94692; HM…	C00334; C01026; C01205; C02261; C02356; C02721; C03284; C03665; C05145; C11109; C11735; C19514	; CHEBI:15620; CHEBI:16320; CHEBI:16865; CHEBI:17519; CHEBI:17724; CHEBI:27389; CHEBI:27971; CHEBI:28797; CHEBI:33094; CHEBI:35619; CHEBI:37081; CHEBI:87997
HOMO:WT	346	184.985	C3H7O7P	-H(-)	0.000813806	Phosphoglycerate	-0.0598639	0.520523	0.658329	0.222164	0.217399	HMDB0000362; HMDB0000807; HMDB0003391; HMDB00362; HMDB0060180; HMDB0062707; HMDB00807; HMDB03391; HMDB60180; HMDB62707	C00197; C00597; C00631	; CHEBI:17050; CHEBI:17794; CHEBI:17835; CHEBI:24344; CHEBI:58289
HOMO:WT	1477	465.304	C27H46O4S	-H(-)	0.000547283	Cholesterol sulfate	-0.0598989	0.520523	0.658329	0.219458	0.217399	HMDB0000653; HMDB00653	C18043	CHEBI:41321
HOMO:WT	1790	738.508	C41H74NO8P	-H(-)	0.000200877	PC(15:0/18:4(6Z,9Z,12Z,15Z))	-0.0654116	0.520523	0.658329	0.21813	0.217399	HMDB0005323; HMDB0005350; HMDB0007943; HMDB0008231; HMDB0008844; HMDB0008937; HMDB0008938; HMDB0008968; HMDB0008997; HMDB0009028; HMDB0009029; HMDB0009061; HMDB0009062; HMDB0009093; HMDB0009124; HMDB0009125; HMDB0009157; HMDB0009158; HMDB0009189; HMDB0009320; HMDB0009353; HMDB0009385; HMDB0009418; HMDB0009580; HMDB0113028; HMDB0113029; HMDB0113424; HMDB0113452; HMDB0113887; HMDB0113888; HMDB01139…	C00157; C00350	; CHEBI:73009; CHEBI:84846
HOMO:WT	1803	758.607	C43H86NO7P	-H(-)	-0.000303096	PE(20:0/P-18:0)	-0.0658373	0.520523	0.658329	0.217983	0.217399	HMDB0009247; HMDB0009510; HMDB0011355; HMDB0011380; HMDB09247; HMDB09510; HMDB11355; HMDB11380
HOMO:WT	1608	531.065	C22H20N4O8S2	-H(-)	1.72764e-05	Cefsulodin	-0.0685321	0.520523	0.658329	0.218866	0.217399		C11253
HOMO:WT	1158	363.079	C15H16N4O5S	-H(-)	-0.00186373	Sulfometuron methyl	-0.0707747	0.520523	0.658329	0.220502	0.217399		C10955
HOMO:WT	229	157.037	C4H6N4O3	-H(-)	4.59337e-05	Allantoin	-0.0829388	0.520523	0.658329	0.222469	0.217399	HMDB0000462; HMDB00462	C01551; C02348; C02350	CHEBI:15676
HOMO:WT	213	152.996	C3H7O5P	-H(-)	-4.41759e-05	Propanoyl phosphate	-0.106936	0.520523	0.658329	0.222621	0.217399		C02876; C03505; C03947
HOMO:WT	1851	832.608	C45H88NO10P	-H(-)	-0.000252638	PS(15:0/24:0)	-0.133923	0.520523	0.658329	0.217837	0.217399	HMDB0112340; HMDB0112883
HOMO:WT	1799	753.479	C41H70O12	-H(-)	8.15308e-05	Chikusetsusaponin Ia	0.197984	0.57075	0.698447	0.231548	0.230647	HMDB0034994; HMDB0062593; HMDB34994; HMDB62593	C17544	; CHEBI:77491
HOMO:WT	959	311.169	C17H28O3S	-H(-)	-0.000125681	N-Undecylbenzenesulfonic acid	0.140692	0.57075	0.698447	0.234448	0.230647	HMDB0032549; HMDB32549
HOMO:WT	1544	497.168	C23H30O12	-H(-)	-0.00105761	Eucaglobulin	0.0702947	0.57075	0.698447	0.232456	0.230647	HMDB0036742; HMDB0038681; HMDB36742; HMDB38681
HOMO:WT	639	241.217	C15H30O2	-H(-)	0.000171411	C15:0	0.0639356	0.57075	0.698447	0.235847	0.230647	HMDB0000826; HMDB0030469; HMDB0032250; HMDB0032328; HMDB0036218; HMDB0036220; HMDB0037306; HMDB0038907; HMDB0040998; HMDB0041588; HMDB0059820; HMDB0059833; HMDB0061707; HMDB00826; HMDB30469; HMDB32250; HMDB32328; HMDB36218; HMDB36220; HMDB37306; HMDB38907; HMDB40998; HMDB41588; HMDB59820; HMDB59833; HMDB61707	C16537; C16665	; CHEBI:32361; CHEBI:39250; CHEBI:42504; CHEBI:447965
HOMO:WT	962	312.256	C18H35NO3	-H(-)	-0.00145584	Palmitoylglycine	0.0627634	0.57075	0.698447	0.234294	0.230647	HMDB0013034; HMDB13034	C10167	; CHEBI:479285
HOMO:WT	1819	784.149	C27H33N9O15P2	-H(-)	0.000485056	FAD (ox)	0.0559105	0.57075	0.698447	0.231097	0.230647	HMDB0001248; HMDB01248	C00016	CHEBI:16238
HOMO:WT	1508	481.163	C24H31ClO8	-H(-)	0.000533828	Melleolide D	0.0556321	0.57075	0.698447	0.232608	0.230647	HMDB0037042; HMDB37042
HOMO:WT	1358	417.212	C24H34O4S	-H(-)	-0.00103718	17beta-Hydroxy-4-mercaptoandrost-4-en-3-one 4-acetate 17-propionate	0.0544218	0.57075	0.698447	0.233066	0.230647		C15180
HOMO:WT	997	320.092	C11H19N3O6S	-H(-)	0.000311052	L-L-Homoglutathione	0.0534299	0.57075	0.698447	0.233986	0.230647	HMDB0029395; HMDB29395	C04544; C11347
HOMO:WT	997	320.092	C19H15NO4	-H(-)	0.000963152	Cepharadione B	0.0534299	0.57075	0.698447	0.233986	0.230647	HMDB0030391; HMDB30391		; CHEBI:503150
HOMO:WT	19	89.0247	C3H6O3	-H(-)	-0.000262389	Lactate	0.0508975	0.57075	0.698447	0.238217	0.230647	HMDB0000171; HMDB0000190; HMDB0000700; HMDB0001051; HMDB0001311; HMDB0001882; HMDB0003328; HMDB00171; HMDB00190; HMDB0029580; HMDB0031232; HMDB0041929; HMDB0062492; HMDB00700; HMDB01051; HMDB01311; HMDB0144295; HMDB01882; HMDB03328; HMDB29580; HMDB31232; HMDB41929; HMDB62492	C00184; C00186; C00256; C00577; C01013; C01432; C02154; C02426	; CHEBI:132098; CHEBI:16016; CHEBI:33404; CHEBI:36596; CHEBI:42111; CHEBI:50849; CHEBI:5445
HOMO:WT	408	197.081	C10H14O4	-H(-)	0.000475012	Guaifenesin	0.0486554	0.57075	0.698447	0.237422	0.230647	HMDB0004998; HMDB0030991; HMDB0033093; HMDB0034099; HMDB0059768; HMDB0059779; HMDB0131265; HMDB0135755; HMDB04998; HMDB30991; HMDB33093; HMDB34099; HMDB59768; HMDB59779	C06579; C09853; C16644; C17454; C20789	; CHEBI:125366; CHEBI:200157; CHEBI:89869; CHEBI:89887
HOMO:WT	1252	386.307	C25H41NO2	-H(-)	-0.000628755	3,5-Didecanoylpyridine	0.0460864	0.57075	0.698447	0.233371	0.230647	HMDB0035515; HMDB35515
HOMO:WT	446	204.067	C11H11NO3	-H(-)	-0.000849765	Indolelactic acid	0.0436723	0.57075	0.698447	0.237263	0.230647	HMDB0000671; HMDB0004096; HMDB0011621; HMDB0030179; HMDB0032755; HMDB0059765; HMDB00671; HMDB04096; HMDB11621; HMDB30179; HMDB32755; HMDB59765	C02043; C05660; C09961; C10741	; CHEBI:24813; CHEBI:28281; CHEBI:68616; CHEBI:89877
HOMO:WT	1732	661.36	C36H54O11	-H(-)	-0.000851196	1-Acetyl-3,27-dihydroxywitha-5,24-dienolide 3-glucoside	0.033766	0.57075	0.698447	0.231699	0.230647	HMDB0033729; HMDB0034201; HMDB0041131; HMDB33729; HMDB34201; HMDB41131
HOMO:WT	1685	606.075	C17H27N3O17P2	-H(-)	-0.000216686	UDP-acetyl-hexosamine	0.0291257	0.57075	0.698447	0.232001	0.230647	HMDB0000290; HMDB0000304; HMDB0013112; HMDB00290; HMDB00304; HMDB0060522; HMDB0062760; HMDB13112; HMDB60522; HMDB62760	C00043; C00203; C01170	; CHEBI:16264; CHEBI:16287; CHEBI:57705; CHEBI:67168
HOMO:WT	466	207.113	C11H16N2O2	-H(-)	0.000520583	Pilocarpine	0.0289171	0.57075	0.698447	0.236632	0.230647	HMDB0015217; HMDB0060813; HMDB15217; HMDB60813	C07474; C11071; C18619	; CHEBI:8207
HOMO:WT	447	204.087	C8H15NO5	-H(-)	0.000624765	N-Methylcalystegine C1	0.0265992	0.57075	0.698447	0.237105	0.230647	HMDB0036394; HMDB36394	C15480; C15481
HOMO:WT	1694	617.316	C35H46N4O4S	-H(-)	0.000211716	BILA 2185BS	0.0265329	0.57075	0.698447	0.23185	0.230647		C15657
HOMO:WT	692	253.109	C13H18O5	-H(-)	-0.000708375	Methyl 3-(2,3-dihydroxy-3-methylbutyl)-4-hydroxybenzoate	0.026033	0.57075	0.698447	0.235535	0.230647	HMDB0032796; HMDB32796
HOMO:WT	776	271.171	C18H24O2	-H(-)	-0.000636549	Estradiol	0.0224981	0.57075	0.698447	0.235068	0.230647	HMDB0000151; HMDB0000429; HMDB0004481; HMDB00151; HMDB0037216; HMDB0038257; HMDB00429; HMDB04481; HMDB37216; HMDB38257	C00951; C02537; C14500; C15129; C15261	; CHEBI:16469; CHEBI:17160
HOMO:WT	337	183.066	C9H12O4	-H(-)	-2.25382e-05	7-Methyl-2-hydroxy-6-oxoocta-2,4-dienoate	0.0183298	0.57075	0.698447	0.23758	0.230647	HMDB0001490; HMDB0002909; HMDB0006775; HMDB0035056; HMDB0036072; HMDB0039650; HMDB0040603; HMDB0059730; HMDB0125593; HMDB0125597; HMDB0126618; HMDB0126619; HMDB0126620; HMDB0131233; HMDB01490; HMDB02909; HMDB06775; HMDB35056; HMDB36072; HMDB39650; HMDB40603; HMDB59730	C04535; C05594; C06582; C10765; C11456; C11588	; CHEBI:125412; CHEBI:846276; CHEBI:89913
HOMO:WT	337	183.066	C5H15NO4P	-H(-)	0.000287962	Choline-P	0.0183298	0.57075	0.698447	0.23758	0.230647	HMDB0000284; HMDB0001565; HMDB00284; HMDB01565	C00588	CHEBI:18132
HOMO:WT	329	181.087	C10H14O3	-H(-)	0.000454074	Amyl 2-furoate	0.0172591	0.57075	0.698447	0.237739	0.230647	HMDB0029456; HMDB0032607; HMDB0033394; HMDB0036522; HMDB0037641; HMDB0037727; HMDB0038181; HMDB0038354; HMDB0039874; HMDB0059891; HMDB29456; HMDB32607; HMDB33394; HMDB36522; HMDB37641; HMDB37727; HMDB38181; HMDB38354; HMDB39874; HMDB59891	C02952; C06070; C07159; C10448; C17822; C17823; C17825; C19351; C20271
HOMO:WT	1168	365.175	C23H26O4	-H(-)	0.00125476	2,2-Dimethyl-3-(4-methoxyphenyl)-4-propyl-2H-1-benzopyran-7-ol acetate	0.0171327	0.57075	0.698447	0.233832	0.230647		C15053
HOMO:WT	462	207.066	C11H12O4	-H(-)	6.58939e-05	(R)-2-Benzylsuccinate	0.0147181	0.57075	0.698447	0.23679	0.230647	HMDB0012127; HMDB0029185; HMDB0034315; HMDB0036055; HMDB0037308; HMDB0038510; HMDB0040892; HMDB0041461; HMDB0041692; HMDB0127491; HMDB0131169; HMDB0133456; HMDB0133458; HMDB0133459; HMDB0133460; HMDB0133461; HMDB0133462; HMDB0133474; HMDB0138526; HMDB0142179; HMDB12127; HMDB29185; HMDB34315; HMDB36055; HMDB37308; HMDB38510; HMDB40892; HMDB41461; HMDB41692	C02381; C05610; C09816	; CHEBI:1220624; CHEBI:16252; CHEBI:400905; CHEBI:86549
HOMO:WT	1421	445.053	C11H20N4O11P2	-H(-)	9.17516e-05	CDP-ethanolamine	0.0107116	0.57075	0.698447	0.23276	0.230647	HMDB0001564; HMDB01564	C00570	CHEBI:16732
HOMO:WT	704	255.233	C16H32O2	-H(-)	0.000171399	C16:0	0.00934766	0.57075	0.698447	0.235379	0.230647	HMDB0000220; HMDB0002396; HMDB00220; HMDB0031068; HMDB0032065; HMDB0032249; HMDB0032324; HMDB0033166; HMDB0034153; HMDB0036210; HMDB0060083; HMDB02396; HMDB31068; HMDB32065; HMDB32249; HMDB32324; HMDB33166; HMDB34153; HMDB36210; HMDB60083	C00249	; CHEBI:15756; CHEBI:58966; CHEBI:84849; CHEBI:84890
HOMO:WT	646	243.16	C13H24O4	-H(-)	0.000112113	1,11-Undecanedicarboxylic acid	0.00874402	0.57075	0.698447	0.235691	0.230647	HMDB0002327; HMDB0036141; HMDB0037184; HMDB02327; HMDB36141; HMDB37184		; CHEBI:73718
HOMO:WT	1564	508.34	C25H52NO7P	-H(-)	0.000725814	LysoPE(0:0/20:0)	0.00344404	0.57075	0.698447	0.232153	0.230647	HMDB0011481; HMDB0011511; HMDB0012108; HMDB11481; HMDB11511; HMDB12108	C04230	; CHEBI:74340
HOMO:WT	477	210.064	C7H9N5O3	-H(-)	-0.000828405	6-Carboxy-5,6,7,8-tetrahydropterin	0.0016316	0.57075	0.698447	0.236475	0.230647	HMDB0060410; HMDB60410	C20239	CHEBI:61126
HOMO:WT	945	307.192	C18H28O4	-H(-)	-0.000161271	Methylgingerol	-0.0047289	0.57075	0.698447	0.234603	0.230647	HMDB0029852; HMDB0031471; HMDB0032664; HMDB0033243; HMDB0034781; HMDB0040867; HMDB0062357; HMDB0062359; HMDB29852; HMDB31471; HMDB32664; HMDB33243; HMDB34781; HMDB40867; HMDB62357; HMDB62359	C10373; C15818	; CHEBI:65842
HOMO:WT	530	219.066	C12H12O4	-H(-)	6.66415e-05	Eugenitin	-0.00947797	0.57075	0.698447	0.236161	0.230647	HMDB0029467; HMDB0029473; HMDB0041442; HMDB29467; HMDB29473; HMDB41442	C03750; C09963
HOMO:WT	1802	758.498	C40H74NO10P	-H(-)	-0.000701551	PS(16:0/18:2(9Z,12Z))	-0.0134926	0.57075	0.698447	0.231398	0.230647	HMDB0012358; HMDB0012368; HMDB0012388; HMDB0012398; HMDB0112268; HMDB0112271; HMDB0112278; HMDB0112296; HMDB0112541; HMDB0112567; HMDB12358; HMDB12368; HMDB12388; HMDB12398		; CHEBI:75101; CHEBI:89823; CHEBI:90026; CHEBI:90032
HOMO:WT	809	277.217	C18H30O2	-H(-)	0.000509892	Alpha-Linolenic acid	-0.0137173	0.57075	0.698447	0.234913	0.230647	HMDB0001388; HMDB0003073; HMDB0030962; HMDB0030963; HMDB0030964; HMDB01388; HMDB03073; HMDB30962; HMDB30963; HMDB30964	C06426; C06427; C07289; C08315; C08364; C15201	; CHEBI:27432; CHEBI:28661; CHEBI:38383; CHEBI:86148
HOMO:WT	451	205.051	C11H10O4	-H(-)	-0.000520479	Eugenitol	-0.014686	0.57075	0.698447	0.236947	0.230647	HMDB0029466; HMDB0029472; HMDB0029775; HMDB0030818; HMDB0032952; HMDB0035303; HMDB0036627; HMDB0129368; HMDB0136784; HMDB29466; HMDB29472; HMDB29775; HMDB30818; HMDB32952; HMDB35303; HMDB36627	C09012; C09311; C14085; C14086; C14092; C20210	; CHEBI:284936; CHEBI:67374; CHEBI:895319
HOMO:WT	1369	420.046	C12H23NO9S3	-H(-)	0.000651723	Glucoerucin	-0.0148272	0.57075	0.698447	0.232913	0.230647	HMDB0038403; HMDB38403	C08409	CHEBI:5404
HOMO:WT	237	159.044	C10H8O2	-H(-)	0.00109991	6-Methylcoumarin	-0.0161149	0.57075	0.698447	0.237898	0.230647	HMDB0032394; HMDB0036073; HMDB0041009; HMDB0060497; HMDB32394; HMDB36073; HMDB41009; HMDB60497	C03012; C07719; C07726; C14785; C16213	; CHEBI:17435; CHEBI:563586
HOMO:WT	746	265.046	C12H14N2OS2	-H(-)	0.00145191	Methoxybrassinin	-0.0279784	0.57075	0.698447	0.235224	0.230647	HMDB0033351; HMDB0040790; HMDB33351; HMDB40790	C08506
HOMO:WT	528	219.029	C11H8O5	-H(-)	0.00108427	Dracunculin	-0.0309445	0.57075	0.698447	0.236318	0.230647	HMDB0030789; HMDB0035086; HMDB0036346; HMDB0039820; HMDB0129373; HMDB30789; HMDB35086; HMDB36346; HMDB39820	C01275; C09964; C16149; C16214
HOMO:WT	89	119.035	C4H8O4	-H(-)	-0.000340534	Tetrose	-0.0369218	0.57075	0.698447	0.238058	0.230647	HMDB0000337; HMDB0000360; HMDB0000498; HMDB0002453; HMDB0002601; HMDB0002649; HMDB0006118; HMDB0006293; HMDB00337; HMDB00360; HMDB00498; HMDB02453; HMDB02601; HMDB02649; HMDB06118; HMDB06293	C01796; C02022; C02045; C06463	; CHEBI:23956; CHEBI:27913; CHEBI:36532; CHEBI:86348; CHEBI:86371; CHEBI:86391
HOMO:WT	89	119.035	C5H4N4	-H(-)	0.000997066	Purine	-0.0369218	0.57075	0.698447	0.238058	0.230647	HMDB0001366; HMDB01366	C15587	CHEBI:17258
HOMO:WT	996	320.062	C11H15NO10	-H(-)	-0.000121742	Beta-Citryl-L-glutamic acid	-0.0394656	0.57075	0.698447	0.23414	0.230647	HMDB0013220; HMDB13220	C20775
HOMO:WT	1337	413.072	C17H18O12	-H(-)	0.000509248	6-{[6-(2-carboxyeth-1-en-1-yl)-4-methoxy-2H-1,3-benzodioxol-5-yl]oxy}-3,4,5-trihydroxyoxane-2-carboxylic acid	-0.0422925	0.57075	0.698447	0.233218	0.230647	HMDB0128725; HMDB0128726; HMDB0128727; HMDB0128728
HOMO:WT	1883	931.528	C47H80O18	-H(-)	-0.000917089	Notoginsenoside R1	-0.0447163	0.57075	0.698447	0.230647	0.230647	HMDB0035363; HMDB35363	C08939; C08961
HOMO:WT	1248	384.311	C22H43NO4	-H(-)	0.000522506	Pentadecanoylcarnitine	-0.0460815	0.57075	0.698447	0.233525	0.230647	HMDB0062517; HMDB62517		; CHEBI:131886
HOMO:WT	1873	903.465	C41H78O17P2	-H(-)	-0.000436856	CL(8:0/8:0/8:0/8:0)	-0.0481262	0.57075	0.698447	0.230797	0.230647	HMDB0116797
HOMO:WT	1829	793.502	C44H75O10P	-H(-)	0.000429549	PG(16:0/22:6(4Z,7Z,10Z,13Z,16Z,19Z))	-0.0488561	0.57075	0.698447	0.230947	0.230647	HMDB0010584; HMDB0010597; HMDB0010598; HMDB0010655; HMDB0010668; HMDB0010669; HMDB0010683; HMDB0010684; HMDB0116575; HMDB0116584; HMDB0116591; HMDB0116615; HMDB0116623; HMDB0116629; HMDB10584; HMDB10597; HMDB10598; HMDB10655; HMDB10668; HMDB10669; HMDB10683; HMDB10684		; CHEBI:89075; CHEBI:89076; CHEBI:89088; CHEBI:89311; CHEBI:89316; CHEBI:89333; CHEBI:89334; CHEBI:89371
HOMO:WT	533	220.027	C7H11NO5S	-H(-)	0.0013045	S-(3-oxo-3-carboxy-n-propyl)cysteine	-0.0532892	0.57075	0.698447	0.236004	0.230647	HMDB0002135; HMDB02135
HOMO:WT	1815	778.576	C45H82NO7P	-H(-)	9.93857e-05	PE(22:4(7Z,10Z,13Z,16Z)/P-18:0)	-0.0719337	0.57075	0.698447	0.231247	0.230647	HMDB0009610; HMDB0011391; HMDB09610; HMDB11391
HOMO:WT	936	305.029	C14H10O8	-H(-)	0.0013792	2-(3,4-Dihydroxybenzoyloxy)-4,6-dihydroxybenzoate	-0.088958	0.57075	0.698447	0.234758	0.230647	HMDB0059651; HMDB59651	C04524	CHEBI:16068
HOMO:WT	1556	505.989	C10H16N5O13P3	-H(-)	-4.32154e-05	ATP	-0.129419	0.57075	0.698447	0.232304	0.230647	HMDB0000538; HMDB0001440; HMDB00538; HMDB0059593; HMDB01440; HMDB59593	C00002; C00286; C19969	CHEBI:15422; CHEBI:16497; CHEBI:63208
HOMO:WT	1204	374.342	C25H45NO	-H(-)	0.000478133	N-(2,4-Eicosadienoyl)piperidine	-0.17888	0.57075	0.698447	0.233678	0.230647	HMDB0032001; HMDB0032031; HMDB32001; HMDB32031
HOMO:WT	618	237.125	C12H18N2O3	-H(-)	-0.000951921	Secobarbital	0.692039	0.623176	0.745678	0.250372	0.246244	HMDB0014562; HMDB0139940; HMDB14562		; CHEBI:9073
HOMO:WT	1547	500.279	C25H44NO7P	-H(-)	-0.000439728	LysoPE(0:0/20:4(5Z,8Z,11Z,14Z))	0.106206	0.623176	0.745678	0.247027	0.246244	HMDB0011487; HMDB0011488; HMDB0011517; HMDB0011518; HMDB11487; HMDB11488; HMDB11517; HMDB11518		; CHEBI:64395; CHEBI:72741; CHEBI:72742; CHEBI:72746
HOMO:WT	112	125.097	C8H14O	-H(-)	6.89547e-05	Sulcatone	0.0548976	0.623176	0.745678	0.251507	0.246244	HMDB0013809; HMDB0030961; HMDB0030966; HMDB0031197; HMDB0031301; HMDB0031309; HMDB0031590; HMDB0031591; HMDB0032403; HMDB0032451; HMDB0033547; HMDB0035242; HMDB0035390; HMDB0035915; HMDB0037152; HMDB0039769; HMDB0039770; HMDB0040146; HMDB0040149; HMDB0040151; HMDB0061945; HMDB13809; HMDB30961; HMDB30966; HMDB31197; HMDB31301; HMDB31309; HMDB31590; HMDB31591; HMDB32403; HMDB32451; HMDB33547; HMDB3…	C07287	; CHEBI:16310; CHEBI:61725; CHEBI:88838
[truncated: 352 more rows]

## Sheet: canonical pathway 
Metabolites of q<0.05; cerebral cortex of mouse on Day 4 post TBEV infection (MIRAS vs WT); n=5 mice per group; related to Figure 4c; Fisher’s Exact Test.
[truncated: 203 more rows]
