# Supplementary material for: Ancestral allele of DNA polymerase gamma modifies antiviral tolerance
Source: Nature. 2024 Apr 3;628(8009):844–53. doi: 10.1038/s41586-024-07260-z (PMC11041766; doi:10.1038/s41586-024-07260-z)
Supplement: Supplementary file 7 — RNA-seq datasets and analyses of the cerebral cortex from brain autopsies of patients with MIRAS (n = 3) compared with control individuals (n = 5). [file 41586_2024_7260_MOESM7_ESM.xlsx]

## Sheet: MIRAS vs Ct_p<0.05
Transcriptome of MIRAS patients/Control cerebral cortex autopsies (N=3 MIRAS patients, N=5 controls): showing genes with p<0.05; Wald test
external_gene_name	ensembl_gene_id	description	log2FoldChange (patient/control)	pvalue	Control1	Control2	Control3	Control4	Control5	Patient1	Patient2	Patient3
LINC00551	ENSG00000272274	long intergenic non-protein coding RNA 551 [Source:HGNC Symbol;Acc:HGNC:43691]	3.57328	1.8652e-07	9.47022	3.67597	14.6093	5.95749	3.49735	14.4273	131.556	129.888
AL031056.1	ENSG00000228408	novel transcript	2.15436	8.1673e-05	18.0795	7.35193	19.479	6.61943	17.4867	61.1037	38.1938	86.1633
PARP9	ENSG00000138496	poly(ADP-ribose) polymerase family member 9 [Source:HGNC Symbol;Acc:HGNC:24118]	-2.64181	0.000174507	57.6822	158.067	25.3227	25.8158	15.7381	10.184	2.12188	15.4322
IFIH1	ENSG00000115267	interferon induced with helicase C domain 1 [Source:HGNC Symbol;Acc:HGNC:18873]	-2.16135	0.00102286	124.835	161.743	21.4269	18.5344	22.7328	23.7626	9.90209	12.8602
IFI44L	ENSG00000137959	interferon induced protein 44 like [Source:HGNC Symbol;Acc:HGNC:17817]	-3.22388	0.00130148	277.219	775.629	42.8539	33.0972	38.4708	24.6112	28.2917	21.8623
AC092447.7	ENSG00000237268	pseudogene similar to part of coiled-coil domain containing 144A CCDC144A	-3.26392	0.00155737	29.2716	5.51395	0.973952	16.5486	19.2354	2.54599	0.707292	1.28602
ISG20	ENSG00000172183	interferon stimulated exonuclease gene 20 [Source:HGNC Symbol;Acc:HGNC:6130]	-2.93298	0.00159177	24.9669	90.0612	2.92186	9.26721	8.74337	4.24332	3.53646	2.57204
TRIM22	ENSG00000132274	tripartite motif containing 22 [Source:HGNC Symbol;Acc:HGNC:16379]	-2.59902	0.0022516	53.3776	132.335	6.81766	13.2389	3.49735	6.78931	4.95104	9.00214
DTX3L	ENSG00000163840	deltex E3 ubiquitin ligase 3L [Source:HGNC Symbol;Acc:HGNC:30323]	-3.12557	0.00230714	24.106	69.8434	2.92186	5.95749	1.74867	4.24332	1.41458	1.28602
GBP1	ENSG00000117228	guanylate binding protein 1 [Source:HGNC Symbol;Acc:HGNC:4182]	-4.3245	0.00234466	61.9869	661.674	8.76557	4.6336	8.74337	13.5786	3.53646	5.14408
TIMM10	ENSG00000134809	translocase of inner mitochondrial membrane 10 [Source:HGNC Symbol;Acc:HGNC:11814]	-0.737723	0.00329484	204.901	136.011	303.873	264.115	211.59	131.543	149.946	123.458
HNRNPH1	ENSG00000284254	heterogeneous nuclear ribonucleoprotein H1 [Source:HGNC Symbol;Acc:HGNC:5041]	0.675418	0.00353135	89.5366	82.7092	95.4473	90.6862	111.915	196.89	117.41	135.032
DDX60L	ENSG00000181381	DExD/H-box 60 like [Source:HGNC Symbol;Acc:HGNC:26429]	-2.71388	0.0035446	27.5497	99.2511	5.84371	5.29555	8.74337	7.63797	2.82917	2.57204
ISG15	ENSG00000187608	ISG15 ubiquitin like modifier [Source:HGNC Symbol;Acc:HGNC:4053]	-2.86797	0.0037725	1363.71	4107.89	267.837	185.344	152.135	158.7	154.19	186.473
PSMB8	ENSG00000236443	proteasome 20S subunit beta 8 [Source:HGNC Symbol;Acc:HGNC:9545]	-1.6967	0.00381812	77.4836	255.48	32.1404	33.7591	50.7116	26.3086	20.5115	36.0085
SNHG5	ENSG00000203875	small nucleolar RNA host gene 5 [Source:HGNC Symbol;Acc:HGNC:21026]	-0.700469	0.00383207	418.412	356.569	265.889	417.686	531.597	259.691	234.821	239.2
ZDHHC11	ENSG00000188818	zinc finger DHHC-type containing 11 [Source:HGNC Symbol;Acc:HGNC:19158]	2.51663	0.00385777	2.58279	11.0279	5.84371	5.95749	1.74867	76.3797	3.53646	11.5742
SPHK1	ENSG00000176170	sphingosine kinase 1 [Source:HGNC Symbol;Acc:HGNC:11240]	-3.78849	0.00419498	3.44372	90.0612	0	8.60526	1.74867	1.69733	1.41458	1.28602
AC093809.1	ENSG00000249780	pseudogene similar to part of mitochondrially encoded cytochrome c oxidase III (MT-CO3)	-4.70655	0.00422827	1.72186	0	37.9841	0.661943	1.74867	0.848663	0	0
IQCK	ENSG00000174628	IQ motif containing K [Source:HGNC Symbol;Acc:HGNC:28556]	1.31279	0.00430196	21.5232	55.1395	53.5673	40.3785	26.2301	176.522	32.5354	83.5913
AC005726.3	ENSG00000265168	novel transcript, antisense to ALDOC	4.44801	0.00434904	0	0	1.9479	0	1.74867	42.4332	2.82917	0
TP53INP2	ENSG00000078804	tumor protein p53 inducible nuclear protein 2 [Source:HGNC Symbol;Acc:HGNC:16104]	-1.12446	0.00450806	222.981	290.401	97.3952	201.231	503.618	139.181	141.458	78.4472
NPM1P30	ENSG00000228219	nucleophosmin 1 pseudogene 30 [Source:HGNC Symbol;Acc:HGNC:45209]	4.35937	0.0045428	0	0	0	0.661943	0	1.69733	3.53646	14.1462
OASL	ENSG00000135114	2'-5'-oligoadenylate synthetase like [Source:HGNC Symbol;Acc:HGNC:8090]	-6.90624	0.00465531	14.6358	82.7092	0	2.64777	1.74867	0	0	0
IFITM1	ENSG00000185885	interferon induced transmembrane protein 1 [Source:HGNC Symbol;Acc:HGNC:5412]	-2.33454	0.00491047	158.411	476.038	42.8539	46.998	90.9311	39.8872	13.4385	43.7247
TAP1	ENSG00000227816	transporter 1, ATP binding cassette subfamily B member [Source:HGNC Symbol;Acc:HGNC:43]	-2.84571	0.0051982	53.3776	238.938	11.6874	13.9008	19.2354	6.78931	8.4875	12.8602
FAM71E1	ENSG00000142530	family with sequence similarity 71 member E1 [Source:HGNC Symbol;Acc:HGNC:25107]	-0.953424	0.00523675	62.8478	36.7597	44.8018	41.7024	38.4708	22.0652	24.0479	24.4344
LINC01535	ENSG00000226686	long intergenic non-protein coding RNA 1535 [Source:HGNC Symbol;Acc:HGNC:51282]	-1.75109	0.00560521	19.8014	25.7318	5.84371	28.4636	24.4814	7.63797	3.53646	7.71612
HNMT	ENSG00000150540	histamine N-methyltransferase [Source:HGNC Symbol;Acc:HGNC:5028]	0.906636	0.00572158	58.5432	25.7318	42.8539	76.1235	36.7222	91.6556	87.7042	99.0235
ANXA1	ENSG00000135046	annexin A1 [Source:HGNC Symbol;Acc:HGNC:533]	-1.31768	0.00575962	86.0929	165.418	20.453	102.601	99.6745	39.8872	28.999	45.0107
LRRC75A	ENSG00000181350	leucine rich repeat containing 75A [Source:HGNC Symbol;Acc:HGNC:32403]	1.70069	0.00581788	32.7153	12.8659	41.8799	35.083	24.4814	242.718	27.5844	19.2903
AC127024.4	ENSG00000265791	novel transcript, sense intronic CRLF3	1.76982	0.0059742	1.72186	3.67597	1.9479	7.28138	6.9947	15.2759	15.5604	12.8602
AC068057.4			-4.12915	0.0060233	1.72186	5.51395	2.92186	1.98583	3.49735	0	0	0
DOHH	ENSG00000129932	deoxyhypusine hydroxylase [Source:HGNC Symbol;Acc:HGNC:28662]	-0.672736	0.00613077	102.451	93.7371	100.317	82.081	92.6798	61.1037	49.5104	68.159
MIR4458HG	ENSG00000247516	MIR4458 host gene [Source:HGNC Symbol;Acc:HGNC:49008]	-0.74569	0.00626521	91.2585	123.145	85.7078	70.8279	106.669	57.7091	64.3636	45.0107
MX1	ENSG00000157601	MX dynamin like GTPase 1 [Source:HGNC Symbol;Acc:HGNC:7532]	-2.68002	0.00627711	253.113	766.439	32.1404	39.7166	48.9629	24.6112	39.6083	42.4386
DAPK2	ENSG00000035664	death associated protein kinase 2 [Source:HGNC Symbol;Acc:HGNC:2675]	1.23469	0.00650104	13.7749	11.0279	10.7135	10.5911	10.492	39.0385	22.6333	18.0043
FABP6	ENSG00000170231	fatty acid binding protein 6 [Source:HGNC Symbol;Acc:HGNC:3561]	-0.894881	0.00660774	167.02	58.8155	73.0464	103.263	157.381	48.3738	67.1927	65.587
THBS1	ENSG00000137801	thrombospondin 1 [Source:HGNC Symbol;Acc:HGNC:11785]	3.70709	0.00692392	0	3.67597	0	0	0	2.54599	3.53646	12.8602
CMPK2	ENSG00000134326	cytidine/uridine monophosphate kinase 2 [Source:HGNC Symbol;Acc:HGNC:27015]	-2.02605	0.00700067	167.881	586.317	54.5413	88.0385	59.4549	40.7358	55.8761	43.7247
SAMD9	ENSG00000205413	sterile alpha motif domain containing 9 [Source:HGNC Symbol;Acc:HGNC:1348]	-2.21735	0.00700233	76.6227	104.765	2.92186	13.9008	13.9894	5.09198	14.1458	7.71612
MBP	ENSG00000197971	myelin basic protein [Source:HGNC Symbol;Acc:HGNC:6925]	-0.853518	0.00705296	3073.52	4962.55	2475.79	3065.46	7477.33	2731.85	2218.77	2037.05
OAS3	ENSG00000111331	2'-5'-oligoadenylate synthetase 3 [Source:HGNC Symbol;Acc:HGNC:8088]	-3.24482	0.00717221	38.7418	152.553	1.9479	7.94332	6.9947	2.54599	4.24375	6.4301
NLRC5	ENSG00000140853	NLR family CARD domain containing 5 [Source:HGNC Symbol;Acc:HGNC:29933]	-3.59967	0.00730867	12.053	58.8155	3.89581	0.661943	6.9947	1.69733	0	2.57204
IRF9	ENSG00000213928	interferon regulatory factor 9 [Source:HGNC Symbol;Acc:HGNC:6131]	-1.2925	0.00763415	99.0068	86.3852	33.1144	29.1255	22.7328	21.2166	18.3896	27.0064
PARP14	ENSG00000173193	poly(ADP-ribose) polymerase family member 14 [Source:HGNC Symbol;Acc:HGNC:29232]	-2.25082	0.00792704	74.9008	279.373	33.1144	21.8441	26.2301	16.9733	13.4385	24.4344
LPAR4	ENSG00000147145	lysophosphatidic acid receptor 4 [Source:HGNC Symbol;Acc:HGNC:4478]	2.95957	0.00805451	0.860929	0	0	1.32389	1.74867	6.78931	3.53646	9.00214
TMEM225B	ENSG00000244219	transmembrane protein 225B [Source:HGNC Symbol;Acc:HGNC:53075]	-4.50134	0.00820845	1.72186	1.83798	3.89581	10.5911	0	0	0	0
IRF7	ENSG00000185507	interferon regulatory factor 7 [Source:HGNC Symbol;Acc:HGNC:6122]	-2.5014	0.00859616	28.4107	128.659	9.73952	3.30972	5.24602	6.78931	2.82917	9.00214
SP110	ENSG00000135899	SP110 nuclear body protein [Source:HGNC Symbol;Acc:HGNC:5401]	-1.61774	0.00863238	60.265	137.849	18.5051	17.2105	52.4602	27.1572	14.8531	12.8602
HBA1	ENSG00000206172	hemoglobin subunit alpha 1 [Source:HGNC Symbol;Acc:HGNC:4823]	-1.65198	0.00866336	198.014	86.3852	404.19	240.285	667.994	124.753	65.7781	114.456
IFI6	ENSG00000126709	interferon alpha inducible protein 6 [Source:HGNC Symbol;Acc:HGNC:4054]	-1.84142	0.00876011	881.591	1690.94	296.081	266.101	174.867	196.89	176.823	180.043
VAC14-AS1	ENSG00000214353	VAC14 antisense RNA 1 [Source:HGNC Symbol;Acc:HGNC:48605]	2.23261	0.00885421	4.30465	5.51395	1.9479	1.98583	0	15.2759	5.65834	18.0043
ADM	ENSG00000148926	adrenomedullin [Source:HGNC Symbol;Acc:HGNC:259]	-2.17416	0.00903851	5.16557	38.5976	9.73952	7.28138	6.9947	6.78931	1.41458	0
PAIP2B	ENSG00000124374	poly(A) binding protein interacting protein 2B [Source:HGNC Symbol;Acc:HGNC:29200]	-1.02729	0.00940801	68.0134	106.603	37.9841	64.2085	160.878	50.0711	43.8521	32.1505
NUPR1	ENSG00000176046	nuclear protein 1, transcriptional regulator [Source:HGNC Symbol;Acc:HGNC:29990]	1.0846	0.0096936	86.9538	156.229	52.5934	92.0101	92.6798	145.97	102.557	361.371
FRMD6	ENSG00000139926	FERM domain containing 6 [Source:HGNC Symbol;Acc:HGNC:19839]	0.95991	0.00976881	14.6358	14.7039	25.3227	23.168	40.2195	44.1305	36.0719	56.5849
AC018557.1	ENSG00000260465	novel transcript	2.31867	0.00978516	5.16557	1.83798	0.973952	3.30972	3.49735	29.7032	6.36563	9.00214
CXCL11	ENSG00000169248	C-X-C motif chemokine ligand 11 [Source:HGNC Symbol;Acc:HGNC:10638]	-5.21856	0.00980312	1.72186	29.4077	0	1.32389	0	0	0	0
HLA-C	ENSG00000228299	major histocompatibility complex, class I, C [Source:HGNC Symbol;Acc:HGNC:4933]	-1.23346	0.0100337	141.192	249.966	176.285	53.6174	167.873	78.9257	65.7781	55.2988
AC093227.3	ENSG00000287496	novel transcript	-2.97857	0.0105066	6.0265	14.7039	6.81766	1.32389	17.4867	1.69733	1.41458	0
IFIT3	ENSG00000119917	interferon induced protein with tetratricopeptide repeats 3 [Source:HGNC Symbol;Acc:HGNC:5411]	-2.37218	0.0105823	683.578	999.863	52.5934	67.5182	90.9311	78.9257	60.8271	79.7332
SRA1	ENSG00000213523	steroid receptor RNA activator 1 [Source:HGNC Symbol;Acc:HGNC:11281]	-0.741992	0.0106371	106.755	132.335	118.822	105.249	96.1771	85.715	55.1688	59.1569
RPL8	ENSG00000161016	ribosomal protein L8 [Source:HGNC Symbol;Acc:HGNC:10368]	-0.505377	0.0109753	1060.66	1174.47	885.322	695.041	1021.23	802.835	611.1	626.291
IFI35	ENSG00000068079	interferon induced protein 35 [Source:HGNC Symbol;Acc:HGNC:5399]	-1.94392	0.010976	41.3246	169.094	17.5311	13.2389	10.492	13.5786	6.36563	19.2903
MT-TF	ENSG00000210049	mitochondrially encoded tRNA-Phe (UUU/C) [Source:HGNC Symbol;Acc:HGNC:7481]	-1.25681	0.0110053	85.232	194.826	54.5413	52.2935	285.034	73.8337	60.1198	32.1505
CALB2	ENSG00000282830	calbindin 2 [Source:HGNC Symbol;Acc:HGNC:1435]	0.809359	0.0112179	87.8148	36.7597	47.7236	90.6862	82.1877	125.602	148.531	91.3074
SAMD5	ENSG00000203727	sterile alpha motif domain containing 5 [Source:HGNC Symbol;Acc:HGNC:21180]	-1.52416	0.0113722	32.7153	11.0279	22.4009	15.8866	27.9788	12.7299	7.07292	2.57204
RPL7P38	ENSG00000239473	ribosomal protein L7 pseudogene 38 [Source:HGNC Symbol;Acc:HGNC:36731]	2.38968	0.0120414	0.860929	0	0.973952	2.64777	1.74867	4.24332	8.4875	9.00214
DDX60	ENSG00000137628	DExD/H-box helicase 60 [Source:HGNC Symbol;Acc:HGNC:25942]	-2.05022	0.0122493	32.7153	77.1953	6.81766	5.95749	10.492	5.09198	8.4875	5.14408
IL18BP	ENSG00000137496	interleukin 18 binding protein [Source:HGNC Symbol;Acc:HGNC:5987]	-4.58662	0.0123463	0.860929	29.4077	1.9479	0	8.74337	0	0.707292	0
LCA5	ENSG00000135338	lebercilin LCA5 [Source:HGNC Symbol;Acc:HGNC:31923]	0.715484	0.0129808	28.4107	40.4356	43.8278	44.3502	62.9523	65.3471	58.7052	91.3074
HILPDA	ENSG00000135245	hypoxia inducible lipid droplet associated [Source:HGNC Symbol;Acc:HGNC:28859]	-1.04378	0.0132028	72.318	158.067	86.6817	38.3927	43.7169	38.1898	31.1208	46.2967
NWD1	ENSG00000188039	NACHT and WD repeat domain containing 1 [Source:HGNC Symbol;Acc:HGNC:27619]	1.148	0.0132276	19.8014	11.0279	28.2446	19.1964	13.9894	24.6112	22.6333	81.0192
TRAC	ENSG00000277734	T cell receptor alpha constant [Source:HGNC Symbol;Acc:HGNC:12029]	2.21076	0.0133417	2.58279	1.83798	1.9479	1.32389	0	10.184	7.07292	5.14408
STAB1	ENSG00000010327	stabilin 1 [Source:HGNC Symbol;Acc:HGNC:18628]	-2.37282	0.013437	12.053	27.5697	11.6874	2.64777	3.49735	3.39465	0.707292	2.57204
MTND4P12	ENSG00000247627	MT-ND4 pseudogene 12 [Source:HGNC Symbol;Acc:HGNC:42199]	-1.52777	0.0139414	32.7153	25.7318	102.265	21.8441	223.83	32.2492	28.2917	23.1483
AZGP1	ENSG00000160862	alpha-2-glycoprotein 1, zinc-binding [Source:HGNC Symbol;Acc:HGNC:910]	1.84044	0.0141917	5.16557	7.35193	5.84371	3.30972	8.74337	50.9198	6.36563	5.14408
METTL7B	ENSG00000170439	methyltransferase like 7B [Source:HGNC Symbol;Acc:HGNC:28276]	-4.65788	0.0144789	2.58279	112.117	9.73952	0	6.9947	0	0.707292	2.57204
PLSCR1	ENSG00000188313	phospholipid scramblase 1 [Source:HGNC Symbol;Acc:HGNC:9092]	-1.46342	0.0145756	90.3976	117.631	18.5051	16.5486	20.9841	22.9139	14.8531	19.2903
DIRAS3	ENSG00000162595	DIRAS family GTPase 3 [Source:HGNC Symbol;Acc:HGNC:687]	-1.33189	0.0147813	28.4107	20.2178	14.6093	15.2247	20.9841	6.78931	12.024	3.85806
CLCC1	ENSG00000121940	chloride channel CLIC like 1 [Source:HGNC Symbol;Acc:HGNC:29675]	0.604313	0.0148692	49.9339	36.7597	55.5152	48.3219	41.9682	76.3797	70.7292	68.159
H1-0	ENSG00000189060	H1.0 linker histone [Source:HGNC Symbol;Acc:HGNC:4714]	-0.615624	0.0150383	147.219	121.307	131.483	128.417	166.124	115.418	89.8261	64.301
AC092058.1	ENSG00000285885	Novel transcript, antisense to MOBP	-3.00746	0.015128	11.1921	5.51395	2.92186	1.98583	13.9894	1.69733	0.707292	0
UBE2Q2P2	ENSG00000282084	ubiquitin conjugating enzyme E2 Q2 pseudogene 2 [Source:HGNC Symbol;Acc:HGNC:37440]	1.44594	0.0152852	6.0265	7.35193	4.86976	6.61943	3.49735	21.2166	14.8531	10.2882
IFIT2	ENSG00000119922	interferon induced protein with tetratricopeptide repeats 2 [Source:HGNC Symbol;Acc:HGNC:5409]	-2.0504	0.0152995	276.358	610.21	33.1144	49.6458	103.172	70.439	50.925	33.4365
HELZ2	ENSG00000130589	helicase with zinc finger 2 [Source:HGNC Symbol;Acc:HGNC:30021]	-3.75286	0.0153689	16.3577	132.335	2.92186	3.97166	1.74867	2.54599	0.707292	3.85806
RSAD2	ENSG00000134321	radical S-adenosyl methionine domain containing 2 [Source:HGNC Symbol;Acc:HGNC:30908]	-2.90358	0.015526	66.2915	413.546	7.79161	21.1822	5.24602	11.8813	11.3167	18.0043
ENO3	ENSG00000108515	enolase 3 [Source:HGNC Symbol;Acc:HGNC:3354]	-2.09193	0.0155759	9.47022	7.35193	2.92186	9.26721	8.74337	2.54599	1.41458	1.28602
EGFL7	ENSG00000172889	EGF like domain multiple 7 [Source:HGNC Symbol;Acc:HGNC:20594]	-0.587108	0.0155806	193.709	145.201	214.269	139.008	132.899	105.234	131.556	92.5934
AC140481.1	ENSG00000229797	novel transcript	-4.14658	0.0156172	1.72186	3.67597	5.84371	1.98583	1.74867	0	0	0
ADTRP	ENSG00000111863	androgen dependent TFPI regulating protein [Source:HGNC Symbol;Acc:HGNC:21214]	-1.97353	0.0159829	17.2186	9.18992	5.84371	13.9008	5.24602	3.39465	2.12188	2.57204
PPM1J	ENSG00000155367	protein phosphatase, Mg2+/Mn2+ dependent 1J [Source:HGNC Symbol;Acc:HGNC:20785]	-1.22847	0.0161897	28.4107	9.18992	20.453	17.2105	20.9841	6.78931	11.3167	6.4301
XAB2	ENSG00000076924	XPA binding protein 2 [Source:HGNC Symbol;Acc:HGNC:14089]	-1.59636	0.0165488	14.6358	25.7318	7.79161	11.253	20.9841	7.63797	2.82917	5.14408
IFI16	ENSG00000163565	interferon gamma inducible protein 16 [Source:HGNC Symbol;Acc:HGNC:5395]	-1.18961	0.0165796	80.9273	248.128	48.6976	46.998	73.4443	64.4984	32.5354	32.1505
AC018730.1	ENSG00000269707	novel transcript, sense overlapping POU3F3	0.991644	0.0166552	14.6358	5.51395	16.5572	12.5769	10.492	29.7032	22.6333	21.8623
NEUROG2-AS1	ENSG00000249509	NEUROG2 and ZGRF1 antisense RNA 1 [Source:HGNC Symbol;Acc:HGNC:40656]	-4.21709	0.0168801	1.72186	1.83798	1.9479	9.26721	0	0	0	0
AC100786.1	ENSG00000264272	novel transcript, antisense to TTYH2	1.42206	0.0176714	2.58279	1.83798	6.81766	8.60526	8.74337	19.5193	9.90209	18.0043
LINC02525	ENSG00000230269	long intergenic non-protein coding RNA 2525 [Source:HGNC Symbol;Acc:HGNC:53545]	3.72493	0.0176844	0	0	0	0	1.74867	1.69733	4.24375	6.4301
SP100	ENSG00000067066	SP100 nuclear antigen [Source:HGNC Symbol;Acc:HGNC:11206]	-1.36146	0.0177779	35.2981	60.6534	17.5311	24.4919	33.2248	22.0652	9.1948	7.71612
AL008723.2	ENSG00000273325	novel transcript	-4.14034	0.0177943	0.860929	7.35193	2.92186	3.97166	0	0	0	0
MEGF10	ENSG00000145794	multiple EGF like domains 10 [Source:HGNC Symbol;Acc:HGNC:29634]	0.951978	0.0177981	17.2186	22.0558	19.479	24.4919	33.2248	55.1631	20.5115	59.1569
GPR37	ENSG00000170775	G protein-coupled receptor 37 [Source:HGNC Symbol;Acc:HGNC:4494]	1.2099	0.0179619	20.6623	23.8938	14.6093	33.7591	59.4549	134.937	33.2427	39.8666
IFIT1	ENSG00000185745	interferon induced protein with tetratricopeptide repeats 1 [Source:HGNC Symbol;Acc:HGNC:5407]	-1.60135	0.0180582	817.883	944.723	168.494	172.105	136.397	121.359	147.824	173.613
RPS16	ENSG00000105193	ribosomal protein S16 [Source:HGNC Symbol;Acc:HGNC:10396]	-0.46322	0.0180606	1565.17	1714.84	1420.02	1396.04	2108.9	1301.85	1133.08	1131.7
TYMP	ENSG00000025708	thymidine phosphorylase [Source:HGNC Symbol;Acc:HGNC:3148]	-1.48572	0.0182355	99.0068	113.955	13.6353	24.4919	20.9841	16.9733	31.1208	9.00214
ZBTB24	ENSG00000112365	zinc finger and BTB domain containing 24 [Source:HGNC Symbol;Acc:HGNC:21143]	0.719195	0.0182385	24.106	27.5697	30.1925	31.1113	31.4761	41.5845	41.0229	61.7289
HBA2	ENSG00000188536	hemoglobin subunit alpha 2 [Source:HGNC Symbol;Acc:HGNC:4824]	-1.59673	0.0182449	952.188	408.032	1484.3	1041.24	2367.71	496.468	278.673	465.539
APOA2	ENSG00000158874	apolipoprotein A2 [Source:HGNC Symbol;Acc:HGNC:601]	-5.64578	0.0183183	1.72186	0	1.9479	0.661943	38.4708	0	0	0
EPSTI1	ENSG00000133106	epithelial stromal interaction 1 [Source:HGNC Symbol;Acc:HGNC:16465]	-2.01606	0.0184278	26.6888	20.2178	3.89581	7.28138	6.9947	4.24332	0.707292	5.14408
OAS1	ENSG00000089127	2'-5'-oligoadenylate synthetase 1 [Source:HGNC Symbol;Acc:HGNC:8086]	-3.14992	0.0184733	59.4041	150.715	4.86976	8.60526	3.49735	7.63797	4.95104	2.57204
SAMSN1	ENSG00000155307	SAM domain, SH3 domain and nuclear localization signals 1 [Source:HGNC Symbol;Acc:HGNC:10528]	-2.91986	0.0186453	7.74836	9.18992	5.84371	1.32389	10.492	2.54599	0	0
RPL13	ENSG00000167526	ribosomal protein L13 [Source:HGNC Symbol;Acc:HGNC:10303]	-0.402718	0.0186898	1490.27	1659.7	1391.78	1161.05	1813.38	1110.05	1137.33	1158.7
ARHGEF6	ENSG00000129675	Rac/Cdc42 guanine nucleotide exchange factor 6 [Source:HGNC Symbol;Acc:HGNC:685]	0.94039	0.0187302	18.0795	16.5418	21.4269	19.8583	13.9894	35.6439	21.2188	50.1548
AL138689.2	ENSG00000284966	novel transcript, antisense to EFNB2	2.17458	0.0189313	0	1.83798	0.973952	5.95749	1.74867	16.1246	7.78021	6.4301
AP001033.4			-3.70943	0.0189373	2.58279	7.35193	0	0.661943	1.74867	0	0	0
CDH9	ENSG00000113100	cadherin 9 [Source:HGNC Symbol;Acc:HGNC:1768]	0.546065	0.0196993	56.8213	58.8155	67.2027	80.0952	75.193	86.5636	101.143	110.598
MTND3P19	ENSG00000271480	MT-ND3 pseudogene 19 [Source:HGNC Symbol;Acc:HGNC:52081]	-5.79525	0.0202218	0.860929	3.67597	6.81766	0	80.439	0	0.707292	0
SHE	ENSG00000169291	Src homology 2 domain containing E [Source:HGNC Symbol;Acc:HGNC:27004]	2.97623	0.0204121	0	0	0.973952	1.32389	0	0.848663	7.07292	6.4301
LINC01639	ENSG00000236117	long intergenic non-protein coding RNA 1639 [Source:HGNC Symbol;Acc:HGNC:52426]	-4.16557	0.0205191	1.72186	0	4.86976	4.6336	3.49735	0	0	0
CBWD2	ENSG00000136682	COBW domain containing 2 [Source:HGNC Symbol;Acc:HGNC:17907]	1.21319	0.0211836	18.9404	29.4077	4.86976	9.92915	22.7328	23.7626	54.4615	36.0085
ZNF606	ENSG00000166704	zinc finger protein 606 [Source:HGNC Symbol;Acc:HGNC:25879]	0.827673	0.0211917	16.3577	27.5697	19.479	26.4777	26.2301	43.2818	41.0229	37.2946
COPG2	ENSG00000158623	COPI coat complex subunit gamma 2 [Source:HGNC Symbol;Acc:HGNC:2237]	1.05333	0.021194	12.9139	9.18992	14.6093	10.5911	20.9841	37.3412	27.5844	18.0043
AC073332.1	ENSG00000237773	novel transcript	-1.46372	0.0213063	6.88743	12.8659	11.6874	13.2389	15.7381	4.24332	2.82917	6.4301
PSME2	ENSG00000284889	proteasome activator subunit 2 [Source:HGNC Symbol;Acc:HGNC:9569]	-0.873247	0.0213248	183.378	380.462	85.7078	127.093	117.161	88.261	104.679	97.7375
CYTH4	ENSG00000100055	cytohesin 4 [Source:HGNC Symbol;Acc:HGNC:9505]	-3.70049	0.0214033	4.30465	7.35193	3.89581	1.32389	5.24602	0.848663	0	0
AC245100.4	ENSG00000231551	phosphodiesterase 4D interacting protein (PDE4DIP) pseudogene	1.74362	0.0220174	4.30465	0	4.86976	4.6336	1.74867	7.63797	14.1458	12.8602
GYG2	ENSG00000056998	glycogenin 2 [Source:HGNC Symbol;Acc:HGNC:4700]	1.93683	0.0221835	5.16557	5.51395	0.973952	5.95749	0	5.94064	25.4625	10.2882
RAC1	ENSG00000136238	Rac family small GTPase 1 [Source:HGNC Symbol;Acc:HGNC:9801]	-0.381594	0.0224461	926.36	1012.73	953.499	769.178	1087.68	740.883	647.172	797.332
AL122058.1	ENSG00000226308	novel transcript	2.25703	0.0230164	0.860929	0	2.92186	1.32389	1.74867	8.48663	5.65834	6.4301
TMEM106A	ENSG00000184988	transmembrane protein 106A [Source:HGNC Symbol;Acc:HGNC:28288]	-3.68516	0.0231316	7.74836	7.35193	3.89581	0.661943	1.74867	0	0.707292	0
SLC6A9	ENSG00000196517	solute carrier family 6 member 9 [Source:HGNC Symbol;Acc:HGNC:11056]	1.41022	0.0233639	4.30465	7.35193	6.81766	2.64777	6.9947	13.5786	11.3167	18.0043
EEF1AKMT3	ENSG00000123427	EEF1A lysine methyltransferase 3 [Source:HGNC Symbol;Acc:HGNC:24936]	-3.71562	0.0233838	2.58279	0	0	1.98583	6.9947	0	0	0
AC005944.1	ENSG00000267469	novel transcript, antisense to AES	2.07546	0.023469	8.60929	0	5.84371	4.6336	3.49735	51.7685	2.82917	5.14408
RWDD4P2	ENSG00000175741	RWD domain containing 4 pseudogene 2 [Source:HGNC Symbol;Acc:HGNC:23754]	-3.42754	0.0236306	4.30465	1.83798	2.92186	4.6336	3.49735	0	0	1.28602
BORCS8	ENSG00000254901	BLOC-1 related complex subunit 8 [Source:HGNC Symbol;Acc:HGNC:37247]	-0.500578	0.0237208	99.8678	123.145	100.317	97.3057	103.172	67.8931	85.5823	65.587
IRF1	ENSG00000125347	interferon regulatory factor 1 [Source:HGNC Symbol;Acc:HGNC:6116]	-2.05319	0.0238608	16.3577	55.1395	1.9479	4.6336	8.74337	2.54599	5.65834	3.85806
CLPP	ENSG00000125656	caseinolytic mitochondrial matrix peptidase proteolytic subunit [Source:HGNC Symbol;Acc:HGNC:2084]	-0.614161	0.02398	98.1459	84.5472	123.692	83.4049	103.172	62.8011	70.7292	59.1569
BICRA	ENSG00000063169	BRD4 interacting chromatin remodeling complex associated protein [Source:HGNC Symbol;Acc:HGNC:4332]	1.36195	0.0240464	6.0265	9.18992	9.73952	6.61943	0	22.9139	16.2677	10.2882
SLC9A9	ENSG00000181804	solute carrier family 9 member A9 [Source:HGNC Symbol;Acc:HGNC:20653]	1.33667	0.0242144	8.60929	14.7039	5.84371	2.64777	8.74337	24.6112	9.1948	24.4344
PKP4	ENSG00000144283	plakophilin 4 [Source:HGNC Symbol;Acc:HGNC:9026]	-0.651148	0.0242185	620.73	667.188	375.945	615.607	1136.64	425.18	434.985	442.391
RPS2	ENSG00000140988	ribosomal protein S2 [Source:HGNC Symbol;Acc:HGNC:10404]	-0.567065	0.0246526	914.307	1132.2	733.386	424.306	718.705	583.88	534.005	466.825
PARP16	ENSG00000138617	poly(ADP-ribose) polymerase family member 16 [Source:HGNC Symbol;Acc:HGNC:26040]	-1.12047	0.0247148	12.053	25.7318	29.2186	23.83	17.4867	11.8813	9.90209	7.71612
STAT1	ENSG00000115415	signal transducer and activator of transcription 1 [Source:HGNC Symbol;Acc:HGNC:11362]	-1.48452	0.0247219	454.571	799.523	144.145	134.375	92.6798	110.326	124.483	113.17
AL355816.2	ENSG00000273221	novel transcript, antisense to CEPT1	3.94069	0.0247526	0.860929	0	0	0.661943	0	20.3679	0	0
BEST1	ENSG00000167995	bestrophin 1 [Source:HGNC Symbol;Acc:HGNC:12703]	1.28199	0.0248789	12.9139	14.7039	4.86976	10.5911	19.2354	43.2818	20.5115	24.4344
GJA4	ENSG00000187513	gap junction protein alpha 4 [Source:HGNC Symbol;Acc:HGNC:4278]	-4.0782	0.0252248	6.0265	1.83798	0	1.32389	5.24602	0	0	0
TRIM69	ENSG00000185880	tripartite motif containing 69 [Source:HGNC Symbol;Acc:HGNC:17857]	-0.8933	0.0256618	189.404	262.832	80.838	111.206	113.664	76.3797	99.7282	66.873
MTA2	ENSG00000149480	metastasis associated 1 family member 2 [Source:HGNC Symbol;Acc:HGNC:7411]	1.45729	0.0257703	4.30465	11.0279	9.73952	4.6336	3.49735	32.2492	10.6094	10.2882
SKIL	ENSG00000136603	SKI like proto-oncogene [Source:HGNC Symbol;Acc:HGNC:10897]	0.505503	0.0259422	64.5697	77.1953	68.1766	66.8563	71.6957	117.964	97.6063	77.1612
IFITM2	ENSG00000185201	interferon induced transmembrane protein 2 [Source:HGNC Symbol;Acc:HGNC:5413]	-0.996791	0.0259458	96.4241	117.631	65.2548	45.6741	33.2248	33.0979	16.975	59.1569
AC012063.1	ENSG00000227252	novel transcript, antisense to COPS8	-2.95837	0.0260018	3.44372	1.83798	5.84371	7.94332	3.49735	0	0.707292	1.28602
MTND1P23	ENSG00000225972	MT-ND1 pseudogene 23 [Source:HGNC Symbol;Acc:HGNC:42092]	-1.02269	0.0261799	32.7153	38.5976	25.3227	17.2105	48.9629	20.3679	13.4385	12.8602
SEMA3E	ENSG00000170381	semaphorin 3E [Source:HGNC Symbol;Acc:HGNC:10727]	-0.905914	0.0263922	103.311	44.1116	34.0883	88.7004	97.9258	30.5519	32.5354	56.5849
USE1	ENSG00000053501	unconventional SNARE in the ER 1 [Source:HGNC Symbol;Acc:HGNC:30882]	-0.477562	0.026783	333.18	224.234	325.3	268.749	216.836	189.252	219.968	182.615
CCL5	ENSG00000274233	C-C motif chemokine ligand 5 [Source:HGNC Symbol;Acc:HGNC:10632]	-3.62348	0.0268738	0	40.4356	10.7135	1.98583	0	1.69733	0.707292	0
AGA	ENSG00000038002	aspartylglucosaminidase [Source:HGNC Symbol;Acc:HGNC:318]	0.933079	0.0269607	13.7749	11.0279	11.6874	8.60526	12.2407	16.1246	22.6333	27.0064
AQP4-AS1	ENSG00000260372	AQP4 antisense RNA 1 [Source:HGNC Symbol;Acc:HGNC:26399]	1.05037	0.0269992	21.5232	22.0558	8.76557	14.5628	6.9947	33.0979	21.2188	38.5806
OAS2	ENSG00000111335	2'-5'-oligoadenylate synthetase 2 [Source:HGNC Symbol;Acc:HGNC:8087]	-3.6467	0.0270981	22.3842	84.5472	2.92186	1.32389	1.74867	0	2.82917	2.57204
GCH1	ENSG00000131979	GTP cyclohydrolase 1 [Source:HGNC Symbol;Acc:HGNC:4193]	-2.55871	0.0271697	2.58279	7.35193	2.92186	2.64777	19.2354	0.848663	2.12188	0
NKAIN3	ENSG00000185942	sodium/potassium transporting ATPase interacting 3 [Source:HGNC Symbol;Acc:HGNC:26829]	0.747376	0.0273755	46.4902	31.2457	93.4994	59.5749	48.9629	98.4449	60.8271	128.602
SEPTIN4	ENSG00000108387	septin 4 [Source:HGNC Symbol;Acc:HGNC:9165]	-0.772427	0.0276208	709.406	850.986	373.024	666.577	1586.05	706.088	418.717	342.081
METRNL	ENSG00000176845	meteorin like, glial cell differentiation regulator [Source:HGNC Symbol;Acc:HGNC:27584]	-1.2409	0.0276846	18.0795	38.5976	9.73952	16.5486	19.2354	9.3353	4.95104	11.5742
LYSMD1	ENSG00000163155	LysM domain containing 1 [Source:HGNC Symbol;Acc:HGNC:32070]	1.26742	0.0276937	6.88743	9.18992	15.5832	14.5628	6.9947	44.1305	16.2677	18.0043
DBX2	ENSG00000185610	developing brain homeobox 2 [Source:HGNC Symbol;Acc:HGNC:33186]	2.64743	0.0276996	2.58279	0	0.973952	0.661943	1.74867	2.54599	5.65834	15.4322
LINC01485	ENSG00000254211	long intergenic non-protein coding RNA 1485 [Source:HGNC Symbol;Acc:HGNC:51138]	2.32821	0.0281546	0	0	1.9479	1.32389	5.24602	4.24332	9.1948	10.2882
CFAP74	ENSG00000142609	cilia and flagella associated protein 74 [Source:HGNC Symbol;Acc:HGNC:29368]	-1.56922	0.0281927	10.3311	7.35193	13.6353	6.61943	19.2354	1.69733	5.65834	3.85806
PATE2	ENSG00000196844	prostate and testis expressed 2 [Source:HGNC Symbol;Acc:HGNC:32249]	2.69374	0.0282369	0.860929	0	0	1.32389	1.74867	2.54599	5.65834	7.71612
IRF1-AS1	ENSG00000197536	IRF1 antisense RNA 1 [Source:HGNC Symbol;Acc:HGNC:33838]	-1.14003	0.0286903	80.9273	253.642	37.9841	43.0263	52.4602	56.8604	35.3646	33.4365
OLFML2A	ENSG00000185585	olfactomedin like 2A [Source:HGNC Symbol;Acc:HGNC:27270]	2.36806	0.0288124	0.860929	0	2.92186	1.32389	0	3.39465	4.95104	10.2882
DOCK10	ENSG00000135905	dedicator of cytokinesis 10 [Source:HGNC Symbol;Acc:HGNC:23479]	0.773329	0.0291661	33.5762	34.9217	20.453	23.83	52.4602	78.077	42.4375	43.7247
IGDCC4	ENSG00000103742	immunoglobulin superfamily DCC subclass member 4 [Source:HGNC Symbol;Acc:HGNC:13770]	1.57859	0.0291868	3.44372	5.51395	4.86976	5.29555	0	11.8813	9.90209	14.1462
RABL2B	ENSG00000079974	RAB, member of RAS oncogene family like 2B [Source:HGNC Symbol;Acc:HGNC:9800]	-0.779791	0.0292022	31.8544	34.9217	55.5152	41.0405	48.9629	33.0979	23.3406	16.7183
DDX58	ENSG00000107201	DExD/H-box helicase 58 [Source:HGNC Symbol;Acc:HGNC:19102]	-1.50585	0.0296212	71.4571	176.446	11.6874	25.1538	13.9894	20.3679	19.0969	23.1483
AL645728.1	ENSG00000215014	novel transcript	-1.40431	0.0297543	10.3311	7.35193	13.6353	11.915	15.7381	3.39465	4.95104	5.14408
PRSS3	ENSG00000010438	serine protease 3 [Source:HGNC Symbol;Acc:HGNC:9486]	-0.596892	0.0298572	242.782	112.117	183.103	160.19	125.905	101.84	131.556	95.1654
SAMD9L	ENSG00000177409	sterile alpha motif domain containing 9 like [Source:HGNC Symbol;Acc:HGNC:1349]	-2.51672	0.029955	64.5697	191.15	8.76557	7.28138	13.9894	9.3353	2.82917	18.0043
RASGRP1	ENSG00000172575	RAS guanyl releasing protein 1 [Source:HGNC Symbol;Acc:HGNC:9878]	-0.589877	0.0300278	180.795	185.636	160.702	206.526	285.034	140.878	133.678	129.888
NMB	ENSG00000197696	neuromedin B [Source:HGNC Symbol;Acc:HGNC:7842]	-1.23346	0.0300343	26.6888	60.6534	11.6874	17.2105	26.2301	16.9733	9.1948	9.00214
ACBD7	ENSG00000176244	acyl-CoA binding domain containing 7 [Source:HGNC Symbol;Acc:HGNC:17715]	0.73216	0.0301076	78.3445	97.4131	269.785	144.304	99.6745	230.836	182.481	279.066
KNG1	ENSG00000113889	kininogen 1 [Source:HGNC Symbol;Acc:HGNC:6383]	-3.00886	0.0302391	6.88743	5.51395	2.92186	1.32389	8.74337	0	0.707292	1.28602
CRMP1	ENSG00000072832	collapsin response mediator protein 1 [Source:HGNC Symbol;Acc:HGNC:2365]	-0.471071	0.0304107	210.928	148.877	211.348	204.541	150.386	113.721	159.848	129.888
PLA2G15	ENSG00000103066	phospholipase A2 group XV [Source:HGNC Symbol;Acc:HGNC:17163]	-0.774683	0.0304499	36.159	27.5697	28.2446	31.1113	34.9735	21.2166	18.3896	15.4322
FILIP1	ENSG00000118407	filamin A interacting protein 1 [Source:HGNC Symbol;Acc:HGNC:21015]	-1.02459	0.0308272	123.974	56.9775	12.6614	81.419	96.1771	33.0979	33.2427	43.7247
XAF1	ENSG00000132530	XIAP associated factor 1 [Source:HGNC Symbol;Acc:HGNC:30932]	-0.855707	0.0309754	128.278	299.591	79.864	79.4332	83.9364	64.4984	62.949	93.8794
LINC00706	ENSG00000281186	long intergenic non-protein coding RNA 706 [Source:HGNC Symbol;Acc:HGNC:44690]	2.52837	0.0311044	0	1.83798	0	0.661943	6.9947	17.8219	4.24375	5.14408
SERBP1P5	ENSG00000249565	SERPINE1 mRNA binding protein 1 pseudogene 5 [Source:HGNC Symbol;Acc:HGNC:44632]	-3.50336	0.0311186	0.860929	3.67597	0.973952	2.64777	1.74867	0	0	0
SECTM1	ENSG00000141574	secreted and transmembrane 1 [Source:HGNC Symbol;Acc:HGNC:10707]	-4.25562	0.0311573	4.30465	9.18992	0.973952	1.98583	0	0	0	0
FAM43B	ENSG00000183114	family with sequence similarity 43 member B [Source:HGNC Symbol;Acc:HGNC:31791]	-0.936217	0.0312051	42.1855	58.8155	31.1665	31.1113	36.7222	31.4005	16.975	12.8602
KDM3A	ENSG00000115548	lysine demethylase 3A [Source:HGNC Symbol;Acc:HGNC:20815]	0.570696	0.0312605	53.3776	40.4356	47.7236	47.6599	33.2248	79.7743	67.9	52.7268
NQO2-AS1	ENSG00000224846	NQO2 antisense RNA 1 [Source:HGNC Symbol;Acc:HGNC:40407]	-3.41289	0.0313429	1.72186	31.2457	0.973952	0.661943	1.74867	0.848663	0	1.28602
ELK3	ENSG00000111145	ETS transcription factor ELK3 [Source:HGNC Symbol;Acc:HGNC:3325]	-1.29119	0.0313608	15.4967	23.8938	28.2446	13.2389	19.2354	5.09198	7.07292	12.8602
MADCAM1	ENSG00000099866	mucosal vascular addressin cell adhesion molecule 1 [Source:HGNC Symbol;Acc:HGNC:6765]	-1.4372	0.0313713	6.88743	7.35193	17.5311	11.253	31.4761	6.78931	4.24375	5.14408
MRPL41	ENSG00000182154	mitochondrial ribosomal protein L41 [Source:HGNC Symbol;Acc:HGNC:14492]	-0.335636	0.0314336	578.544	643.294	598.006	508.373	688.978	522.777	481.666	423.1
GBP3	ENSG00000117226	guanylate binding protein 3 [Source:HGNC Symbol;Acc:HGNC:4184]	-2.03128	0.031537	22.3842	108.441	8.76557	6.61943	3.49735	5.94064	2.12188	14.1462
LINC01094	ENSG00000251442	long intergenic non-protein coding RNA 1094 [Source:HGNC Symbol;Acc:HGNC:49219]	1.00171	0.0321051	21.5232	58.8155	43.8278	19.1964	24.4814	52.6171	36.7792	110.598
STARD13	ENSG00000133121	StAR related lipid transfer domain containing 13 [Source:HGNC Symbol;Acc:HGNC:19164]	-0.68135	0.032108	43.9074	58.8155	31.1665	59.5749	57.7063	32.2492	35.3646	24.4344
AC138776.1	ENSG00000286406	novel ankyrin repeat domain family pseudogene	1.98661	0.0323282	2.58279	3.67597	1.9479	3.30972	0	1.69733	16.2677	10.2882
CACNA2D2	ENSG00000007402	calcium voltage-gated channel auxiliary subunit alpha2delta 2 [Source:HGNC Symbol;Acc:HGNC:1400]	-0.885788	0.0323592	26.6888	38.5976	37.0102	25.1538	38.4708	20.3679	19.0969	12.8602
SLC11A1	ENSG00000018280	solute carrier family 11 member 1 [Source:HGNC Symbol;Acc:HGNC:10907]	-1.87762	0.0324541	10.3311	45.9496	6.81766	2.64777	8.74337	7.63797	1.41458	2.57204
ZNF582	ENSG00000018869	zinc finger protein 582 [Source:HGNC Symbol;Acc:HGNC:26421]	-0.978514	0.0328674	18.9404	14.7039	27.2706	19.8583	29.7275	15.2759	7.07292	11.5742
DNMT3A	ENSG00000119772	DNA methyltransferase 3 alpha [Source:HGNC Symbol;Acc:HGNC:2978]	0.619515	0.0328967	38.7418	38.5976	33.1144	39.0547	34.9735	72.1364	54.4615	42.4386
RFTN2	ENSG00000162944	raftlin family member 2 [Source:HGNC Symbol;Acc:HGNC:26402]	0.967116	0.0332291	15.4967	20.2178	51.6194	19.8583	38.4708	84.0177	29.7063	56.5849
RAP2B	ENSG00000181467	RAP2B, member of RAS oncogene family [Source:HGNC Symbol;Acc:HGNC:9862]	0.520328	0.033451	49.073	58.8155	50.6455	51.6316	41.9682	66.1957	80.6313	69.445
SHISA5	ENSG00000164054	shisa family member 5 [Source:HGNC Symbol;Acc:HGNC:30376]	-0.707691	0.0336835	222.12	435.602	166.546	136.36	160.878	107.78	161.263	140.176
SLC5A6	ENSG00000138074	solute carrier family 5 member 6 [Source:HGNC Symbol;Acc:HGNC:11041]	-1.21474	0.0337367	11.1921	12.8659	16.5572	15.8866	15.7381	6.78931	8.4875	2.57204
SLC15A3	ENSG00000110446	solute carrier family 15 member 3 [Source:HGNC Symbol;Acc:HGNC:18068]	-2.64512	0.0339183	11.1921	22.0558	4.86976	1.32389	1.74867	0.848663	0.707292	2.57204
LAP3	ENSG00000002549	leucine aminopeptidase 3 [Source:HGNC Symbol;Acc:HGNC:18449]	-0.97971	0.0341316	113.643	187.474	44.8018	54.2794	59.4549	45.8278	41.7302	51.4408
AL391834.1	ENSG00000272842	novel transcript, antisense to DENND4C	1.45252	0.0341861	6.88743	0	9.73952	7.94332	5.24602	30.5519	8.4875	12.8602
ACBD3	ENSG00000182827	acyl-CoA binding domain containing 3 [Source:HGNC Symbol;Acc:HGNC:15453]	0.438621	0.0342267	100.729	119.469	104.213	123.121	76.9417	140.878	147.824	140.176
RPS10P16	ENSG00000239917	ribosomal protein S10 pseudogene 16 [Source:HGNC Symbol;Acc:HGNC:36200]	2.6637	0.0343822	0	1.83798	0.973952	1.98583	0	3.39465	4.24375	11.5742
MSC-AS1	ENSG00000235531	MSC antisense RNA 1 [Source:HGNC Symbol;Acc:HGNC:48724]	-0.989186	0.0345749	30.1325	23.8938	29.2186	36.4069	36.7222	16.9733	24.7552	3.85806
RPH3A	ENSG00000089169	rabphilin 3A [Source:HGNC Symbol;Acc:HGNC:17056]	-0.511475	0.034605	301.325	257.318	339.909	198.583	229.076	194.344	219.26	142.748
CNNM2	ENSG00000148842	cyclin and CBS domain divalent metal cation transport mediator 2 [Source:HGNC Symbol;Acc:HGNC:103]	0.778994	0.0347031	33.5762	20.2178	22.4009	22.5061	13.9894	43.2818	43.8521	30.8645
HLA-F	ENSG00000204642	major histocompatibility complex, class I, F [Source:HGNC Symbol;Acc:HGNC:4963]	-1.2912	0.0348619	24.106	110.279	11.6874	21.8441	17.4867	15.2759	14.8531	14.1462
ETFB	ENSG00000105379	electron transfer flavoprotein subunit beta [Source:HGNC Symbol;Acc:HGNC:3482]	-0.372228	0.0349363	483.842	465.01	478.21	372.674	386.457	302.973	348.695	362.657
AC135893.1	ENSG00000286755	novel transcript, antisense to LMLN	-1.63279	0.0350452	14.6358	14.7039	3.89581	11.253	54.2089	8.48663	7.07292	2.57204
BST2	ENSG00000130303	bone marrow stromal cell antigen 2 [Source:HGNC Symbol;Acc:HGNC:1119]	-1.78683	0.0351096	76.6227	362.083	55.5152	27.1397	43.7169	38.1898	21.2188	38.5806
TM4SF1	ENSG00000169908	transmembrane 4 L six family member 1 [Source:HGNC Symbol;Acc:HGNC:11853]	-1.09386	0.0352968	23.2451	104.765	22.4009	64.2085	52.4602	34.7952	16.2677	23.1483
RINT1	ENSG00000135249	RAD50 interactor 1 [Source:HGNC Symbol;Acc:HGNC:21876]	-0.771817	0.0353735	35.2981	27.5697	31.1665	29.1255	22.7328	16.9733	19.0969	15.4322
PLCXD2	ENSG00000240891	phosphatidylinositol specific phospholipase C X domain containing 2 [Source:HGNC Symbol;Acc:HGNC:26462]	-0.933585	0.0354598	33.5762	33.0837	26.2967	50.3077	89.1824	24.6112	19.8042	28.2924
AC108519.1	ENSG00000288075	novel transcript	-1.20279	0.0354958	18.0795	18.3798	10.7135	17.2105	12.2407	9.3353	6.36563	3.85806
B4GALT1-AS1	ENSG00000233554	B4GALT1 antisense RNA 1 [Source:HGNC Symbol;Acc:HGNC:49910]	1.27203	0.0357678	8.60929	9.18992	5.84371	11.253	1.74867	11.8813	26.1698	16.7183
KCNJ14	ENSG00000182324	potassium inwardly rectifying channel subfamily J member 14 [Source:HGNC Symbol;Acc:HGNC:6260]	-1.44688	0.0358616	9.47022	14.7039	7.79161	29.1255	8.74337	6.78931	2.82917	6.4301
AL513550.1	ENSG00000228506	novel transcript	1.86594	0.035978	0	0	3.89581	1.98583	5.24602	5.94064	6.36563	11.5742
HCP5	ENSG00000227429	HLA complex P5 [Source:HGNC Symbol;Acc:HGNC:21659]	-2.05573	0.036147	6.0265	34.9217	3.89581	3.97166	5.24602	1.69733	2.12188	3.85806
SRP14-AS1	ENSG00000248508	SRP14 antisense RNA1 (head to head) [Source:HGNC Symbol;Acc:HGNC:48619]	0.794636	0.0362564	11.1921	22.0558	16.5572	27.1397	20.9841	33.0979	28.2917	41.1526
S100A11	ENSG00000163191	S100 calcium binding protein A11 [Source:HGNC Symbol;Acc:HGNC:10488]	-1.51985	0.0363338	33.5762	126.821	11.6874	8.60526	24.4814	10.184	10.6094	21.8623
USP18	ENSG00000184979	ubiquitin specific peptidase 18 [Source:HGNC Symbol;Acc:HGNC:12616]	-4.57563	0.0363763	4.30465	14.7039	0.973952	0.661943	0	0	0	0
ATP5MC2	ENSG00000135390	ATP synthase membrane subunit c locus 2 [Source:HGNC Symbol;Acc:HGNC:842]	-0.296525	0.0365345	768.81	716.813	857.078	769.84	898.819	680.628	636.563	641.724
SOCS3	ENSG00000184557	suppressor of cytokine signaling 3 [Source:HGNC Symbol;Acc:HGNC:19391]	-4.42929	0.0366312	3.44372	86.3852	0.973952	0	3.49735	2.54599	0	0
ANKRD30A	ENSG00000148513	ankyrin repeat domain 30A [Source:HGNC Symbol;Acc:HGNC:17234]	-3.52796	0.0366485	1.72186	5.51395	0.973952	0.661943	1.74867	0	0	0
GBP4	ENSG00000162654	guanylate binding protein 4 [Source:HGNC Symbol;Acc:HGNC:20480]	-1.38648	0.0366555	20.6623	62.4914	12.6614	25.1538	45.4655	12.7299	8.4875	16.7183
SOX8	ENSG00000005513	SRY-box transcription factor 8 [Source:HGNC Symbol;Acc:HGNC:11203]	0.867195	0.0368094	13.7749	11.0279	24.3488	15.8866	31.4761	50.0711	23.3406	30.8645
FAM111A-DT	ENSG00000245571	FAM111A divergent transcript [Source:HGNC Symbol;Acc:HGNC:53752]	-1.82551	0.0370003	4.30465	12.8659	20.453	9.92915	6.9947	0	6.36563	2.57204
RBCK1	ENSG00000125826	RANBP2-type and C3HC4-type zinc finger containing 1 [Source:HGNC Symbol;Acc:HGNC:15864]	-0.531313	0.0370727	86.9538	126.821	80.838	95.3199	85.6851	84.0177	53.7542	57.8709
LLGL1	ENSG00000131899	LLGL scribble cell polarity complex component 1 [Source:HGNC Symbol;Acc:HGNC:6628]	-2.10985	0.0371401	4.30465	18.3798	3.89581	4.6336	1.74867	3.39465	0.707292	0
LINC01197	ENSG00000248441	long intergenic non-protein coding RNA 1197 [Source:HGNC Symbol;Acc:HGNC:49597]	0.763942	0.0376467	86.0929	91.8992	100.317	88.7004	104.92	67.0444	118.118	298.356
CXCR4	ENSG00000121966	C-X-C motif chemokine receptor 4 [Source:HGNC Symbol;Acc:HGNC:2561]	2.46939	0.0377106	1.72186	3.67597	0.973952	0	0	12.7299	3.53646	2.57204
ERVK9-11	ENSG00000282930	endogenous retrovirus group K9, member 11 [Source:HGNC Symbol;Acc:HGNC:51160]	2.89781	0.0381473	0.860929	0	0	0	3.49735	4.24332	2.82917	9.00214
RPLP2	ENSG00000177600	ribosomal protein lateral stalk subunit P2 [Source:HGNC Symbol;Acc:HGNC:10377]	-0.460915	0.0383614	2039.54	2385.7	1751.17	1686.63	3063.68	1604.82	1483.9	1670.54
PAQR6	ENSG00000160781	progestin and adipoQ receptor family member 6 [Source:HGNC Symbol;Acc:HGNC:30132]	-1.09128	0.0384084	278.941	411.708	289.264	315.747	1052.7	305.519	184.603	169.755
DIRAS2	ENSG00000165023	DIRAS family GTPase 2 [Source:HGNC Symbol;Acc:HGNC:19323]	-0.39943	0.0385465	892.783	735.193	603.85	630.832	638.266	471.008	551.688	570.993
SLCO1C1	ENSG00000139155	solute carrier organic anion transporter family member 1C1 [Source:HGNC Symbol;Acc:HGNC:13819]	1.19062	0.0387668	23.2451	33.0837	51.6194	9.92915	13.9894	55.1631	19.8042	106.74
MRO	ENSG00000134042	maestro [Source:HGNC Symbol;Acc:HGNC:24121]	0.62572	0.0395855	65.4306	49.6255	113.952	82.7429	76.9417	144.273	76.3875	144.034
USP53	ENSG00000145390	ubiquitin specific peptidase 53 [Source:HGNC Symbol;Acc:HGNC:29255]	0.598543	0.0396614	31.8544	40.4356	48.6976	52.2935	33.2248	48.3738	67.9	74.5891
OLFML3	ENSG00000116774	olfactomedin like 3 [Source:HGNC Symbol;Acc:HGNC:24956]	-2.1057	0.0398257	11.1921	9.18992	6.81766	1.98583	6.9947	1.69733	0	3.85806
CABP1	ENSG00000157782	calcium binding protein 1 [Source:HGNC Symbol;Acc:HGNC:1384]	-0.49285	0.0400927	742.982	1069.71	1068.43	656.648	828.872	655.168	578.565	626.291
PCDHA10	ENSG00000250120	protocadherin alpha 10 [Source:HGNC Symbol;Acc:HGNC:8664]	1.29626	0.0401408	8.60929	3.67597	5.84371	7.94332	3.49735	14.4273	18.3896	12.8602
PRKCZ	ENSG00000067606	protein kinase C zeta [Source:HGNC Symbol;Acc:HGNC:9412]	-0.421928	0.0402047	467.484	395.166	444.122	368.041	339.243	271.572	341.622	289.354
TRIM5	ENSG00000132256	tripartite motif containing 5 [Source:HGNC Symbol;Acc:HGNC:16276]	-2.2446	0.0402087	7.74836	84.5472	10.7135	5.29555	0	8.48663	0	5.14408
LINC00463	ENSG00000234056	long intergenic non-protein coding RNA 463 [Source:HGNC Symbol;Acc:HGNC:42813]	1.68605	0.0402533	5.16557	9.18992	4.86976	1.98583	3.49735	37.3412	4.24375	3.85806
RNF2	ENSG00000121481	ring finger protein 2 [Source:HGNC Symbol;Acc:HGNC:10061]	0.788851	0.0402905	15.4967	14.7039	31.1665	17.2105	27.9788	39.8872	28.2917	42.4386
GEMIN7	ENSG00000142252	gem nuclear organelle associated protein 7 [Source:HGNC Symbol;Acc:HGNC:20045]	-0.736575	0.0407328	49.073	33.0837	53.5673	50.3077	40.2195	28.0059	31.8281	21.8623
AC005229.1	ENSG00000213209	Huntingtin interacting protein K (HYPK) pseudogene	2.80677	0.040735	0	0	1.9479	0.661943	0	3.39465	3.53646	6.4301
STAC	ENSG00000144681	SH3 and cysteine rich domain [Source:HGNC Symbol;Acc:HGNC:11353]	-3.55806	0.0409041	0	0	2.92186	4.6336	1.74867	0	0	0
FBRS	ENSG00000156860	fibrosin [Source:HGNC Symbol;Acc:HGNC:20442]	-0.729688	0.0409171	42.1855	36.7597	49.6715	23.83	34.9735	21.2166	21.2188	25.7204
MIEN1	ENSG00000141741	migration and invasion enhancer 1 [Source:HGNC Symbol;Acc:HGNC:28230]	-0.362467	0.0414201	450.266	501.769	519.116	483.881	363.724	350.498	392.547	339.509
LINS1	ENSG00000140471	lines homolog 1 [Source:HGNC Symbol;Acc:HGNC:30922]	0.815215	0.0416277	10.3311	12.8659	22.4009	16.5486	19.2354	33.0979	28.999	23.1483
CEMIP2	ENSG00000135048	cell migration inducing hyaluronidase 2 [Source:HGNC Symbol;Acc:HGNC:11869]	0.826521	0.0416632	12.053	12.8659	16.5572	16.5486	17.4867	26.3086	30.4136	23.1483
BCL6	ENSG00000113916	BCL6 transcription repressor [Source:HGNC Symbol;Acc:HGNC:1001]	-1.03778	0.0416921	31.8544	136.011	74.9943	25.8158	48.9629	41.5845	27.5844	21.8623
IFI44	ENSG00000137965	interferon induced protein 44 [Source:HGNC Symbol;Acc:HGNC:16938]	-1.34445	0.0417433	49.9339	73.5193	5.84371	12.5769	15.7381	8.48663	14.1458	14.1462
SULF1	ENSG00000137573	sulfatase 1 [Source:HGNC Symbol;Acc:HGNC:20391]	-1.27634	0.0418266	19.8014	3.67597	9.73952	12.5769	20.9841	7.63797	4.95104	3.85806
TAGLN2	ENSG00000158710	transgelin 2 [Source:HGNC Symbol;Acc:HGNC:11554]	-1.38299	0.0418312	18.9404	64.3294	8.76557	7.28138	20.9841	11.0326	5.65834	10.2882
USH1C	ENSG00000006611	USH1 protein network component harmonin [Source:HGNC Symbol;Acc:HGNC:12597]	-2.09107	0.0419573	0.860929	1.83798	5.84371	7.94332	15.7381	1.69733	1.41458	1.28602
ETHE1	ENSG00000105755	ETHE1 persulfide dioxygenase [Source:HGNC Symbol;Acc:HGNC:23287]	-0.758316	0.042058	68.8743	44.1116	38.9581	33.7591	43.7169	21.2166	29.7063	30.8645
SNRPB	ENSG00000125835	small nuclear ribonucleoprotein polypeptides B and B1 [Source:HGNC Symbol;Acc:HGNC:11153]	-0.643283	0.0420735	160.133	145.201	111.03	86.0526	68.1983	58.5578	99.0209	60.4429
AL049552.1	ENSG00000234084	novel transcript	1.44537	0.0421224	5.16557	5.51395	3.89581	2.64777	3.49735	11.8813	12.024	9.00214
GPNMB	ENSG00000136235	glycoprotein nmb [Source:HGNC Symbol;Acc:HGNC:4462]	-0.896949	0.0421468	48.212	128.659	33.1144	83.4049	45.4655	50.9198	27.5844	29.5784
FPGT	ENSG00000254685	fucose-1-phosphate guanylyltransferase [Source:HGNC Symbol;Acc:HGNC:3825]	0.926511	0.0422451	18.9404	9.18992	29.2186	7.28138	17.4867	23.7626	34.6573	36.0085
ANKRD18A	ENSG00000180071	ankyrin repeat domain 18A [Source:HGNC Symbol;Acc:HGNC:23643]	-0.942009	0.0423568	76.6227	88.2232	25.3227	82.7429	188.857	54.3144	57.9979	29.5784
PLS1	ENSG00000120756	plastin 1 [Source:HGNC Symbol;Acc:HGNC:9090]	-1.28841	0.0423918	13.7749	12.8659	22.4009	18.5344	5.24602	6.78931	4.24375	7.71612
AL589765.7	ENSG00000269621	novel transcript, antisense to MRPL9	2.5093	0.0424744	0.860929	0	0.973952	0.661943	1.74867	5.94064	5.65834	2.57204
AKT3-IT1	ENSG00000228939	AKT3 intronic transcript 1 [Source:HGNC Symbol;Acc:HGNC:41304]	2.63647	0.0427305	0	3.67597	0.973952	0.661943	0	8.48663	3.53646	5.14408
ZNF550	ENSG00000251369	zinc finger protein 550 [Source:HGNC Symbol;Acc:HGNC:28643]	-1.40056	0.0427399	7.74836	5.51395	11.6874	11.915	13.9894	1.69733	4.95104	5.14408
PPARA	ENSG00000186951	peroxisome proliferator activated receptor alpha [Source:HGNC Symbol;Acc:HGNC:9232]	0.877369	0.0432572	16.3577	31.2457	56.4892	30.4494	38.4708	72.985	26.1698	92.5934
RPS5	ENSG00000083845	ribosomal protein S5 [Source:HGNC Symbol;Acc:HGNC:10426]	-0.322347	0.0432832	1655.57	1661.54	1395.67	1522.47	1998.74	1346.83	1322.64	1277.02
PALB2	ENSG00000083093	partner and localizer of BRCA2 [Source:HGNC Symbol;Acc:HGNC:26144]	0.831132	0.0437174	20.6623	11.0279	12.6614	14.5628	15.7381	23.7626	23.3406	34.7225
MAFF	ENSG00000185022	MAF bZIP transcription factor F [Source:HGNC Symbol;Acc:HGNC:6780]	-1.76647	0.0438594	6.0265	80.8713	3.89581	9.92915	10.492	5.94064	7.78021	5.14408
PSMG3-AS1	ENSG00000230487	PSMG3 antisense RNA 1 (head to head) [Source:HGNC Symbol;Acc:HGNC:22230]	1.02611	0.0438739	16.3577	11.0279	12.6614	24.4919	5.24602	34.7952	36.7792	16.7183
HERC5	ENSG00000138646	HECT and RLD domain containing E3 ubiquitin protein ligase 5 [Source:HGNC Symbol;Acc:HGNC:24368]	-2.02299	0.0442184	61.9869	209.53	21.4269	19.8583	15.7381	22.0652	2.12188	24.4344
AC097372.2	ENSG00000279845	TEC	-3.09143	0.0442731	1.72186	3.67597	1.9479	5.95749	0	0	0.707292	0
BAZ1A	ENSG00000198604	bromodomain adjacent to zinc finger domain 1A [Source:HGNC Symbol;Acc:HGNC:960]	-0.713727	0.0444637	63.7088	113.955	46.7497	62.2227	101.423	60.2551	53.0469	24.4344
AC073270.2	ENSG00000287985	novel transcript	3.83628	0.0445838	0	0	0	0	1.74867	2.54599	9.1948	1.28602
AF131215.4	ENSG00000254936	novel transcript	-3.52265	0.0447436	0	3.67597	2.92186	2.64777	10.492	0	0.707292	0
TMC2	ENSG00000149488	transmembrane channel like 2 [Source:HGNC Symbol;Acc:HGNC:16527]	-2.6876	0.044764	5.16557	1.83798	5.84371	3.30972	3.49735	0.848663	0	1.28602
LINC00598	ENSG00000215483	long intergenic non-protein coding RNA 598 [Source:HGNC Symbol;Acc:HGNC:42770]	3.24442	0.0447736	0	0	0	0.661943	0	1.69733	2.12188	5.14408
MX2	ENSG00000183486	MX dynamin like GTPase 2 [Source:HGNC Symbol;Acc:HGNC:7533]	-2.26792	0.045021	22.3842	25.7318	0	5.95749	3.49735	1.69733	0.707292	5.14408
DEF8	ENSG00000140995	differentially expressed in FDCP 8 homolog [Source:HGNC Symbol;Acc:HGNC:25969]	-0.453796	0.0454335	277.219	169.094	188.947	199.907	188.857	133.24	191.676	123.458
AC233280.1	ENSG00000229178	novel transcript	-1.42927	0.0454504	7.74836	31.2457	7.79161	12.5769	8.74337	6.78931	4.95104	2.57204
AC004477.1	ENSG00000266341	novel transcript, antisense to NFE2L1	1.69476	0.0455503	1.72186	3.67597	0	3.30972	3.49735	9.3353	7.78021	5.14408
SLC22A6	ENSG00000197901	solute carrier family 22 member 6 [Source:HGNC Symbol;Acc:HGNC:10970]	3.33019	0.045902	0	0	0	0.661943	0	3.39465	2.12188	3.85806
ZNF44	ENSG00000197857	zinc finger protein 44 [Source:HGNC Symbol;Acc:HGNC:13110]	-0.86881	0.0459846	35.2981	20.2178	23.3748	24.4919	66.4496	22.9139	18.3896	12.8602
LINC02696	ENSG00000254427	long intergenic non-protein coding RNA 2696 [Source:HGNC Symbol;Acc:HGNC:54210]	0.876627	0.0461292	14.6358	11.0279	11.6874	25.8158	15.7381	34.7952	24.0479	30.8645
AL117353.1	ENSG00000287283	novel transcript, antisense to LRRC7	3.32467	0.0461618	0	1.83798	0	0	0	1.69733	1.41458	6.4301
IL1RL1	ENSG00000115602	interleukin 1 receptor like 1 [Source:HGNC Symbol;Acc:HGNC:5998]	-3.52842	0.0462415	3.44372	12.8659	1.9479	0	1.74867	0	0	1.28602
IDI2-AS1	ENSG00000232656	IDI2 antisense RNA 1 [Source:HGNC Symbol;Acc:HGNC:30885]	0.718801	0.0462739	24.9669	27.5697	16.5572	18.5344	17.4867	35.6439	32.5354	34.7225
AC021016.1	ENSG00000261338	novel transcript, overlapping to ARPC2 and GPBAR1	-2.14879	0.0464336	6.0265	7.35193	3.89581	4.6336	5.24602	1.69733	0.707292	1.28602
AC027601.6			-1.59176	0.046445	4.30465	7.35193	14.6093	3.97166	12.2407	2.54599	2.12188	3.85806
HERC6	ENSG00000138642	HECT and RLD domain containing E3 ubiquitin protein ligase family member 6 [Source:HGNC Symbol;Acc:HGNC:26072]	-0.960695	0.046478	183.378	314.295	64.2808	90.6862	45.4655	72.985	79.2167	61.7289
S100A16	ENSG00000188643	S100 calcium binding protein A16 [Source:HGNC Symbol;Acc:HGNC:20441]	-1.36971	0.0466022	53.3776	551.395	149.015	84.7288	113.664	84.8663	60.8271	74.5891
ZUP1	ENSG00000153975	zinc finger containing ubiquitin peptidase 1 [Source:HGNC Symbol;Acc:HGNC:21224]	-0.542389	0.046608	57.6822	73.5193	55.5152	74.7996	57.7063	36.4925	48.8031	46.2967
C15orf41	ENSG00000186073	chromosome 15 open reading frame 41 [Source:HGNC Symbol;Acc:HGNC:26929]	-1.19885	0.0467971	6.88743	20.2178	16.5572	12.5769	10.492	5.94064	4.95104	6.4301
CTSO	ENSG00000256043	cathepsin O [Source:HGNC Symbol;Acc:HGNC:2542]	0.690507	0.0473698	22.3842	38.5976	20.453	31.7733	29.7275	38.1898	36.7792	63.0149
PLIN2	ENSG00000147872	perilipin 2 [Source:HGNC Symbol;Acc:HGNC:248]	-1.29299	0.0477301	18.0795	139.687	19.479	21.1822	12.2407	22.0652	10.6094	18.0043
UTP23	ENSG00000147679	UTP23 small subunit processome component [Source:HGNC Symbol;Acc:HGNC:28224]	0.464664	0.04778	77.4836	64.3294	76.9422	117.826	106.669	124.753	134.385	109.312
RAB18	ENSG00000099246	RAB18, member RAS oncogene family [Source:HGNC Symbol;Acc:HGNC:14244]	0.324129	0.0480625	279.802	211.368	246.41	294.565	265.799	333.525	313.33	334.365
CFAP61	ENSG00000089101	cilia and flagella associated protein 61 [Source:HGNC Symbol;Acc:HGNC:15872]	3.6939	0.0485174	0	0	0	0	1.74867	1.69733	6.36563	3.85806
QRICH2	ENSG00000129646	glutamine rich 2 [Source:HGNC Symbol;Acc:HGNC:25326]	-2.34368	0.0485419	6.88743	3.67597	3.89581	2.64777	12.2407	1.69733	1.41458	0
SPAG4	ENSG00000061656	sperm associated antigen 4 [Source:HGNC Symbol;Acc:HGNC:11214]	-1.89307	0.048641	11.1921	14.7039	0	6.61943	13.9894	3.39465	1.41458	2.57204
AC069218.1	ENSG00000213169	ribosomal protein L8 (RPL8) pseudogene	-1.2908	0.0487095	10.3311	12.8659	11.6874	9.92915	10.492	6.78931	2.82917	3.85806
ZNF544	ENSG00000198131	zinc finger protein 544 [Source:HGNC Symbol;Acc:HGNC:16759]	0.692197	0.0487624	27.5497	51.4635	32.1404	43.6883	52.4602	53.4658	70.0219	74.5891
EIF2AK2	ENSG00000055332	eukaryotic translation initiation factor 2 alpha kinase 2 [Source:HGNC Symbol;Acc:HGNC:9437]	-0.721997	0.0492896	595.763	975.969	312.639	263.453	250.061	270.724	301.306	298.356
USP46-AS1			2.59716	0.0494352	0	0	0.973952	0.661943	1.74867	0.848663	3.53646	7.71612
HLA-E	ENSG00000233904	major histocompatibility complex, class I, E [Source:HGNC Symbol;Acc:HGNC:4962]	-1.56587	0.0494696	148.941	1681.75	255.175	259.482	220.333	196.041	101.143	222.481
DLGAP1-AS1	ENSG00000177337	DLGAP1 antisense RNA 1 [Source:HGNC Symbol;Acc:HGNC:31676]	0.990165	0.0495579	11.1921	12.8659	16.5572	20.5202	19.2354	33.0979	12.024	52.7268
AC097462.3	ENSG00000287021	novel transcript, antisense to INTU	2.3242	0.049561	1.72186	1.83798	2.92186	0	0	4.24332	2.82917	12.8602
AL589987.1	ENSG00000230707	novel pseudogene	-3.38875	0.0496615	4.30465	1.83798	4.86976	3.97166	1.74867	0	0.707292	0
ATXN3	ENSG00000066427	ataxin 3 [Source:HGNC Symbol;Acc:HGNC:7106]	0.395417	0.049685	79.2055	82.7092	91.5515	95.9818	96.1771	107.78	130.142	113.17
CTNNB1	ENSG00000168036	catenin beta 1 [Source:HGNC Symbol;Acc:HGNC:2514]	0.477999	0.0497926	198.014	242.614	181.155	195.273	199.349	419.24	198.042	228.911
CRACR2B	ENSG00000177685	calcium release activated channel regulator 2B [Source:HGNC Symbol;Acc:HGNC:28703]	-1.77725	0.0498389	5.16557	14.7039	5.84371	7.94332	3.49735	2.54599	1.41458	2.57204
SMARCD2	ENSG00000108604	SWI/SNF related, matrix associated, actin dependent regulator of chromatin, subfamily d, member 2 [Source:HGNC Symbol;Acc:HGNC:11107]	-1.14062	0.0498503	7.74836	16.5418	24.3488	9.92915	33.2248	10.184	6.36563	7.71612
NKAIN3-IT1			0.718619	0.0499848	74.9008	49.6255	157.78	97.3057	104.92	157.851	96.1917	228.911

## Sheet: Innate DB
Transcriptome of MIRAS patients/Control cerebral cortex autopsies (N=3 MIRAS patients, N=5 controls)
Innate DB analyses (genes with p<0.05) ; related to Figure 5i; hypergeometric test with Benjamini-Hochberg multiple testing correction
Condition	Pathway Name	Pathway Id	Source Name	Organism	Pathway uploaded gene count	Genes in InnateDB for this entity	Pathway up-regulated genes count	Pathway up-regulated p-value	Pathway up-regulated p-value (corrected)	Pathway down-regulated genes count	Pathway down-regulated p-value	Pathway down-regulated p-value (corrected)	Gene Symbols	Genes (Symbol|IDBG-ID|Ensembl|Entrez|Fold Change|P-Value)
MIRAS FC	defense response to virus	GO:0051607	biological process	9606	29	29	0	1	1	23	7.07962e-08	0.000127008	BST2; DDX60; EIF2AK2; GBP1; GBP3; HERC5; IFI16; IFI44L; IFIT1; IFIT2; IFIT3; IFITM1; IFITM2; IRF1; IRF9; ISG15; ISG20; MX1; MX2; NLRC5; OAS1; OAS2; OAS3; OASL; PLSCR1; RSAD2; STAT1; TRIM22; TRIM5;	BST2|IDBG-36619|ENSG00000130303|684|-1.7868283987045288|0.03510963171720505; DDX60|IDBG-43861|ENSG00000137628|55601|-2.0502238273620605|0.012249252758920193; EIF2AK2|IDBG-44867|ENSG00000055332|5610|-0.7219969034194946|0.049289628863334656; GBP1|IDBG-100165|ENSG00000117228|2633|-4.324498653411865|0.002344659995287657; GBP3|IDBG-100156|ENSG00000117226|2635|-2.031280517578125|0.03153695911169052; HE…
MIRAS FC	response to virus	GO:0009615	biological process	9606	23	23	1	0.779918	1	19	4.30174e-07	0.000385866	BST2; CCL5; CXCR4; DDX58; DDX60; EIF2AK2; IFI44; IFIH1; IFIT1; IFIT2; IFIT3; IFITM1; IFITM2; IRF7; ISG20; MX1; MX2; OAS1; OAS2; OAS3; OASL; RSAD2; TRIM22;	BST2|IDBG-36619|ENSG00000130303|684|-1.7868283987045288|0.03510963171720505; CCL5|IDBG-776019|ENSG00000271503|6352|-3.6234846115112305|0.026873840019106865; CXCR4|IDBG-71032|ENSG00000121966|7852|2.469393014907837|0.03771062567830086; DDX58|IDBG-55854|ENSG00000107201|23586|-1.5058542490005493|0.029621224850416183; DDX60|IDBG-43861|ENSG00000137628|55601|-2.0502238273620605|0.012249252758920193; EIF…
MIRAS FC	cytokine-mediated signaling pathway	GO:0019221	biological process	9606	29	29	0	1	1	22	6.41211e-07	0.000383444	GBP1; HERC5; HLA-C; HLA-F; IFI35; IFI6; IFIT1; IFIT2; IFIT3; IFITM1; IFITM2; IL1RL1; IRF1; IRF7; IRF9; ISG15; ISG20; MX1; MX2; OAS1; OAS2; OAS3; OASL; PSMB8; SOCS3; SP100; STAT1; USP18; XAF1;	GBP1|IDBG-100165|ENSG00000117228|2633|-4.324498653411865|0.002344659995287657; HERC5|IDBG-29776|ENSG00000138646|51191|-2.0229947566986084|0.04421841725707054; HLA-C|IDBG-77290|ENSG00000204525|3107|-1.2334582805633545|0.010033749043941498; HLA-F|IDBG-73753|ENSG00000204642|3134|-1.2911994457244873|0.034861866384744644; IFI35|IDBG-52075|ENSG00000068079|3430|-1.943916916847229|0.010976011864840984; I…
MIRAS FC	innate immune response	GO:0045087	biological process	9606	44	44	2	0.786109	1	29	8.30232e-07	0.000372359	ANXA1; BST2; CCL5; CTNNB1; CXCL11; CXCR4; DDX58; DDX60; DDX60L; EIF2AK2; HERC5; HLA-C; IFI16; IFI6; IFIH1; IFIT1; IFIT2; IFIT3; IFITM1; IFITM2; IL1RL1; IRF1; IRF7; IRF9; ISG15; ISG20; MX1; MX2; NLRC5; OAS1; OAS2; OAS3; PLSCR1; PRSS3; RAC1; RASGRP1; RBCK1; RSAD2; SOCS3; SPHK1; STAT1; THBS1; TRIM22; TRIM5;	ANXA1|IDBG-71054|ENSG00000135046|301|-1.3176759481430054|0.005759621504694223; BST2|IDBG-36619|ENSG00000130303|684|-1.7868283987045288|0.03510963171720505; CCL5|IDBG-776019|ENSG00000271503|6352|-3.6234846115112305|0.026873840019106865; CTNNB1|IDBG-27347|ENSG00000168036|1499|0.47799938917160034|0.04979262128472328; CXCL11|IDBG-25238|ENSG00000169248|6373|-5.218560218811035|0.009803124703466892; CXC…
MIRAS FC	type I interferon signaling pathway	GO:0060337	biological process	9606	26	26	0	1	1	19	1.27161e-05	0.00456253	HLA-C; HLA-F; IFI35; IFI6; IFIT1; IFIT2; IFIT3; IFITM1; IFITM2; IRF1; IRF7; IRF9; ISG15; ISG20; MX1; MX2; OAS1; OAS2; OAS3; OASL; PSMB8; SOCS3; SP100; STAT1; USP18; XAF1;	HLA-C|IDBG-77290|ENSG00000204525|3107|-1.2334582805633545|0.010033749043941498; HLA-F|IDBG-73753|ENSG00000204642|3134|-1.2911994457244873|0.034861866384744644; IFI35|IDBG-52075|ENSG00000068079|3430|-1.943916916847229|0.010976011864840984; IFI6|IDBG-94975|ENSG00000126709|2537|-1.8414241075515747|0.008760104887187481; IFIT1|IDBG-81960|ENSG00000185745|3434|-1.6013507843017578|0.018058201298117638; I…
MIRAS FC	negative regulation of viral genome replication	GO:0045071	biological process	9606	15	15	0	1	1	11	0.00127795	0.327521	BST2; CCL5; EIF2AK2; IFI16; IFIT1; IFITM1; IFITM2; ISG15; ISG20; MX1; OAS1; OAS3; OASL; PLSCR1; RSAD2;	BST2|IDBG-36619|ENSG00000130303|684|-1.7868283987045288|0.03510963171720505; CCL5|IDBG-776019|ENSG00000271503|6352|-3.6234846115112305|0.026873840019106865; EIF2AK2|IDBG-44867|ENSG00000055332|5610|-0.7219969034194946|0.049289628863334656; IFI16|IDBG-103852|ENSG00000163565|3428|-1.1896113157272339|0.016579601913690567; IFIT1|IDBG-81960|ENSG00000185745|3434|-1.6013507843017578|0.018058201298117638;…
MIRAS FC	immune response	GO:0006955	biological process	9606	20	20	2	0.34651	1	13	0.00248675	0.446122	AZGP1; CCL5; CXCL11; HLA-C; HLA-E; HLA-F; IFI44L; IFI6; IFITM2; IL1RL1; MADCAM1; MBP; OAS1; OAS2; OAS3; OASL; SECTM1; SLC11A1; THBS1; TRIM22;	AZGP1|IDBG-30185|ENSG00000160862|563|1.8404440879821777|0.014191682450473309; CCL5|IDBG-776019|ENSG00000271503|6352|-3.6234846115112305|0.026873840019106865; CXCL11|IDBG-25238|ENSG00000169248|6373|-5.218560218811035|0.009803124703466892; HLA-C|IDBG-77290|ENSG00000204525|3107|-1.2334582805633545|0.010033749043941498; HLA-E|IDBG-125081|ENSG00000204592|3133|-1.565870761871338|0.04946961998939514; HL…
MIRAS FC	negative regulation of type I interferon production	GO:0032480	biological process	9606	5	5	0	1	1	5	0.00376517	0.614064	DDX58; HERC5; IFIH1; ISG15; NLRC5;	DDX58|IDBG-55854|ENSG00000107201|23586|-1.5058542490005493|0.029621224850416183; HERC5|IDBG-29776|ENSG00000138646|51191|-2.0229947566986084|0.04421841725707054; IFIH1|IDBG-73750|ENSG00000115267|64135|-2.1613526344299316|0.0010228607570752501; ISG15|IDBG-84312|ENSG00000187608|9636|-2.867971897125244|0.003772496711462736; NLRC5|IDBG-32729|ENSG00000140853|84166|-3.599665403366089|0.00730866938829422;
MIRAS FC	positive regulation of interferon-beta production	GO:0032728	biological process	9606	4	4	0	1	1	4	0.0117081	1	DDX58; IFIH1; IRF1; IRF7;	DDX58|IDBG-55854|ENSG00000107201|23586|-1.5058542490005493|0.029621224850416183; IFIH1|IDBG-73750|ENSG00000115267|64135|-2.1613526344299316|0.0010228607570752501; IRF1|IDBG-42125|ENSG00000125347|3659|-2.053187847137451|0.02386082150042057; IRF7|IDBG-17225|ENSG00000185507|3665|-2.5014002323150635|0.008596161380410194;
MIRAS FC	cell-cell signaling	GO:0007267	biological process	9606	8	8	0	1	1	6	0.0179019	1	ADM; BST2; CCL5; CXCL11; GJA4; NMB; PKP4; STAB1;	ADM|IDBG-31636|ENSG00000148926|133|-2.1741552352905273|0.009038507007062435; BST2|IDBG-36619|ENSG00000130303|684|-1.7868283987045288|0.03510963171720505; CCL5|IDBG-776019|ENSG00000271503|6352|-3.6234846115112305|0.026873840019106865; CXCL11|IDBG-25238|ENSG00000169248|6373|-5.218560218811035|0.009803124703466892; GJA4|IDBG-96023|ENSG00000187513|2701|-4.078197479248047|0.025224756449460983; NMB|IDB…
MIRAS FC	metabolic process	GO:0008152	biological process	9606	19	19	2	0.322753	1	11	0.0193935	1	AGA; DDX58; DDX60; DDX60L; ETHE1; FPGT; GCH1; GYG2; METTL7B; OAS1; OAS2; OAS3; OASL; PARP9; RNF2; RSAD2; SULF1; TYMP; ZDHHC11;	AGA|IDBG-45569|ENSG00000038002|175|0.9330786466598511|0.026960724964737892; DDX58|IDBG-55854|ENSG00000107201|23586|-1.5058542490005493|0.029621224850416183; DDX60|IDBG-43861|ENSG00000137628|55601|-2.0502238273620605|0.012249252758920193; DDX60L|IDBG-43931|ENSG00000181381|91351|-2.713883399963379|0.003544597653672099; ETHE1|IDBG-55225|ENSG00000105755|23474|-0.7583156824111938|0.04205799847841263; …
MIRAS FC	interferon-gamma-mediated signaling pathway	GO:0060333	biological process	9606	13	13	0	1	1	8	0.0306318	1	GBP1; HLA-C; HLA-F; IRF1; IRF7; IRF9; OAS1; OAS2; OAS3; OASL; SOCS3; SP100; STAT1;	GBP1|IDBG-100165|ENSG00000117228|2633|-4.324498653411865|0.002344659995287657; HLA-C|IDBG-77290|ENSG00000204525|3107|-1.2334582805633545|0.010033749043941498; HLA-F|IDBG-73753|ENSG00000204642|3134|-1.2911994457244873|0.034861866384744644; IRF1|IDBG-42125|ENSG00000125347|3659|-2.053187847137451|0.02386082150042057; IRF7|IDBG-17225|ENSG00000185507|3665|-2.5014002323150635|0.008596161380410194; IRF9…
MIRAS FC	cellular response to interferon-alpha	GO:0035457	biological process	9606	3	3	0	1	1	3	0.0360737	1	IFIT2; IFIT3; OAS1;	IFIT2|IDBG-81895|ENSG00000119922|3433|-2.050398349761963|0.01529952883720398; IFIT3|IDBG-81919|ENSG00000119917|3437|-2.3721811771392822|0.010582301765680313; OAS1|IDBG-58231|ENSG00000089127|4938|-3.149919033050537|0.018473327159881592;
MIRAS FC	defense response	GO:0006952	biological process	9606	3	3	0	1	1	3	0.0360737	1	MX1; MX2; TAP1;	MX1|IDBG-3941|ENSG00000157601|4599|-2.680023670196533|0.006277113221585751; MX2|IDBG-3922|ENSG00000183486|4600|-2.267923355102539|0.04502103477716446; TAP1|IDBG-81568|ENSG00000168394|6890|-2.8457086086273193|0.0051981983706355095;
MIRAS FC	defense response to bacterium	GO:0042742	biological process	9606	3	3	0	1	1	3	0.0360737	1	ISG15; SLC11A1; STAB1;	ISG15|IDBG-84312|ENSG00000187608|9636|-2.867971897125244|0.003772496711462736; SLC11A1|IDBG-80969|ENSG00000018280|6556|-1.8776168823242188|0.032454125583171844; STAB1|IDBG-39109|ENSG00000010327|23166|-2.3728220462799072|0.013436967507004738;
MIRAS FC	positive regulation of interferon-alpha production	GO:0032727	biological process	9606	3	3	0	1	1	3	0.0360737	1	DDX58; IFIH1; IRF7;	DDX58|IDBG-55854|ENSG00000107201|23586|-1.5058542490005493|0.029621224850416183; IFIH1|IDBG-73750|ENSG00000115267|64135|-2.1613526344299316|0.0010228607570752501; IRF7|IDBG-17225|ENSG00000185507|3665|-2.5014002323150635|0.008596161380410194;
MIRAS FC	response to lipopolysaccharide	GO:0032496	biological process	9606	5	5	0	1	1	4	0.0434799	1	ADM; GCH1; IL18BP; SLC11A1; STAT1;	ADM|IDBG-31636|ENSG00000148926|133|-2.1741552352905273|0.009038507007062435; GCH1|IDBG-7150|ENSG00000131979|2643|-2.558706045150757|0.027169734239578247; IL18BP|IDBG-62960|ENSG00000137496|10068|-4.586619853973389|0.012346255593001842; SLC11A1|IDBG-80969|ENSG00000018280|6556|-1.8776168823242188|0.032454125583171844; STAT1|IDBG-77617|ENSG00000115415|6772|-1.4845173358917236|0.024721894413232803;
MIRAS FC	cellular response to cytokine stimulus	GO:0071345	biological process	9606	1	1	1	0.0606061	1	0	1	1	CXCR4;	CXCR4|IDBG-71032|ENSG00000121966|7852|2.469393014907837|0.03771062567830086;
MIRAS FC	chronic inflammatory response	GO:0002544	biological process	9606	1	1	1	0.0606061	1	0	1	1	THBS1;	THBS1|IDBG-5926|ENSG00000137801|7057|3.7070939540863037|0.006923919077962637;

## Sheet: gProfiler
Transcriptome of MIRAS patients/Control cerebral cortex autopsies (N=3 MIRAS patients, N=5 controls)
gProfiler analyses ( genes with p<0.05 and FC>-1.5); related to Extended Data Figure 8e, 9c; Fisher's one-tailed test with multiple testing correction using the server default tailor-made algorithm g:SCS
source	term_name	term_id	adjusted_p_value	negative_log10_of_adjusted_p_value	term_size	query_size	intersection_size	effective_domain_size	intersections
GO:MF	2'-5'-oligoadenylate synthetase activity	GO:0001730	1.69407e-06	5.77107	4	147	4	20166	OASL,OAS2,OAS3,OAS1
GO:MF	double-stranded RNA binding	GO:0003725	4.13068e-05	4.38398	74	147	8	20166	OASL,OAS2,OAS3,OAS1,IFIH1,DDX60,DDX58,EIF2AK2
GO:MF	protein binding	GO:0005515	0.00132318	2.87838	14799	147	131	20166	OASL,APOA2,CXCL11,IL18BP,USP18,TMEM225B,SOCS3,GBP1,SECTM1,GJA4,SPHK1,HELZ2,EEF1AKMT3,CYTH4,TMEM106A,OAS2,CCL5,NLRC5,STAC,IL1RL1,ANKRD30A,OAS3,OAS1,DTX3L,KNG1,SAMSN1,RSAD2,ISG15,TAP1,MX1,SLC15A3,PARP9,TRIM22,GCH1,SAMD9L,IRF7,STAB1,IFIT3,QRICH2,IFITM1,MX2,PARP14,TRIM5,SAMD9,ADM,IFIH1,LLGL1,USH1C,IRF1,IFIT2,DDX60,GBP3,HERC5,EPSTI1,ADTRP,IFI35,SPAG4,SLC11A1,IFI6,BST2,CRACR2B,MAFF,PSMB8,HBA1,SP110,IFI…
GO:MF	protein homodimerization activity	GO:0042803	0.0073899	2.13136	690	147	17	20166	APOA2,GBP1,CCL5,TAP1,TRIM22,GCH1,TRIM5,GBP3,SLC11A1,BST2,S100A11,TYMP,STAT1,GBP4,S100A16,SP100,TIMM10
GO:MF	TAP binding	GO:0046977	0.0192939	1.71458	9	147	3	20166	TAP1,HLA-F,HLA-C
GO:BP	defense response to virus	GO:0051607	1.13696e-31	30.9443	271	143	35	21029	OASL,GBP1,OAS2,NLRC5,OAS3,IFI44L,OAS1,DTX3L,ISG20,RSAD2,ISG15,MX1,PARP9,TRIM22,IRF7,IFIT3,IFITM1,MX2,TRIM5,IFIH1,IRF1,IFIT2,DDX60,GBP3,HERC5,IFI6,BST2,IFIT1,DDX58,STAT1,PLSCR1,IRF9,IFI16,IFITM2,EIF2AK2
GO:BP	defense response to symbiont	GO:0140546	1.29827e-31	30.8866	272	143	35	21029	OASL,GBP1,OAS2,NLRC5,OAS3,IFI44L,OAS1,DTX3L,ISG20,RSAD2,ISG15,MX1,PARP9,TRIM22,IRF7,IFIT3,IFITM1,MX2,TRIM5,IFIH1,IRF1,IFIT2,DDX60,GBP3,HERC5,IFI6,BST2,IFIT1,DDX58,STAT1,PLSCR1,IRF9,IFI16,IFITM2,EIF2AK2
GO:BP	response to virus	GO:0009615	9.69864e-30	29.0133	365	143	37	21029	OASL,GBP1,OAS2,CCL5,NLRC5,OAS3,IFI44L,OAS1,DTX3L,ISG20,RSAD2,ISG15,MX1,PARP9,TRIM22,IRF7,IFIT3,IFITM1,MX2,TRIM5,IFIH1,IRF1,IFIT2,DDX60,GBP3,HERC5,IFI6,BST2,IFIT1,DDX58,STAT1,PLSCR1,IFI44,IRF9,IFI16,IFITM2,EIF2AK2
GO:BP	innate immune response	GO:0045087	2.90156e-29	28.5374	892	143	50	21029	OASL,USP18,GBP1,TMEM106A,OAS2,CCL5,NLRC5,OAS3,OAS1,DTX3L,ISG20,RSAD2,ISG15,MX1,SLC15A3,PARP9,TRIM22,GCH1,IRF7,IFIT3,IFITM1,MX2,PARP14,TRIM5,IFIH1,IRF1,IFIT2,DDX60,GBP3,HERC5,IFI35,SLC11A1,IFI6,BST2,PSMB8,IFIT1,HLA-E,DDX58,STAT1,PLSCR1,GBP4,SP100,ANXA1,IRF9,HLA-F,HLA-C,IFI16,IFITM2,EIF2AK2,RASGRP1
GO:BP	response to other organism	GO:0051707	2.03642e-27	26.6911	1488	143	59	21029	OASL,CXCL11,IL18BP,USP18,GBP1,TMEM106A,OAS2,CCL5,NLRC5,OAS3,IFI44L,OAS1,DTX3L,ISG20,RSAD2,ISG15,MX1,SLC15A3,PARP9,TRIM22,GCH1,IRF7,STAB1,IFIT3,IFITM1,MX2,PARP14,TRIM5,ADM,IFIH1,IRF1,IFIT2,DDX60,GBP3,CMPK2,HERC5,IFI35,SLC11A1,IFI6,BST2,PSMB8,IFIT1,HLA-E,DDX58,STAT1,PLSCR1,GBP4,SP100,IFI44,ANXA1,IRF9,HLA-F,HLA-C,IFI16,IFITM2,HERC6,EIF2AK2,PRSS3,RASGRP1
GO:BP	response to external biotic stimulus	GO:0043207	2.2699e-27	26.644	1491	143	59	21029	OASL,CXCL11,IL18BP,USP18,GBP1,TMEM106A,OAS2,CCL5,NLRC5,OAS3,IFI44L,OAS1,DTX3L,ISG20,RSAD2,ISG15,MX1,SLC15A3,PARP9,TRIM22,GCH1,IRF7,STAB1,IFIT3,IFITM1,MX2,PARP14,TRIM5,ADM,IFIH1,IRF1,IFIT2,DDX60,GBP3,CMPK2,HERC5,IFI35,SLC11A1,IFI6,BST2,PSMB8,IFIT1,HLA-E,DDX58,STAT1,PLSCR1,GBP4,SP100,IFI44,ANXA1,IRF9,HLA-F,HLA-C,IFI16,IFITM2,HERC6,EIF2AK2,PRSS3,RASGRP1
GO:BP	defense response	GO:0006952	2.48594e-27	26.6045	1687	143	62	21029	OASL,APOA2,CXCL11,USP18,SOCS3,GBP1,SPHK1,TMEM106A,OAS2,CCL5,NLRC5,IL1RL1,OAS3,IFI44L,OAS1,DTX3L,KNG1,ISG20,RSAD2,ISG15,TAP1,MX1,SLC15A3,PARP9,TRIM22,GCH1,IRF7,STAB1,IFIT3,IFITM1,MX2,PARP14,TRIM5,ADM,IFIH1,IRF1,IFIT2,DDX60,GBP3,HERC5,IFI35,SLC11A1,IFI6,BST2,PSMB8,IFIT1,HLA-E,DDX58,STAT1,PLSCR1,GBP4,SP100,ANXA1,IRF9,HLA-F,METRNL,HLA-C,IFI16,BCL6,IFITM2,EIF2AK2,RASGRP1
GO:BP	response to biotic stimulus	GO:0009607	8.7867e-27	26.0562	1529	143	59	21029	OASL,CXCL11,IL18BP,USP18,GBP1,TMEM106A,OAS2,CCL5,NLRC5,OAS3,IFI44L,OAS1,DTX3L,ISG20,RSAD2,ISG15,MX1,SLC15A3,PARP9,TRIM22,GCH1,IRF7,STAB1,IFIT3,IFITM1,MX2,PARP14,TRIM5,ADM,IFIH1,IRF1,IFIT2,DDX60,GBP3,CMPK2,HERC5,IFI35,SLC11A1,IFI6,BST2,PSMB8,IFIT1,HLA-E,DDX58,STAT1,PLSCR1,GBP4,SP100,IFI44,ANXA1,IRF9,HLA-F,HLA-C,IFI16,IFITM2,HERC6,EIF2AK2,PRSS3,RASGRP1
GO:BP	defense response to other organism	GO:0098542	1.33355e-26	25.875	1124	143	52	21029	OASL,USP18,GBP1,TMEM106A,OAS2,CCL5,NLRC5,OAS3,IFI44L,OAS1,DTX3L,ISG20,RSAD2,ISG15,MX1,SLC15A3,PARP9,TRIM22,GCH1,IRF7,STAB1,IFIT3,IFITM1,MX2,PARP14,TRIM5,IFIH1,IRF1,IFIT2,DDX60,GBP3,HERC5,IFI35,SLC11A1,IFI6,BST2,PSMB8,IFIT1,HLA-E,DDX58,STAT1,PLSCR1,GBP4,SP100,ANXA1,IRF9,HLA-F,HLA-C,IFI16,IFITM2,EIF2AK2,RASGRP1
GO:BP	immune response	GO:0006955	1.61153e-25	24.7928	1888	143	63	21029	OASL,APOA2,CXCL11,IL18BP,USP18,GBP1,SECTM1,TMEM106A,OAS2,CCL5,NLRC5,IL1RL1,OAS3,IFI44L,OAS1,DTX3L,ISG20,SAMSN1,RSAD2,ISG15,TAP1,MX1,SLC15A3,PARP9,TRIM22,GCH1,IRF7,IFIT3,IFITM1,MX2,PARP14,TRIM5,IFIH1,IRF1,IFIT2,DDX60,GBP3,HERC5,IFI35,SLC11A1,IFI6,BST2,PSMB8,IFIT1,HLA-E,DDX58,STAT1,PLSCR1,MADCAM1,GBP4,SP100,IFI44,ANXA1,IRF9,HLA-F,HLA-C,IFI16,BCL6,IFITM2,MBP,EIF2AK2,PRSS3,RASGRP1
GO:BP	biological process involved in interspecies interaction between organisms	GO:0044419	3.04969e-25	24.5157	1634	143	59	21029	OASL,CXCL11,IL18BP,USP18,GBP1,TMEM106A,OAS2,CCL5,NLRC5,OAS3,IFI44L,OAS1,DTX3L,ISG20,RSAD2,ISG15,MX1,SLC15A3,PARP9,TRIM22,GCH1,IRF7,STAB1,IFIT3,IFITM1,MX2,PARP14,TRIM5,ADM,IFIH1,IRF1,IFIT2,DDX60,GBP3,CMPK2,HERC5,IFI35,SLC11A1,IFI6,BST2,PSMB8,IFIT1,HLA-E,DDX58,STAT1,PLSCR1,GBP4,SP100,IFI44,ANXA1,IRF9,HLA-F,HLA-C,IFI16,IFITM2,HERC6,EIF2AK2,PRSS3,RASGRP1
GO:BP	response to cytokine	GO:0034097	2.74907e-23	22.5608	922	143	45	21029	OASL,CXCL11,IL18BP,USP18,SOCS3,GBP1,SPHK1,OAS2,CCL5,NLRC5,IL1RL1,OAS3,OAS1,ISG15,MX1,PARP9,GCH1,IRF7,IFIT3,IFITM1,MX2,PARP14,IFIH1,IRF1,IFIT2,GBP3,SLC11A1,BST2,PSMB8,IFIT1,HLA-E,DDX58,STAT1,PLSCR1,GBP4,SP100,ANXA1,IRF9,HLA-C,IFI16,PARP16,IFITM2,XAF1,MBP,EIF2AK2
GO:BP	response to external stimulus	GO:0009605	4.72769e-22	21.3254	2752	143	70	21029	OASL,CXCL11,IL18BP,USP18,SOCS3,GBP1,SPHK1,TMEM106A,OAS2,CCL5,NLRC5,IL1RL1,OAS3,IFI44L,OAS1,DTX3L,KNG1,ISG20,RSAD2,ISG15,TMC2,MX1,SLC15A3,PARP9,TRIM22,GCH1,IRF7,STAB1,IFIT3,IFITM1,MX2,PARP14,TRIM5,ADM,IFIH1,IRF1,IFIT2,DDX60,GBP3,CMPK2,HERC5,ADTRP,IFI35,SLC11A1,IFI6,BST2,PSMB8,IFIT1,HLA-E,DDX58,TYMP,STAT1,PLSCR1,GBP4,SP100,IFI44,ANXA1,IRF9,HLA-F,METRNL,HLA-C,IFI16,BCL6,IFITM2,HERC6,SEMA3E,GPNMB,EIF…
GO:BP	negative regulation of viral process	GO:0048525	1.41319e-21	20.8498	93	143	20	21029	OASL,OAS2,CCL5,OAS3,OAS1,ISG20,RSAD2,ISG15,MX1,IFITM1,TRIM5,IFIH1,BST2,IFIT1,STAT1,PLSCR1,SP100,IFI16,IFITM2,EIF2AK2
GO:BP	negative regulation of viral genome replication	GO:0045071	7.45556e-21	20.1275	56	143	17	21029	OASL,OAS2,CCL5,OAS3,OAS1,ISG20,RSAD2,ISG15,MX1,IFITM1,IFIH1,BST2,IFIT1,PLSCR1,IFI16,IFITM2,EIF2AK2
GO:BP	immune system process	GO:0002376	1.75872e-20	19.7548	2748	143	68	21029	OASL,APOA2,CXCL11,IL18BP,USP18,GBP1,SECTM1,SPHK1,TMEM106A,OAS2,CCL5,NLRC5,IL1RL1,OAS3,IFI44L,OAS1,DTX3L,ISG20,SAMSN1,RSAD2,ISG15,TAP1,MX1,SLC15A3,PARP9,TRIM22,GCH1,IRF7,IFIT3,IFITM1,MX2,PARP14,TRIM5,IFIH1,IRF1,IFIT2,DDX60,GBP3,HERC5,ADTRP,IFI35,SLC11A1,IFI6,BST2,PSMB8,IFIT1,HLA-E,DDX58,STAT1,PLSCR1,MADCAM1,GBP4,SP100,IFI44,ANXA1,IRF9,HLA-F,HLA-C,IFI16,BCL6,IFITM2,HERC6,GPNMB,PSME2,MBP,EIF2AK2,PRS…
GO:BP	regulation of viral process	GO:0050792	3.94804e-18	17.4036	158	143	21	21029	OASL,OAS2,CCL5,OAS3,OAS1,ISG20,RSAD2,ISG15,MX1,TRIM22,IFITM1,TRIM5,IFIH1,BST2,IFIT1,STAT1,PLSCR1,SP100,IFI16,IFITM2,EIF2AK2
GO:BP	regulation of viral genome replication	GO:0045069	2.06019e-17	16.6861	85	143	17	21029	OASL,OAS2,CCL5,OAS3,OAS1,ISG20,RSAD2,ISG15,MX1,IFITM1,IFIH1,BST2,IFIT1,PLSCR1,IFI16,IFITM2,EIF2AK2
GO:BP	response to stress	GO:0006950	8.4518e-17	16.0731	3780	143	74	21029	OASL,APOA2,CXCL11,IL18BP,USP18,SOCS3,GBP1,GJA4,SPHK1,TMEM106A,OAS2,CCL5,NLRC5,STAC,IL1RL1,OAS3,IFI44L,OAS1,DTX3L,KNG1,ISG20,RSAD2,ISG15,TAP1,MX1,SLC15A3,PARP9,TRIM22,GCH1,IRF7,STAB1,IFIT3,IFITM1,MX2,PARP14,TRIM5,ADM,IFIH1,IRF1,IFIT2,DDX60,GBP3,HERC5,ADTRP,IFI35,SLC11A1,IFI6,BST2,PSMB8,HBA1,IFIT1,HBA2,XAB2,HLA-E,DDX58,STAT1,PLSCR1,GBP4,SP100,ANXA1,IRF9,HLA-F,ELK3,METRNL,HLA-C,IFI16,PARP16,HILPDA,B…
GO:BP	regulation of viral life cycle	GO:1903900	1.76776e-16	15.7526	138	143	19	21029	OASL,OAS2,CCL5,OAS3,OAS1,ISG20,RSAD2,ISG15,MX1,TRIM22,IFITM1,TRIM5,IFIH1,BST2,IFIT1,PLSCR1,IFI16,IFITM2,EIF2AK2
GO:BP	response to type I interferon	GO:0034340	5.16786e-16	15.2867	66	143	15	21029	USP18,OAS2,NLRC5,OAS3,OAS1,ISG15,MX1,IRF7,IFITM1,IRF1,IFIT1,STAT1,SP100,IRF9,IFITM2
GO:BP	response to interferon-gamma	GO:0034341	1.31768e-15	14.8802	153	143	19	21029	GBP1,CCL5,NLRC5,PARP9,GCH1,IRF7,IFITM1,PARP14,IRF1,GBP3,SLC11A1,BST2,HLA-E,STAT1,GBP4,SP100,IRF9,HLA-C,IFITM2
GO:BP	regulation of response to biotic stimulus	GO:0002831	1.87817e-15	14.7263	347	143	25	21029	OASL,USP18,CCL5,NLRC5,OAS3,OAS1,DTX3L,ISG15,PARP9,IRF7,PARP14,TRIM5,IRF1,DDX60,HERC5,IFI35,PSMB8,IFIT1,HLA-E,DDX58,STAT1,PLSCR1,HLA-F,IFI16,RASGRP1
GO:BP	cellular response to type I interferon	GO:0071357	4.31422e-15	14.3651	59	143	14	21029	USP18,OAS2,NLRC5,OAS3,OAS1,ISG15,IRF7,IFITM1,IRF1,IFIT1,STAT1,SP100,IRF9,IFITM2
GO:BP	cellular response to cytokine stimulus	GO:0071345	2.42934e-14	13.6145	828	143	34	21029	OASL,CXCL11,IL18BP,USP18,SOCS3,GBP1,SPHK1,OAS2,CCL5,NLRC5,IL1RL1,OAS3,OAS1,ISG15,MX1,PARP9,IRF7,IFIT3,IFITM1,PARP14,IRF1,IFIT2,GBP3,PSMB8,IFIT1,HLA-E,STAT1,GBP4,SP100,IRF9,HLA-C,IFI16,PARP16,IFITM2
GO:BP	viral genome replication	GO:0019079	4.06866e-14	13.3905	130	143	17	21029	OASL,OAS2,CCL5,OAS3,OAS1,ISG20,RSAD2,ISG15,MX1,IFITM1,IFIH1,BST2,IFIT1,PLSCR1,IFI16,IFITM2,EIF2AK2
GO:BP	type I interferon signaling pathway	GO:0060337	1.29061e-13	12.8892	57	143	13	21029	USP18,OAS2,NLRC5,OAS3,OAS1,ISG15,IRF7,IFITM1,IRF1,STAT1,SP100,IRF9,IFITM2
GO:BP	regulation of defense response	GO:0031347	1.56568e-13	12.8053	606	143	29	21029	USP18,SOCS3,SPHK1,CCL5,NLRC5,IL1RL1,OAS3,OAS1,DTX3L,ISG15,PARP9,IRF7,PARP14,TRIM5,IRF1,HERC5,IFI35,PSMB8,IFIT1,HLA-E,DDX58,STAT1,PLSCR1,ANXA1,HLA-F,METRNL,IFI16,BCL6,RASGRP1
GO:BP	regulation of response to external stimulus	GO:0032101	7.24674e-13	12.1399	927	143	34	21029	OASL,USP18,SOCS3,SPHK1,CCL5,NLRC5,IL1RL1,OAS3,OAS1,DTX3L,KNG1,ISG15,PARP9,IRF7,PARP14,TRIM5,IRF1,DDX60,HERC5,ADTRP,IFI35,PSMB8,IFIT1,HLA-E,DDX58,STAT1,PLSCR1,ANXA1,HLA-F,METRNL,IFI16,BCL6,SEMA3E,RASGRP1
GO:BP	viral process	GO:0016032	1.80357e-12	11.7439	419	143	24	21029	OASL,OAS2,CCL5,OAS3,OAS1,ISG20,RSAD2,ISG15,MX1,PARP9,TRIM22,IRF7,IFITM1,TRIM5,IFIH1,BST2,IFIT1,STAT1,PLSCR1,SP100,IFI16,PARP16,IFITM2,EIF2AK2
GO:BP	positive regulation of cytokine production	GO:0001819	1.82221e-11	10.7394	465	143	24	21029	APOA2,SPHK1,TMEM106A,OAS2,IL1RL1,OAS3,OAS1,RSAD2,ISG15,IRF7,IFIH1,IRF1,SLC11A1,HLA-E,DDX58,STAT1,ANXA1,HLA-F,SULF1,IFI16,HILPDA,MBP,EIF2AK2,RASGRP1
GO:BP	regulation of innate immune response	GO:0045088	5.91268e-11	10.2282	234	143	18	21029	USP18,CCL5,NLRC5,OAS3,OAS1,ISG15,PARP9,IRF7,PARP14,TRIM5,IRF1,IFI35,PSMB8,HLA-E,PLSCR1,HLA-F,IFI16,RASGRP1
GO:BP	cytokine-mediated signaling pathway	GO:0019221	6.5731e-11	10.1822	493	143	24	21029	OASL,CXCL11,USP18,SPHK1,OAS2,CCL5,NLRC5,IL1RL1,OAS3,OAS1,ISG15,MX1,PARP9,IRF7,IFITM1,PARP14,IRF1,PSMB8,HLA-E,STAT1,SP100,IRF9,HLA-C,IFITM2
GO:BP	regulation of cytokine production	GO:0001817	9.68048e-11	10.0141	718	143	28	21029	APOA2,GBP1,SPHK1,TMEM106A,OAS2,IL1RL1,OAS3,OAS1,RSAD2,ISG15,IRF7,IFIH1,IRF1,SLC11A1,BST2,HLA-E,DDX58,STAT1,ANXA1,HLA-F,SULF1,IFI16,HILPDA,BCL6,GPNMB,MBP,EIF2AK2,RASGRP1
GO:BP	cytokine production	GO:0001816	1.18807e-10	9.92516	724	143	28	21029	APOA2,GBP1,SPHK1,TMEM106A,OAS2,IL1RL1,OAS3,OAS1,RSAD2,ISG15,IRF7,IFIH1,IRF1,SLC11A1,BST2,HLA-E,DDX58,STAT1,ANXA1,HLA-F,SULF1,IFI16,HILPDA,BCL6,GPNMB,MBP,EIF2AK2,RASGRP1
GO:BP	interferon-gamma-mediated signaling pathway	GO:0060333	1.47486e-10	9.83125	39	143	10	21029	NLRC5,PARP9,IRF7,PARP14,IRF1,HLA-E,STAT1,SP100,IRF9,HLA-C
GO:BP	regulation of immune response	GO:0050776	4.44125e-10	9.35249	888	143	30	21029	OASL,USP18,GBP1,CCL5,NLRC5,IL1RL1,OAS3,OAS1,SAMSN1,RSAD2,ISG15,SLC15A3,PARP9,IRF7,PARP14,TRIM5,IFIH1,IRF1,DDX60,IFI35,SLC11A1,PSMB8,HLA-E,DDX58,PLSCR1,ANXA1,HLA-F,IFI16,BCL6,RASGRP1
GO:BP	cellular response to interferon-gamma	GO:0071346	5.83629e-10	9.23386	132	143	14	21029	GBP1,CCL5,NLRC5,PARP9,IRF7,PARP14,IRF1,GBP3,HLA-E,STAT1,GBP4,SP100,IRF9,HLA-C
GO:BP	viral life cycle	GO:0019058	7.4504e-10	9.12782	312	143	19	21029	OASL,OAS2,CCL5,OAS3,OAS1,ISG20,RSAD2,ISG15,MX1,TRIM22,IFITM1,TRIM5,IFIH1,BST2,IFIT1,PLSCR1,IFI16,IFITM2,EIF2AK2
GO:BP	response to interferon-beta	GO:0035456	7.64138e-10	9.11683	31	143	9	21029	OAS1,IFITM1,IRF1,BST2,STAT1,PLSCR1,IFI16,IFITM2,XAF1
GO:BP	regulation of immune system process	GO:0002682	1.30372e-09	8.88482	1423	143	37	21029	OASL,APOA2,USP18,GBP1,SPHK1,CCL5,NLRC5,IL1RL1,OAS3,OAS1,SAMSN1,RSAD2,ISG15,SLC15A3,PARP9,IRF7,PARP14,TRIM5,IFIH1,IRF1,DDX60,ADTRP,IFI35,SLC11A1,BST2,PSMB8,HLA-E,DDX58,STAT1,PLSCR1,MADCAM1,ANXA1,HLA-F,IFI16,BCL6,GPNMB,RASGRP1
GO:BP	response to interferon-alpha	GO:0035455	1.97698e-09	8.704	22	143	8	21029	OAS1,IFIT3,IFITM1,MX2,IFIT2,BST2,IFITM2,EIF2AK2
GO:BP	response to stimulus	GO:0050896	1.85854e-08	7.73083	8815	143	100	21029	OASL,APOA2,CXCL11,IL18BP,USP18,SOCS3,GBP1,SECTM1,GJA4,SPHK1,CYTH4,TMEM106A,OAS2,CCL5,NLRC5,STAC,IL1RL1,OAS3,IFI44L,OAS1,DTX3L,KNG1,ISG20,SAMSN1,RSAD2,ISG15,TAP1,TMC2,MX1,SLC15A3,PARP9,TRIM22,GCH1,IRF7,STAB1,IFIT3,IFITM1,MX2,PARP14,TRIM5,ADM,IFIH1,LLGL1,IRF1,IFIT2,DDX60,GBP3,CMPK2,HERC5,ADTRP,IFI35,SLC11A1,IFI6,BST2,PSMB8,HBA1,IFIT1,HBA2,XAB2,HLA-E,S100A11,DDX58,TYMP,STAT1,PLSCR1,MADCAM1,GBP4,S100…
GO:BP	response to organic substance	GO:0010033	1.98301e-08	7.70268	3009	143	53	21029	OASL,APOA2,CXCL11,IL18BP,USP18,SOCS3,GBP1,SPHK1,OAS2,CCL5,NLRC5,IL1RL1,OAS3,OAS1,ISG15,MX1,PARP9,GCH1,IRF7,IFIT3,IFITM1,MX2,PARP14,TRIM5,ADM,IFIH1,IRF1,IFIT2,GBP3,CMPK2,ADTRP,SLC11A1,BST2,PSMB8,IFIT1,HLA-E,DDX58,STAT1,PLSCR1,GBP4,SP100,ANXA1,PLIN2,IRF9,SULF1,HLA-C,IFI16,PARP16,IFITM2,XAF1,MBP,SRA1,EIF2AK2
GO:BP	regulation of response to stress	GO:0080134	3.28026e-08	7.48409	1273	143	33	21029	USP18,SOCS3,SPHK1,CCL5,NLRC5,IL1RL1,OAS3,OAS1,DTX3L,KNG1,ISG15,PARP9,GCH1,IRF7,PARP14,TRIM5,IRF1,HERC5,ADTRP,IFI35,PSMB8,IFIT1,HLA-E,DDX58,STAT1,PLSCR1,ANXA1,HLA-F,METRNL,IFI16,BCL6,EIF2AK2,RASGRP1
GO:BP	positive regulation of response to biotic stimulus	GO:0002833	5.98497e-08	7.22294	185	143	14	21029	OASL,CCL5,NLRC5,PARP9,IRF7,TRIM5,DDX60,IFI35,PSMB8,HLA-E,PLSCR1,HLA-F,IFI16,RASGRP1
GO:BP	negative regulation of immune system process	GO:0002683	1.03603e-07	6.98463	414	143	19	21029	APOA2,USP18,GBP1,NLRC5,IL1RL1,OAS3,OAS1,SAMSN1,ISG15,PARP14,IRF1,ADTRP,BST2,HLA-E,ANXA1,HLA-F,IFI16,BCL6,GPNMB
GO:BP	positive regulation of type I interferon production	GO:0032481	4.0545e-07	6.39206	59	143	9	21029	OAS2,OAS3,OAS1,ISG15,IRF7,IFIH1,IRF1,DDX58,STAT1
GO:BP	interleukin-27-mediated signaling pathway	GO:0070106	5.02767e-07	6.29863	7	143	5	21029	OASL,OAS2,OAS1,MX1,STAT1
GO:BP	positive regulation of interferon-beta production	GO:0032728	5.29883e-07	6.27582	41	143	8	21029	OAS2,OAS3,OAS1,ISG15,IRF7,IFIH1,IRF1,DDX58
GO:BP	negative regulation of immune response	GO:0050777	5.95935e-07	6.2248	181	143	13	21029	USP18,NLRC5,IL1RL1,OAS3,OAS1,SAMSN1,ISG15,PARP14,HLA-E,ANXA1,HLA-F,IFI16,BCL6
GO:BP	regulation of response to stimulus	GO:0048583	6.94498e-07	6.15833	3841	143	58	21029	OASL,IL18BP,USP18,SOCS3,GBP1,SECTM1,SPHK1,CYTH4,TMEM106A,CCL5,NLRC5,IL1RL1,OAS3,OAS1,DTX3L,KNG1,SAMSN1,RSAD2,ISG15,SLC15A3,PARP9,TRIM22,GCH1,IRF7,PARP14,TRIM5,ADM,IFIH1,LLGL1,IRF1,DDX60,HERC5,ADTRP,IFI35,SLC11A1,IFI6,BST2,PSMB8,IFIT1,HLA-E,DDX58,STAT1,PLSCR1,SP100,ANXA1,HLA-F,SULF1,METRNL,IFI16,BCL6,SEMA3E,GPNMB,SEPTIN4,EIF2AK2,SHISA5,STARD13,RASGRP1,EGFL7
GO:BP	positive regulation of innate immune response	GO:0045089	7.24849e-07	6.13975	148	143	12	21029	CCL5,NLRC5,PARP9,IRF7,TRIM5,IFI35,PSMB8,HLA-E,PLSCR1,HLA-F,IFI16,RASGRP1
GO:BP	regulation of response to cytokine stimulus	GO:0060759	1.33351e-06	5.875	156	143	12	21029	USP18,SPHK1,CCL5,NLRC5,OAS3,OAS1,ISG15,PARP9,IRF7,PARP14,IFIH1,DDX58
GO:BP	negative regulation of innate immune response	GO:0045824	1.72645e-06	5.76285	69	143	9	21029	USP18,NLRC5,OAS3,OAS1,ISG15,PARP14,HLA-E,HLA-F,IFI16
GO:BP	cellular response to organic substance	GO:0071310	1.92063e-06	5.71656	2385	143	43	21029	OASL,CXCL11,IL18BP,USP18,SOCS3,GBP1,SPHK1,OAS2,CCL5,NLRC5,IL1RL1,OAS3,OAS1,ISG15,MX1,PARP9,IRF7,IFIT3,IFITM1,PARP14,TRIM5,IFIH1,IRF1,IFIT2,GBP3,CMPK2,ADTRP,PSMB8,IFIT1,HLA-E,DDX58,STAT1,GBP4,SP100,ANXA1,IRF9,SULF1,HLA-C,IFI16,PARP16,IFITM2,SRA1,EIF2AK2
GO:BP	cellular response to virus	GO:0098586	5.27546e-06	5.27774	78	143	9	21029	OASL,CCL5,OAS3,OAS1,IRF7,IFIH1,DDX60,IFI6,DDX58
GO:BP	response to chemical	GO:0042221	7.98128e-06	5.09793	4316	143	60	21029	OASL,APOA2,CXCL11,IL18BP,USP18,SOCS3,GBP1,SPHK1,OAS2,CCL5,NLRC5,IL1RL1,OAS3,OAS1,ISG15,MX1,PARP9,GCH1,IRF7,IFIT3,IFITM1,MX2,PARP14,TRIM5,ADM,IFIH1,IRF1,IFIT2,GBP3,CMPK2,ADTRP,SLC11A1,BST2,PSMB8,HBA1,IFIT1,HBA2,HLA-E,DDX58,TYMP,STAT1,PLSCR1,GBP4,S100A16,SP100,ANXA1,PLIN2,IRF9,SULF1,HLA-C,IFI16,PARP16,HILPDA,IFITM2,SEMA3E,GPNMB,XAF1,MBP,SRA1,EIF2AK2
GO:BP	regulation of interferon-beta production	GO:0032648	8.36265e-06	5.07766	57	143	8	21029	OAS2,OAS3,OAS1,ISG15,IRF7,IFIH1,IRF1,DDX58
GO:BP	interferon-beta production	GO:0032608	8.36265e-06	5.07766	57	143	8	21029	OAS2,OAS3,OAS1,ISG15,IRF7,IFIH1,IRF1,DDX58
GO:BP	positive regulation of gene expression	GO:0010628	1.37906e-05	4.86042	1117	143	27	21029	APOA2,SPHK1,TMEM106A,OAS2,CCL5,IL1RL1,OAS3,OAS1,RSAD2,ISG15,IRF7,IFIH1,IRF1,ADTRP,SLC11A1,HLA-E,DDX58,STAT1,PLSCR1,ANXA1,HLA-F,SULF1,IFI16,HILPDA,MBP,EIF2AK2,RASGRP1
GO:BP	positive regulation of biological process	GO:0048518	1.48523e-05	4.82821	6094	143	74	21029	OASL,APOA2,CXCL11,SOCS3,GBP1,SECTM1,SPHK1,HELZ2,TMEM106A,OAS2,CCL5,NLRC5,STAC,IL1RL1,OAS3,OAS1,DTX3L,KNG1,RSAD2,ISG15,SLC15A3,PARP9,TRIM22,GCH1,IRF7,IFITM1,PARP14,TRIM5,ADM,IFIH1,IRF1,IFIT2,DDX60,ADTRP,IFI35,SLC11A1,BST2,MAFF,PSMB8,HBA1,IFIT1,HBA2,HLA-E,S100A11,DDX58,STAT1,PLSCR1,MADCAM1,SP100,ANXA1,PLIN2,HLA-F,ELK3,PLS1,SULF1,METRNL,NMB,IFI16,SMARCD2,TP53INP2,PARP16,HILPDA,BCL6,SEMA3E,GPNMB,PSME…
GO:BP	cellular response to chemical stimulus	GO:0070887	2.59276e-05	4.58624	3008	143	47	21029	OASL,CXCL11,IL18BP,USP18,SOCS3,GBP1,SPHK1,OAS2,CCL5,NLRC5,IL1RL1,OAS3,OAS1,ISG15,MX1,PARP9,GCH1,IRF7,IFIT3,IFITM1,PARP14,TRIM5,IFIH1,IRF1,IFIT2,GBP3,CMPK2,ADTRP,PSMB8,HBA1,IFIT1,HBA2,HLA-E,DDX58,STAT1,GBP4,SP100,ANXA1,IRF9,SULF1,HLA-C,IFI16,PARP16,HILPDA,IFITM2,SRA1,EIF2AK2
GO:BP	regulation of type I interferon production	GO:0032479	3.38211e-05	4.47081	96	143	9	21029	OAS2,OAS3,OAS1,ISG15,IRF7,IFIH1,IRF1,DDX58,STAT1
GO:BP	type I interferon production	GO:0032606	3.38211e-05	4.47081	96	143	9	21029	OAS2,OAS3,OAS1,ISG15,IRF7,IFIH1,IRF1,DDX58,STAT1
GO:BP	pattern recognition receptor signaling pathway	GO:0002221	4.82485e-05	4.31652	172	143	11	21029	OASL,OAS3,OAS1,RSAD2,SLC15A3,IRF7,IFIH1,IRF1,DDX60,IFI35,DDX58
GO:BP	negative regulation of response to biotic stimulus	GO:0002832	8.08794e-05	4.09216	106	143	9	21029	USP18,NLRC5,OAS3,OAS1,ISG15,PARP14,HLA-E,HLA-F,IFI16
GO:BP	regulation of cytokine-mediated signaling pathway	GO:0001959	0.000103784	3.98387	145	143	10	21029	USP18,SPHK1,CCL5,NLRC5,OAS3,OAS1,ISG15,PARP9,IRF7,PARP14
GO:BP	negative regulation of biological process	GO:0048519	0.000106092	3.97432	5844	143	70	21029	OASL,APOA2,CXCL11,USP18,TMEM225B,SOCS3,GBP1,SPHK1,HELZ2,OAS2,CCL5,NLRC5,IL1RL1,OAS3,OAS1,DTX3L,KNG1,ISG20,SAMSN1,RSAD2,ISG15,MX1,PARP9,TRIM22,IRF7,STAB1,IFIT3,QRICH2,IFITM1,PARP14,TRIM5,ADM,IFIH1,IRF1,ADTRP,IFI35,SLC11A1,IFI6,BST2,PSMB8,IFIT1,HLA-E,S100A11,STAT1,PLSCR1,ZNF550,SP100,ANXA1,HLA-F,ELK3,SULF1,METRNL,NMB,IFI16,TP53INP2,PARP16,BCL6,PAIP2B,IFITM2,ZNF582,SEMA3E,GPNMB,FABP6,MBP,RINT1,SRA1,…
GO:BP	positive regulation of defense response	GO:0031349	0.000119391	3.92303	281	143	13	21029	CCL5,NLRC5,IL1RL1,PARP9,IRF7,TRIM5,IFI35,PSMB8,HLA-E,PLSCR1,HLA-F,IFI16,RASGRP1
GO:BP	cellular response to stimulus	GO:0051716	0.000152683	3.81621	7346	143	81	21029	OASL,CXCL11,IL18BP,USP18,SOCS3,GBP1,SECTM1,SPHK1,CYTH4,TMEM106A,OAS2,CCL5,NLRC5,STAC,IL1RL1,OAS3,OAS1,DTX3L,RSAD2,ISG15,MX1,SLC15A3,PARP9,TRIM22,GCH1,IRF7,IFIT3,IFITM1,PARP14,TRIM5,ADM,IFIH1,LLGL1,IRF1,IFIT2,DDX60,GBP3,CMPK2,ADTRP,IFI35,IFI6,BST2,PSMB8,HBA1,IFIT1,HBA2,XAB2,HLA-E,S100A11,DDX58,TYMP,STAT1,PLSCR1,MADCAM1,GBP4,SP100,DIRAS3,ANXA1,IRF9,ELK3,SULF1,METRNL,NMB,HLA-C,IFI16,PARP16,HILPDA,BC…
GO:BP	cytoplasmic pattern recognition receptor signaling pathway in response to virus	GO:0039528	0.000182694	3.73828	34	143	6	21029	OASL,OAS3,IRF7,IFIH1,DDX60,DDX58
GO:BP	positive regulation of cellular process	GO:0048522	0.000214965	3.66763	5561	143	67	21029	OASL,APOA2,CXCL11,SOCS3,SECTM1,SPHK1,HELZ2,TMEM106A,CCL5,NLRC5,STAC,IL1RL1,OAS1,DTX3L,KNG1,RSAD2,ISG15,SLC15A3,PARP9,TRIM22,IRF7,IFITM1,PARP14,TRIM5,ADM,IRF1,IFIT2,DDX60,ADTRP,IFI35,SLC11A1,BST2,MAFF,PSMB8,HBA1,HBA2,HLA-E,S100A11,DDX58,STAT1,PLSCR1,MADCAM1,SP100,ANXA1,HLA-F,ELK3,PLS1,SULF1,METRNL,NMB,IFI16,SMARCD2,TP53INP2,PARP16,HILPDA,BCL6,SEMA3E,GPNMB,PSME2,MBP,SEPTIN4,SRA1,EIF2AK2,SHISA5,PKP4…
GO:BP	regulation of type I interferon-mediated signaling pathway	GO:0060338	0.000219263	3.65903	35	143	6	21029	USP18,NLRC5,OAS3,OAS1,ISG15,IRF7
GO:BP	regulation of ribonuclease activity	GO:0060700	0.000250912	3.60048	8	143	4	21029	OASL,OAS2,OAS3,OAS1
GO:BP	negative regulation of type I interferon-mediated signaling pathway	GO:0060339	0.000260671	3.58391	19	143	5	21029	USP18,NLRC5,OAS3,OAS1,ISG15
GO:BP	cytoplasmic pattern recognition receptor signaling pathway	GO:0002753	0.000296091	3.52858	60	143	7	21029	OASL,OAS3,SLC15A3,IRF7,IFIH1,DDX60,DDX58
GO:BP	signaling	GO:0023052	0.00037893	3.42144	6411	143	73	21029	OASL,CXCL11,IL18BP,USP18,SOCS3,GBP1,SECTM1,GJA4,SPHK1,CYTH4,TMEM106A,OAS2,CCL5,NLRC5,STAC,IL1RL1,OAS3,OAS1,DTX3L,RSAD2,ISG15,MX1,SLC15A3,PARP9,TRIM22,IRF7,STAB1,IFITM1,PARP14,TRIM5,ADM,IFIH1,LLGL1,IRF1,DDX60,ADTRP,IFI35,IFI6,BST2,PSMB8,HLA-E,S100A11,DDX58,TYMP,STAT1,PLSCR1,MADCAM1,SP100,DIRAS3,ANXA1,IRF9,ELK3,SULF1,METRNL,NMB,HLA-C,IFI16,PARP16,HILPDA,BCL6,IFITM2,PLCXD2,SEMA3E,GPNMB,MBP,SEPTIN4,R…
GO:BP	signal transduction	GO:0007165	0.000473137	3.32501	5925	143	69	21029	OASL,CXCL11,IL18BP,USP18,SOCS3,GBP1,SECTM1,SPHK1,CYTH4,TMEM106A,OAS2,CCL5,NLRC5,STAC,IL1RL1,OAS3,OAS1,DTX3L,RSAD2,ISG15,MX1,SLC15A3,PARP9,TRIM22,IRF7,IFITM1,PARP14,TRIM5,ADM,IFIH1,LLGL1,IRF1,DDX60,ADTRP,IFI35,IFI6,BST2,PSMB8,HLA-E,S100A11,DDX58,TYMP,STAT1,PLSCR1,MADCAM1,SP100,DIRAS3,ANXA1,IRF9,ELK3,SULF1,METRNL,NMB,HLA-C,IFI16,PARP16,BCL6,IFITM2,PLCXD2,SEMA3E,GPNMB,MBP,SEPTIN4,RINT1,EIF2AK2,SHISA…
GO:BP	positive regulation of multicellular organismal process	GO:0051240	0.00052156	3.2827	1421	143	28	21029	APOA2,SPHK1,TMEM106A,OAS2,IL1RL1,OAS3,OAS1,RSAD2,ISG15,GCH1,IRF7,ADM,IFIH1,IRF1,SLC11A1,HLA-E,DDX58,STAT1,ANXA1,HLA-F,PLS1,SULF1,IFI16,HILPDA,BCL6,MBP,EIF2AK2,RASGRP1
GO:BP	positive regulation of response to external stimulus	GO:0032103	0.000521631	3.28264	435	143	15	21029	OASL,CCL5,NLRC5,IL1RL1,PARP9,IRF7,TRIM5,DDX60,IFI35,PSMB8,HLA-E,PLSCR1,HLA-F,IFI16,RASGRP1
GO:BP	cell communication	GO:0007154	0.000545426	3.26326	6465	143	73	21029	OASL,CXCL11,IL18BP,USP18,SOCS3,GBP1,SECTM1,GJA4,SPHK1,CYTH4,TMEM106A,OAS2,CCL5,NLRC5,STAC,IL1RL1,OAS3,OAS1,DTX3L,RSAD2,ISG15,MX1,SLC15A3,PARP9,TRIM22,IRF7,STAB1,IFITM1,PARP14,TRIM5,ADM,IFIH1,LLGL1,IRF1,DDX60,ADTRP,IFI35,IFI6,BST2,PSMB8,HLA-E,S100A11,DDX58,TYMP,STAT1,PLSCR1,MADCAM1,SP100,DIRAS3,ANXA1,IRF9,ELK3,SULF1,METRNL,NMB,HLA-C,IFI16,PARP16,HILPDA,BCL6,IFITM2,PLCXD2,SEMA3E,GPNMB,MBP,SEPTIN4,R…
GO:BP	positive regulation of tumor necrosis factor production	GO:0032760	0.000681614	3.16646	99	143	8	21029	TMEM106A,OAS2,OAS3,OAS1,IFIH1,HLA-E,DDX58,RASGRP1
GO:BP	regulation of localization	GO:0032879	0.000690207	3.16102	2701	143	41	21029	APOA2,CXCL11,GBP1,SPHK1,OAS2,CCL5,STAC,DTX3L,RSAD2,TMC2,PARP9,TRIM22,IFITM1,MX2,TRIM5,LLGL1,ADTRP,SLC11A1,BST2,CRACR2B,S100A11,DDX58,PLSCR1,KCNJ14,MADCAM1,SP100,ANXA1,PLIN2,HLA-F,PLS1,SULF1,NMB,TP53INP2,HILPDA,BCL6,SEMA3E,GPNMB,CACNA2D2,SEPTIN4,RINT1,STARD13
GO:BP	negative regulation of response to external stimulus	GO:0032102	0.00070313	3.15296	385	143	14	21029	USP18,SOCS3,NLRC5,OAS3,OAS1,KNG1,ISG15,PARP14,ADTRP,HLA-E,HLA-F,METRNL,IFI16,SEMA3E
GO:BP	cellular response to interferon-beta	GO:0035458	0.000737988	3.13195	23	143	5	21029	OAS1,IRF1,STAT1,IFI16,IFITM2
GO:BP	regulation of adaptive immune response	GO:0002819	0.000914139	3.03899	183	143	10	21029	IL1RL1,SAMSN1,RSAD2,IRF7,IRF1,SLC11A1,HLA-E,ANXA1,HLA-F,BCL6
GO:BP	positive regulation of tumor necrosis factor superfamily cytokine production	GO:1903557	0.000925252	3.03374	103	143	8	21029	TMEM106A,OAS2,OAS3,OAS1,IFIH1,HLA-E,DDX58,RASGRP1
GO:BP	negative regulation of defense response	GO:0031348	0.000957757	3.01874	231	143	11	21029	USP18,SOCS3,NLRC5,OAS3,OAS1,ISG15,PARP14,HLA-E,HLA-F,METRNL,IFI16
GO:BP	regulation of cellular process	GO:0050794	0.00113916	2.94341	11067	143	104	21029	OASL,APOA2,CXCL11,IL18BP,USP18,TMEM225B,SOCS3,GBP1,SECTM1,SPHK1,HELZ2,CYTH4,TMEM106A,OAS2,CCL5,NLRC5,STAC,IL1RL1,OAS3,OAS1,DTX3L,KNG1,SAMSN1,RSAD2,ISG15,TMC2,MX1,SLC15A3,PARP9,TRIM22,GCH1,IRF7,IFIT3,QRICH2,IFITM1,MX2,PARP14,TRIM5,ADM,IFIH1,LLGL1,USH1C,IRF1,IFIT2,DDX60,HERC5,ADTRP,IFI35,SLC11A1,IFI6,BST2,MAFF,PSMB8,HBA1,SP110,HBA2,HLA-E,S100A11,DDX58,TYMP,STAT1,PLSCR1,KCNJ14,MADCAM1,ZNF550,SP100,D…
GO:BP	negative regulation of cytokine-mediated signaling pathway	GO:0001960	0.00116055	2.93533	73	143	7	21029	USP18,CCL5,NLRC5,OAS3,OAS1,ISG15,PARP14
GO:BP	MDA-5 signaling pathway	GO:0039530	0.00116422	2.93397	11	143	4	21029	OAS3,IRF7,IFIH1,DDX60
GO:BP	inflammatory response	GO:0006954	0.00165429	2.78139	756	143	19	21029	APOA2,CXCL11,USP18,SOCS3,SPHK1,CCL5,IL1RL1,KNG1,STAB1,ADM,IFI35,SLC11A1,HLA-E,PLSCR1,ANXA1,METRNL,IFI16,BCL6,RASGRP1
GO:BP	negative regulation of response to cytokine stimulus	GO:0060761	0.00167458	2.7761	77	143	7	21029	USP18,CCL5,NLRC5,OAS3,OAS1,ISG15,PARP14
GO:BP	negative regulation of multicellular organismal process	GO:0051241	0.00184698	2.73354	996	143	22	21029	APOA2,GBP1,IL1RL1,OAS3,OAS1,KNG1,STAB1,ADM,IRF1,ADTRP,SLC11A1,BST2,STAT1,SP100,ANXA1,HLA-F,SULF1,BCL6,SEMA3E,GPNMB,MBP,STARD13
GO:BP	positive regulation of immune system process	GO:0002684	0.00198522	2.70219	920	143	21	21029	GBP1,CCL5,NLRC5,IL1RL1,RSAD2,PARP9,IRF7,TRIM5,DDX60,IFI35,SLC11A1,PSMB8,HLA-E,DDX58,PLSCR1,MADCAM1,ANXA1,HLA-F,IFI16,BCL6,RASGRP1
GO:BP	positive regulation of response to stimulus	GO:0048584	0.00248134	2.60531	2111	143	34	21029	OASL,GBP1,SECTM1,SPHK1,TMEM106A,CCL5,NLRC5,IL1RL1,DTX3L,RSAD2,SLC15A3,PARP9,TRIM22,IRF7,PARP14,TRIM5,IFIH1,DDX60,IFI35,SLC11A1,BST2,PSMB8,HLA-E,DDX58,PLSCR1,ANXA1,HLA-F,SULF1,IFI16,GPNMB,SEPTIN4,EIF2AK2,SHISA5,RASGRP1
GO:BP	regulation of multicellular organismal process	GO:0051239	0.00248622	2.60446	2623	143	39	21029	APOA2,GBP1,SPHK1,TMEM106A,OAS2,IL1RL1,OAS3,OAS1,KNG1,RSAD2,ISG15,GCH1,IRF7,STAB1,ADM,IFIH1,IRF1,ADTRP,SLC11A1,BST2,MAFF,HLA-E,DDX58,TYMP,STAT1,SP100,ANXA1,HLA-F,PLS1,SULF1,IFI16,HILPDA,BCL6,SEMA3E,GPNMB,MBP,EIF2AK2,STARD13,RASGRP1
GO:BP	tumor necrosis factor production	GO:0032640	0.00272052	2.56535	160	143	9	21029	TMEM106A,OAS2,OAS3,OAS1,IFIH1,HLA-E,DDX58,GPNMB,RASGRP1
GO:BP	regulation of tumor necrosis factor production	GO:0032680	0.00272052	2.56535	160	143	9	21029	TMEM106A,OAS2,OAS3,OAS1,IFIH1,HLA-E,DDX58,GPNMB,RASGRP1
GO:BP	tumor necrosis factor superfamily cytokine production	GO:0071706	0.00351189	2.45446	165	143	9	21029	TMEM106A,OAS2,OAS3,OAS1,IFIH1,HLA-E,DDX58,GPNMB,RASGRP1
GO:BP	regulation of tumor necrosis factor superfamily cytokine production	GO:1903555	0.00351189	2.45446	165	143	9	21029	TMEM106A,OAS2,OAS3,OAS1,IFIH1,HLA-E,DDX58,GPNMB,RASGRP1
GO:BP	positive regulation of response to cytokine stimulus	GO:0060760	0.00433529	2.36298	57	143	6	21029	NLRC5,PARP9,IRF7,PARP14,IFIH1,DDX58
GO:BP	positive regulation of immune response	GO:0050778	0.00478065	2.32051	589	143	16	21029	GBP1,CCL5,NLRC5,RSAD2,PARP9,IRF7,TRIM5,IFI35,SLC11A1,PSMB8,HLA-E,PLSCR1,ANXA1,HLA-F,IFI16,RASGRP1
GO:BP	regulation of molecular function	GO:0065009	0.00478313	2.32029	3017	143	42	21029	OASL,APOA2,IL18BP,TMEM225B,SOCS3,SPHK1,CYTH4,OAS2,CCL5,NLRC5,STAC,OAS3,OAS1,DTX3L,KNG1,PARP9,TRIM22,GCH1,TRIM5,LLGL1,IFIT2,HERC5,SLC11A1,IFI6,BST2,PSMB8,IFIT1,DDX58,PLSCR1,SP100,DIRAS3,ANXA1,IFI16,PARP16,BCL6,PSME2,MBP,EIF2AK2,STARD13,PKP4,H1-0,RASGRP1
GO:BP	regulation of biological process	GO:0050789	0.0049048	2.30938	12142	143	109	21029	OASL,APOA2,CXCL11,IL18BP,USP18,TMEM225B,SOCS3,GBP1,SECTM1,SPHK1,HELZ2,CYTH4,TMEM106A,OAS2,CCL5,NLRC5,STAC,IL1RL1,OAS3,OAS1,DTX3L,KNG1,ISG20,SAMSN1,RSAD2,ISG15,TMC2,MX1,SLC15A3,PARP9,TRIM22,GCH1,IRF7,STAB1,IFIT3,QRICH2,IFITM1,MX2,PARP14,TRIM5,ADM,IFIH1,LLGL1,USH1C,IRF1,IFIT2,DDX60,HERC5,ADTRP,IFI35,SLC11A1,IFI6,BST2,CRACR2B,MAFF,PSMB8,HBA1,SP110,IFIT1,HBA2,HLA-E,S100A11,DDX58,TYMP,STAT1,PLSCR1,KCN…
GO:BP	negative regulation of cytokine production	GO:0001818	0.00525914	2.27908	275	143	11	21029	APOA2,GBP1,IL1RL1,OAS3,OAS1,SLC11A1,BST2,ANXA1,HLA-F,BCL6,GPNMB
GO:BP	response to bacterium	GO:0009617	0.00559467	2.25223	744	143	18	21029	CXCL11,IL18BP,OAS2,CCL5,NLRC5,OAS3,OAS1,ISG15,GCH1,STAB1,TRIM5,ADM,CMPK2,SLC11A1,HLA-E,GBP4,IFI44,HERC6
GO:BP	regulation of signal transduction	GO:0009966	0.00574535	2.24068	2929	143	41	21029	OASL,IL18BP,USP18,SOCS3,GBP1,SECTM1,SPHK1,CYTH4,TMEM106A,CCL5,NLRC5,OAS3,OAS1,RSAD2,ISG15,SLC15A3,PARP9,TRIM22,IRF7,PARP14,TRIM5,ADM,LLGL1,IRF1,DDX60,IFI35,IFI6,BST2,PSMB8,STAT1,PLSCR1,SP100,SULF1,BCL6,GPNMB,SEPTIN4,EIF2AK2,SHISA5,STARD13,RASGRP1,EGFL7
GO:BP	positive regulation of macromolecule metabolic process	GO:0010604	0.00602719	2.21989	3378	143	45	21029	APOA2,SPHK1,HELZ2,TMEM106A,OAS2,CCL5,NLRC5,IL1RL1,OAS3,OAS1,DTX3L,RSAD2,ISG15,PARP9,TRIM22,IRF7,PARP14,TRIM5,IFIH1,IRF1,ADTRP,SLC11A1,MAFF,HLA-E,DDX58,STAT1,PLSCR1,SP100,ANXA1,HLA-F,ELK3,SULF1,IFI16,SMARCD2,TP53INP2,PARP16,HILPDA,BCL6,GPNMB,PSME2,MBP,SEPTIN4,SRA1,EIF2AK2,RASGRP1
GO:BP	antiviral innate immune response	GO:0140374	0.0062531	2.2039	16	143	4	21029	OAS1,MX1,IFIT1,DDX58
GO:BP	cytokine production involved in immune response	GO:0002367	0.00798911	2.0975	97	143	7	21029	APOA2,RSAD2,BST2,HLA-E,DDX58,HLA-F,BCL6
GO:BP	regulation of cytokine production involved in immune response	GO:0002718	0.00798911	2.0975	97	143	7	21029	APOA2,RSAD2,BST2,HLA-E,DDX58,HLA-F,BCL6
GO:BP	regulation of cell communication	GO:0010646	0.00883781	2.05366	3313	143	44	21029	OASL,IL18BP,USP18,SOCS3,GBP1,SECTM1,SPHK1,CYTH4,TMEM106A,CCL5,NLRC5,OAS3,OAS1,RSAD2,ISG15,SLC15A3,PARP9,TRIM22,IRF7,PARP14,TRIM5,ADM,LLGL1,IRF1,DDX60,IFI35,IFI6,BST2,PSMB8,TYMP,STAT1,PLSCR1,SP100,ANXA1,SULF1,NMB,BCL6,GPNMB,SEPTIN4,EIF2AK2,SHISA5,STARD13,RASGRP1,EGFL7
GO:BP	regulation of signaling	GO:0023051	0.00988085	2.00521	3327	143	44	21029	OASL,IL18BP,USP18,SOCS3,GBP1,SECTM1,SPHK1,CYTH4,TMEM106A,CCL5,NLRC5,OAS3,OAS1,RSAD2,ISG15,SLC15A3,PARP9,TRIM22,IRF7,PARP14,TRIM5,ADM,LLGL1,IRF1,DDX60,IFI35,IFI6,BST2,PSMB8,TYMP,STAT1,PLSCR1,SP100,ANXA1,SULF1,NMB,BCL6,GPNMB,SEPTIN4,EIF2AK2,SHISA5,STARD13,RASGRP1,EGFL7
GO:BP	regulation of pattern recognition receptor signaling pathway	GO:0062207	0.0111648	1.95215	102	143	7	21029	OASL,RSAD2,SLC15A3,IRF7,IRF1,DDX60,IFI35
GO:BP	immune response-regulating signaling pathway	GO:0002764	0.0120855	1.91773	491	143	14	21029	OASL,GBP1,OAS3,OAS1,RSAD2,SLC15A3,IRF7,IFIH1,IRF1,DDX60,IFI35,PSMB8,DDX58,PLSCR1
GO:BP	antigen processing and presentation of endogenous peptide antigen	GO:0002483	0.0131074	1.88248	19	143	4	21029	TAP1,HLA-E,HLA-F,HLA-C
GO:BP	antigen processing and presentation of exogenous antigen	GO:0019884	0.0145689	1.83657	70	143	6	21029	TAP1,PSMB8,HLA-E,HLA-F,HLA-C,PSME2
GO:BP	negative regulation of cellular process	GO:0048523	0.0164465	1.78393	4818	143	56	21029	APOA2,CXCL11,USP18,TMEM225B,SOCS3,GBP1,SPHK1,CCL5,NLRC5,OAS3,OAS1,DTX3L,KNG1,SAMSN1,RSAD2,ISG15,PARP9,TRIM22,IRF7,IFIT3,QRICH2,IFITM1,PARP14,ADM,IRF1,ADTRP,IFI35,SLC11A1,IFI6,BST2,PSMB8,HLA-E,S100A11,STAT1,ZNF550,SP100,ANXA1,HLA-F,ELK3,SULF1,NMB,IFI16,PARP16,BCL6,PAIP2B,ZNF582,SEMA3E,GPNMB,FABP6,MBP,RINT1,SRA1,EIF2AK2,STARD13,H1-0,EGFL7
GO:BP	regulation of defense response to virus	GO:0050688	0.0171681	1.76528	72	143	6	21029	DTX3L,PARP9,HERC5,IFIT1,DDX58,STAT1
GO:BP	negative regulation of response to stimulus	GO:0048585	0.0172807	1.76244	1604	143	27	21029	USP18,SOCS3,GBP1,CCL5,NLRC5,IL1RL1,OAS3,OAS1,KNG1,SAMSN1,ISG15,PARP14,ADM,ADTRP,IFI35,IFI6,PSMB8,HLA-E,STAT1,ANXA1,HLA-F,SULF1,METRNL,IFI16,BCL6,SEMA3E,EGFL7
GO:BP	intracellular signal transduction	GO:0035556	0.0198438	1.70238	2639	143	37	21029	OASL,SOCS3,GBP1,SECTM1,SPHK1,CYTH4,TMEM106A,CCL5,NLRC5,STAC,OAS3,SLC15A3,TRIM22,IRF7,TRIM5,ADM,IFIH1,DDX60,ADTRP,IFI35,IFI6,BST2,PSMB8,DDX58,STAT1,SP100,DIRAS3,IFI16,BCL6,GPNMB,MBP,SEPTIN4,RINT1,EIF2AK2,SHISA5,STARD13,RASGRP1
GO:BP	regulation of nuclease activity	GO:0032069	0.0200264	1.6984	21	143	4	21029	OASL,OAS2,OAS3,OAS1
GO:BP	angiogenesis	GO:0001525	0.0206999	1.68403	515	143	14	21029	SPHK1,STAB1,ADM,ADTRP,TYMP,STAT1,SP100,ANXA1,ELK3,SULF1,SEMA3E,GPNMB,STARD13,EGFL7
GO:BP	positive regulation of pattern recognition receptor signaling pathway	GO:0062208	0.0237594	1.62416	45	143	5	21029	OASL,RSAD2,SLC15A3,DDX60,IFI35
GO:BP	positive regulation of metabolic process	GO:0009893	0.0248089	1.60539	3678	143	46	21029	APOA2,SPHK1,HELZ2,TMEM106A,OAS2,CCL5,NLRC5,IL1RL1,OAS3,OAS1,DTX3L,RSAD2,ISG15,PARP9,TRIM22,IRF7,PARP14,TRIM5,ADM,IFIH1,IRF1,ADTRP,SLC11A1,MAFF,HLA-E,DDX58,STAT1,PLSCR1,SP100,ANXA1,HLA-F,ELK3,SULF1,IFI16,SMARCD2,TP53INP2,PARP16,HILPDA,BCL6,GPNMB,PSME2,MBP,SEPTIN4,SRA1,EIF2AK2,RASGRP1
GO:BP	positive regulation of interferon-alpha production	GO:0032727	0.0293181	1.53286	23	143	4	21029	IRF7,IFIH1,DDX58,STAT1
GO:BP	antigen processing and presentation of peptide antigen via MHC class I	GO:0002474	0.0327582	1.48468	48	143	5	21029	TAP1,PSMB8,HLA-E,HLA-F,HLA-C
GO:BP	antigen processing and presentation of peptide antigen	GO:0048002	0.033918	1.46957	81	143	6	21029	TAP1,SLC11A1,PSMB8,HLA-E,HLA-F,HLA-C
GO:BP	blood vessel development	GO:0001568	0.0364729	1.43803	693	143	16	21029	SOCS3,GJA4,SPHK1,STAB1,ADM,ADTRP,TYMP,STAT1,SP100,ANXA1,ELK3,SULF1,SEMA3E,GPNMB,STARD13,EGFL7
GO:BP	negative regulation of cytokine production involved in immune response	GO:0002719	0.0414427	1.38255	25	143	4	21029	APOA2,BST2,HLA-F,BCL6
GO:BP	antigen processing and presentation	GO:0019882	0.046914	1.3287	127	143	7	21029	TAP1,SLC11A1,PSMB8,HLA-E,HLA-F,HLA-C,PSME2
GO:BP	regulation of catalytic activity	GO:0050790	0.0483305	1.31578	2314	143	33	21029	OASL,APOA2,TMEM225B,SOCS3,CYTH4,OAS2,CCL5,NLRC5,OAS3,OAS1,DTX3L,KNG1,PARP9,GCH1,LLGL1,HERC5,SLC11A1,IFI6,BST2,PSMB8,IFIT1,PLSCR1,DIRAS3,ANXA1,IFI16,PARP16,BCL6,PSME2,MBP,EIF2AK2,STARD13,PKP4,RASGRP1
GO:BP	antigen processing and presentation of endogenous antigen	GO:0019883	0.0487198	1.31229	26	143	4	21029	TAP1,HLA-E,HLA-F,HLA-C
GO:BP	negative regulation of viral life cycle	GO:1903901	0.0487198	1.31229	26	143	4	21029	IFITM1,TRIM5,BST2,IFITM2
GO:CC	cytosol	GO:0005829	3.18166e-08	7.49735	5373	145	72	21672	OASL,APOA2,USP18,SOCS3,GBP1,SPHK1,EEF1AKMT3,CYTH4,OAS2,NLRC5,STAC,IL1RL1,OAS3,OAS1,DTX3L,SAMSN1,ISG15,MX1,PARP9,TRIM22,GCH1,IRF7,IFIT3,MX2,PARP14,TRIM5,SAMD9,IFIH1,ENO3,USH1C,IRF1,IFIT2,DDX60,GBP3,HERC5,IFI35,BST2,PSMB8,HBA1,IFIT1,HBA2,DDX58,TYMP,STAT1,PLSCR1,GBP4,TAGLN2,S100A16,ANXA1,PLIN2,IRF9,IFI16,TP53INP2,PARP16,HILPDA,FILIP1,LAP3,HERC6,FABP6,TRIM69,PSME2,XAF1,MBP,SEPTIN4,RINT1,SRA1,GEMIN7,E…
GO:CC	cytoplasm	GO:0005737	5.34126e-07	6.27236	12193	145	116	21672	OASL,APOA2,USP18,SOCS3,GBP1,SECTM1,SPHK1,HELZ2,EEF1AKMT3,CYTH4,OAS2,NLRC5,STAC,IL1RL1,OAS3,IFI44L,OAS1,DTX3L,KNG1,ISG20,SAMSN1,RSAD2,ISG15,TAP1,MX1,SLC15A3,PARP9,TRIM22,GCH1,SAMD9L,IRF7,STAB1,IFIT3,QRICH2,IFITM1,MX2,PARP14,TRIM5,SAMD9,ADM,IFIH1,LLGL1,ENO3,USH1C,IRF1,IFIT2,DDX60,GBP3,CMPK2,HERC5,IFI35,SPAG4,SLC11A1,IFI6,BST2,CRACR2B,MAFF,PSMB8,HBA1,IFIT1,HBA2,CFAP74,HLA-E,SAMD5,S100A11,DDX58,TYMP,…
GO:CC	MHC class I protein complex	GO:0042612	0.0060262	2.21996	8	145	3	21672	HLA-E,HLA-F,HLA-C
GO:CC	early endosome membrane	GO:0031901	0.00731169	2.13598	170	145	8	21672	SPHK1,DTX3L,LLGL1,HLA-E,ANXA1,HLA-F,HLA-C,GPNMB
GO:CC	MHC class Ib protein complex	GO:0032398	0.0167136	1.77693	2	145	2	21672	HLA-E,HLA-F
KEGG	Influenza A	KEGG:05164	9.68073e-10	9.01409	168	71	15	8014	SOCS3,OAS2,CCL5,OAS3,OAS1,RSAD2,MX1,IRF7,MX2,IFIH1,DDX58,STAT1,IRF9,EIF2AK2,PRSS3
KEGG	Hepatitis C	KEGG:05160	6.8509e-08	7.16425	157	71	13	8014	SOCS3,OAS2,OAS3,OAS1,RSAD2,MX1,IRF7,MX2,IFIT1,DDX58,STAT1,IRF9,EIF2AK2
KEGG	Herpes simplex virus 1 infection	KEGG:05168	3.7722e-07	6.42341	491	71	20	8014	SOCS3,OAS2,CCL5,OAS3,OAS1,TAP1,IRF7,IFIH1,BST2,HLA-E,DDX58,STAT1,ZNF550,SP100,IRF9,HLA-F,HLA-C,ZNF582,ZNF44,EIF2AK2
KEGG	Epstein-Barr virus infection	KEGG:05169	1.17702e-06	5.92921	198	71	13	8014	OAS2,OAS3,OAS1,ISG15,TAP1,IRF7,HLA-E,DDX58,STAT1,IRF9,HLA-F,HLA-C,EIF2AK2
KEGG	Measles	KEGG:05162	2.50076e-06	5.60193	139	71	11	8014	OAS2,OAS3,OAS1,MX1,IRF7,MX2,IFIH1,DDX58,STAT1,IRF9,EIF2AK2
KEGG	NOD-like receptor signaling pathway	KEGG:04621	3.3542e-05	4.47441	179	71	11	8014	GBP1,OAS2,CCL5,OAS3,OAS1,IRF7,GBP3,STAT1,GBP4,IRF9,IFI16
KEGG	Coronavirus disease - COVID-19	KEGG:05171	0.000414443	3.38254	231	71	11	8014	OAS2,OAS3,OAS1,ISG15,MX1,MX2,IFIH1,DDX58,STAT1,IRF9,EIF2AK2
KEGG	Human papillomavirus infection	KEGG:05165	0.00237359	2.6246	331	71	12	8014	OASL,ISG15,MX1,MX2,LLGL1,IRF1,HLA-E,STAT1,IRF9,HLA-F,HLA-C,EIF2AK2
KEGG	Antigen processing and presentation	KEGG:04612	0.0283185	1.54793	69	71	5	8014	TAP1,HLA-E,HLA-F,HLA-C,PSME2
REAC	Interferon Signaling	REAC:R-HSA-913531	2.14559e-36	35.6685	193	104	37	10760	OASL,USP18,SOCS3,GBP1,OAS2,OAS3,OAS1,ISG20,RSAD2,ISG15,MX1,TRIM22,IRF7,IFIT3,IFITM1,MX2,TRIM5,IRF1,IFIT2,GBP3,HERC5,IFI35,IFI6,BST2,PSMB8,IFIT1,HLA-E,DDX58,STAT1,GBP4,SP100,IRF9,HLA-F,HLA-C,IFITM2,XAF1,EIF2AK2
REAC	Interferon alpha/beta signaling	REAC:R-HSA-909733	5.75394e-35	34.24	70	104	27	10760	OASL,USP18,SOCS3,OAS2,OAS3,OAS1,ISG20,RSAD2,ISG15,MX1,IRF7,IFIT3,IFITM1,MX2,IRF1,IFIT2,IFI35,IFI6,BST2,PSMB8,IFIT1,HLA-E,IRF9,HLA-F,HLA-C,IFITM2,XAF1
REAC	Cytokine Signaling in Immune system	REAC:R-HSA-1280215	1.17508e-21	20.9299	705	104	43	10760	OASL,IL18BP,USP18,SOCS3,GBP1,OAS2,CCL5,IL1RL1,OAS3,OAS1,ISG20,RSAD2,ISG15,MX1,TRIM22,IRF7,IFIT3,IFITM1,MX2,TRIM5,IRF1,IFIT2,GBP3,HERC5,IFI35,IFI6,BST2,PSMB8,IFIT1,HLA-E,DDX58,STAT1,GBP4,SP100,ANXA1,IRF9,HLA-F,HLA-C,BCL6,IFITM2,PSME2,XAF1,EIF2AK2
REAC	Interferon gamma signaling	REAC:R-HSA-877300	1.72783e-15	14.7625	87	104	17	10760	OASL,SOCS3,GBP1,OAS2,OAS3,OAS1,TRIM22,IRF7,TRIM5,IRF1,GBP3,HLA-E,GBP4,SP100,IRF9,HLA-F,HLA-C
REAC	Immune System	REAC:R-HSA-168256	1.53149e-11	10.8149	2041	104	54	10760	OASL,IL18BP,USP18,SOCS3,GBP1,OAS2,CCL5,NLRC5,IL1RL1,OAS3,OAS1,DTX3L,ISG20,RSAD2,ISG15,TAP1,MX1,TRIM22,IRF7,IFIT3,IFITM1,MX2,TRIM5,IFIH1,IRF1,IFIT2,GBP3,HERC5,IFI35,SLC11A1,IFI6,BST2,PSMB8,IFIT1,HLA-E,S100A11,DDX58,STAT1,GBP4,SP100,ANXA1,IRF9,HLA-F,HLA-C,IFI16,BCL6,IFITM2,HERC6,TRIM69,PSME2,XAF1,EIF2AK2,PRSS3,RASGRP1
REAC	Antiviral mechanism by IFN-stimulated genes	REAC:R-HSA-1169410	1.64087e-10	9.78493	78	104	13	10760	OASL,USP18,OAS2,OAS3,OAS1,ISG15,MX1,MX2,HERC5,IFIT1,DDX58,STAT1,EIF2AK2
REAC	OAS antiviral response	REAC:R-HSA-8983711	3.93146e-06	5.40545	9	104	5	10760	OASL,OAS2,OAS3,OAS1,DDX58
REAC	ISG15 antiviral mechanism	REAC:R-HSA-1169408	8.68693e-06	5.06113	70	104	9	10760	USP18,ISG15,MX1,MX2,HERC5,IFIT1,DDX58,STAT1,EIF2AK2
REAC	Negative regulators of DDX58/IFIH1 signaling	REAC:R-HSA-936440	0.00716501	2.14478	34	104	5	10760	NLRC5,ISG15,IFIH1,HERC5,DDX58
REAC	Antigen Presentation: Folding, assembly and peptide loading of class I MHC	REAC:R-HSA-983170	0.0374434	1.42662	25	104	4	10760	TAP1,HLA-E,HLA-F,HLA-C
REAC	Maturation of nucleoprotein	REAC:R-HSA-9683610	0.0421019	1.3757	10	104	3	10760	PARP9,PARP14,PARP16
REAC	Maturation of nucleoprotein	REAC:R-HSA-9694631	0.0421019	1.3757	10	104	3	10760	PARP9,PARP14,PARP16
WP	Immune response to tuberculosis	WP:WP4197	9.50079e-15	14.0222	23	79	11	7806	OAS1,TAP1,MX1,IFIT3,IFITM1,IRF1,IFI35,PSMB8,IFIT1,STAT1,IRF9
WP	Type II interferon signaling (IFNG)	WP:WP619	5.36845e-12	11.2702	37	79	11	7806	SOCS3,GBP1,OAS1,ISG15,TAP1,IRF1,IFIT2,IFI6,STAT1,IRF9,EIF2AK2
WP	Type I interferon induction and signaling during SARS-CoV-2 infection	WP:WP4868	1.64217e-09	8.78458	31	79	9	7806	OAS2,OAS3,OAS1,IRF7,IFIH1,DDX58,STAT1,IRF9,EIF2AK2
WP	Host-pathogen interaction of human coronaviruses - interferon induction	WP:WP4880	1.21191e-07	6.91653	33	79	8	7806	OAS2,OAS3,OAS1,IFIH1,DDX58,STAT1,IRF9,EIF2AK2
WP	Network map of SARS-CoV-2 signaling pathway	WP:WP5115	3.72675e-05	4.42867	221	79	13	7806	APOA2,OAS2,CCL5,IFI44L,MX1,IFITM1,IFIH1,IFI6,BST2,IFIT1,DDX58,STAT1,IRF9
WP	SARS-CoV-2 innate immunity evasion and cell-specific immune response	WP:WP5039	4.85448e-05	4.31386	68	79	8	7806	CXCL11,CCL5,MX1,IRF7,IFITM1,IFIT2,DDX58,STAT1
WP	Ebola virus pathway in host	WP:WP4217	0.00080195	3.09585	130	79	9	7806	SOCS3,IRF7,BST2,HLA-E,DDX58,STAT1,HLA-F,HLA-C,EIF2AK2
WP	SARS coronavirus and innate immunity	WP:WP4912	0.0346975	1.4597	31	79	4	7806	IFIH1,DDX58,STAT1,IRF9
TF	Factor: IRF-2; motif: NAAANNGAAAGTGAAASTRN	TF:M09957	1.49608e-16	15.825	272	153	25	19959	IL18BP,USP18,GBP1,OAS3,DTX3L,ISG15,TAP1,DDX60L,MX1,SLC15A3,PARP9,IFIT3,PARP14,SAMD9,IFIT2,DDX60,GBP3,EPSTI1,BST2,PSMB8,SP110,IFIT1,GBP4,IFI44,HLA-C
TF	Factor: IRF8; motif: NCGAAACCGAAACT	TF:M04020	1.41535e-15	14.8491	1014	153	41	19959	CXCL11,USP18,GBP1,OAS2,NLRC5,OAS3,DTX3L,ISG20,ISG15,TAP1,DDX60L,MX1,PARP9,SAMD9L,IRF7,IFIT3,IFITM1,PARP14,SAMD9,IFIH1,LLGL1,IFIT2,DDX60,GBP3,HERC5,EPSTI1,IFI6,BST2,IFIT1,STAT1,ZNF550,GBP4,IFI44,PLIN2,METRNL,HLA-C,HERC6,TRIM69,EIF2AK2,SHISA5,PKP4
TF	Factor: IRF-8; motif: NCGAAACYGAAACYN; match class: 1	TF:M11685_1	4.65354e-15	14.3322	120	153	18	19959	USP18,OAS3,ISG15,TAP1,DDX60L,SAMD9L,IRF7,IFIT3,IFITM1,DDX60,HERC5,EPSTI1,IFI6,BST2,IFIT1,GBP4,HERC6,TRIM69
TF	Factor: IRF-5; motif: NYGAAACCGAAACY	TF:M11670	7.35794e-15	14.1332	843	153	37	19959	USP18,GBP1,OAS2,NLRC5,OAS3,DTX3L,ISG15,DDX60L,MX1,SLC15A3,PARP9,SAMD9L,IRF7,IFIT3,IFITM1,PARP14,SAMD9,IFIH1,LLGL1,IFIT2,DDX60,GBP3,HERC5,EPSTI1,BST2,IFIT1,HLA-E,STAT1,GBP4,IFI44,PLIN2,METRNL,HLA-C,HERC6,TRIM69,EIF2AK2,PKP4
TF	Factor: IRF-8; motif: NCGAAACYGAAACYN	TF:M11685	1.73256e-14	13.7613	1657	153	50	19959	CXCL11,USP18,GBP1,OAS2,NLRC5,OAS3,DTX3L,ISG15,TAP1,DDX60L,MX1,SLC15A3,PARP9,SAMD9L,IRF7,IFIT3,IFITM1,PARP14,SAMD9,IFIH1,LLGL1,OLFML3,IFIT2,DDX60,GBP3,HERC5,EPSTI1,IFI6,BST2,PSMB8,IFIT1,STAT1,PLSCR1,GBP4,IFI44,ANXA1,PLIN2,HLA-F,METRNL,HLA-C,IFI16,LAP3,HERC6,TRIM69,PSME2,RINT1,EIF2AK2,SHISA5,PKP4,PRSS3
TF	Factor: IRF; motif: NNGAAANTGAAANN	TF:M08887	2.5308e-14	13.5967	1280	153	44	19959	IL18BP,USP18,GBP1,SECTM1,OAS2,NLRC5,OAS3,IFI44L,DTX3L,ISG15,DDX60L,TMC2,MX1,SLC15A3,PARP9,SAMD9L,IRF7,IFIT3,IFITM1,TRIM5,SAMD9,IFIT2,DDX60,GBP3,EPSTI1,IFI6,BST2,SP110,IFIT1,STAT1,GBP4,IFI44,HLA-F,METRNL,HLA-C,IFI16,LAP3,HERC6,TRIM69,PSME2,RINT1,EIF2AK2,SHISA5,PRSS3
TF	Factor: STAT2; motif: RRGRAANNGAAACTGAAAN	TF:M10080	5.67675e-14	13.2459	348	153	25	19959	USP18,OAS2,OAS3,DTX3L,ISG15,DDX60L,MX1,SLC15A3,PARP9,SAMD9L,IRF7,IFIT3,IFITM1,SAMD9,DDX60,HERC5,EPSTI1,BST2,IFIT1,IFI44,ANXA1,LAP3,HERC6,EIF2AK2,SHISA5
TF	Factor: IRF3; motif: NNRRAANGGAAACCGAAACYR	TF:M04014	1.06374e-12	11.9732	283	153	22	19959	USP18,OAS3,DTX3L,ISG15,TAP1,DDX60L,MX1,SLC15A3,PARP9,IFIT3,SAMD9,IFIH1,IFIT2,DDX60,HERC5,EPSTI1,SLC11A1,BST2,IFIT1,IFI44,ANXA1,HERC6
TF	Factor: IRF-9; motif: NYGAAACYGAAACYN	TF:M11680	1.17399e-12	11.9303	137	153	17	19959	OAS2,DTX3L,ISG15,DDX60L,MX1,PARP9,IFIT3,IFITM1,SAMD9,IFIT2,DDX60,EPSTI1,BST2,IFIT1,IFI44,METRNL,HERC6
TF	Factor: IRF8; motif: NCGAAACCGAAACT; match class: 1	TF:M04020_1	1.2608e-12	11.8994	44	153	12	19959	OAS2,OAS3,ISG15,DDX60L,SAMD9L,IRF7,IFIT3,DDX60,IFI6,IFIT1,HLA-C,HERC6
TF	Factor: IRF1; motif: NNNYASTTTCACTTTCNNTTT	TF:M07216	1.27189e-12	11.8955	438	153	26	19959	IL18BP,USP18,GBP1,OAS3,DTX3L,ISG15,TAP1,DDX60L,MX1,SLC15A3,PARP9,IFIT3,PARP14,SAMD9,IFIH1,IFIT2,DDX60,GBP3,EPSTI1,PSMB8,SP110,IFIT1,GBP4,IFI44,ANXA1,HLA-C
TF	Factor: IRF-5; motif: NCGAAACCGAAACY	TF:M11671	1.58674e-12	11.7995	401	153	25	19959	USP18,HELZ2,OAS2,OAS3,DTX3L,ISG15,TAP1,DDX60L,MX1,PARP9,SAMD9L,IRF7,PARP14,SAMD9,IFIH1,LLGL1,DDX60,EPSTI1,BST2,IFIT1,HLA-E,STAT1,IFI44,HERC6,EIF2AK2
TF	Factor: IRF-1; motif: STTTCACTTTCNNT	TF:M04788	2.53523e-12	11.596	539	153	28	19959	IL18BP,GBP1,SECTM1,OAS2,NLRC5,OAS3,DTX3L,ISG15,TAP1,SLC15A3,PARP9,IFIT3,IFITM1,PARP14,TRIM5,SAMD9,IFIT2,DDX60,GBP3,EPSTI1,BST2,PSMB8,IFIT1,GBP4,IFI44,METRNL,HLA-C,PSME2
TF	Factor: IRF-2; motif: NGAAASYGAAAS	TF:M11664	3.50578e-12	11.4552	1670	153	47	19959	IL18BP,USP18,GBP1,SECTM1,OAS2,NLRC5,OAS3,OAS1,DTX3L,ISG15,TAP1,DDX60L,MX1,SLC15A3,PARP9,SAMD9L,IRF7,IFIT3,IFITM1,PARP14,TRIM5,SAMD9,IFIH1,OLFML3,IFIT2,DDX60,GBP3,HERC5,EPSTI1,IFI6,BST2,PSMB8,IFIT1,STAT1,GBP4,IFI44,PLIN2,HLA-F,METRNL,HLA-C,IFI16,HERC6,TRIM69,PSME2,EIF2AK2,SHISA5,PRSS3
TF	Factor: IRF-7; motif: NCGAAANCGAAANYN	TF:M11679	1.62571e-11	10.789	629	153	29	19959	USP18,GBP1,NLRC5,OAS3,DTX3L,ISG15,TAP1,DDX60L,MX1,PARP9,SAMD9L,IRF7,IFIT3,PARP14,IFIH1,IFIT2,DDX60,GBP3,HERC5,EPSTI1,PSMB8,IFIT1,STAT1,GBP4,PLIN2,HLA-C,HERC6,PSME2,EIF2AK2
TF	Factor: ICSBP; motif: RAARTGAAACTG	TF:M00699	1.97893e-11	10.7036	1203	153	39	19959	OASL,IL18BP,GBP1,OAS2,STAC,OAS3,DTX3L,ISG15,DDX60L,TMC2,MX1,SLC15A3,PARP9,SAMD9L,IFIT3,SAMD9,IFIH1,IFIT2,DDX60,HERC5,EPSTI1,IFI35,SLC11A1,IFI6,BST2,IFIT1,DDX58,STAT1,IFI44,ANXA1,IRF9,HLA-C,FILIP1,LAP3,HERC6,PLA2G15,GEMIN7,EIF2AK2,SHISA5
TF	Factor: IRF-4; motif: NCGAAACCGAAACYA; match class: 1	TF:M04015_1	3.39411e-11	10.4693	167	153	17	19959	OAS2,OAS3,RSAD2,ISG15,TAP1,DDX60L,SAMD9L,IRF7,IFIT2,DDX60,CMPK2,EPSTI1,BST2,IFIT1,HLA-E,HLA-C,HERC6
TF	Factor: IRF-4; motif: NCGAAACCGAAACYA	TF:M04015	3.4564e-11	10.4614	2075	153	51	19959	CXCL11,USP18,GBP1,HELZ2,EEF1AKMT3,OAS2,NLRC5,OAS3,DTX3L,ISG20,RSAD2,ISG15,TAP1,DDX60L,MX1,SLC15A3,PARP9,GCH1,SAMD9L,IRF7,IFIT3,IFITM1,PARP14,SAMD9,IFIH1,LLGL1,USH1C,IFIT2,DDX60,GBP3,CMPK2,HERC5,EPSTI1,BST2,PSMB8,IFIT1,HLA-E,STAT1,ZNF550,GBP4,IFI44,PLIN2,METRNL,HLA-C,IFI16,HERC6,TRIM69,PSME2,TIMM10,EIF2AK2,PKP4
TF	Factor: IRF; motif: NNGAAANTGAAANN; match class: 1	TF:M08887_1	4.39729e-11	10.3568	75	153	13	19959	IL18BP,GBP1,IFI44L,ISG15,IFIT3,IFITM1,IFIT2,DDX60,EPSTI1,IFI6,BST2,IFIT1,GBP4
TF	Factor: IRF-8; motif: NCGAAACCGAAACYN; match class: 1	TF:M11683_1	5.54982e-11	10.2557	820	153	32	19959	USP18,OAS3,IFI44L,DTX3L,RSAD2,ISG15,TAP1,DDX60L,PARP9,SAMD9L,IRF7,IFIT3,IFITM1,IFIH1,OLFML3,IFIT2,DDX60,GBP3,CMPK2,HERC5,EPSTI1,IFI6,BST2,IFIT1,DDX58,GBP4,HERC6,FAM71E1,TRIM69,PSME2,EIF2AK2,SHISA5
TF	Factor: IRF-5; motif: NYGAAACCGAAACY; match class: 1	TF:M11670_1	8.07091e-11	10.0931	32	153	10	19959	OAS2,OAS3,DDX60L,SAMD9L,IRF7,IFIT3,DDX60,BST2,IFIT1,HERC6
TF	Factor: IRF-2; motif: NAANYGAAASYR; match class: 1	TF:M08775_1	2.41634e-10	9.61684	2759	153	58	19959	IL18BP,USP18,GBP1,CCL5,STAC,OAS3,IFI44L,OAS1,DTX3L,RSAD2,ISG15,TAP1,DDX60L,MX1,SLC15A3,PARP9,TRIM22,SAMD9L,IRF7,IFIT3,IFITM1,PARP14,SAMD9,IFIH1,OLFML3,IFIT2,DDX60,GBP3,CMPK2,HERC5,EPSTI1,ADTRP,SLC11A1,IFI6,PSMB8,SP110,IFIT1,CFAP74,DDX58,PLSCR1,GBP4,SP100,IFI44,DIRAS3,ANXA1,SULF1,HLA-C,IFI16,FILIP1,LAP3,HERC6,FAM71E1,PLCXD2,PSME2,XAF1,GEMIN7,SHISA5,PKP4
TF	Factor: IRF-8; motif: NYGAAASYGAAACYN; match class: 1	TF:M11682_1	3.11419e-10	9.50666	553	153	26	19959	USP18,GBP1,OAS3,IFI44L,ISG15,TAP1,DDX60L,SAMD9L,IFIT3,IFITM1,IFIH1,OLFML3,IFIT2,DDX60,HERC5,EPSTI1,IFI6,BST2,IFIT1,DDX58,GBP4,HERC6,TRIM69,PSME2,EIF2AK2,SHISA5
TF	Factor: STAT2; motif: NRGAAANNGAAACTNA; match class: 1	TF:M09733_1	4.42427e-10	9.35416	379	153	22	19959	USP18,GBP1,IFI44L,DTX3L,ISG15,DDX60L,PARP9,IFIT3,IFITM1,IFIH1,IFIT2,DDX60,GBP3,HERC5,EPSTI1,IFI6,IFIT1,GBP4,ANXA1,HERC6,TRIM69,SHISA5
TF	Factor: ISGF-3; motif: CAGTTTCWCTTTYCC	TF:M00258	6.48099e-10	9.18836	839	153	31	19959	CXCL11,USP18,GBP1,OAS2,DTX3L,ISG15,DDX60L,MX1,SLC15A3,PARP9,SAMD9L,IRF7,IFIT3,IFITM1,IFIT2,DDX60,HERC5,EPSTI1,SLC11A1,IFI6,BST2,IFIT1,STAT1,IFI44,ANXA1,HLA-F,HLA-C,LAP3,HERC6,EIF2AK2,SHISA5
TF	Factor: IRF-4; motif: NCGAAACCGAAACYN; match class: 1	TF:M11687_1	8.13779e-10	9.08949	480	153	24	19959	USP18,OAS3,RSAD2,ISG15,TAP1,DDX60L,SAMD9L,IRF7,IFIT3,IFITM1,IFIH1,IFIT2,DDX60,HERC5,EPSTI1,IFI6,BST2,IFIT1,GBP4,HLA-C,HERC6,TRIM69,PSME2,EIF2AK2
TF	Factor: IRF-2; motif: NGAAASYGAAAS; match class: 1	TF:M11664_1	8.4601e-10	9.07262	143	153	15	19959	USP18,OAS3,ISG15,TAP1,DDX60L,IFIT3,IFIT2,DDX60,EPSTI1,IFI6,BST2,IFIT1,GBP4,HERC6,PSME2
TF	Factor: IRF7; motif: NCGAAARYGAAANT	TF:M04018	8.66128e-10	9.06242	629	153	27	19959	USP18,GBP1,NLRC5,OAS3,DTX3L,ISG15,TAP1,DDX60L,MX1,PARP9,SAMD9L,IRF7,IFIT3,PARP14,IFIH1,IFIT2,DDX60,GBP3,HERC5,EPSTI1,IFIT1,STAT1,GBP4,PLIN2,HLA-C,HERC6,EIF2AK2
TF	Factor: IRF-2; motif: NGAAASYGAAAS	TF:M11665	1.00354e-09	8.99846	2424	153	53	19959	IL18BP,USP18,GBP1,SECTM1,OAS2,NLRC5,OAS3,OAS1,DTX3L,ISG15,TAP1,DDX60L,MX1,SLC15A3,PARP9,SAMD9L,IRF7,IFIT3,IFITM1,PARP14,TRIM5,SAMD9,IFIH1,OLFML3,IFIT2,DDX60,GBP3,HERC5,EPSTI1,IFI6,BST2,PSMB8,IFIT1,DDX58,STAT1,PLSCR1,GBP4,IFI44,ANXA1,PLIN2,HLA-F,SULF1,METRNL,HLA-C,IFI16,HERC6,TRIM69,PSME2,RINT1,EIF2AK2,SHISA5,PKP4,PRSS3
TF	Factor: IRF-1; motif: NAAANNGAAASTGAAASNRN	TF:M09956	1.31319e-09	8.88167	317	153	20	19959	IL18BP,GBP1,STAC,OAS3,DTX3L,ISG15,SLC15A3,PARP9,IFIT3,SAMD9,IFIT2,DDX60,GBP3,EPSTI1,BST2,IFIT1,GBP4,IFI44,SULF1,HLA-C
TF	Factor: IRF-9; motif: NCGAAACYGAAACYN	TF:M11681	2.39106e-09	8.62141	101	153	13	19959	OAS2,DTX3L,ISG15,DDX60L,MX1,PARP9,SAMD9,IFIH1,DDX60,EPSTI1,BST2,IFI44,HERC6
TF	Factor: IRF-2; motif: NGAAASYGAAAS; match class: 1	TF:M11665_1	2.40167e-09	8.61949	251	153	18	19959	USP18,OAS3,ISG15,TAP1,DDX60L,IFIT3,OLFML3,IFIT2,DDX60,HERC5,EPSTI1,IFI6,BST2,IFIT1,GBP4,HERC6,TRIM69,PSME2
TF	Factor: IRF-4; motif: NCGAAACCGAAACYN	TF:M11687	2.64518e-09	8.57754	3654	153	66	19959	CXCL11,IL18BP,USP18,GBP1,SECTM1,TMEM106A,OAS2,NLRC5,OAS3,OAS1,DTX3L,ISG20,RSAD2,ISG15,TAP1,DDX60L,MX1,SLC15A3,PARP9,SAMD9L,IRF7,IFIT3,IFITM1,PARP14,TRIM5,SAMD9,IFIH1,LLGL1,OLFML3,USH1C,IFIT2,DDX60,GBP3,CMPK2,HERC5,EPSTI1,IFI6,BST2,PSMB8,IFIT1,HLA-E,STAT1,PLSCR1,GBP4,IFI44,DIRAS3,ANXA1,PLIN2,HLA-F,SULF1,METRNL,HLA-C,SLC5A6,IFI16,HILPDA,FILIP1,LAP3,HERC6,TRIM69,PSME2,RINT1,EIF2AK2,SHISA5,STARD13,PK…
TF	Factor: IRF-3; motif: NGGAAACNGAAACCGAAACN	TF:M11677	3.80952e-09	8.41913	468	153	23	19959	OAS2,CCL5,STAC,DTX3L,ISG15,TAP1,DDX60L,MX1,PARP9,IRF7,IFIT3,SAMD9,IFIH1,IFIT2,DDX60,HERC5,EPSTI1,BST2,IFI44,ANXA1,HLA-C,HERC6,EIF2AK2
TF	Factor: IRF-7; motif: TNSGAAWNCGAAANTNNN; match class: 1	TF:M00453_1	3.85618e-09	8.41384	336	153	20	19959	USP18,OAS3,IFI44L,ISG15,TAP1,DDX60L,IFIT3,IFIH1,IFIT2,DDX60,GBP3,HERC5,EPSTI1,IFI6,BST2,IFIT1,STAT1,GBP4,HERC6,FAM71E1
TF	Factor: IRF-1; motif: NAAANNGAAAGTGAAASTRN	TF:M09629	3.85618e-09	8.41384	336	153	20	19959	IL18BP,USP18,GBP1,OAS3,DTX3L,ISG15,TAP1,SLC15A3,PARP9,IFIT3,PARP14,IFIT2,GBP3,PSMB8,SP110,IFIT1,GBP4,IFI44,SULF1,HLA-C
TF	Factor: IRF-4; motif: KRAAMNGAAANYN	TF:M07323	3.99598e-09	8.39838	960	153	32	19959	GBP1,OAS2,NLRC5,OAS3,IFI44L,DTX3L,RSAD2,ISG15,DDX60L,PARP9,SAMD9L,IFIT3,SAMD9,IFIT2,DDX60,GBP3,HERC5,EPSTI1,IFI6,BST2,IFIT1,GBP4,IFI44,ANXA1,HLA-C,BCL6,HERC6,FAM71E1,PLCXD2,RINT1,EIF2AK2,SHISA5
TF	Factor: IRF-4; motif: NYGAAASYGAAACYN	TF:M11686	1.87122e-08	7.72788	3425	153	62	19959	CXCL11,IL18BP,USP18,GBP1,SECTM1,TMEM106A,OAS2,NLRC5,OAS3,OAS1,DTX3L,RSAD2,ISG15,TAP1,DDX60L,MX1,SLC15A3,PARP9,SAMD9L,IRF7,IFIT3,IFITM1,PARP14,TRIM5,SAMD9,IFIH1,OLFML3,IFIT2,DDX60,GBP3,HERC5,EPSTI1,IFI6,BST2,PSMB8,SP110,IFIT1,HLA-E,DDX58,STAT1,PLSCR1,GBP4,IFI44,DIRAS3,ANXA1,PLIN2,HLA-F,SULF1,METRNL,HLA-C,PPM1J,IFI16,LAP3,HERC6,TRIM69,PSME2,RINT1,EIF2AK2,SHISA5,STARD13,PKP4,PRSS3
TF	Factor: IRF-8; motif: NYGAAACYGAAACTN; match class: 1	TF:M11684_1	2.08834e-08	7.6802	837	153	29	19959	USP18,GBP1,OAS2,OAS3,IFI44L,ISG15,TAP1,DDX60L,SAMD9L,IFIT3,IFITM1,IFIH1,OLFML3,IFIT2,DDX60,GBP3,HERC5,EPSTI1,IFI6,BST2,IFIT1,DDX58,STAT1,GBP4,HERC6,FAM71E1,TRIM69,PSME2,SHISA5
TF	Factor: IRF; motif: RRAANTGAAASYGNV	TF:M00772	2.14152e-08	7.66928	1023	153	32	19959	IL18BP,GBP1,OAS2,NLRC5,OAS3,DTX3L,ISG15,TMC2,MX1,SLC15A3,PARP9,SAMD9L,IFIT3,IFITM1,TRIM5,SAMD9,IFIT2,DDX60,GBP3,HERC5,EPSTI1,IFI35,IFI6,BST2,PSMB8,IFIT1,GBP4,IFI44,METRNL,HLA-C,LAP3,SHISA5
TF	Factor: IRF-5; motif: NCGAAACCGAAACY	TF:M11672	3.83399e-08	7.41635	125	153	13	19959	OAS2,DTX3L,ISG15,DDX60L,MX1,PARP9,SAMD9,IFIH1,DDX60,EPSTI1,BST2,IFI44,HERC6
TF	Factor: IRF-7; motif: TNSGAAWNCGAAANTNNN	TF:M00453	4.24659e-08	7.37196	3115	153	58	19959	OASL,IL18BP,USP18,GBP1,SECTM1,TMEM106A,OAS2,NLRC5,OAS3,IFI44L,DTX3L,RSAD2,ISG15,TAP1,DDX60L,MX1,PARP9,SAMD9L,IRF7,IFIT3,IFITM1,PARP14,TRIM5,SAMD9,ADM,IFIH1,OLFML3,IFIT2,DDX60,GBP3,HERC5,EPSTI1,IFI6,BST2,PSMB8,SP110,IFIT1,DDX58,STAT1,PLSCR1,GBP4,IFI44,ANXA1,HLA-F,SULF1,METRNL,HLA-C,IFI16,BCL6,LAP3,HERC6,FAM71E1,PSME2,RABL2B,RINT1,EIF2AK2,SHISA5,PRSS3
TF	Factor: IRF-7; motif: NCGAAANCGAAANYN; match class: 1	TF:M11679_1	7.51862e-08	7.12386	28	153	8	19959	USP18,OAS3,TAP1,DDX60L,HERC5,IFIT1,GBP4,HERC6
TF	Factor: IRF-8; motif: NYGAAASYGAAACYN	TF:M11682	7.88259e-08	7.10333	3831	153	65	19959	IL18BP,USP18,GBP1,SECTM1,TMEM106A,OAS2,NLRC5,OAS3,IFI44L,OAS1,DTX3L,ISG20,RSAD2,ISG15,TAP1,DDX60L,MX1,SLC15A3,PARP9,SAMD9L,IRF7,IFIT3,IFITM1,PARP14,TRIM5,SAMD9,IFIH1,LLGL1,OLFML3,IFIT2,DDX60,GBP3,HERC5,EPSTI1,IFI6,BST2,PSMB8,SP110,IFIT1,HLA-E,DDX58,STAT1,PLSCR1,GBP4,IFI44,DIRAS3,ANXA1,PLIN2,HLA-F,SULF1,METRNL,HLA-C,PPM1J,IFI16,LAP3,HERC6,FAM71E1,TRIM69,PSME2,RINT1,EIF2AK2,SHISA5,STARD13,PKP4,PRSS3
TF	Factor: ICSBP; motif: RAARTGAAACTG; match class: 1	TF:M00699_1	9.04353e-08	7.04366	43	153	9	19959	DTX3L,MX1,PARP9,SAMD9L,DDX60,IFI6,IFI44,HLA-C,HERC6
TF	Factor: STAT2; motif: NRGAAANNGAAACTNA	TF:M09733	2.72576e-07	6.56451	2890	153	54	19959	USP18,GBP1,SECTM1,TMEM106A,OAS2,NLRC5,STAC,OAS3,IFI44L,OAS1,DTX3L,RSAD2,ISG15,TAP1,DDX60L,MX1,SLC15A3,PARP9,SAMD9L,IRF7,IFIT3,IFITM1,TRIM5,SAMD9,IFIH1,OLFML3,IFIT2,DDX60,GBP3,HERC5,EPSTI1,IFI6,BST2,PSMB8,IFIT1,DDX58,STAT1,PLSCR1,GBP4,IFI44,ANXA1,HLA-F,METRNL,HLA-C,BCL6,LAP3,HERC6,FAM71E1,TRIM69,RINT1,EIF2AK2,SHISA5,STARD13,PKP4
TF	Factor: IRF-1; motif: NNRAAANNGAAASN	TF:M07045	5.10564e-07	6.29195	543	153	22	19959	USP18,GBP1,OAS2,NLRC5,OAS3,IFI44L,DTX3L,PARP9,IFIT3,TRIM5,SAMD9,IFIT2,DDX60,GBP3,IFI6,BST2,IFIT1,STAT1,GBP4,IFI44,HLA-F,SHISA5
TF	Factor: IRF-4; motif: NYGAAASYGAAACYN; match class: 1	TF:M11686_1	9.32083e-07	6.03055	456	153	20	19959	USP18,OAS3,ISG15,TAP1,DDX60L,IFIT3,IFITM1,IFIH1,IFIT2,DDX60,HERC5,EPSTI1,IFI6,BST2,IFIT1,GBP4,HERC6,TRIM69,PSME2,EIF2AK2
TF	Factor: IRF5; motif: CCGAAACCGAAACY	TF:M04016	1.38204e-06	5.85948	323	153	17	19959	OAS2,NLRC5,OAS3,DTX3L,ISG15,DDX60L,MX1,PARP9,SAMD9,IFIH1,LLGL1,DDX60,EPSTI1,BST2,IFIT1,IFI44,HERC6
TF	Factor: ISGF-3; motif: CAGTTTCWCTTTYCC; match class: 1	TF:M00258_1	5.09986e-06	5.29244	29	153	7	19959	DTX3L,PARP9,SAMD9L,EPSTI1,IFI6,HLA-C,HERC6
TF	Factor: IRF-8; motif: NYGAAACYGAAACTN	TF:M11684	1.11201e-05	4.95389	4713	153	69	19959	IL18BP,USP18,GBP1,SECTM1,TMEM106A,OAS2,NLRC5,STAC,OAS3,IFI44L,OAS1,DTX3L,ISG20,RSAD2,ISG15,TAP1,DDX60L,MX1,SLC15A3,PARP9,SAMD9L,IRF7,IFIT3,IFITM1,PARP14,TRIM5,SAMD9,IFIH1,LLGL1,OLFML3,IFIT2,DDX60,GBP3,HERC5,EPSTI1,SLC11A1,IFI6,BST2,PSMB8,SP110,IFIT1,DDX58,STAT1,PLSCR1,GBP4,IFI44,DIRAS3,ANXA1,PLIN2,HLA-F,SULF1,METRNL,HLA-C,PPM1J,IFI16,HILPDA,BCL6,PAIP2B,LAP3,HERC6,FAM71E1,TRIM69,PSME2,RINT1,EIF2AK…
TF	Factor: IRF-8; motif: NCGAAACCGAAACYN	TF:M11683	1.52661e-05	4.81627	4747	153	69	19959	IL18BP,USP18,GBP1,SECTM1,TMEM106A,OAS2,NLRC5,STAC,OAS3,IFI44L,OAS1,DTX3L,ISG20,RSAD2,ISG15,TAP1,DDX60L,MX1,SLC15A3,PARP9,SAMD9L,IRF7,IFIT3,IFITM1,PARP14,TRIM5,SAMD9,IFIH1,LLGL1,OLFML3,IFIT2,DDX60,GBP3,CMPK2,HERC5,EPSTI1,IFI6,BST2,PSMB8,SP110,IFIT1,HLA-E,DDX58,STAT1,PLSCR1,GBP4,IFI44,DIRAS3,ANXA1,PLIN2,HLA-F,SULF1,METRNL,HLA-C,SLC5A6,IFI16,HILPDA,FILIP1,LAP3,HERC6,FAM71E1,TRIM69,PSME2,RINT1,EIF2AK…
TF	Factor: IRF; motif: RAAANTGAAAN; match class: 1	TF:M00972_1	1.82336e-05	4.73913	205	153	13	19959	IL18BP,GBP1,ISG15,IFIT3,IFIT2,GBP3,IFI6,BST2,SP110,IFIT1,GBP4,IFI44,IFI16
TF	Factor: IRF-3; motif: NGGAAANGGAAASNGAAACN	TF:M11676	2.95257e-05	4.5298	558	153	20	19959	CCL5,STAC,DTX3L,ISG15,TAP1,PARP9,IRF7,IFIT3,TRIM5,IFIH1,IFIT2,DDX60,HERC5,EPSTI1,BST2,IFIT1,IFI44,ANXA1,HERC6,EIF2AK2
TF	Factor: IRF; motif: RRAANTGAAASYGNV; match class: 1	TF:M00772_1	4.38894e-05	4.35764	59	153	8	19959	MX1,SLC15A3,IFIT3,SAMD9,IFIT2,IFI6,IFIT1,GBP4
TF	Factor: IRF-3; motif: RAAARGGAAANNGAAASNGA	TF:M09958	9.31208e-05	4.03095	598	153	20	19959	IL18BP,USP18,STAC,ISG15,TAP1,DDX60L,MX1,SLC15A3,IFIT3,SAMD9,IFIH1,IFIT2,DDX60,HERC5,EPSTI1,PSMB8,IFIT1,IFI44,ANXA1,EIF2AK2
TF	Factor: IRF; motif: RAAANTGAAAN	TF:M00972	0.000215421	3.66671	1983	153	38	19959	IL18BP,GBP1,SECTM1,OAS2,CCL5,NLRC5,OAS3,DTX3L,ISG15,TMC2,SLC15A3,PARP9,SAMD9L,IFIT3,IFITM1,TRIM5,SAMD9,IFIT2,DDX60,GBP3,EPSTI1,ADTRP,IFI6,BST2,SP110,IFIT1,DDX58,GBP4,SP100,IFI44,METRNL,HLA-C,IFI16,PSME2,XAF1,SHISA5,PKP4,PRSS3
TF	Factor: IRF-1; motif: STTTCACTTTCNNT; match class: 1	TF:M04788_1	0.000395616	3.40273	17	153	5	19959	IFIT3,BST2,IFIT1,GBP4,PSME2
TF	Factor: IRF-5; motif: NCGAAACCGAAACY	TF:M11673	0.0011612	2.93509	61	153	7	19959	ISG15,DDX60L,MX1,LLGL1,DDX60,EPSTI1,HERC6
TF	Factor: STAT2; motif: RRGRAANNGAAACTGAAAN; match class: 1	TF:M10080_1	0.00291869	2.53481	11	153	4	19959	ISG15,IFIT3,EPSTI1,IFI44
TF	Factor: IRF-5; motif: NCGAAACCGAAACY; match class: 1	TF:M11671_1	0.00624862	2.20422	13	153	4	19959	DDX60L,IRF7,DDX60,HERC6
TF	Factor: IRF-2; motif: NAANYGAAASYR	TF:M08775	0.0203795	1.69081	8469	153	92	19959	OASL,METTL7B,IL18BP,USP18,TMEM225B,GBP1,SECTM1,SPHK1,TMEM106A,OAS2,CCL5,NLRC5,STAC,IL1RL1,OAS3,IFI44L,OAS1,DTX3L,KNG1,SAMSN1,RSAD2,ISG15,TAP1,DDX60L,TMC2,MX1,SLC15A3,PARP9,TRIM22,GCH1,SAMD9L,IRF7,STAB1,IFIT3,IFITM1,PARP14,TRIM5,SAMD9,ADM,IFIH1,LLGL1,OLFML3,IFIT2,DDX60,GBP3,CMPK2,HERC5,EPSTI1,ADTRP,IFI35,SPAG4,SLC11A1,IFI6,BST2,PSMB8,SP110,IFIT1,CFAP74,HLA-E,DDX58,STAT1,PLSCR1,MADCAM1,ZNF550,GBP4,…
TF	Factor: NF-kappaB; motif: NGGGACTTTCCA	TF:M00208	0.0253076	1.59675	3814	153	52	19959	OASL,TMEM225B,SECTM1,HELZ2,TMEM106A,OAS2,CCL5,NLRC5,STAC,OAS3,TAP1,TMC2,SAMD9L,IRF7,IFITM1,MX2,PARP14,TRIM5,IFIH1,LLGL1,USH1C,IRF1,SLC11A1,BST2,CRACR2B,HBA1,HBA2,CFAP74,DDX58,TYMP,GBP4,DIRAS3,HLA-C,TP53INP2,TM4SF1,PAQR6,HILPDA,FILIP1,IFITM2,LAP3,FAM71E1,ANKRD18A,PSME2,MBP,PLA2G15,SEPTIN4,SRA1,TIMM10,EIF2AK2,BAZ1A,PKP4,H1-0
TF	Factor: IRF-1; motif: NNRAAANNGAAASN; match class: 1	TF:M07045_1	0.0326804	1.48571	19	153	4	19959	IFI44L,IFIT2,IFI6,IFIT1
MIRNA	hsa-miR-146a-5p	MIRNA:hsa-miR-146a-5p	9.18966e-08	7.0367	200	126	15	14830	OASL,CCL5,IFI44L,RSAD2,ISG15,TRIM22,SAMD9L,IRF7,IFIT3,IFITM1,MX2,EPSTI1,IFIT1,STAT1,IFI44
CORUM	DTX3L-PARP9-STAT1 complex	CORUM:7385	0.000105644	3.97615	3	25	3	3627	DTX3L,PARP9,STAT1
CORUM	DTX3L-PARP9 complex	CORUM:7384	0.0166504	1.77857	2	25	2	3627	DTX3L,PARP9
CORUM	Interferon-stimulated gene factor 3 transcription complex ISGF3	CORUM:60	0.04974	1.30329	3	25	2	3627	STAT1,IRF9
HP	Abnormality of serum cytokine level	HP:0011112	0.00960815	2.01736	35	39	5	4667	IFIH1,PSMB8,SP110,STAT1,RASGRP1
HP	Abnormality of immune serum protein physiology	HP:0011111	0.01109	1.95507	36	39	5	4667	IFIH1,PSMB8,SP110,STAT1,RASGRP1
HP	Abnormal serum interferon-gamma level	HP:0030355	0.031077	1.50756	22	39	4	4667	IFIH1,PSMB8,SP110,STAT1
HP	Abnormal serum interferon level	HP:0030354	0.031077	1.50756	22	39	4	4667	IFIH1,PSMB8,SP110,STAT1

## Sheet: Canonical  pathway
Transcriptome of MIRAS patients/Control cerebral cortex autopsies (N=3 MIRAS patients, N=5 controls)
Canonical pathway analyses using Ingenuity Pathway Analysis (genes with p<0.05); related to Extended Data Figure 8c,d,f,g; Fisher's Exact Test
Ingenuity Canonical Pathways	-log(p-value)	Ratio	z-score	Molecules
Interferon Signaling	17.5	0.389	-3.606	IFI35,IFI6,IFIT1,IFIT3,IFITM1,IFITM2,IRF1,IRF9,ISG15,MX1,OAS1,PSMB8,STAT1,TAP1
Systemic Lupus Erythematosus In B Cell Signaling Pathway	5.31	0.0528	-2.138	CTNNB1,IFIH1,IFIT2,IFIT3,IRF7,IRF9,ISG15,ISG20,PRKCZ,RAC1,RAP2B,RASGRP1,SHE,STAT1
Antigen Presentation Pathway	5.22	0.158	#NUM!	HLA-C,HLA-E,HLA-F,NLRC5,PSMB8,TAP1
Activation of IRF by Cytosolic Pattern Recognition Receptors	5.04	0.115	-1.89	DDX58,IFIH1,IFIT2,IRF7,IRF9,ISG15,STAT1
Role of Pattern Recognition Receptors in Recognition of Bacteria and Viruses	4.16	0.0625	-2.449	CCL5,DDX58,EIF2AK2,IFIH1,IRF7,OAS1,OAS2,OAS3,PRKCZ
Coronavirus Pathogenesis Pathway	3.37	0.0548	2.121	CCL5,DDX58,IRF7,IRF9,RPS16,RPS2,RPS5,STAT1
T Cell Exhaustion Signaling Pathway	2.95	0.0473	-1	BCL6,HLA-C,HLA-E,HLA-F,IRF9,PPM1J,RAP2B,STAT1
Production of Nitric Oxide and Reactive Oxygen Species in Macrophages	2.7	0.0432	-1.414	APOA2,DIRAS3,IRF1,PPARA,PPM1J,PRKCZ,RAC1,STAT1
Virus Entry via Endocytic Pathways	2.7	0.0561	#NUM!	HLA-C,HLA-E,HLA-F,PRKCZ,RAC1,RAP2B
Type I Diabetes Mellitus Signaling	2.7	0.0561	#NUM!	HLA-C,HLA-E,HLA-F,IRF1,SOCS3,STAT1
Role of PKR in Interferon Induction and Antiviral Response	2.56	0.0526	-2.449	DDX58,EIF2AK2,IFIH1,IRF1,IRF9,STAT1
Prolactin Signaling	2.51	0.0617	-0.447	IRF1,PRKCZ,RAP2B,SOCS3,STAT1
Renin-Angiotensin Signaling	2.51	0.0513	-0.447	CCL5,PRKCZ,RAC1,RAP2B,SHE,STAT1
mTOR Signaling	2.47	0.0396	-0.447	DIRAS3,PPM1J,PRKCZ,RAC1,RAP2B,RPS16,RPS2,RPS5
EIF2 Signaling	2.34	0.0377	-1.342	EIF2AK2,RAP2B,RPL13,RPL8,RPLP2,RPS16,RPS2,RPS5
Cdc42 Signaling	2.3	0.0465	#NUM!	ARHGEF6,HLA-C,HLA-E,HLA-F,LLGL1,PRKCZ
Pathogenesis of Multiple Sclerosis	2.3	0.222	#NUM!	CCL5,CXCL11
Systemic Lupus Erythematosus In T Cell Signaling Pathway	2.29	0.037	-2.828	BCL6,DIRAS3,HLA-C,HLA-E,HLA-F,PPM1J,RAC1,RAP2B
Retinoic acid Mediated Apoptosis Signaling	2.29	0.0702	-2	IRF1,PARP14,PARP16,PARP9
UVA-Induced MAPK Signaling	2.18	0.0515	#NUM!	PARP14,PARP16,PARP9,RAP2B,STAT1
Cytotoxic T Lymphocyte-mediated Apoptosis of Target Cells	2.13	0.0909	#NUM!	HLA-C,HLA-E,HLA-F
Sumoylation Pathway	2.1	0.0495	#NUM!	DIRAS3,DNMT3A,ISG20,RAC1,SP100
Neuroprotective Role of THOP1 in Alzheimer's Disease	1.97	0.0459	#NUM!	HLA-C,HLA-E,HLA-F,KNG1,PRSS3
Regulation of eIF4 and p70S6K Signaling	1.95	0.0392	#NUM!	PPM1J,PRKCZ,RAP2B,RPS16,RPS2,RPS5
Caveolar-mediated Endocytosis Signaling	1.92	0.0548	#NUM!	COPG2,HLA-C,HLA-E,HLA-F
Role of RIG1-like Receptors in Antiviral Innate Immunity	1.84	0.0714	#NUM!	DDX58,IFIH1,IRF7
Autoimmune Thyroid Disease Signaling	1.84	0.0714	#NUM!	HLA-C,HLA-E,HLA-F
IL-3 Signaling	1.8	0.0506	-1	PRKCZ,RAC1,RAP2B,STAT1
Graft-versus-Host Disease Signaling	1.79	0.0682	#NUM!	HLA-C,HLA-E,HLA-F
Protein Ubiquitination Pathway	1.76	0.0299	#NUM!	HLA-C,HLA-E,HLA-F,PSMB8,PSME2,TAP1,USP18,USP53
Allograft Rejection Signaling	1.69	0.0625	#NUM!	HLA-C,HLA-E,HLA-F
PDGF Signaling	1.68	0.0465	-1	EIF2AK2,RAP2B,SPHK1,STAT1
Communication between Innate and Adaptive Immune Cells	1.66	0.046	#NUM!	CCL5,HLA-C,HLA-E,HLA-F
Ceramide Signaling	1.65	0.0455	-1	PPM1J,PRKCZ,RAP2B,SPHK1
Hepatic Cholestasis	1.65	0.0335	#NUM!	FABP6,IL1RL1,PPARA,PRKCZ,SLC22A6,SLCO1C1
CTLA4 Signaling in Cytotoxic T Lymphocytes	1.65	0.0455	#NUM!	HLA-C,HLA-E,HLA-F,PPM1J
GDP-L-fucose Biosynthesis II (from L-fucose)	1.62	0.5	#NUM!	FPGT
Neuroinflammation Signaling Pathway	1.59	0.0276	-0.816	CALB2,CCL5,CTNNB1,HLA-C,HLA-E,HLA-F,IRF7,STAT1
Polyamine Regulation in Colon Cancer	1.54	0.0909	#NUM!	CTNNB1,PSME2
Phagosome Maturation	1.53	0.0355	#NUM!	CTSO,HLA-C,HLA-E,HLA-F,TAP1
OX40 Signaling Pathway	1.53	0.0545	#NUM!	HLA-C,HLA-E,HLA-F
Role of Macrophages, Fibroblasts and Endothelial Cells in Rheumatoid Arthritis	1.51	0.0267	#NUM!	CCL5,CTNNB1,IL1RL1,PRKCZ,PRSS3,RAC1,RAP2B,SOCS3
Semaphorin Signaling in Neurons	1.49	0.0526	#NUM!	CRMP1,DIRAS3,RAC1
IL-22 Signaling	1.47	0.0833	#NUM!	SOCS3,STAT1
PPAR Signaling	1.46	0.0396	0	IL1RL1,PPARA,RAP2B,SRA1
Tetrahydrobiopterin Biosynthesis I	1.44	0.333	#NUM!	GCH1
Hypusine Biosynthesis	1.44	0.333	#NUM!	DOHH
Tetrahydrobiopterin Biosynthesis II	1.44	0.333	#NUM!	GCH1
PD-1, PD-L1 cancer immunotherapy pathway	1.43	0.0388	2	HLA-C,HLA-E,HLA-F,RASGRP1
IL-17A Signaling in Gastric Cells	1.43	0.08	#NUM!	CCL5,CXCL11
Role of JAK family kinases in IL-6-type Cytokine Signaling	1.43	0.08	#NUM!	SOCS3,STAT1
Necroptosis Signaling Pathway	1.4	0.0327	-2.236	EIF2AK2,IRF9,RBCK1,STAT1,TIMM10
Thrombopoietin Signaling	1.38	0.0476	#NUM!	PRKCZ,RAP2B,STAT1
HGF Signaling	1.34	0.0364	#NUM!	ELK3,PRKCZ,RAC1,RAP2B
Role of JAK1 and JAK3 in γc Cytokine Signaling	1.32	0.0448	#NUM!	RAP2B,SOCS3,STAT1
CXCR4 Signaling	1.3	0.0305	-0.447	CXCR4,DIRAS3,PRKCZ,RAC1,RAP2B
Systemic Lupus Erythematosus Signaling	1.29	0.0274	#NUM!	HLA-C,HLA-E,HLA-F,KNG1,RAP2B,SNRPB
Germ Cell-Sertoli Cell Junction Signaling	1.28	0.0301	#NUM!	CTNNB1,DIRAS3,PLS1,RAC1,RAP2B
Tight Junction Signaling	1.27	0.0299	#NUM!	CTNNB1,LLGL1,PPM1J,PRKCZ,RAC1
Actin Nucleation by ARP-WASP Complex	1.27	0.0429	#NUM!	DIRAS3,RAC1,RAP2B
Th1 and Th2 Activation Pathway	1.27	0.0299	#NUM!	CXCR4,IL1RL1,IRF1,SOCS3,STAT1
Cholecystokinin/Gastrin-mediated Signaling	1.26	0.0342	#NUM!	DIRAS3,PRKCZ,RAC1,RAP2B
Growth Hormone Signaling	1.25	0.0423	#NUM!	PRKCZ,SOCS3,STAT1
Glioma Invasiveness Signaling	1.24	0.0417	#NUM!	DIRAS3,RAC1,RAP2B
Ephrin B Signaling	1.24	0.0417	#NUM!	CTNNB1,CXCR4,RAC1
Role of JAK2 in Hormone-like Cytokine Signaling	1.24	0.0625	#NUM!	SOCS3,STAT1
IL-9 Signaling	1.22	0.0606	#NUM!	SOCS3,STAT1
G Beta Gamma Signaling	1.21	0.0328	0	ARHGEF6,CACNA2D2,PRKCZ,RAP2B
Toll-like Receptor Signaling	1.2	0.04	#NUM!	EIF2AK2,IL1RL1,PPARA
DNA Methylation and Transcriptional Repression Signaling	1.19	0.0588	#NUM!	DNMT3A,MTA2
PPARα/RXRα Activation	1.18	0.0281	0	APOA2,HELZ2,IL1RL1,PPARA,RAP2B
Erythropoietin Signaling	1.18	0.0395	#NUM!	PRKCZ,RAP2B,SOCS3
Agrin Interactions at Neuromuscular Junction	1.18	0.0395	#NUM!	ARHGEF6,RAC1,RAP2B
Macropinocytosis Signaling	1.18	0.0395	#NUM!	PRKCZ,RAC1,RAP2B
FXR/RXR Activation	1.18	0.032	#NUM!	APOA2,FABP6,KNG1,PPARA
VDR/RXR Activation	1.17	0.039	#NUM!	CCL5,IL1RL1,PRKCZ
Thyroid Cancer Signaling	1.17	0.039	#NUM!	CTNNB1,CXCR4,RAP2B
Chemokine Signaling	1.17	0.039	#NUM!	CCL5,CXCR4,RAP2B
Signaling by Rho Family GTPases	1.13	0.0249	-0.447	ARHGEF6,CDH9,DIRAS3,PRKCZ,RAC1,SEPTIN4
Gα12/13 Signaling	1.13	0.0308	1	CDH9,CTNNB1,LPAR4,RAP2B
JAK/Stat Signaling	1.13	0.0375	#NUM!	RAP2B,SOCS3,STAT1
IL-12 Signaling and Production in Macrophages	1.13	0.0308	#NUM!	APOA2,IRF1,PRKCZ,STAT1
ILK Signaling	1.12	0.027	1	ARHGEF6,CTNNB1,DIRAS3,PPM1J,RAC1
LPS-stimulated MAPK Signaling	1.11	0.0366	#NUM!	PRKCZ,RAC1,RAP2B
NF-κB Activation by Viruses	1.11	0.0366	#NUM!	EIF2AK2,PRKCZ,RAP2B
Synaptogenesis Signaling Pathway	1.09	0.0228	1.134	CDH9,CTNNB1,RAC1,RAP2B,RASGRP1,SHE,THBS1
Glycogen Biosynthesis II (from UDP-D-Glucose)	1.09	0.143	#NUM!	GYG2
STAT3 Pathway	1.08	0.0296	#NUM!	IL1RL1,RAC1,RAP2B,SOCS3
HIPPO signaling	1.08	0.0357	#NUM!	FRMD6,LLGL1,PPM1J
ERK/MAPK Signaling	1.07	0.026	-0.447	ELK3,PPM1J,RAC1,RAP2B,STAT1
Natural Killer Cell Signaling	1.07	0.0262	1.342	HLA-C,HLA-E,HLA-F,RAC1,RAP2B
Leukocyte Extravasation Signaling	1.06	0.0259	-0.447	CTNNB1,CXCR4,PRKCZ,RAC1,RASGRP1
BAG2 Signaling Pathway	1.03	0.0476	#NUM!	ATXN3,PSME2
Salvage Pathways of Pyrimidine Deoxyribonucleotides	1.03	0.125	#NUM!	TYMP
Crosstalk between Dendritic Cells and Natural Killer Cells	1.02	0.0337	#NUM!	HLA-C,HLA-E,HLA-F
Oncostatin M Signaling	1.02	0.0465	#NUM!	RAP2B,STAT1
Death Receptor Signaling	1.01	0.0333	#NUM!	PARP14,PARP16,PARP9
iNOS Signaling	1	0.0455	#NUM!	IRF1,STAT1
CCR5 Signaling in Macrophages	0.991	0.0326	#NUM!	CACNA2D2,CCL5,PRKCZ
Thrombin Signaling	0.987	0.0246	0	ARHGEF6,DIRAS3,PRKCZ,RAC1,RAP2B
FAK Signaling	0.971	0.0319	#NUM!	ARHGEF6,RAC1,RAP2B
FAT10 Cancer Signaling Pathway	0.967	0.0435	#NUM!	CTNNB1,CXCR4
PAK Signaling	0.951	0.0312	#NUM!	ARHGEF6,RAC1,RAP2B
Glucocorticoid Receptor Signaling	0.947	0.021	#NUM!	ANXA1,CCL5,RAC1,RAP2B,SMARCD2,SRA1,STAT1
Glycogen Degradation II	0.9	0.0909	#NUM!	TYMP
UVC-Induced MAPK Signaling	0.893	0.0392	#NUM!	PRKCZ,RAP2B
Tec Kinase Signaling	0.883	0.025	#NUM!	DIRAS3,PRKCZ,RAC1,STAT1
Telomerase Signaling	0.876	0.0288	#NUM!	ELK3,PPM1J,RAP2B
IGF-1 Signaling	0.876	0.0288	#NUM!	PRKCZ,RAP2B,SOCS3
T Cell Receptor Signaling	0.876	0.0288	#NUM!	RAC1,RAP2B,RASGRP1
Glioblastoma Multiforme Signaling	0.866	0.0247	0	CTNNB1,DIRAS3,RAC1,RAP2B
Paxillin Signaling	0.857	0.0283	#NUM!	ARHGEF6,RAC1,RAP2B
Granulocyte Adhesion and Diapedesis	0.848	0.0242	#NUM!	CCL5,CXCL11,CXCR4,IL1RL1
Glycogen Degradation III	0.833	0.0769	#NUM!	TYMP
Histamine Degradation	0.833	0.0769	#NUM!	HNMT
CNTF Signaling	0.83	0.0357	#NUM!	RAP2B,STAT1
Hepatic Fibrosis Signaling Pathway	0.818	0.0194	-1.134	CCL5,CTNNB1,DIRAS3,IL1RL1,PRKCZ,RAC1,RAP2B
Rac Signaling	0.815	0.027	#NUM!	PRKCZ,RAC1,RAP2B
GNRH Signaling	0.812	0.0235	#NUM!	CACNA2D2,PRKCZ,RAC1,RAP2B
Chondroitin Sulfate Degradation (Metazoa)	0.801	0.0714	#NUM!	CEMIP2
NGF Signaling	0.799	0.0265	#NUM!	PRKCZ,RAC1,RAP2B
Dendritic Cell Maturation	0.796	0.0231	#NUM!	HLA-C,HLA-E,HLA-F,STAT1
PI3K/AKT Signaling	0.796	0.0231	#NUM!	CTNNB1,IL1RL1,PPM1J,RAP2B
Sphingosine-1-phosphate Signaling	0.79	0.0263	#NUM!	DIRAS3,RAC1,SPHK1
Phagosome Formation	0.79	0.0263	#NUM!	DIRAS3,PRKCZ,RAC1
fMLP Signaling in Neutrophils	0.783	0.0261	#NUM!	PRKCZ,RAC1,RAP2B
Endocannabinoid Developing Neuron Pathway	0.783	0.0261	#NUM!	CTNNB1,RAC1,RAP2B
Endometrial Cancer Signaling	0.78	0.0333	#NUM!	CTNNB1,RAP2B
Agranulocyte Adhesion and Diapedesis	0.777	0.0227	#NUM!	CCL5,CXCL11,CXCR4,MADCAM1
Dermatan Sulfate Degradation (Metazoa)	0.775	0.0667	#NUM!	CEMIP2
RhoGDI Signaling	0.77	0.0226	0	ARHGEF6,CDH9,DIRAS3,RAC1
SPINK1 General Cancer Pathway	0.77	0.0328	#NUM!	PRSS3,RAP2B
Fc Epsilon RI Signaling	0.767	0.0256	#NUM!	PRKCZ,RAC1,RAP2B
Th1 Pathway	0.767	0.0256	#NUM!	IRF1,SOCS3,STAT1
IL-15 Production	0.759	0.0254	#NUM!	IRF1,PRKCZ,STAT1
Opioid Signaling Pathway	0.752	0.0205	-0.447	CACNA2D2,CTNNB1,PRKCZ,RAC1,RAP2B
Parkinson's Signaling	0.75	0.0625	#NUM!	GPR37
Sertoli Cell-Sertoli Cell Junction Signaling	0.747	0.0221	#NUM!	CTNNB1,PLS1,RAC1,RAP2B
CCR3 Signaling in Eosinophils	0.745	0.025	#NUM!	PRKCZ,RAC1,RAP2B
Colorectal Cancer Metastasis Signaling	0.742	0.0203	-0.447	CTNNB1,DIRAS3,RAC1,RAP2B,STAT1
Phospholipase C Signaling	0.742	0.0203	-0.447	ARHGEF6,DIRAS3,PRKCZ,RAC1,RAP2B
LXR/RXR Activation	0.738	0.0248	#NUM!	APOA2,IL1RL1,KNG1
Synaptic Long Term Depression	0.735	0.0219	0	CACNA2D2,PPM1J,PRKCZ,RAP2B
Netrin Signaling	0.728	0.0308	#NUM!	CACNA2D2,RAC1
Granzyme A Signaling	0.726	0.0588	#NUM!	H1-0
Molecular Mechanisms of Cancer	0.724	0.0182	#NUM!	ARHGEF6,CTNNB1,DIRAS3,PRKCZ,RAC1,RAP2B,RASGRP1
NRF2-mediated Oxidative Stress Response	0.717	0.0215	-1	CLPP,MAFF,PRKCZ,RAP2B
ErbB4 Signaling	0.717	0.0303	#NUM!	PRKCZ,RAP2B
Semaphorin Neuronal Repulsive Signaling Pathway	0.717	0.0242	#NUM!	CRMP1,RAC1,SEMA3E
IL-6 Signaling	0.71	0.024	#NUM!	IL1RL1,RAP2B,SOCS3
Differential Regulation of Cytokine Production in Macrophages and T Helper Cells by IL-17A and IL-17F	0.703	0.0556	#NUM!	CCL5
PTEN Signaling	0.703	0.0238	#NUM!	PRKCZ,RAC1,RAP2B
FAT10 Signaling Pathway	0.703	0.0556	#NUM!	PSME2
IL-10 Signaling	0.688	0.029	#NUM!	IL1RL1,SOCS3
T Helper Cell Differentiation	0.688	0.029	#NUM!	BCL6,STAT1
p70S6K Signaling	0.688	0.0234	#NUM!	PPM1J,PRKCZ,RAP2B
Adrenomedullin signaling pathway	0.686	0.0208	1	ADM,GPR37,RAP2B,SHE
RAR Activation	0.686	0.0208	#NUM!	PRKCZ,RAC1,SMARCD2,SRA1
TREM1 Signaling	0.68	0.0286	#NUM!	IL1RL1,NLRC5
GM-CSF Signaling	0.68	0.0286	#NUM!	RAP2B,STAT1
Gap Junction Signaling	0.676	0.0206	#NUM!	CTNNB1,GJA4,PRKCZ,RAP2B
IL-8 Signaling	0.664	0.0204	-1	DIRAS3,PRKCZ,RAC1,RAP2B
Role of Lipids/Lipid Rafts in the Pathogenesis of Influenza	0.664	0.05	#NUM!	RSAD2
Methionine Degradation I (to Homocysteine)	0.664	0.05	#NUM!	EEF1AKMT3
Th2 Pathway	0.658	0.0226	#NUM!	CXCR4,IL1RL1,SOCS3
IL-7 Signaling Pathway	0.652	0.0274	#NUM!	BCL6,STAT1
PI3K Signaling in B Lymphocytes	0.65	0.0224	#NUM!	PRKCZ,RAC1,RAP2B
Insulin Receptor Signaling	0.638	0.0221	#NUM!	PRKCZ,RAP2B,SOCS3
FcγRIIB Signaling in B Lymphocytes	0.635	0.0267	#NUM!	CACNA2D2,RAP2B
Hereditary Breast Cancer Signaling	0.633	0.0219	#NUM!	PALB2,RAP2B,SMARCD2
GDNF Family Ligand-Receptor Interactions	0.627	0.0263	#NUM!	RAC1,RAP2B
Pyrimidine Deoxyribonucleotides De Novo Biosynthesis I	0.627	0.0455	#NUM!	CMPK2
Cysteine Biosynthesis III (mammalia)	0.627	0.0455	#NUM!	EEF1AKMT3
Dopamine Receptor Signaling	0.627	0.0263	#NUM!	GCH1,PPM1J
Xenobiotic Metabolism General Signaling Pathway	0.627	0.0217	#NUM!	PPARA,PRKCZ,RAP2B
Senescence Pathway	0.625	0.0184	-1.342	ELK3,PPM1J,PRKCZ,RAP2B,RNF2
Type II Diabetes Mellitus Signaling	0.614	0.0214	#NUM!	CACNA2D2,PRKCZ,SOCS3
Osteoarthritis Pathway	0.611	0.0193	-1	CTNNB1,IL1RL1,RAC1,SPHK1
Renal Cell Carcinoma Signaling	0.611	0.0256	#NUM!	RAC1,RAP2B
Role of MAPK Signaling in the Pathogenesis of Influenza	0.611	0.0256	#NUM!	CCL5,RAP2B
Differential Regulation of Cytokine Production in Intestinal Epithelial Cells by IL-17A and IL-17F	0.611	0.0435	#NUM!	CCL5
Apelin Cardiac Fibroblast Signaling Pathway	0.611	0.0435	#NUM!	SPHK1
BEX2 Signaling Pathway	0.611	0.0256	#NUM!	CTNNB1,PPM1J
FLT3 Signaling in Hematopoietic Progenitor Cells	0.602	0.0253	#NUM!	RAP2B,STAT1
Role of BRCA1 in DNA Damage Response	0.595	0.025	#NUM!	SMARCD2,STAT1
IL-17 Signaling	0.595	0.025	#NUM!	CXCL11,RAP2B
Role of JAK1, JAK2 and TYK2 in Interferon Signaling	0.593	0.0417	#NUM!	STAT1
Glycolysis I	0.593	0.0417	#NUM!	ENO3
Actin Cytoskeleton Signaling	0.583	0.0188	#NUM!	ARHGEF6,KNG1,RAC1,RAP2B
PEDF Signaling	0.58	0.0244	#NUM!	RAC1,RAP2B
Gluconeogenesis I	0.578	0.04	#NUM!	ENO3
HER-2 Signaling in Breast Cancer	0.565	0.0238	#NUM!	PRKCZ,RAP2B
VEGF Family Ligand-Receptor Interactions	0.565	0.0238	#NUM!	PRKCZ,RAP2B
PKCθ Signaling in T Lymphocytes	0.559	0.02	#NUM!	CACNA2D2,RAC1,RAP2B
Epithelial Adherens Junction Signaling	0.559	0.02	#NUM!	CTNNB1,RAC1,RAP2B
eNOS Signaling	0.55	0.0197	#NUM!	KNG1,LPAR4,PRKCZ
Gαq Signaling	0.545	0.0196	#NUM!	DIRAS3,PRKCZ,RAC1
Regulation of Actin-based Motility by Rho	0.538	0.0227	#NUM!	DIRAS3,RAC1
Regulation of IL-2 Expression in Activated and Anergic T Lymphocytes	0.538	0.0227	#NUM!	RAC1,RAP2B
Role of p14/p19ARF in Tumor Suppression	0.538	0.0357	#NUM!	RAC1
Prostate Cancer Signaling	0.53	0.0225	#NUM!	CTNNB1,RAP2B
HMGB1 Signaling	0.524	0.0191	#NUM!	DIRAS3,RAC1,RAP2B
Dopamine-DARPP32 Feedback in cAMP Signaling	0.516	0.0189	#NUM!	KCNJ14,PPM1J,PRKCZ
Fcγ Receptor-mediated Phagocytosis in Macrophages and Monocytes	0.504	0.0215	#NUM!	PRKCZ,RAC1
ErbB Signaling	0.504	0.0215	#NUM!	PRKCZ,RAP2B
Neuregulin Signaling	0.499	0.0213	#NUM!	PRKCZ,RAP2B
α-Adrenergic Signaling	0.499	0.0213	#NUM!	PRKCZ,RAP2B
Nitric Oxide Signaling in the Cardiovascular System	0.499	0.0213	#NUM!	KNG1,PRKCZ
GABA Receptor Signaling	0.499	0.0213	#NUM!	CACNA2D2,GPR37
Inhibition of Angiogenesis by TSP1	0.489	0.0312	#NUM!	THBS1
Bladder Cancer Signaling	0.487	0.0208	#NUM!	RAP2B,THBS1
Salvage Pathways of Pyrimidine Ribonucleotides	0.487	0.0208	#NUM!	CMPK2,EIF2AK2
TGF-β Signaling	0.487	0.0208	#NUM!	IRF7,RAP2B
p53 Signaling	0.475	0.0204	#NUM!	CTNNB1,THBS1
Wnt/β-catenin Signaling	0.466	0.0176	#NUM!	CTNNB1,PPM1J,SOX8
Neuropathic Pain Signaling In Dorsal Horn Neurons	0.463	0.02	#NUM!	GPR37,PRKCZ
Xenobiotic Metabolism CAR Signaling Pathway	0.462	0.0175	#NUM!	PPM1J,PRKCZ,SRA1
SAPK/JNK Signaling	0.458	0.0198	#NUM!	RAC1,RAP2B
Coagulation System	0.457	0.0286	#NUM!	KNG1
Superpathway of Methionine Degradation	0.457	0.0286	#NUM!	EEF1AKMT3
Mouse Embryonic Stem Cell Pluripotency	0.452	0.0196	#NUM!	CTNNB1,RAP2B
NF-κB Signaling	0.441	0.017	#NUM!	EIF2AK2,PRKCZ,RAP2B
Cell Cycle Regulation by BTG Family Proteins	0.439	0.027	#NUM!	PPM1J
Acute Phase Response Signaling	0.434	0.0169	#NUM!	APOA2,RAP2B,SOCS3
Ephrin Receptor Signaling	0.434	0.0169	#NUM!	CXCR4,RAC1,RAP2B
CDK5 Signaling	0.426	0.0187	#NUM!	PPM1J,RAP2B
B Cell Receptor Signaling	0.426	0.0167	#NUM!	BCL6,RAC1,RAP2B
Pancreatic Adenocarcinoma Signaling	0.421	0.0185	#NUM!	RAC1,STAT1
Hepatic Fibrosis / Hepatic Stellate Cell Activation	0.418	0.0165	#NUM!	CCL5,IL1RL1,STAT1
Glioma Signaling	0.417	0.0183	#NUM!	PRKCZ,RAP2B
Endothelin-1 Signaling	0.415	0.0164	#NUM!	PRKCZ,RAP2B,SHE
nNOS Signaling in Skeletal Muscle Cells	0.412	0.025	#NUM!	CACNA2D2
GPCR-Mediated Nutrient Sensing in Enteroendocrine Cells	0.407	0.018	#NUM!	CACNA2D2,PRKCZ
Mechanisms of Viral Exit from Host Cells	0.403	0.0244	#NUM!	PRKCZ
Role of Hypercytokinemia/hyperchemokinemia in the Pathogenesis of Influenza	0.403	0.0244	#NUM!	CCL5
Intrinsic Prothrombin Activation Pathway	0.403	0.0244	#NUM!	KNG1
Pyrimidine Ribonucleotides Interconversion	0.403	0.0244	#NUM!	CMPK2
Regulation Of The Epithelial Mesenchymal Transition By Growth Factors Pathway	0.397	0.016	#NUM!	DOCK10,RAC1,RAP2B
Serotonin Receptor Signaling	0.396	0.0238	#NUM!	GCH1
Apelin Endothelial Signaling Pathway	0.393	0.0175	#NUM!	PRKCZ,RAP2B
Pyrimidine Ribonucleotides De Novo Biosynthesis	0.387	0.0233	#NUM!	CMPK2
Role of Tissue Factor in Cancer	0.384	0.0172	#NUM!	RAC1,RAP2B
GP6 Signaling Pathway	0.384	0.0172	#NUM!	PRKCZ,RAC1
Xenobiotic Metabolism Signaling	0.383	0.0149	#NUM!	PPM1J,PRKCZ,RAP2B,SRA1
Role of NANOG in Mammalian Embryonic Stem Cell Pluripotency	0.38	0.0171	#NUM!	CTNNB1,RAP2B
Primary Immunodeficiency Signaling	0.38	0.0227	#NUM!	TAP1
IL-23 Signaling Pathway	0.38	0.0227	#NUM!	SOCS3
p38 MAPK Signaling	0.375	0.0169	#NUM!	IL1RL1,STAT1
nNOS Signaling in Neurons	0.366	0.0217	#NUM!	PRKCZ
RhoA Signaling	0.363	0.0165	#NUM!	LPAR4,SEPTIN4
Ephrin A Signaling	0.359	0.0213	#NUM!	RAC1
Inhibition of ARE-Mediated mRNA Degradation Pathway	0.359	0.0164	#NUM!	PPM1J,PSME2
Atherosclerosis Signaling	0.355	0.0163	#NUM!	APOA2,CXCR4
HIF1α Signaling	0.354	0.0149	#NUM!	ADM,PRKCZ,RAP2B
Spliceosomal Cycle	0.352	0.0208	#NUM!	XAB2
Synaptic Long Term Potentiation	0.342	0.0159	#NUM!	PRKCZ,RAP2B
14-3-3-mediated Signaling	0.342	0.0159	#NUM!	PRKCZ,RAP2B
P2Y Purigenic Receptor Signaling Pathway	0.342	0.0159	#NUM!	PRKCZ,RAP2B
CREB Signaling in Neurons	0.341	0.0146	#NUM!	CACNA2D2,PRKCZ,RAP2B
Integrin Signaling	0.341	0.0146	#NUM!	DIRAS3,RAC1,RAP2B
Melanoma Signaling	0.339	0.02	#NUM!	RAP2B
Reelin Signaling in Neurons	0.334	0.0156	#NUM!	ARHGEF6,RAC1
White Adipose Tissue Browning Pathway	0.334	0.0156	#NUM!	CACNA2D2,PPARA
UVB-Induced MAPK Signaling	0.327	0.0192	#NUM!	PRKCZ
LPS/IL-1 Mediated Inhibition of RXR Function	0.326	0.0143	#NUM!	FABP6,IL1RL1,PPARA
Role of NFAT in Cardiac Hypertrophy	0.323	0.0142	#NUM!	CACNA2D2,PRKCZ,RAP2B
Iron homeostasis signaling pathway	0.323	0.0153	#NUM!	HBA1/HBA2,SLC11A1
Autophagy	0.321	0.0189	#NUM!	CTSO
Human Embryonic Stem Cell Pluripotency	0.32	0.0152	#NUM!	CTNNB1,SPHK1
Role of IL-17A in Arthritis	0.315	0.0185	#NUM!	CCL5
Transcriptional Regulatory Network in Embryonic Stem Cells	0.315	0.0185	#NUM!	SKIL
EGF Signaling	0.31	0.0182	#NUM!	STAT1
SPINK1 Pancreatic Cancer Pathway	0.31	0.0182	#NUM!	PRSS3
Androgen Signaling	0.309	0.0148	#NUM!	CACNA2D2,PRKCZ
Axonal Guidance Signaling	0.299	0.0129	#NUM!	ARHGEF6,CXCR4,PRKCZ,RAC1,RAP2B,SEMA3E
Ovarian Cancer Signaling	0.299	0.0145	#NUM!	CTNNB1,RAP2B
Role of CHK Proteins in Cell Cycle Checkpoint Control	0.298	0.0175	#NUM!	PPM1J
Maturity Onset Diabetes of Young (MODY) Signaling	0.293	0.0172	#NUM!	APOA2
MSP-RON Signaling Pathway	0.293	0.0172	#NUM!	PRKCZ
Cancer Drug Resistance By Drug Efflux	0.293	0.0172	#NUM!	RAP2B
Corticotropin Releasing Hormone Signaling	0.289	0.0142	#NUM!	CACNA2D2,PRKCZ
Endocannabinoid Cancer Inhibition Pathway	0.287	0.0141	#NUM!	CTNNB1,NUPR1
Calcium-induced T Lymphocyte Apoptosis	0.283	0.0167	#NUM!	PRKCZ
Induction of Apoptosis by HIV1	0.283	0.0167	#NUM!	CXCR4
Phospholipases	0.283	0.0167	#NUM!	PLA2G15
PCP pathway	0.283	0.0167	#NUM!	RAC1
Role of PI3K/AKT Signaling in the Pathogenesis of Influenza	0.278	0.0164	#NUM!	CCL5
IL-2 Signaling	0.278	0.0164	#NUM!	RAP2B
Factors Promoting Cardiogenesis in Vertebrates	0.277	0.0138	#NUM!	CTNNB1,PRKCZ
PXR/RXR Activation	0.269	0.0159	#NUM!	PPARA
Mitotic Roles of Polo-Like Kinase	0.269	0.0159	#NUM!	PPM1J
Huntington's Disease Signaling	0.264	0.0128	#NUM!	PRKCZ,PSME2,RPH3A
ErbB2-ErbB3 Signaling	0.264	0.0156	#NUM!	RAP2B
Regulation of Cellular Mechanics by Calpain Protease	0.264	0.0156	#NUM!	RAP2B
Cardiac Hypertrophy Signaling	0.262	0.0128	#NUM!	DIRAS3,RAC1,RAP2B
Estrogen Receptor Signaling	0.26	0.0125	0	PRKCZ,RAP2B,SHE,SRA1
Nur77 Signaling in T Lymphocytes	0.26	0.0154	#NUM!	PRKCZ
Pyridoxal 5'-phosphate Salvage Pathway	0.26	0.0154	#NUM!	EIF2AK2
Remodeling of Epithelial Adherens Junctions	0.256	0.0152	#NUM!	CTNNB1
HOTAIR Regulatory Pathway	0.246	0.0128	#NUM!	CTNNB1,IRF1
Melatonin Signaling	0.24	0.0143	#NUM!	PRKCZ
Basal Cell Carcinoma Signaling	0.24	0.0143	#NUM!	CTNNB1
ERK5 Signaling	0.232	0.0139	#NUM!	RAP2B
GPCR-Mediated Integration of Enteroendocrine Signaling Exemplified by an L Cell	0.232	0.0139	#NUM!	NMB
Non-Small Cell Lung Cancer Signaling	0.228	0.0137	#NUM!	RAP2B
Estrogen-Dependent Breast Cancer Signaling	0.228	0.0137	#NUM!	RAP2B
Leptin Signaling in Obesity	0.228	0.0137	#NUM!	SOCS3
Angiopoietin Signaling	0.225	0.0135	#NUM!	RAP2B
Antiproliferative Role of Somatostatin Receptor 2	0.225	0.0135	#NUM!	RAP2B
Role of Wnt/GSK-3β Signaling in the Pathogenesis of Influenza	0.225	0.0135	#NUM!	CTNNB1
IL-15 Signaling	0.221	0.0133	#NUM!	RAP2B
Neurotrophin/TRK Signaling	0.218	0.0132	#NUM!	RAP2B
Cyclins and Cell Cycle Regulation	0.204	0.0125	#NUM!	PPM1J
IL-4 Signaling	0.198	0.0122	#NUM!	RAP2B
Cardiac Hypertrophy Signaling (Enhanced)	0	0.0084	0	CTNNB1,IL1RL1,PRKCZ,RAP2B
Amyotrophic Lateral Sclerosis Signaling	0	0.0104	#NUM!	RAC1
Mitochondrial Dysfunction	0	0.00606	#NUM!	ATP5MC2
Clathrin-mediated Endocytosis Signaling	0	0.0104	#NUM!	APOA2,RAC1
Role of NFAT in Regulation of the Immune Response	0	0.00568	#NUM!	RAP2B
CD28 Signaling in T Helper Cells	0	0.0087	#NUM!	RAC1
Cellular Effects of Sildenafil (Viagra)	0	0.00794	#NUM!	GPR37
Relaxin Signaling	0	0.0068	#NUM!	PRKCZ
iCOS-iCOSL Signaling in T Helper Cells	0	0.00943	#NUM!	RAC1
Melanocyte Development and Pigmentation Signaling	0	0.0106	#NUM!	RAP2B
ATM Signaling	0	0.0104	#NUM!	PPM1J
Aldosterone Signaling in Epithelial Cells	0	0.00649	#NUM!	PRKCZ
Acute Myeloid Leukemia Signaling	0	0.0114	#NUM!	RAP2B
Chronic Myeloid Leukemia Signaling	0	0.0098	#NUM!	RAP2B
AMPK Signaling	0	0.00939	#NUM!	PPM1J,SMARCD2
Role of Osteoblasts, Osteoclasts and Chondrocytes in Rheumatoid Arthritis	0	0.0093	#NUM!	CTNNB1,IL1RL1
Protein Kinase A Signaling	0	0.00779	#NUM!	CTNNB1,H1-0,PRKCZ
Breast Cancer Regulation by Stathmin1	0	0.0121	#NUM!	ARHGEF6,GPR37,LPAR4,PPM1J,PRKCZ,RAC1,RAP2B
D-myo-inositol-5-phosphate Metabolism	0	0.00658	#NUM!	SOCS3
D-myo-inositol (1,4,5,6)-Tetrakisphosphate Biosynthesis	0	0.0073	#NUM!	SOCS3
Superpathway of Inositol Phosphate Compounds	0	0.00518	#NUM!	SOCS3
D-myo-inositol (3,4,5,6)-tetrakisphosphate Biosynthesis	0	0.0073	#NUM!	SOCS3
3-phosphoinositide Degradation	0	0.00662	#NUM!	SOCS3
3-phosphoinositide Biosynthesis	0	0.00621	#NUM!	SOCS3
Gαi Signaling	0	0.008	#NUM!	RAP2B
Regulation of the Epithelial-Mesenchymal Transition Pathway	0	0.0105	#NUM!	CTNNB1,RAP2B
Sperm Motility	0	0.00469	#NUM!	PRKCZ
Oxidative Phosphorylation	0	0.00962	#NUM!	ATP5MC2
Adipogenesis pathway	0	0.00758	#NUM!	CTNNB1
Cardiac β-adrenergic Signaling	0	0.00714	#NUM!	PPM1J
FGF Signaling	0	0.0119	#NUM!	RAC1
Apoptosis Signaling	0	0.0102	#NUM!	RAP2B
VEGF Signaling	0	0.0103	#NUM!	RAP2B
G-Protein Coupled Receptor Signaling	0	0.00741	#NUM!	RAP2B,RASGRP1
BMP signaling pathway	0	0.012	#NUM!	RAP2B
Gustation Pathway	0	0.00662	#NUM!	CACNA2D2
Sirtuin Signaling Pathway	0	0.0106	#NUM!	H1-0,PPARA,TIMM10
Th17 Activation Pathway	0	0.0114	#NUM!	SOCS3
NER Pathway	0	0.0098	#NUM!	XAB2
Endocannabinoid Neuronal Synapse Pathway	0	0.00787	#NUM!	CACNA2D2
Apelin Cardiomyocyte Signaling Pathway	0	0.0102	#NUM!	PRKCZ
Xenobiotic Metabolism PXR Signaling Pathway	0	0.0114	#NUM!	PRKCZ,SRA1
Insulin Secretion Signaling Pathway	0	0.0084	#NUM!	PRKCZ,STAT1
Regulation Of The Epithelial Mesenchymal Transition In Development Pathway	0	0.012	#NUM!	CTNNB1
Calcium Signaling	0	0.0101	#NUM!	CACNA2D2,RAP2B
