# Supplementary material for: Ancestral allele of DNA polymerase gamma modifies antiviral tolerance
Source: Nature. 2024 Apr 3;628(8009):844–53. doi: 10.1038/s41586-024-07260-z (PMC11041766; doi:10.1038/s41586-024-07260-z)
Supplement: Supplementary file 8 — Proteomic datasets and analyses of the cerebral cortex from brain autopsies of patients with MIRAS (n = 3) compared with control individuals (n = 6). [file 41586_2024_7260_MOESM8_ESM.xlsx]

## Sheet: MIRAS vs Control_p<0.05
Proteome of cerebral cortex autopsies (MIRAS patient / control); N=3 MIRAS patients and n=6 controls; two-sample Student’s T-test
Protein IDs	Protein names	Gene names	MIRAS 1 LFQ intensity	MIRAS 2 LFQ intensity	MIRAS 3 LFQ intensity	Control 1 LFQ intensity	Control 2 LFQ intensity	Control 3 LFQ intensity	Control 4 LFQ intensity	Control 5 LFQ intensity	Control 6 LFQ intensity	Student's T-test p-value MIRAS/Control	Student's T-test Difference MIRAS/Control (log10)	Student's T-test Test statistic MIRAS/Control
P10809	60 kDa heat shock protein, mitochondrial	HSPD1	9.68019	8.56422	7.56551	7.34926	7.51032	8.13421	7.15884	7.01132	7.51402	0.0410658	1.15698	2.49877
Q5TZA2	Rootletin	CROCC	8.46385	6.8087	8.65256	6.88156	6.82825	7.07895	7.09625	7.31016	6.7053	0.0442901	0.991623	2.44718
P31930	Cytochrome b-c1 complex subunit 1, mitochondrial	UQCRC1	8.60386	7.90466	7.54406	6.94539	7.00519	7.62786	7.24252	7.22705	6.54467	0.0175489	0.918743	3.09074
Q9HA64	Ketosamine-3-kinase	FN3KRP	8.26541	7.70359	7.1143	6.887	6.79476	7.05697	6.9547	6.78355	6.84388	0.00911853	0.807621	3.56823
P34931	Heat shock 70 kDa protein 1-like	HSPA1L	8.3061	7.83481	6.84111	7.0345	6.85554	6.515	7.23116	6.97764	6.71174	0.0465722	0.773079	2.41294
P04083	Annexin A1	ANXA1	8.38052	8.05173	7.12361	7.62485	6.55599	6.97106	7.19042	7.11958	7.02073	0.0476751	0.771515	2.39701
Q7Z2D5	Lipid phosphate phosphatase-related protein type 4	LPPR4	7.94624	7.69839	7.59725	6.85824	6.93518	6.93704	7.27746	6.9699	7.00259	0.000253303	0.750554	6.79958
P00367;P49448	Glutamate dehydrogenase 1, mitochondrial;Glutamate dehydrogenase 2, mitochondrial	GLUD1;GLUD2	9.30281	8.93973	8.18041	7.94528	7.80081	8.44171	7.98402	8.04953	8.23905	0.024554	0.730916	2.85381
P41236;Q6NXS1	Protein phosphatase inhibitor 2;Protein phosphatase inhibitor 2-like protein 3	PPP1R2;PPP1R2P3	8.08835	7.85224	8.16295	8.04755	7.75333	6.88264	7.27409	6.94785	6.95483	0.0447701	0.724465	2.43983
Q8IVN3	Musculoskeletal embryonic nuclear protein 1	MUSTN1	7.80145	7.13836	7.99525	6.67487	6.80516	7.04724	6.9983	7.14489	7.04654	0.0105144	0.692188	3.46232
Q15435	Protein phosphatase 1 regulatory subunit 7	PPP1R7	8.55106	8.14395	8.3423	7.80348	7.87795	7.76568	7.64634	6.87013	8.14476	0.0439786	0.661048	2.45199
P12694	2-oxoisovalerate dehydrogenase subunit alpha, mitochondrial	BCKDHA	8.24242	7.74397	7.23784	6.54594	7.08979	7.43838	7.14349	7.24124	7.15586	0.0440133	0.638962	2.45145
P0DMV9;P0DMV8	Heat shock 70 kDa protein 1B;Heat shock 70 kDa protein 1A	HSPA1B;HSPA1A	8.85062	7.82052	7.69296	7.5005	7.54204	7.59291	7.30447	7.42295	7.54633	0.0372069	0.6365	2.56632
Q96AQ6	Pre-B-cell leukemia transcription factor-interacting protein 1	PBXIP1	8.00689	7.65865	7.72822	7.10628	7.09645	7.6777	7.10673	6.85162	7.23023	0.0102512	0.619751	3.48109
P05091;P00352;P47895;P30837;O94788	Aldehyde dehydrogenase, mitochondrial	ALDH2	8.28267	7.85162	7.39035	7.03421	7.47805	7.50046	6.73006	7.30426	7.30861	0.0395764	0.615606	2.52404
Q99538	Legumain	LGMN	7.62778	7.16664	7.79062	6.63434	6.98237	6.91561	7.21371	6.83944	6.93675	0.00815899	0.607973	3.65175
Q16204	Coiled-coil domain-containing protein 6	CCDC6	7.78052	7.81224	7.67467	7.06847	6.99628	7.80816	6.92409	7.02461	7.33463	0.0262907	0.563101	2.80616
P31040	Succinate dehydrogenase [ubiquinone] flavoprotein subunit, mitochondrial	SDHA	7.87973	7.39072	7.60799	6.8847	6.75452	6.99427	7.31618	7.49935	6.99838	0.0232816	0.551578	2.89104
Q96B86;Q6ZVN8	Repulsive guidance molecule A	RGMA	7.87248	7.17179	7.6527	7.16005	6.9335	6.57229	7.18821	6.89781	7.37833	0.0402259	0.543953	2.5129
P25325	3-mercaptopyruvate sulfurtransferase	MPST	7.75887	7.18546	7.30631	6.89435	7.07457	7.00637	6.91491	6.73832	6.89593	0.0074068	0.49614	3.72504
P16519	Neuroendocrine convertase 2	PCSK2	7.61773	7.81795	7.32438	7.04569	7.24935	7.43702	6.72222	6.9374	7.15392	0.025893	0.495753	2.81677
Q02252	Methylmalonate-semialdehyde dehydrogenase [acylating], mitochondrial	ALDH6A1	7.81767	7.47904	7.288	7.21304	7.29818	7.18737	6.69071	6.99797	6.91112	0.0256369	0.478506	2.8237
P78371	T-complex protein 1 subunit beta	CCT2	7.5142	7.48746	7.46802	6.70146	7.13685	7.214	7.10992	6.9348	7.00845	0.00358707	0.472317	4.29534
P06576	ATP synthase subunit beta, mitochondrial	ATP5B	9.21532	8.83841	8.46461	8.31956	8.42656	8.56468	8.17479	8.16687	8.6395	0.0422458	0.457453	2.47942
P21281;P15313	V-type proton ATPase subunit B, brain isoform	ATP6V1B2	8.24319	7.91245	8.07744	7.5321	7.7528	7.67522	7.33449	7.49209	7.93944	0.0148197	0.456667	3.21187
P20962	Parathymosin	PTMS	7.64725	7.66698	7.33343	7.36391	7.18923	7.00476	7.01416	6.97916	7.04052	0.00553526	0.450592	3.94954
Q15424	Scaffold attachment factor B1	SAFB	8.24224	8.20099	8.27367	7.93721	7.81631	8.0235	7.71253	7.62576	7.66391	0.00241434	0.442429	4.62413
P02656	Apolipoprotein C-III	APOC3	7.77271	7.27527	7.42249	7.1476	6.945	6.88077	6.97925	7.28626	7.06586	0.0122545	0.439367	3.34978
Q9P0P8	Uncharacterized protein C6orf203	C6orf203	7.45235	7.31808	7.51673	7.24985	7.1374	6.90069	6.88545	6.5369	7.25963	0.0382599	0.434068	2.5472
P19021	Peptidyl-glycine alpha-amidating monooxygenase;Peptidylglycine alpha-hydroxylating monooxygenase;Peptidyl-alpha-hydroxyglycine alpha-amidating lyase	PAM	7.55992	7.47808	7.60847	7.01957	7.2438	7.03066	7.2216	6.99388	7.19291	0.000566716	0.431755	5.95588
P14618;P30613	Pyruvate kinase PKM	PKM	8.72302	8.52861	8.42604	7.8968	8.20238	8.18293	8.11932	8.11401	8.33584	0.00496832	0.417343	4.03435
Q13561	Dynactin subunit 2	DCTN2	9.01153	8.72305	8.91267	8.48149	8.51669	8.50058	8.40666	8.38892	8.56409	0.000576152	0.406015	5.93942
Q9BWF3;Q9BQ04	RNA-binding protein 4;RNA-binding protein 4B	RBM4;RBM4B	7.51493	7.47825	7.52251	7.21565	6.97516	7.16008	7.27788	6.89498	7.07914	0.00244734	0.404749	4.61264
Q9Y2T3	Guanine deaminase	GDA	7.69302	7.53207	7.55459	7.17337	7.47139	7.10554	7.15543	7.10136	7.14847	0.0029048	0.400633	4.46889
Q7Z7F7	39S ribosomal protein L55, mitochondrial	MRPL55	7.5009	7.09371	7.72107	7.24505	6.96733	7.21106	7.16264	6.84876	6.88921	0.045833	0.384547	2.42384
Q6IPX3	Transcription elongation factor A protein-like 6	TCEAL6	8.83663	8.40247	8.60746	8.49471	8.06021	8.13605	8.32315	8.37241	8.00004	0.0306607	0.384423	2.69951
Q9BQG1	Synaptotagmin-3	SYT3	7.25801	7.41684	7.25063	6.77433	6.73621	6.75834	7.06708	7.05641	7.22959	0.0236876	0.371499	2.87893
O43236	Septin-4	2022-09-04	7.9731	8.08493	7.46938	7.40293	7.37243	7.56279	7.44569	7.52717	7.53377	0.0272373	0.36834	2.78155
P60709;Q562R1;Q9BYX7	Actin, cytoplasmic 1;Actin, cytoplasmic 1, N-terminally processed	ACTB	10.2951	10.2902	9.96543	9.72804	9.95763	9.96044	9.63842	9.63201	9.97574	0.0199565	0.368195	2.99949
Q8NBS9	Thioredoxin domain-containing protein 5	TXNDC5	7.69816	7.45303	7.33144	7.16827	6.96928	7.19656	7.2109	7.03488	7.19776	0.00581868	0.364602	3.91063
P49961	Ectonucleoside triphosphate diphosphohydrolase 1	ENTPD1	7.34281	7.04287	7.49276	6.97535	6.81927	6.96733	6.93127	7.05913	6.84196	0.00945739	0.360433	3.54098
Q92743	Serine protease HTRA1	HTRA1	7.48758	7.51033	7.10552	6.94729	7.04485	6.98039	7.13923	7.23185	6.74479	0.0321966	0.353076	2.66577
Q5EBL8	PDZ domain-containing protein 11	PDZD11	7.46771	7.49978	7.40588	7.40162	7.14496	6.78536	7.06143	6.91755	7.34819	0.0469271	0.347937	2.40778
P15586	N-acetylglucosamine-6-sulfatase	GNS	7.39014	7.31827	7.55172	7.12963	6.94908	7.19568	7.00704	7.07946	7.09226	0.00159594	0.344518	4.9828
Q14011	Cold-inducible RNA-binding protein	CIRBP	8.00852	8.06352	7.81889	7.71368	7.46361	7.42788	7.61784	7.6088	7.89305	0.0187827	0.342833	3.04242
P09110	3-ketoacyl-CoA thiolase, peroxisomal	ACAA1	7.33169	7.49837	7.39882	6.93607	6.81342	7.36792	7.17983	6.94454	7.16562	0.030439	0.341727	2.70453
O43491	Band 4.1-like protein 2	EPB41L2	8.64266	8.76571	9.23058	8.51638	8.49689	8.48174	8.54314	8.42338	8.76913	0.0419767	0.341207	2.48379
Q08209;P48454;P16298	Serine/threonine-protein phosphatase 2B catalytic subunit alpha isoform	PPP3CA	8.27161	8.14693	8.23563	7.89875	7.97803	7.85813	7.80693	7.75255	8.04368	0.00204721	0.328381	4.76515
Q15382	GTP-binding protein Rheb	RHEB	7.30403	7.44156	7.34423	6.81181	6.88869	7.2277	7.18849	7.03238	7.07491	0.0146597	0.325944	3.21969
P25705	ATP synthase subunit alpha, mitochondrial	ATP5A1	8.93977	8.85111	8.64113	8.35854	8.56064	8.65073	8.27084	8.31863	8.78	0.0496693	0.320771	2.36914
Q96SZ5	2-aminoethanethiol dioxygenase	ADO	7.50604	7.33624	7.14105	7.32453	7.01481	7.09708	6.97824	6.75876	6.87771	0.0498875	0.319254	2.36616
Q9Y371	Endophilin-B1	SH3GLB1	7.44665	7.57934	7.13031	6.80946	7.09558	7.0724	7.18395	7.09215	7.1458	0.0302867	0.318876	2.70799
P49841;P49840	Glycogen synthase kinase-3 beta	GSK3B	7.20074	7.61618	7.23188	6.99509	7.00035	7.00673	7.08653	7.14195	7.14014	0.0208245	0.287803	2.96943
Q13595	Transformer-2 protein homolog alpha	TRA2A	7.61482	7.37853	7.4473	7.31723	7.29024	7.42019	6.92999	7.12603	7.15785	0.0466546	0.273297	2.41174
Q08AD1	Calmodulin-regulated spectrin-associated protein 2	CAMSAP2	7.28153	7.17869	7.5534	7.06166	6.97346	6.95261	6.96522	7.15795	7.29436	0.0425796	0.27033	2.47405
P29401	Transketolase	TKT	8.23142	8.01021	8.22791	7.78936	7.77181	7.98402	7.80756	7.99971	8.00017	0.0152105	0.264409	3.19312
Q9NZR1	Tropomodulin-2	TMOD2	8.80555	8.58083	8.65859	8.45188	8.43295	8.47001	8.38093	8.29354	8.57361	0.00982712	0.247836	3.51244
Q9UBP4	Dickkopf-related protein 3	DKK3	8.96718	8.71139	9.02485	8.71084	8.43837	8.66243	8.72263	8.72344	8.70891	0.034522	0.24004	2.61775
Q15700	Disks large homolog 2	DLG2	8.47015	8.43619	8.54077	8.18789	8.41521	8.40209	8.18047	8.12655	8.23101	0.0206061	0.225167	2.97687
Q3KQU3	MAP7 domain-containing protein 1	MAP7D1	8.0854	8.06153	8.25916	7.98068	8.02702	7.90731	7.86229	7.79326	7.98542	0.0162565	0.209366	3.14538
P61966	AP-1 complex subunit sigma-1A	AP1S1	7.12615	7.19157	7.38311	6.90353	6.97862	7.17804	7.0855	7.09837	6.95141	0.0406448	0.201035	2.50582
Q9BR61	Acyl-CoA-binding domain-containing protein 6	ACBD6	7.18772	7.15174	7.24256	6.98367	6.92625	6.97317	6.84095	7.19296	7.05461	0.0307467	0.198739	2.69758
Q08495	Dematin	DMTN	9.15491	8.90859	9.06483	8.92496	8.84876	8.74953	8.86093	8.84258	8.99922	0.0415334	0.171782	2.49104
P49773	Histidine triad nucleotide-binding protein 1	HINT1	9.21601	9.18081	9.15518	9.29223	9.29552	9.19365	9.33788	9.27279	9.31794	0.0161742	-0.101001	-3.14902
P30405	Peptidyl-prolyl cis-trans isomerase F, mitochondrial	PPIF	7.8707	7.87073	7.96089	8.08433	8.05572	7.93272	7.97181	7.99446	8.05377	0.0241805	-0.114695	-2.86453
P63241;Q6IS14	Eukaryotic translation initiation factor 5A-1;Eukaryotic translation initiation factor 5A-1-like	EIF5A;EIF5AL1	8.74089	8.84473	8.84686	9.08725	8.92854	8.8636	8.91217	8.92725	8.9671	0.0312299	-0.136828	-2.6868
Q9UPY8	Microtubule-associated protein RP/EB family member 3	MAPRE3	8.75603	8.9747	8.97357	9.09774	9.1474	9.02263	8.95957	9.02094	9.10411	0.0413941	-0.1573	-2.49333
O75061	Putative tyrosine-protein phosphatase auxilin	DNAJC6	8.06655	8.03687	8.27119	8.31846	8.34671	8.20807	8.22773	8.26126	8.34712	0.0330081	-0.160021	-2.64861
P60983;O60234	Glia maturation factor beta	GMFB	8.91242	8.92778	8.81636	9.13469	9.02535	8.96711	9.04238	9.08554	9.03643	0.00528645	-0.163064	-3.98553
P62937;P0DN26;A0A0B4J2A2;A0A075B759;Q9Y536;F5H284;P0DN37	Peptidyl-prolyl cis-trans isomerase A;Peptidyl-prolyl cis-trans isomerase A, N-terminally processed	PPIA	10.2768	10.144	10.013	10.3444	10.3006	10.246	10.39	10.353	10.2158	0.0375874	-0.163712	-2.55935
Q9NX40	OCIA domain-containing protein 1	OCIAD1	8.28348	8.40657	8.37874	8.62462	8.54776	8.49037	8.45116	8.47048	8.56811	0.00830419	-0.16915	-3.63845
Q92882	Osteoclast-stimulating factor 1	OSTF1	7.76254	7.74775	7.56055	7.89745	7.77592	7.78962	7.97259	7.99158	7.77601	0.0468484	-0.176914	-2.40892
P60981	Destrin	DSTN	8.81337	8.88284	8.99386	9.07434	9.1745	9.03643	9.08361	9.13046	8.95512	0.0163459	-0.179053	-3.14145
P24666	Low molecular weight phosphotyrosine protein phosphatase	ACP1	8.79133	8.74048	8.4894	8.86777	8.90441	8.79509	8.84138	8.83297	8.88025	0.0283475	-0.17991	-2.75382
Q9Y3D0	Mitotic spindle-associated MMXD complex subunit MIP18	FAM96B	7.62014	7.6493	7.665	7.73846	7.97465	7.66723	7.79346	7.87977	7.90129	0.0332454	-0.180998	-2.64368
Q12904	Aminoacyl tRNA synthase complex-interacting multifunctional protein 1;Endothelial monocyte-activating polypeptide 2	AIMP1	8.2443	8.26	8.06277	8.45939	8.41189	8.21179	8.34805	8.34972	8.46813	0.0332792	-0.185805	-2.64298
Q9Y2J0;Q14184	Rabphilin-3A	RPH3A	8.90378	8.68356	8.56956	8.88316	8.98272	8.89141	8.81472	8.90251	8.97574	0.0383671	-0.18941	-2.54528
P61081	NEDD8-conjugating enzyme Ubc12	UBE2M	8.5073	8.56885	8.40802	8.69999	8.74796	8.59211	8.72397	8.67537	8.6664	0.00382365	-0.189578	-4.24352
P09455	Retinol-binding protein 1	RBP1	8.04634	8.36474	8.14727	8.3184	8.45761	8.24748	8.41692	8.42119	8.40413	0.0426319	-0.191506	-2.47321
P01112	GTPase HRas;GTPase HRas, N-terminally processed	HRAS	8.27494	8.41612	8.2717	8.66446	8.35633	8.53136	8.53324	8.55687	8.44711	0.0272329	-0.193973	-2.78167
O60268	Uncharacterized protein KIAA0513	KIAA0513	8.28809	8.42395	8.51004	8.67144	8.58827	8.69371	8.54683	8.53737	8.5757	0.0116693	-0.194859	-3.38559
Q9NVT9	Armadillo repeat-containing protein 1	ARMC1	7.97788	8.18588	7.98867	8.13852	8.33806	8.35778	8.1758	8.20553	8.27425	0.0247158	-0.197512	-2.84923
Q96C19	EF-hand domain-containing protein D2	EFHD2	8.7768	8.87924	8.87276	9.07907	9.0859	8.92345	9.04195	9.02902	9.08343	0.00248172	-0.197535	-4.60084
P63208	S-phase kinase-associated protein 1	SKP1	8.84218	8.8377	8.85064	9.17722	8.95116	9.0406	9.08174	9.07598	8.94352	0.00655644	-0.201533	-3.81833
P62913	60S ribosomal protein L11	RPL11	8.07288	8.32476	8.30989	8.52748	8.49046	8.31948	8.44484	8.46184	8.42379	0.0183918	-0.20881	-3.05735
P36405	ADP-ribosylation factor-like protein 3	ARL3	7.75916	7.90308	7.68796	7.96875	8.10995	7.86227	7.98696	7.9547	8.0758	0.0171394	-0.209673	-3.10757
P26232;P35221	Catenin alpha-2	CTNNA2	7.81589	7.88256	7.86082	8.0515	8.28807	8.15603	8.03739	7.97886	7.8659	0.0484752	-0.209869	-2.38569
P30626	Sorcin	SRI	8.47509	8.69168	8.29374	8.58249	8.77401	8.75556	8.64336	8.68083	8.74698	0.0474106	-0.210369	-2.4008
O60888	Protein CutA	CUTA	7.95927	8.10684	8.16699	8.21982	8.37956	8.16104	8.26129	8.2814	8.45283	0.0247855	-0.214955	-2.84726
P31946	14-3-3 protein beta/alpha;14-3-3 protein beta/alpha, N-terminally processed	YWHAB	9.37867	9.59182	9.23676	9.67076	9.53203	9.61692	9.64493	9.65868	9.60786	0.020818	-0.219444	-2.96965
O95989	Diphosphoinositol polyphosphate phosphohydrolase 1	NUDT3	8.40722	8.55671	8.54557	8.75048	8.76281	8.68481	8.70423	8.705	8.74212	0.000506364	-0.221741	-6.06896
P51452	Dual specificity protein phosphatase 3	DUSP3	8.06416	8.16605	8.07547	8.28948	8.33319	8.30619	8.41564	8.43856	8.18873	0.00596197	-0.226738	-3.89174
Q16623;P32856	Syntaxin-1A	STX1A	9.29647	9.50433	9.11992	9.63591	9.45349	9.58401	9.4892	9.51812	9.52297	0.0287258	-0.227043	-2.74463
Q9UM19	Hippocalcin-like protein 4	HPCAL4	7.9833	8.16572	7.93173	8.27277	8.21381	8.41293	8.24085	8.2443	8.15116	0.0134883	-0.229053	-3.27993
O00264	Membrane-associated progesterone receptor component 1	PGRMC1	8.84105	9.14903	8.87565	9.18648	9.17653	9.06707	9.26527	9.24017	9.17029	0.0194247	-0.229054	-3.0186
Q969E8	Pre-rRNA-processing protein TSR2 homolog	TSR2	7.74468	7.79725	7.69517	8.01212	7.98623	7.87043	7.93077	7.91304	8.15546	0.00791623	-0.232312	-3.67457
Q13642	Four and a half LIM domains protein 1	FHL1	8.33088	8.64929	8.26818	8.63928	8.5919	8.64208	8.72156	8.7041	8.59386	0.0274027	-0.232681	-2.77735
P61758	Prefoldin subunit 3	VBP1	8.20282	8.30552	8.10819	8.59534	8.31418	8.46866	8.3686	8.40572	8.48353	0.0123412	-0.233829	-3.34463
Q8N3F0	Maturin	MTURN	7.92399	8.1069	8.22331	8.29603	8.26722	8.25551	8.36959	8.36607	8.35868	0.00870995	-0.234113	-3.60257
P51970	NADH dehydrogenase [ubiquinone] 1 alpha subcomplex subunit 8	NDUFA8	9.33812	9.08368	8.93347	9.49357	9.43104	9.35911	9.28083	9.27272	9.28646	0.0418257	-0.235532	-2.48625
P01116	GTPase KRas;GTPase KRas, N-terminally processed	KRAS	8.16797	8.34284	8.36756	8.53898	8.60473	8.36288	8.56098	8.47223	8.63841	0.0136048	-0.236913	-3.27369
Q86SE8	Nucleoplasmin-2	NPM2	7.447	7.27822	7.01546	7.47363	7.53842	7.43363	7.50564	7.49609	7.45981	0.0268134	-0.23764	-2.79246
Q13557	Calcium/calmodulin-dependent protein kinase type II subunit delta	CAMK2D	7.91473	8.18557	8.03906	8.17269	8.27765	8.50435	8.23246	8.21846	8.33321	0.0271143	-0.243349	-2.7847
P52565	Rho GDP-dissociation inhibitor 1	ARHGDIA	9.13925	9.29325	9.00169	9.36851	9.38609	9.27052	9.48762	9.46244	9.37929	0.0106928	-0.24768	-3.4499
Q9Y6R0;P49757	Numb-like protein	NUMBL	7.64228	7.88359	7.80496	7.95995	8.10223	7.9933	8.02399	7.94545	8.13956	0.00673979	-0.250469	-3.79715
Q13404	Ubiquitin-conjugating enzyme E2 variant 1	UBE2V1	8.80192	8.89463	9.14845	9.1922	9.33197	8.99254	9.18633	9.18534	9.31233	0.0388366	-0.251788	-2.53695
P22392;O60361	Nucleoside diphosphate kinase B;Putative nucleoside diphosphate kinase	NME2;NME2P1	9.10578	9.37907	9.23739	9.44857	9.54729	9.41677	9.49174	9.48372	9.56731	0.00477359	-0.251819	-4.06595
P42224	Signal transducer and activator of transcription 1-alpha/beta	STAT1	7.26482	7.37214	7.33643	7.73536	7.58197	7.44408	7.6715	7.5773	7.46181	0.00907868	-0.254208	-3.5715
O15173	Membrane-associated progesterone receptor component 2	PGRMC2	8.0794	8.31114	8.17531	8.44895	8.50927	8.31494	8.49781	8.51659	8.37528	0.00614941	-0.255192	-3.86777
O96000	NADH dehydrogenase [ubiquinone] 1 beta subcomplex subunit 10	NDUFB10	9.06922	8.96034	9.21772	9.43546	9.39307	9.23779	9.27531	9.2571	9.42781	0.00998983	-0.25533	-3.50024
Q7L266	Isoaspartyl peptidase/L-asparaginase;Isoaspartyl peptidase/L-asparaginase alpha chain;Isoaspartyl peptidase/L-asparaginase beta chain	ASRGL1	8.73014	8.69824	8.66701	8.88498	9.01127	8.83617	8.98568	8.94871	9.06141	0.00153151	-0.256242	-5.01938
Q15370	Transcription elongation factor B polypeptide 2	TCEB2	8.32715	8.28706	8.03647	8.54788	8.54575	8.35982	8.47851	8.52746	8.38741	0.0125539	-0.257577	-3.33216
Q8TEA8	D-tyrosyl-tRNA(Tyr) deacylase 1	DTD1	8.10884	8.10185	8.00557	8.32077	8.32408	8.13037	8.40059	8.42518	8.41782	0.00680581	-0.264382	-3.78967
O43324	Eukaryotic translation elongation factor 1 epsilon-1	EEF1E1	7.18817	7.48024	7.12241	7.54646	7.61018	7.52642	7.47214	7.56022	7.46636	0.0118896	-0.266688	-3.37189
A8MVW0	Protein FAM171A2	FAM171A2	7.6453	7.61384	7.28806	7.60931	7.8905	7.78432	7.88295	7.80321	7.73581	0.0280891	-0.268614	-2.76017
P61981	14-3-3 protein gamma;14-3-3 protein gamma, N-terminally processed	YWHAG	9.86161	9.99302	9.48711	10.1134	9.96921	10.0726	10.074	10.0648	10.0048	0.036143	-0.269233	-2.58622
Q9NQE9	Histidine triad nucleotide-binding protein 3	HINT3	7.88816	8.36786	8.17762	8.33072	8.4097	8.38468	8.50967	8.50203	8.35205	0.0327829	-0.270259	-2.65333
P63104	14-3-3 protein zeta/delta	YWHAZ	9.95449	10.1085	9.58836	10.2133	10.0281	10.1997	10.1761	10.2081	10.107	0.043088	-0.271613	-2.46595
Q99497	Protein deglycase DJ-1	PARK7	9.12238	9.18104	9.19808	9.37493	9.50281	9.32958	9.45959	9.43762	9.53343	0.000779979	-0.272494	-5.6432
Q96AG4	Leucine-rich repeat-containing protein 59	LRRC59	7.81662	8.02358	8.12995	8.48376	8.25156	8.21751	8.15177	8.22799	8.24682	0.0197517	-0.273185	-3.00679
Q9BVK6	Transmembrane emp24 domain-containing protein 9	TMED9	7.61974	8.12294	7.98863	8.249	8.1407	8.06299	8.23244	8.19962	8.2502	0.0364461	-0.278723	-2.58049
P50583	Bis(5-nucleosyl)-tetraphosphatase [asymmetrical]	NUDT2	7.50159	7.63817	7.14195	7.55217	7.66392	7.726	7.79807	7.766	7.7301	0.0391849	-0.278805	-2.53084
Q12792	Twinfilin-1	TWF1	7.3365	7.62762	7.46232	7.65839	7.82234	7.74112	7.76665	7.7446	7.82259	0.00363086	-0.283801	-4.28547
O14776	Transcription elongation regulator 1	TCERG1	7.15336	7.45352	6.96884	7.34457	7.47391	7.63489	7.54881	7.43181	7.42241	0.0374861	-0.284161	-2.5612
O75493	Carbonic anhydrase-related protein 11	CA11	7.38883	7.53003	7.2302	7.71538	7.83483	7.59906	7.5795	7.60139	7.68078	0.00977333	-0.285469	-3.51652
Q9BZR6	Reticulon-4 receptor	RTN4R	7.58209	7.8723	8.02743	8.2461	8.1724	8.08586	8.05088	8.07671	8.04798	0.0220778	-0.286049	-2.9283
P62917	60S ribosomal protein L8	RPL8	8.59084	8.76896	8.41425	8.84018	8.89238	8.83301	8.91194	8.92427	8.88255	0.00459059	-0.289368	-4.09696
O75947	ATP synthase subunit d, mitochondrial	ATP5H	8.87715	9.13004	8.87431	9.31423	9.24504	9.30188	9.20164	9.23004	9.22448	0.0021112	-0.292384	-4.73865
Q13554	Calcium/calmodulin-dependent protein kinase type II subunit beta	CAMK2B	8.36126	8.59621	8.50826	8.51939	8.93569	8.98917	8.72708	8.74088	8.79376	0.0308238	-0.295753	-2.69585
Q8N5K1	CDGSH iron-sulfur domain-containing protein 2	CISD2	7.59864	7.96676	8.01102	8.19095	8.27907	8.07059	8.07751	8.19005	8.11945	0.0195422	-0.295801	-3.01433
Q9Y6R1;Q9BY07	Electrogenic sodium bicarbonate cotransporter 1	SLC4A4	8.21208	8.07777	8.00312	8.60211	8.27704	8.3739	8.32058	8.34737	8.45091	0.00765601	-0.297665	-3.6999
P02746	Complement C1q subcomponent subunit B	C1QB	7.82411	7.96543	7.52336	8.26335	8.16607	7.87856	7.96984	7.99079	8.1461	0.0440991	-0.298151	-2.45013
O14964	Hepatocyte growth factor-regulated tyrosine kinase substrate	HGS	8.28646	8.38746	8.00689	8.41649	8.60689	8.6133	8.53982	8.33963	8.66098	0.0244179	-0.30258	-2.8577
Q00059	Transcription factor A, mitochondrial	TFAM	8.31913	8.34891	8.5662	8.73081	8.76542	8.64421	8.6917	8.68026	8.80969	0.00167313	-0.308935	-4.94106
P46782	40S ribosomal protein S5;40S ribosomal protein S5, N-terminally processed	RPS5	8.22331	8.75646	8.46205	8.81743	8.82788	8.75279	8.80405	8.7721	8.77396	0.0190351	-0.310759	-3.03295
Q4V328	GRIP1-associated protein 1	GRIPAP1	7.37253	7.56738	7.67926	7.58026	8.02106	7.88698	7.7931	7.77134	8.0661	0.0368192	-0.313418	-2.57351
Q9UBQ0	Vacuolar protein sorting-associated protein 29	VPS29	7.6509	8.14786	7.60769	8.13335	8.09272	8.26813	8.09851	8.03571	8.07518	0.0377106	-0.315116	-2.5571
Q9GZP4	PITH domain-containing protein 1	PITHD1	8.385	8.78921	8.47532	8.88694	8.80853	8.84416	8.90591	8.88994	8.87764	0.00635407	-0.319009	-3.84248
Q8NFX7	Syntaxin-binding protein 6	STXBP6	7.60331	7.88486	7.84859	7.83891	8.12969	7.91974	8.26886	8.27827	8.15476	0.0355515	-0.319451	-2.59756
O15020	Spectrin beta chain, non-erythrocytic 2	SPTBN2	7.93191	8.22554	8.18526	8.27508	8.52175	8.38546	8.45071	8.43556	8.53465	0.00627693	-0.319633	-3.85191
P62753	40S ribosomal protein S6	RPS6	8.21008	8.4864	8.17995	8.73441	8.55262	8.55189	8.61682	8.61411	8.61992	0.00360421	-0.322816	-4.29146
O75896	Tumor suppressor candidate 2	TUSC2	7.61799	7.73483	7.67146	8.0484	8.07155	7.89988	8.08618	8.00903	7.88356	0.000729561	-0.325009	-5.70765
Q15286	Ras-related protein Rab-35	RAB35	7.79206	8.30961	7.81532	8.17932	8.30765	8.36474	8.34159	8.33114	8.26024	0.0280089	-0.325119	-2.76215
P08195	4F2 cell-surface antigen heavy chain	SLC3A2	8.39512	8.18957	7.95106	8.52573	8.6483	8.46535	8.58209	8.54377	8.26278	0.0258371	-0.326087	-2.81828
P51674	Neuronal membrane glycoprotein M6-a	GPM6A	9.36386	9.8901	9.4109	9.95317	9.93868	9.84435	9.8415	9.87554	9.87397	0.0220448	-0.332919	-2.92934
P61601	Neurocalcin-delta	NCALD	8.7081	9.07969	8.72833	9.28789	9.24376	9.21722	9.12681	9.09167	9.07954	0.00928997	-0.335777	-3.55431
P09874	Poly [ADP-ribose] polymerase 1	PARP1	6.91788	7.52713	7.204	7.61768	7.62083	7.54017	7.60423	7.54251	7.39438	0.0319106	-0.336964	-2.67192
Q9Y4W6	AFG3-like protein 2	AFG3L2	7.11674	7.17468	7.15806	7.48306	7.74892	7.71688	7.24084	7.40608	7.33909	0.0282612	-0.33932	-2.75593
P51149	Ras-related protein Rab-7a	RAB7A	7.71122	8.32274	8.02869	8.22681	8.45202	8.38598	8.39545	8.42288	8.28174	0.0315523	-0.339931	-2.67972
P17568	NADH dehydrogenase [ubiquinone] 1 beta subcomplex subunit 7	NDUFB7	8.64034	8.85997	8.68702	9.10558	9.08286	9.12753	8.98447	9.00195	9.13459	0.000602162	-0.343718	-5.89558
Q9UI09	NADH dehydrogenase [ubiquinone] 1 alpha subcomplex subunit 12	NDUFA12	8.76766	8.78509	8.65447	9.15773	9.25551	9.00052	8.96094	8.99073	9.11637	0.00232677	-0.344565	-4.6555
P28074	Proteasome subunit beta type-5	PSMB5	7.90029	8.48722	8.11448	8.41883	8.62473	8.46644	8.57894	8.53212	8.47476	0.0238697	-0.348637	-2.87358
P27635;Q96L21	60S ribosomal protein L10;60S ribosomal protein L10-like	RPL10;RPL10L	7.936	8.6096	8.14907	8.61226	8.5001	8.60819	8.54841	8.59123	8.63408	0.033965	-0.350826	-2.62894
Q07020	60S ribosomal protein L18	RPL18	8.27469	8.72987	8.77381	9.07394	8.99879	8.84358	8.93089	8.85542	8.98583	0.0190933	-0.355286	-3.03079
P84098	60S ribosomal protein L19	RPL19	8.27054	8.616	8.46456	8.95776	8.63736	8.73162	8.8533	8.84034	8.81705	0.00641112	-0.35587	-3.83559
P84074	Neuron-specific calcium-binding protein hippocalcin	HPCA	8.2319	8.56821	8.20911	8.68136	8.82717	8.73695	8.68569	8.68073	8.57446	0.00528514	-0.361314	-3.98573
Q9H254	Spectrin beta chain, non-erythrocytic 4	SPTBN4	6.74939	7.04399	7.13805	7.27354	7.28936	7.18386	7.31677	7.46483	7.52201	0.0117481	-0.364586	-3.38066
Q00765	Receptor expression-enhancing protein 5	REEP5	7.58446	8.32603	8.02379	8.33874	8.43159	8.32873	8.35656	8.29486	8.31044	0.0386648	-0.365395	-2.53999
P11233	Ras-related protein Ral-A	RALA	8.50031	8.86064	8.55688	9.00736	8.97698	8.88307	9.06933	9.08572	9.00698	0.00358478	-0.365633	-4.29586
Q12974;Q93096	Protein tyrosine phosphatase type IVA 2	PTP4A2	6.98678	7.5524	6.90833	7.45764	7.52767	7.52682	7.5548	7.52512	7.50562	0.0291481	-0.367109	-2.73451
Q6DN90	IQ motif and SEC7 domain-containing protein 1	IQSEC1	7.55152	8.03193	7.38269	7.88571	8.00091	8.20666	7.96882	8.02185	8.07162	0.0356362	-0.37055	-2.59592
O43633	Charged multivesicular body protein 2a	CHMP2A	7.51491	7.76185	7.15363	7.8495	8.02653	7.81529	7.63715	7.73299	8.03731	0.0414622	-0.372996	-2.49221
P30050	60S ribosomal protein L12	RPL12	7.85018	8.46004	8.36871	8.5894	8.67582	8.46795	8.62307	8.60604	8.63454	0.0249899	-0.373159	-2.84153
P50914	60S ribosomal protein L14	RPL14	7.76896	8.24795	8.25217	8.59824	8.51669	8.3265	8.37171	8.38616	8.58891	0.0210024	-0.375008	-2.96344
P61247	40S ribosomal protein S3a	RPS3A	8.39756	8.74757	8.61478	9.00415	9.05396	8.81453	8.93548	8.89588	9.07196	0.00397651	-0.376024	-4.21187
P61313	60S ribosomal protein L15	RPL15	7.91164	8.46543	7.90002	8.5152	8.47395	8.47054	8.48051	8.45469	8.42244	0.0184672	-0.377196	-3.05445
P26373	60S ribosomal protein L13	RPL13	8.6632	8.92212	8.50765	9.0976	9.15658	8.94144	9.08525	9.0235	9.1452	0.00475603	-0.377271	-4.06887
P62760	Visinin-like protein 1	VSNL1	9.13395	9.66014	9.44493	9.80209	9.77621	9.76394	9.83532	9.8227	9.7544	0.00741675	-0.379433	-3.72402
Q9BUR5	Apolipoprotein O	APOO	8.13191	8.50664	8.2755	8.73496	8.78668	8.71204	8.65742	8.58581	8.63783	0.00261113	-0.381109	-4.55799
P13073	Cytochrome c oxidase subunit 4 isoform 1, mitochondrial	COX4I1	9.03096	9.43371	9.77441	9.83814	9.94895	9.68532	9.68343	9.71004	9.90137	0.0455303	-0.381516	-2.42836
P27348	14-3-3 protein theta	YWHAQ	8.95057	9.41394	8.84209	9.38767	9.42351	9.38839	9.55165	9.5084	9.44539	0.0162874	-0.381965	-3.14402
Q16864	V-type proton ATPase subunit F	ATP6V1F	7.94623	8.26052	8.39865	8.5338	8.75999	8.43422	8.56865	8.51384	8.69459	0.0120102	-0.38238	-3.3645
O60271	C-Jun-amino-terminal kinase-interacting protein 4	SPAG9	7.43981	6.96243	7.15518	7.64114	7.66778	7.65452	7.36481	7.45008	7.63331	0.0146095	-0.382802	-3.22217
O95295	SNARE-associated protein Snapin	SNAPIN	7.4177	7.62388	7.57439	7.90674	7.86512	7.91182	7.78382	7.85759	8.21798	0.00600841	-0.385187	-3.88573
Q9NPA0	ER membrane protein complex subunit 7	EMC7	6.68331	6.68138	6.99454	7.09977	7.15961	7.46525	7.30631	7.08658	6.97794	0.0157092	-0.396167	-3.16994
P02745	Complement C1q subcomponent subunit A	C1QA	7.14112	7.36985	6.66828	7.67352	7.45738	7.43519	7.35093	7.40252	7.42912	0.033345	-0.398362	-2.64162
O75367	Core histone macro-H2A.1	H2AFY	7.67992	8.26689	8.44804	8.5168	8.51508	8.44545	8.43391	8.62162	8.65243	0.0421559	-0.399266	-2.48088
O75935	Dynactin subunit 3	DCTN3	7.05383	7.8162	7.57754	7.66066	8.06047	7.79718	7.98259	7.94768	7.87604	0.0491443	-0.404916	-2.37636
P62081	40S ribosomal protein S7	RPS7	7.9277	8.38276	8.09889	8.61728	8.59352	8.42095	8.48498	8.55325	8.59253	0.00426913	-0.407304	-4.15485
Q9UKG1	DCC-interacting protein 13-alpha	APPL1	7.04748	7.06075	7.06266	7.41291	7.38112	7.48793	7.46192	7.46991	7.59644	3.55084e-05	-0.411413	-9.25691
Q9UJW0	Dynactin subunit 4	DCTN4	7.34086	7.55261	6.86015	7.51807	7.73661	7.74385	7.72017	7.67025	7.61323	0.0234217	-0.415822	-2.88684
O75251	NADH dehydrogenase [ubiquinone] iron-sulfur protein 7, mitochondrial	NDUFS7	7.94625	8.32993	7.75835	8.54245	8.54809	8.59164	8.12714	8.3973	8.35955	0.0284207	-0.416188	-2.75203
Q9Y3A5	Ribosome maturation protein SBDS	SBDS	7.49374	8.33411	8.02399	8.31302	8.48344	8.2443	8.33409	8.35426	8.47226	0.0442769	-0.416283	-2.44738
Q02543	60S ribosomal protein L18a	RPL18A	7.56758	8.38292	8.09454	8.43596	8.5129	8.36314	8.42609	8.4061	8.47526	0.0331813	-0.421562	-2.64501
P61019	Ras-related protein Rab-2A	RAB2A	7.71332	8.43505	7.86895	8.1533	8.46247	8.51782	8.55796	8.50357	8.44411	0.0362858	-0.434098	-2.58352
Q9UL25	Ras-related protein Rab-21	RAB21	7.95491	8.54492	7.93696	8.48312	8.47207	8.5612	8.6327	8.65999	8.66911	0.0177815	-0.434102	-3.08136
O95169	NADH dehydrogenase [ubiquinone] 1 beta subcomplex subunit 8, mitochondrial	NDUFB8	8.28576	8.71268	8.1717	8.89664	8.80824	8.93884	8.75961	8.69458	8.85013	0.00862492	-0.434625	-3.60994
Q14699	Raftlin	RFTN1	7.67309	7.39865	6.74988	7.76457	7.80823	7.74247	7.59449	7.6609	7.70116	0.0497195	-0.438097	-2.36845
Q5SQH8	Uncharacterized protein C6orf136	C6orf136	6.6733	7.1309	6.95422	7.53973	7.16725	7.09711	7.13384	7.54676	7.66095	0.0395428	-0.438132	-2.52462
P35244	Replication protein A 14 kDa subunit	RPA3	7.0408	7.5623	6.80544	7.5159	7.73641	7.35093	7.56398	7.61382	7.66558	0.034064	-0.438253	-2.62694
Q15942	Zyxin	ZYX	6.72815	7.03864	7.25307	7.51975	7.57783	7.32377	7.30222	7.24841	7.70767	0.0205224	-0.439989	-2.97974
Q9Y5X3	Sorting nexin-5	SNX5	7.63863	7.5235	6.83701	7.70504	7.76591	7.79319	7.79534	7.70824	7.88288	0.0342402	-0.442056	-2.62339
Q14204	Cytoplasmic dynein 1 heavy chain 1	DYNC1H1	7.50401	7.82502	8.0596	8.06919	8.38894	8.15576	8.13516	8.27823	8.40565	0.0133671	-0.442611	-3.28649
P11216	Glycogen phosphorylase, brain form	PYGB	7.46795	8.08945	7.93736	8.02584	8.50051	8.36271	8.11454	8.09114	8.61342	0.048314	-0.453108	-2.38795
Q9P0K9	DOMON domain-containing protein FRRS1L	FRRS1L	7.69689	7.84115	7.02798	8.03326	7.96102	8.04735	7.96375	8.06662	7.78549	0.0358047	-0.454248	-2.59268
P22748	Carbonic anhydrase 4	CA4	8.18687	8.15706	8.24214	8.79721	8.82736	8.64328	8.55	8.52569	8.57036	0.000704209	-0.456956	-5.74196
Q9UJ14	Gamma-glutamyltransferase 7;Gamma-glutamyltransferase 7 heavy chain;Gamma-glutamyltransferase 7 light chain	GGT7	8.00342	8.48598	8.3146	8.83033	8.86697	8.68018	8.71911	8.74963	8.50928	0.00645714	-0.457916	-3.83008
P32969	60S ribosomal protein L9	RPL9	7.61063	8.15464	8.12594	8.49665	8.4282	8.26755	8.36205	8.39784	8.58597	0.0106733	-0.459308	-3.45125
O43674	NADH dehydrogenase [ubiquinone] 1 beta subcomplex subunit 5, mitochondrial	NDUFB5	7.86747	8.56767	8.40893	8.75013	8.80154	8.7164	8.68914	8.73482	8.76524	0.0134895	-0.461519	-3.27987
P18124	60S ribosomal protein L7	RPL7	8.32311	8.77598	8.07943	8.9001	8.90119	8.78229	8.85459	8.86106	8.84497	0.0112518	-0.464525	-3.41235
P62906	60S ribosomal protein L10a	RPL10A	7.76249	8.53121	8.16179	8.66542	8.6643	8.47538	8.56991	8.61488	8.71352	0.0192994	-0.465405	-3.02318
P62424	60S ribosomal protein L7a	RPL7A	8.16113	8.79385	8.41629	8.91272	8.96097	8.79185	8.96209	8.90106	9.01532	0.00842528	-0.466911	-3.62754
Q92598	Heat shock protein 105 kDa	HSPH1	8.12415	8.31247	7.84784	8.54197	8.52281	8.79339	8.46814	8.49343	8.63729	0.00396706	-0.481352	-4.21379
O00429	Dynamin-1-like protein	DNM1L	7.71516	8.24647	8.38276	8.58564	8.78673	8.54013	8.47423	8.495	8.71785	0.0157445	-0.485135	-3.16832
Q9H3Z4	DnaJ homolog subfamily C member 5	DNAJC5	7.97917	8.74289	8.5132	8.97718	9.06058	8.69567	8.8769	8.86444	8.92343	0.0213942	-0.487945	-2.95042
Q92520	Protein FAM3C	FAM3C	7.06944	7.79593	7.72882	7.93284	8.09001	7.8518	8.02477	8.04135	8.19153	0.0220737	-0.49066	-2.92842
P52594	Arf-GAP domain and FG repeat-containing protein 1	AGFG1	6.78804	6.85873	7.22772	7.45586	7.54279	7.39829	7.45879	7.43406	7.43049	0.00115597	-0.495218	-5.27369
O43854	EGF-like repeat and discoidin I-like domain-containing protein 3	EDIL3	6.96709	7.76859	7.80146	7.89982	7.92025	7.87059	8.20502	8.12772	8.02674	0.0392741	-0.495974	-2.52928
Q86VS8	Protein Hook homolog 3	HOOK3	6.91516	7.62283	6.94602	7.72595	7.83938	7.49579	7.5116	7.57231	7.84709	0.0258599	-0.504021	-2.81766
Q6UXV4	MICOS complex subunit MIC27	APOOL	6.81854	7.69273	7.22714	7.81302	7.92686	7.67221	7.6411	7.62226	7.91162	0.0262075	-0.518371	-2.80836
P46781	40S ribosomal protein S9	RPS9	8.09826	8.84753	8.4969	9.05135	8.93674	8.89641	9.04005	9.06356	9.01208	0.00970761	-0.519132	-3.52153
P16157	Ankyrin-1	ANK1	6.65157	6.54035	7.24027	7.41246	7.35748	7.4103	7.42081	7.04341	7.3469	0.0165585	-0.521163	-3.13221
Q8N163	Cell cycle and apoptosis regulator protein 2	CCAR2	7.57392	7.70453	6.91426	7.70482	8.07925	7.84985	7.80203	7.84147	8.25356	0.0351428	-0.524261	-2.6055
Q96PX8	SLIT and NTRK-like protein 1	SLITRK1	6.97114	6.85264	6.90448	7.57135	7.47782	7.49014	7.20104	7.83715	7.05515	0.0157785	-0.529353	-3.16678
P61225	Ras-related protein Rap-2b	RAP2B	6.98733	6.99144	7.00136	7.83415	7.20035	7.75377	7.56672	7.68261	7.09895	0.0224746	-0.52938	-2.91578
P35637	RNA-binding protein FUS	FUS	6.62344	6.67732	6.82162	7.54235	6.95035	7.02688	7.06173	7.08249	7.76696	0.0345144	-0.531001	-2.6179
P43003;P48664	Excitatory amino acid transporter 1	SLC1A3	8.58521	9.10884	8.18084	9.15685	8.96901	9.33528	9.2583	9.09346	9.15149	0.026706	-0.535767	-2.79525
O00161	Synaptosomal-associated protein 23	SNAP23	6.82105	7.87665	7.24142	7.70359	7.8142	7.6909	7.93727	7.9139	8.06967	0.0427012	-0.541883	-2.4721
Q15417	Calponin-3	CNN3	6.73172	6.82288	6.70891	7.57086	7.35991	7.26319	7.18784	7.36843	7.11908	0.000752686	-0.557051	-5.67749
O95168	NADH dehydrogenase [ubiquinone] 1 beta subcomplex subunit 4	NDUFB4	7.92729	8.46528	8.74695	8.78049	9.32154	8.77714	8.80808	8.86695	9.0936	0.0291984	-0.561459	-2.73332
P34903	Gamma-aminobutyric acid receptor subunit alpha-3	GABRA3	6.92862	7.99876	7.21074	7.91824	7.92043	8.20186	7.88386	7.94098	7.78973	0.0409943	-0.563141	-2.49997
P46777	60S ribosomal protein L5	RPL5	7.72923	8.52177	7.66216	8.64959	8.40627	8.55128	8.56653	8.56671	8.47989	0.0194708	-0.565658	-3.01692
Q8NHP8	Putative phospholipase B-like 2;Putative phospholipase B-like 2 32 kDa form;Putative phospholipase B-like 2 45 kDa form	PLBD2	6.41706	7.52355	6.83545	7.46681	7.41772	7.45873	7.60531	7.44769	7.59585	0.0330922	-0.573328	-2.64686
Q9P0J0	NADH dehydrogenase [ubiquinone] 1 alpha subcomplex subunit 13	NDUFA13	7.4849	8.29203	8.16607	8.39081	8.85227	8.53164	8.50607	8.46541	8.58157	0.0193054	-0.573628	-3.02296
P0DMP2;P0DJJ0;O75044;Q7Z6B7	SLIT-ROBO Rho GTPase-activating protein 2B;SLIT-ROBO Rho GTPase-activating protein 2C;SLIT-ROBO Rho GTPase-activating protein 2	SRGAP2B;SRGAP2C;SRGAP2	7.25441	7.37732	7.67693	7.95441	7.97704	8.09015	8.08077	7.92027	8.08518	0.000446759	-0.581751	-6.19653
Q9Y5R8	Trafficking protein particle complex subunit 1	TRAPPC1	6.69547	6.92522	7.02642	7.31167	7.73288	7.3243	7.46978	7.55961	7.49763	0.00114447	-0.600274	-5.28287
P40429;Q6NVV1	60S ribosomal protein L13a	RPL13A	7.42116	8.09339	7.07877	8.17635	8.21176	8.19137	8.22724	8.17788	8.08178	0.0135853	-0.646626	-3.27473
H3BS89	Transmembrane protein 178B	TMEM178B	6.72062	7.41385	6.52239	7.57945	7.75946	7.59134	7.70039	7.47268	7.1275	0.0217535	-0.652852	-2.9387
Q02878	60S ribosomal protein L6	RPL6	7.94093	8.72452	8.24408	9.04438	9.03699	8.79359	8.94905	8.99703	8.98991	0.00414532	-0.665312	-4.17844
Q8IYB5	Stromal membrane-associated protein 1	SMAP1	6.87795	8.06655	8.06904	8.19736	8.4502	8.29128	8.33742	8.32748	8.44293	0.03981	-0.669934	-2.52001
Q2TAP0	Golgin subfamily A member 7B	GOLGA7B	7.1835	7.11402	6.95875	7.97458	7.8695	7.81834	7.39995	7.70825	7.80238	0.00103687	-0.676746	-5.37415
Q92934	Bcl2-associated agonist of cell death	BAD	7.16284	7.09082	6.81055	7.8348	7.78743	7.11719	7.82692	7.88161	7.81182	0.00808014	-0.688559	-3.65908
Q96AC1	Fermitin family homolog 2	FERMT2	6.95934	7.05065	6.86769	7.57965	7.72252	7.64997	7.4903	7.6875	7.95928	0.000188077	-0.72231	-7.13337
Q9BUE6	Iron-sulfur cluster assembly 1 homolog, mitochondrial	ISCA1	6.91098	6.65938	7.19682	8.16779	8.02869	7.62388	7.40807	7.13087	7.53386	0.0240643	-0.726465	-2.86789
Q96DD7	Protein shisa-4	SHISA4	7.13892	6.76271	7.29062	8.01085	7.9357	6.90994	7.97064	7.99657	7.93414	0.0346948	-0.728892	-2.61432
Q92572	AP-3 complex subunit sigma-1	AP3S1	6.51952	7.85477	7.00242	7.79742	7.86149	7.84674	7.88972	7.88789	7.87285	0.0242595	-0.733779	-2.86225
Q9Y3D3	28S ribosomal protein S16, mitochondrial	MRPS16	6.79643	7.66426	6.80419	7.99718	8.00869	7.52565	7.77303	7.74842	7.95243	0.0114835	-0.745942	-3.39737
O95757	Heat shock 70 kDa protein 4L	HSPA4L	6.71902	7.01743	6.9387	7.8216	7.61973	7.6525	7.53474	7.52563	7.80079	9.19482e-05	-0.767448	-7.98907
Q8N4V2	Synaptic vesicle 2-related protein	SVOP	6.81255	7.58294	6.94648	8.14808	7.84782	7.90577	7.79946	7.8435	7.8233	0.0028128	-0.780667	-4.4957
P02766	Transthyretin	TTR	8.61878	6.90147	8.365	8.8878	8.97298	8.74418	9.07943	9.09233	8.57778	0.0402502	-0.930665	-2.51249
Q9UI30	Multifunctional methyltransferase subunit TRM112-like protein	TRMT112	7.34011	7.39594	7.1279	8.35129	9.2816	8.97529	8.41581	7.07339	8.61534	0.0386628	-1.16414	-2.54002
Q9NX14	NADH dehydrogenase [ubiquinone] 1 beta subcomplex subunit 11, mitochondrial	NDUFB11	6.95065	8.21312	6.98123	8.59221	8.67929	8.52402	8.47535	8.47564	8.56175	0.00386247	-1.16971	-4.23535
Q8NB14	Ubiquitin carboxyl-terminal hydrolase 38	USP38	7.00811	7.05045	6.73513	8.88624	7.09056	8.5152	8.81814	8.82767	9.19301	0.00886103	-1.62391	-3.58967

## Sheet: Canonical pathway
Canonical pathway analyses using Ingenuity Pathway Analysis; proteins with p<0.05; related to Extended data figure 9b; Fisher’s Exact Test
Ingenuity Canonical Pathways	-log(p-value)	Ratio	Molecules
EIF2 Signaling	21.3	0.13	ACTB,GSK3B,HRAS,KRAS,RALA,RAP2B,RPL10,RPL10A,RPL11,RPL12,RPL13,RPL13A,RPL14,RPL15,RPL18,RPL18A,RPL19,RPL5,RPL6,RPL7,RPL7A,RPL8,RPL9,RPS3A,RPS5,RPS6,RPS7,RPS9
Oxidative Phosphorylation	12.9	0.14	ATP5F1A,ATP5F1B,ATP5PD,COX4I1,NDUFA12,NDUFA13,NDUFA8,NDUFB10,NDUFB11,NDUFB4,NDUFB5,NDUFB7,NDUFB8,NDUFS7,SDHA,UQCRC1
Mitochondrial Dysfunction	10.8	0.0934	ATP5F1A,ATP5F1B,ATP5PD,COX4I1,NDUFA12,NDUFA13,NDUFA8,NDUFB10,NDUFB11,NDUFB4,NDUFB5,NDUFB7,NDUFB8,NDUFS7,PARK7,SDHA,UQCRC1
Sirtuin Signaling Pathway	7.12	0.0538	ATP5F1A,ATP5F1B,GLUD1,GSK3B,NDUFA12,NDUFA13,NDUFA8,NDUFB10,NDUFB11,NDUFB4,NDUFB5,NDUFB7,NDUFB8,NDUFS7,PARP1,PPIF,SDHA
ERK5 Signaling	7.01	0.123	BAD,HRAS,KRAS,RALA,RAP2B,YWHAB,YWHAG,YWHAQ,YWHAZ
Remodeling of Epithelial Adherens Junctions	6.23	0.121	ACTB,CTNNA2,DNM1L,HGS,MAPRE3,RAB7A,RALA,ZYX
GM-CSF Signaling	5.98	0.113	CAMK2B,CAMK2D,HRAS,KRAS,PPP3CA,RALA,RAP2B,STAT1
14-3-3-mediated Signaling	5.84	0.0781	BAD,GSK3B,HRAS,KRAS,RALA,RAP2B,YWHAB,YWHAG,YWHAQ,YWHAZ
p70S6K Signaling	5.66	0.0746	BAD,HRAS,KRAS,RALA,RAP2B,RPS6,YWHAB,YWHAG,YWHAQ,YWHAZ
IGF-1 Signaling	5.61	0.0849	BAD,HRAS,KRAS,RALA,RAP2B,YWHAB,YWHAG,YWHAQ,YWHAZ
HIF1α Signaling	5.52	0.058	CAMK2B,CAMK2D,ELOB,HRAS,HSPA1A/HSPA1B,HSPA1L,KRAS,PKM,PPP3CA,RALA,RAP2B,RPS6
PI3K/AKT Signaling	5.37	0.0618	BAD,GSK3B,HRAS,KRAS,RALA,RAP2B,RHEB,YWHAB,YWHAG,YWHAQ,YWHAZ
Endometrial Cancer Signaling	5.31	0.113	BAD,CTNNA2,GSK3B,HRAS,KRAS,RALA,RAP2B
Protein Ubiquitination Pathway	5.01	0.0478	DNAJC5,DNAJC6,ELOB,HSPA1A/HSPA1B,HSPA1L,HSPA4L,HSPD1,HSPH1,PSMB5,SKP1,UBE2M,UBE2V1,USP38
ERK/MAPK Signaling	4.97	0.0561	BAD,HRAS,KRAS,PPP1R7,RALA,RAP2B,STAT1,YWHAB,YWHAG,YWHAQ,YWHAZ
IL-3 Signaling	4.61	0.0886	BAD,HRAS,KRAS,PPP3CA,RALA,RAP2B,STAT1
HIPPO signaling	4.4	0.0824	DLG2,PPP1R7,SKP1,YWHAB,YWHAG,YWHAQ,YWHAZ
Regulation of eIF4 and p70S6K Signaling	4.22	0.057	HRAS,KRAS,RALA,RAP2B,RPS3A,RPS5,RPS6,RPS7,RPS9
ErbB2-ErbB3 Signaling	4.16	0.0938	BAD,GSK3B,HRAS,KRAS,RALA,RAP2B
Huntington's Disease Signaling	4.16	0.0458	ATP5F1A,ATP5F1B,DNAJC5,DNM1L,HRAS,HSPA1A/HSPA1B,HSPA1L,RPH3A,SDHA,STX1A,TCERG1
Oncostatin M Signaling	4	0.116	HRAS,KRAS,RALA,RAP2B,STAT1
mTOR Signaling	3.99	0.0478	HRAS,KRAS,RALA,RAP2B,RHEB,RPS3A,RPS5,RPS6,RPS7,RPS9
Synaptic Long Term Potentiation	3.95	0.0597	CAMK2B,CAMK2D,HRAS,KRAS,PPP1R7,PPP3CA,RALA,RAP2B
Synaptogenesis Signaling Pathway	3.73	0.0381	BAD,CAMK2B,CAMK2D,DNAJC5,GSK3B,HRAS,KRAS,RALA,RAP2B,STX1A,STXBP6,SYT3
Cell Cycle: G2/M DNA Damage Checkpoint Regulation	3.72	0.102	SKP1,YWHAB,YWHAG,YWHAQ,YWHAZ
B Cell Receptor Signaling	3.69	0.0486	BAD,CAMK2B,CAMK2D,GSK3B,HRAS,KRAS,PPP3CA,RALA,RAP2B
FLT3 Signaling in Hematopoietic Progenitor Cells	3.65	0.0759	BAD,HRAS,KRAS,RALA,RAP2B,STAT1
Virus Entry via Endocytic Pathways	3.62	0.0619	ACTB,AP1S1,AP3S1,HRAS,KRAS,RALA,RAP2B
Melanoma Signaling	3.6	0.0962	BAD,HRAS,KRAS,RALA,RAP2B
Chemokine Signaling	3.59	0.0741	CAMK2B,CAMK2D,HRAS,KRAS,RALA,RAP2B
Clathrin-mediated Endocytosis Signaling	3.52	0.0462	ACTB,AP1S1,AP3S1,APOC3,DNM1L,HGS,PPP3CA,RAB7A,SH3GLB1
HER-2 Signaling in Breast Cancer	3.5	0.0714	BAD,GSK3B,HRAS,KRAS,RALA,RAP2B
CNTF Signaling	3.45	0.0893	HRAS,KRAS,RALA,RAP2B,STAT1
Protein Kinase A Signaling	3.36	0.0327	ACP1,BAD,CAMK2B,CAMK2D,DUSP3,GSK3B,PPP1R7,PPP3CA,PYGB,YWHAB,YWHAG,YWHAQ,YWHAZ
Aldosterone Signaling in Epithelial Cells	3.35	0.0488	DNAJC5,DNAJC6,HSPA1A/HSPA1B,HSPA1L,HSPA4L,HSPD1,HSPH1,KRAS
PDGF Signaling	3.29	0.0652	ACP1,HRAS,KRAS,RALA,RAP2B,STAT1
Prostate Cancer Signaling	3.27	0.0645	BAD,GSK3B,HRAS,KRAS,RALA,RAP2B
Apoptosis Signaling	3.15	0.0612	BAD,HRAS,KRAS,PARP1,RALA,RAP2B
UVA-Induced MAPK Signaling	3.15	0.0612	HRAS,KRAS,PARP1,RALA,RAP2B,STAT1
Neuregulin Signaling	3.12	0.0606	BAD,HRAS,KRAS,RALA,RAP2B,RPS6
Thrombopoietin Signaling	3.09	0.0746	HRAS,KRAS,RALA,RAP2B,STAT1
Role of JAK1 and JAK3 in γc Cytokine Signaling	3.09	0.0746	HRAS,KRAS,RALA,RAP2B,STAT1
PI3K Signaling in B Lymphocytes	3.08	0.0504	CAMK2B,CAMK2D,HRAS,KRAS,PPP3CA,RALA,RAP2B
VEGF Signaling	3.03	0.0583	ACTB,BAD,HRAS,KRAS,RALA,RAP2B
Insulin Receptor Signaling	3.02	0.0493	BAD,GSK3B,HRAS,KRAS,PPP1R7,RALA,RAP2B
NRF2-mediated Oxidative Stress Response	2.99	0.043	ACTB,DNAJC5,DNAJC6,GSK3B,HRAS,KRAS,RALA,RAP2B
Sertoli Cell-Sertoli Cell Junction Signaling	2.95	0.0423	ACTB,CTNNA2,GSK3B,HRAS,KRAS,RALA,RAP2B,SPTBN2
Epithelial Adherens Junction Signaling	2.85	0.0461	ACTB,CTNNA2,HRAS,KRAS,RALA,RAP2B,ZYX
Angiopoietin Signaling	2.84	0.0658	BAD,HRAS,KRAS,RALA,RAP2B
Agrin Interactions at Neuromuscular Junction	2.82	0.0649	ACTB,HRAS,KRAS,RALA,RAP2B
PKCθ Signaling in T Lymphocytes	2.82	0.0455	CAMK2B,CAMK2D,HRAS,KRAS,PPP3CA,RALA,RAP2B
Necroptosis Signaling Pathway	2.77	0.0446	CAMK2B,CAMK2D,DNM1L,GLUD1,PPIF,PPP3CA,STAT1
Non-Small Cell Lung Cancer Signaling	2.76	0.0633	BAD,HRAS,KRAS,RALA,RAP2B
Thyroid Cancer Signaling	2.76	0.0633	GSK3B,HRAS,KRAS,RALA,RAP2B
Glioma Signaling	2.75	0.0513	CAMK2B,CAMK2D,HRAS,KRAS,RALA,RAP2B
Renal Cell Carcinoma Signaling	2.74	0.0625	ELOB,HRAS,KRAS,RALA,RAP2B
JAK/Stat Signaling	2.74	0.0625	HRAS,KRAS,RALA,RAP2B,STAT1
IL-17 Signaling	2.74	0.0625	GSK3B,HRAS,KRAS,RALA,RAP2B
Opioid Signaling Pathway	2.71	0.0354	BAD,CAMK2B,CAMK2D,GSK3B,HRAS,KRAS,PPP3CA,RALA,RAP2B
Prolactin Signaling	2.65	0.0595	HRAS,KRAS,RALA,RAP2B,STAT1
UVC-Induced MAPK Signaling	2.64	0.0784	HRAS,KRAS,RALA,RAP2B
Germ Cell-Sertoli Cell Junction Signaling	2.59	0.0414	ACTB,CTNNA2,HRAS,KRAS,RALA,RAP2B,ZYX
Role of NFAT in Cardiac Hypertrophy	2.56	0.0367	CAMK2B,CAMK2D,GSK3B,HRAS,KRAS,PPP3CA,RALA,RAP2B
PTEN Signaling	2.55	0.0469	BAD,GSK3B,HRAS,KRAS,RALA,RAP2B
Regulation of IL-2 Expression in Activated and Anergic T Lymphocytes	2.52	0.0556	HRAS,KRAS,PPP3CA,RALA,RAP2B
Acute Myeloid Leukemia Signaling	2.5	0.0549	BAD,HRAS,KRAS,RALA,RAP2B
Ceramide Signaling	2.47	0.0543	BAD,HRAS,KRAS,RALA,RAP2B
ErbB Signaling	2.45	0.0538	GSK3B,HRAS,KRAS,RALA,RAP2B
Glucocorticoid Receptor Signaling	2.38	0.0295	ACTB,ANXA1,HRAS,HSPA1A/HSPA1B,HSPA1L,KRAS,PPP3CA,RALA,RAP2B,STAT1
FAK Signaling	2.38	0.0515	ACTB,HRAS,KRAS,RALA,RAP2B
SPINK1 General Cancer Pathway	2.36	0.0656	HRAS,KRAS,RALA,RAP2B
IL-2 Signaling	2.31	0.0635	HRAS,KRAS,RALA,RAP2B
Mouse Embryonic Stem Cell Pluripotency	2.28	0.049	GSK3B,HRAS,KRAS,RALA,RAP2B
Chronic Myeloid Leukemia Signaling	2.28	0.049	BAD,HRAS,KRAS,RALA,RAP2B
Coronavirus Pathogenesis Pathway	2.26	0.0408	RPS3A,RPS5,RPS6,RPS7,RPS9,STAT1
Regulation of Cellular Mechanics by Calpain Protease	2.26	0.0615	HRAS,KRAS,RALA,RAP2B
Cancer Drug Resistance By Drug Efflux	2.26	0.0615	HRAS,KRAS,RALA,RAP2B
α-Adrenergic Signaling	2.25	0.0481	HRAS,KRAS,PYGB,RALA,RAP2B
Cell Cycle: G1/S Checkpoint Regulation	2.23	0.0606	GSK3B,RPL11,RPL5,SKP1
Paxillin Signaling	2.21	0.0472	ACTB,HRAS,KRAS,RALA,RAP2B
Colorectal Cancer Metastasis Signaling	2.19	0.0319	APPL1,BAD,GSK3B,HRAS,KRAS,RALA,RAP2B,STAT1
ErbB4 Signaling	2.19	0.0588	HRAS,KRAS,RALA,RAP2B
Role of Macrophages, Fibroblasts and Endothelial Cells in Rheumatoid Arthritis	2.18	0.0294	CAMK2B,CAMK2D,DKK3,GSK3B,HRAS,KRAS,PPP3CA,RALA,RAP2B
T Cell Receptor Signaling	2.16	0.0459	HRAS,KRAS,PPP3CA,RALA,RAP2B
Actin Nucleation by ARP-WASP Complex	2.14	0.0571	HRAS,KRAS,RALA,RAP2B
CDK5 Signaling	2.13	0.045	HRAS,KRAS,PPP1R7,RALA,RAP2B
Integrin Signaling	2.12	0.034	ACTB,GSK3B,HRAS,KRAS,RALA,RAP2B,ZYX
Rac Signaling	2.08	0.0439	ANK1,HRAS,KRAS,RALA,RAP2B
Glioma Invasiveness Signaling	2.08	0.0548	HRAS,KRAS,RALA,RAP2B
Endocannabinoid Developing Neuron Pathway	2.05	0.0431	GSK3B,HRAS,KRAS,RALA,RAP2B
IL-15 Signaling	2.04	0.0533	HRAS,KRAS,RALA,RAP2B
Role of NANOG in Mammalian Embryonic Stem Cell Pluripotency	2.04	0.0427	GSK3B,HRAS,KRAS,RALA,RAP2B
Macropinocytosis Signaling	2.02	0.0526	HRAS,KRAS,RALA,RAP2B
Systemic Lupus Erythematosus In B Cell Signaling Pathway	2.01	0.0296	BAD,GSK3B,HRAS,KRAS,PPP3CA,RALA,RAP2B,STAT1
Estrogen-Dependent Breast Cancer Signaling	2	0.0519	HRAS,KRAS,RALA,RAP2B
Mechanisms of Viral Exit from Host Cells	2	0.0732	ACTB,CHMP2A,SH3GLB1
Xenobiotic Metabolism Signaling	1.99	0.0294	ALDH2,ALDH6A1,CAMK2B,CAMK2D,HRAS,KRAS,RALA,RAP2B
Antiproliferative Role of Somatostatin Receptor 2	1.98	0.0513	HRAS,KRAS,RALA,RAP2B
fMLP Signaling in Neutrophils	1.96	0.041	HRAS,KRAS,PPP3CA,RALA,RAP2B
FcγRIIB Signaling in B Lymphocytes	1.96	0.0506	HRAS,KRAS,RALA,RAP2B
GDNF Family Ligand-Receptor Interactions	1.96	0.0506	HRAS,KRAS,RALA,RAP2B
Erythropoietin Signaling	1.96	0.0506	HRAS,KRAS,RALA,RAP2B
Neurotrophin/TRK Signaling	1.92	0.0494	HRAS,KRAS,RALA,RAP2B
Role of MAPK Signaling in the Pathogenesis of Influenza	1.92	0.0494	HRAS,KRAS,RALA,RAP2B
LPS-stimulated MAPK Signaling	1.91	0.0488	HRAS,KRAS,RALA,RAP2B
Renin-Angiotensin Signaling	1.91	0.0397	HRAS,KRAS,RALA,RAP2B,STAT1
PEDF Signaling	1.91	0.0488	HRAS,KRAS,RALA,RAP2B
NF-κB Signaling	1.89	0.0341	GSK3B,HRAS,KRAS,RALA,RAP2B,UBE2V1
NF-κB Activation by Viruses	1.89	0.0482	HRAS,KRAS,RALA,RAP2B
GNRH Signaling	1.89	0.0341	CAMK2B,CAMK2D,HRAS,KRAS,RALA,RAP2B
BMP signaling pathway	1.87	0.0476	HRAS,KRAS,RALA,RAP2B
IL-4 Signaling	1.87	0.0476	HRAS,KRAS,RALA,RAP2B
Acute Phase Response Signaling	1.85	0.0333	HRAS,KRAS,RALA,RAP2B,RBP1,TTR
Role of NFAT in Regulation of the Immune Response	1.83	0.033	GSK3B,HRAS,KRAS,PPP3CA,RALA,RAP2B
STAT3 Pathway	1.78	0.0368	HRAS,KRAS,NDUFA13,RALA,RAP2B
VEGF Family Ligand-Receptor Interactions	1.77	0.0444	HRAS,KRAS,RALA,RAP2B
Hereditary Breast Cancer Signaling	1.74	0.036	ACTB,HRAS,KRAS,RALA,RAP2B
Ovarian Cancer Signaling	1.73	0.0357	GSK3B,HRAS,KRAS,RALA,RAP2B
D-myo-inositol (1,4,5,6)-Tetrakisphosphate Biosynthesis	1.68	0.0347	ACP1,NUDT2,NUDT3,PPP1R7,PPP3CA
D-myo-inositol (3,4,5,6)-tetrakisphosphate Biosynthesis	1.68	0.0347	ACP1,NUDT2,NUDT3,PPP1R7,PPP3CA
Natural Killer Cell Signaling	1.68	0.0306	HRAS,HSPA1A/HSPA1B,HSPA1L,KRAS,RALA,RAP2B
Melanocyte Development and Pigmentation Signaling	1.68	0.0417	HRAS,KRAS,RALA,RAP2B
Bladder Cancer Signaling	1.68	0.0417	HRAS,KRAS,RALA,RAP2B
TGF-β Signaling	1.68	0.0417	HRAS,KRAS,RALA,RAP2B
Unfolded protein response	1.66	0.0545	HSPA1A/HSPA1B,HSPA1L,HSPH1
PAK Signaling	1.65	0.0408	HRAS,KRAS,RALA,RAP2B
Adrenomedullin signaling pathway	1.65	0.03	BAD,GSK3B,HRAS,KRAS,RALA,RAP2B
Phagosome Maturation	1.63	0.0338	ATP6V1B2,ATP6V1F,DCTN4,DYNC1H1,RAB7A
PPAR Signaling	1.61	0.0396	HRAS,KRAS,RALA,RAP2B
SAPK/JNK Signaling	1.6	0.0392	HRAS,KRAS,RALA,RAP2B
Gap Junction Signaling	1.58	0.029	ACTB,HRAS,KRAS,PPP3CA,RALA,RAP2B
Estrogen Receptor Signaling	1.57	0.0245	ATP5F1A,BAD,GSK3B,HRAS,KRAS,RALA,RAP2B,TFAM
Telomerase Signaling	1.57	0.0385	HRAS,KRAS,RALA,RAP2B
Thrombin Signaling	1.56	0.0287	CAMK2B,CAMK2D,HRAS,KRAS,RALA,RAP2B
Molecular Mechanisms of Cancer	1.55	0.023	BAD,CAMK2B,CAMK2D,CTNNA2,GSK3B,HRAS,KRAS,RALA,RAP2B
Maturity Onset Diabetes of Young (MODY) Signaling	1.54	0.0492	APOC3,APOO,APPL1
3-phosphoinositide Degradation	1.53	0.0316	ACP1,NUDT2,NUDT3,PPP1R7,PPP3CA
CREB Signaling in Neurons	1.53	0.0282	CAMK2B,CAMK2D,HRAS,KRAS,RALA,RAP2B
D-myo-inositol-5-phosphate Metabolism	1.52	0.0314	ACP1,NUDT2,NUDT3,PPP1R7,PPP3CA
Pancreatic Adenocarcinoma Signaling	1.49	0.0364	BAD,KRAS,RALA,STAT1
iCOS-iCOSL Signaling in T Helper Cells	1.48	0.036	BAD,CAMK2B,CAMK2D,PPP3CA
HGF Signaling	1.45	0.0354	HRAS,KRAS,RALA,RAP2B
Glioblastoma Multiforme Signaling	1.44	0.0299	GSK3B,HRAS,KRAS,RALA,RAP2B
Role of Tissue Factor in Cancer	1.4	0.0339	HRAS,KRAS,RALA,RAP2B
T Cell Exhaustion Signaling Pathway	1.39	0.0289	HRAS,KRAS,RALA,RAP2B,STAT1
3-phosphoinositide Biosynthesis	1.38	0.0287	ACP1,NUDT2,NUDT3,PPP1R7,PPP3CA
NGF Signaling	1.38	0.0336	HRAS,KRAS,RALA,RAP2B
Xenobiotic Metabolism PXR Signaling Pathway	1.35	0.0282	ALDH2,ALDH6A1,CAMK2B,CAMK2D,PPP1R7
Cholecystokinin/Gastrin-mediated Signaling	1.35	0.0328	HRAS,KRAS,RALA,RAP2B
Apelin Endothelial Signaling Pathway	1.35	0.0328	HRAS,KRAS,RALA,RAP2B
Inhibition of ARE-Mediated mRNA Degradation Pathway	1.35	0.0328	YWHAB,YWHAG,YWHAQ,YWHAZ
Fc Epsilon RI Signaling	1.34	0.0325	HRAS,KRAS,RALA,RAP2B
Ephrin Receptor Signaling	1.32	0.0276	ACP1,HRAS,KRAS,RALA,RAP2B
CCR3 Signaling in Eosinophils	1.32	0.032	HRAS,KRAS,RALA,RAP2B
IL-6 Signaling	1.32	0.032	HRAS,KRAS,RALA,RAP2B
IL-7 Signaling Pathway	1.31	0.04	BAD,GSK3B,STAT1
PPARα/RXRα Activation	1.3	0.0273	ACAA1,HRAS,KRAS,RALA,RAP2B
Cardiac Hypertrophy Signaling	1.29	0.0246	GSK3B,HRAS,KRAS,PPP3CA,RALA,RAP2B
Gαi Signaling	1.29	0.0312	HRAS,KRAS,RALA,RAP2B
Gα12/13 Signaling	1.26	0.0305	HRAS,KRAS,RALA,RAP2B
Regulation Of The Epithelial Mesenchymal Transition By Growth Factors Pathway	1.26	0.0266	GSK3B,HRAS,KRAS,RALA,RAP2B
G Beta Gamma Signaling	1.25	0.0303	HRAS,KRAS,RALA,RAP2B
P2Y Purigenic Receptor Signaling Pathway	1.21	0.0294	HRAS,KRAS,RALA,RAP2B
Xenobiotic Metabolism General Signaling Pathway	1.16	0.0282	HRAS,KRAS,RALA,RAP2B
Senescence Pathway	1.08	0.0217	HRAS,KRAS,PARP1,PPP3CA,RALA,RAP2B
Cardiac Hypertrophy Signaling (Enhanced)	1.06	0.0184	CAMK2B,CAMK2D,GSK3B,HRAS,KRAS,PPP3CA,RALA,RAP2B,RPS6
Actin Cytoskeleton Signaling	1.05	0.023	ACTB,HRAS,KRAS,RALA,RAP2B
Superpathway of Inositol Phosphate Compounds	1.04	0.0229	ACP1,NUDT2,NUDT3,PPP1R7,PPP3CA
HMGB1 Signaling	1.03	0.0255	HRAS,KRAS,RALA,RAP2B
Systemic Lupus Erythematosus In T Cell Signaling Pathway	1.01	0.0224	HRAS,KRAS,PPP3CA,RALA,RAP2B
CXCR4 Signaling	0.924	0.0233	HRAS,KRAS,RALA,RAP2B
Phospholipase C Signaling	0.839	0.0197	HRAS,KRAS,PPP3CA,RALA,RAP2B
Synaptic Long Term Depression	0.801	0.0208	HRAS,KRAS,RALA,RAP2B
Endothelin-1 Signaling	0.77	0.0202	HRAS,KRAS,RALA,RAP2B
IL-8 Signaling	0.757	0.02	HRAS,KRAS,RALA,RAP2B
Calcium Signaling	0.726	0.0194	CAMK2B,CAMK2D,PPP3CA,RAP2B
Hepatic Fibrosis Signaling Pathway	0.66	0.0162	GSK3B,HRAS,KRAS,RALA,RAP2B,SDHA
Insulin Secretion Signaling Pathway	0.499	0.0153	CAMK2B,CAMK2D,PCSK2,STAT1
