# Supplementary material for: Ancestral allele of DNA polymerase gamma modifies antiviral tolerance
Source: Nature. 2024 Apr 3;628(8009):844–53. doi: 10.1038/s41586-024-07260-z (PMC11041766; doi:10.1038/s41586-024-07260-z)
Supplement: Supplementary file 9 — Oligonucleotides and antibodies used in this study. [file 41586_2024_7260_MOESM9_ESM.xlsx]

## Sheet: Oligonucleotides
	Primer name	Sequence (5' - 3')
Human	hACTB_F	CCTGGCACCCAGCACAAT
	hACTB_R	GGGCCGGACTCGTCATAC
	hIFN-beta_F	AAACTCATGAGCAGTCTGCA
	hIFN-beta _R	AGGAGATCTTCAGTTTCGGAGG
	hISG15_F	CATGGGCTGGGACCTGACG
	hISG15_R	CGCCAATCTTCTGGGTGATCTG
	hIFIT3_FWD	TGAGGAAGGGTGGACACAACTGAA
	hIFIT3_REV	AGGAGAATTCTGGGTTGTTGGGCT
	hRIG-I_F	CACCTCAGTTGCTGATGAAGGC
	hRIG-I_R	GTCAGAAGGAAGCACTTGCTACC
	hPOLG1_F	GACCGGGAAGCACCGATTTG
	hPOLG1_R	CTCATGGTTGGTGCAGGGAC
	hPOLG2_F	GAGCTGTTGACGGAAAGGAG
	hPOLG2_R	CAGAAGAGAATCCCGGCTAAG
	hTFAM_F	CCGAGGTGGTTTTCATCTGT
	hTFAM_R	ACGCTGGGCAATTCTTCTAA
	hIL6_FWD	GGTACATCCTCGACGGCATCT
	hIL6_REV	GT GCCTCTTTGCTGCTTTCAC
	hIL-1beta_F	AATCTGTACCTGTCCTGCGTGTT
	hIL-1beta_R	TGGGTAATTTTTGGGATCTACACTCT
	hTNF-alpha_F	CTCTTCTGCCTGCTGCACTTTG
	hTNF-alpha_R	ATGGGCTACAGGCTTGTCACTC
	hMT-12S_F	AAACTGCTCGCCAGAACACT
	hMT-12S_R	TAGGCTGAGCAAGAGGTGGT
	hMT-CO1_F	CGATGCATACACCACATGAA
	hMT-CO1_R	AGCGAAGGCTTCTCAAATCA
	hMT-CYB_F	AATTCTCCGATCCGTCCCTA
	hMT-CYB_R	GGAGGATGGGGATTATTGCT
	hB2M-FWD	TGCTGTCTCCATGTTTGATGTATCT
	hB2M-REV	TCTCTGCTCCCCACCTCTAAGT
Mouse	mIfna4_F	CTTTCCTCATGATCCTGGTAATGAT
	mIfna4_R	AATCCAAAATCCTTCCTGTCCTTC
	mIfnb1_F	CCCTATGGAGATGACGGAGA
	mIfnb1 _R	CCCAGTGCTGGAGAAATTGT
	mIfnar1_F	AGCCACGGAGAGTCAATGG
	mIfnar1_R	GCTCTGACACGAAACTGTGTTTT
	mRig-I_F	AGCCAAGGATGTCTCCGAGGAA
	mRig-I_R	ACACTGAGCACGCTTTGTGGAC
	mifi44_F	CTGATTACAAAAGAAGACATGACAGAC
	mifi44_R	AGGCAAAACCAAAGACTCCA
	mifi27_F	AAT GGA GGT GGA GTT GCA G
	mifi27_R	GAA GTG TCA TCT CCT AAG CTC AG
	mifit3_F	TTCCCAGCAGCACAGAAAC
	mifit3_R	AAATTCCAGGTGAAATGGCA
	mstat1_F	CGCGCATGCAACTGGCATATAACT
	mstat1_R	ATGCTTCCGTTCCCACGTAGACTT
	mActb_F	ATGCTCCCCGGGCTGTAT
	mActb_R	CATAGGAGTCCTTCTGACCCATTC
	m mt-12s_F	AGGAGCCTGTTCTATAATCGATAAA
	m mt-12s_R	GATGGCGGTATATAGGCCGAA
	m mt-ND4 F	TATAATCATGGCCCGAGGAC
	m mt-ND4 R	TTGATTGAAGGGGGTAGAGC
	m mt-CO1 F	TGGAGGCTTTGGAAACTGAC
	m mt-CO1 R	GGAGAAATGATGGTGGTAGGAG
Virus	TBEV-Probe	FAM-TGA GCC ACC ATC ACC CAG ACA CA -BBQ
	TBEV FWD	GGG CGG TTC TTG TTC TCC
	TBEV REV	ACA CAT CAC CTC CTT GTC AGA CT
	MHV-Probe	FAM-TATGTGAAGTCCAAGGTCGGAAATTACCGACTG -TAMRA
	MHV FWD	CGGTGTTAGCGGTTTTGCTG
	MHV REV	GCCACTCGGTTTGTTTGAGGGCA
dsDNA oligo	dsDNA90-F	TACAGATCTACTAGTGATCTATGACTGATCTGTACATGATCTACATACATACAGATCTACTAGTGATCTATGACTGATCTGTACATGATCTACA
	dsDNA90-R	TGTAGATCATGTACAGATCAGTCATAGATCACTAGTAGATCTGTATGTATGTAGATCATGTACAGATCAGTCATAGATCAC TAGTAGATCTGTA

## Sheet: Antibodies
	Antibodies	Source	Catalogue number	Dilution factor	Assay (WB: western blot, IH: immunohistology, IF: immunofluorescence)	Validation
	Anti-TOM20	Santa Cruz Biotechnology	sc-11415	500	WB	https://www.scbt.com/p/tom20-antibody-fl-145 (discontinued)
	Anti-HSP60	Santa Cruz Biotechnology	sc-1052	500	WB	https://www.scbt.com/p/hsp-60-antibody-n-20?requestFrom=search (discontinued)
	Anti-MDA5	Proteintech	21775-1-AP	250	WB	https://www.ptglab.com/products/IFIH1-Antibody-21775-1-AP.htm
	Anti-STING	Cell Signaling Technology	50494S	500	WB	https://www.cellsignal.com/datasheet.jsp?productId=13647&images=0&size=A4
	Anti-STAT2	Proteintech	16674-1-AP	250	WB	https://www.ptglab.com/products/STAT2-Antibody-16674-1-AP.htm
	Anti-RIG-I	Cell Signaling Technology	3743S	250	WB	https://www.cellsignal.com/datasheet.jsp?productId=3743&images=0&size=A4
	Anti-TFAM	Abcam	Ab131607	500	WB	https://www.abcam.com/en-fi/products/primary-antibodies/mttfa-antibody-mitochondrial-marker-ab131607#tab=datasheet
	Anti-POLG1	Abcam	ab128899	250	WB	https://www.abcam.com/en-fi/products/primary-antibodies/polg-antibody-epr7296-ab128899#tab=datasheet
	Anti-POLG2	Proteintech	10997-2-AP	250	WB	https://www.ptglab.com/products/POLG2-Antibody-10997-2-AP.htm
	Anti-MT-CO2	Abcam	ab110258	500	WB	https://www.abcam.com/en-fi/products/primary-antibodies/mtco2-antibody-12c4f12-ab110258#tab=datasheet
	Anti-COX4	Abcam	ab14744	500	WB	https://www.abcam.com/en-fi/products/primary-antibodies/cox-iv-antibody-20e8c12-ab14744#tab=datasheet
	Anti-IFIT3	Proteintech	15201-1-AP	250	WB	https://www.ptglab.com/products/IFIT3-Antibody-15201-1-AP.htm
	Anti-IFIT2	Proteintech	12604-1-AP	250	WB	https://www.ptglab.com/products/IFIT2-Antibody-12604-1-AP.htm
	Anti-Beta-Actin	Cell Signalling Technology	3700S	1000	WB	https://www.cellsignal.com/datasheet.jsp?productId=3700&images=0&size=A4
	Anti-Phospho-MLKL-T357/S358/S360	ABClonal	AP0949	250	WB	https://abclonal.com/Datasheet/Antibodies/AP0949.pdf
	Anti-MLKL	ABClonal	A13451	250	WB	https://abclonal.com/Datasheet/Antibodies/A13451.pdf?v=1686793343
	Anti-ATP5A	Abcam	ab14748	500	WB	https://www.abcam.com/en-fi/products/primary-antibodies/atp5a-antibody-15h4c4-mitochondrial-marker-ab14748#tab=datasheet
	Anti-Phospho-NF-kappaB p65 (Ser536) [93H1]	Cell Signaling Technology	3033S	250	WB	https://www.cellsignal.com/datasheet.jsp?productId=3033&images=0&size=A4
	Anti-NF-kappaB p65	Santa Cruz Biotechnology	sc-8008	250	WB	https://datasheets.scbt.com/sc-8008.pdf
	Anti-TNF-alpha	Abcam	ab66579	250	WB	https://www.abcam.com/en-fi/products/primary-antibodies/tnf-alpha-antibody-ab66579#tab=datasheet
	Anti-IRF3 (D83B9)	Cell Signaling Technology	4302S	250	WB	https://www.cellsignal.com/datasheet.jsp?productId=4302&images=0&size=A4
	Anti-TBK1/NAK (D1B4)	Cell Signaling Technology	3504	250	WB	https://www.cellsignal.com/datasheet.jsp?productId=3504&images=0&size=A4
	Anti-CD68 [FA-11]	Bio-Rad	MCA1957	600	WB	https://www.bio-rad-antibodies.com/static/datasheets/mca19/mouse-cd68-antibody-fa-11-mca1957.pdf
	Anti-CD3 - mouse liver	BD Biosciences	555273	80	WB	https://www.bdbiosciences.com/en-fi/products/reagents/flow-cytometry-reagents/research-reagents/single-color-antibodies-ruo/purified-rat-anti-mouse-cd3-molecular-complex.555273
	Anti-CD4	BD Biosciences	550280	30	WB	https://www.bdbiosciences.com/en-fi/products/reagents/flow-cytometry-reagents/research-reagents/single-color-antibodies-ruo/purified-rat-anti-mouse-cd4.550280
	Anti-CD8b	BD Biosciences	550797	400	WB	https://www.bdbiosciences.com/en-br/products/reagents/flow-cytometry-reagents/research-reagents/single-color-antibodies-ruo/purified-rat-anti-mouse-cd8b.550797
	Anti-CD45R [B220/RA3-6B2]	BD Pharmingen	MLDP7	800	IH	https://www.bdbiosciences.com/en-fi/products/reagents/flow-cytometry-reagents/research-reagents/single-color-antibodies-ruo/purified-rat-anti-mouse-cd45r-b220.553084
	Anti-CD3 [SP7] - mouse brain	Spring Bioscience Corp., Ventana Medical Systems; Abcam	ab16669	900	IH	https://www.abcam.com/en-fi/products/primary-antibodies/cd3-epsilon-antibody-sp7-ab16669#tab=datasheet
	Anti-IbaI	WAKO	019-19741	750	IH	https://www.fujifilmcdi.com/anti-iba1-polyclonal-antibody-019-19741
	Anti-dsRNA	Scicons	10010200	500	IF	https://www.jenabioscience.com/images/PDF/RNT-SCI-10010.0003.pdf
	Anti-BrdU	BD Pharmingen	555627	100	WB (south-western blot)	https://www.bdbiosciences.com/en-fi/products/reagents/flow-cytometry-reagents/research-reagents/single-color-antibodies-ruo/purified-mouse-anti-brdu.555627
	Anti-GAD67 [clone 1G10.2]	Merck Millipore	MAB5406	500	IH	https://www.sigmaaldrich.com/FI/en/product/mm/mab5406
	Anti-GABRB2	Abcam	ab42598	200	IH	Antibody has been validated in HepG2 Cell Lysate by WB by the company to use at a concentration of 0.5µg/ml. Predicted molecular weight 55kDa.(Product discontinued)
	Anti-GAPDH	Cell Signaling Technology	2118S	500	WB	https://www.cellsignal.com/datasheet.jsp?productId=2118&images=0&size=A4
	Anti-Histone H3	Cell Signaling Technology	3638	1000	WB	https://www.cellsignal.com/datasheet.jsp?productId=3638&images=0&size=A4
	Anti-HSV-1-ICP27	Santa Cruz Biotechnology	sc-69806	250	WB	https://datasheets.scbt.com/sc-69806.pdf
	Anti-SARS-CoV2-N	Provided by Prof. Olli Vapalahti	Department of Virology, Faculty of Medicine, University of Helsinki, Helsinki, Finland	500	WB	Rusanen, J. et al. A Generic, Scalable, and Rapid Time-Resolved Förster Resonance Energy Transfer-Based Assay for Antigen Detection—SARS-CoV-2 as a Proof of Concept. mBio 12, 10.1128/mbio.00902-00921 (2021). https://doi.org:doi:10.1128/mbio.00902-21; verified to work in western blot (migrating at ~45 kDa)
	Anti-TBEV	Provided by Prof. Olli Vapalahti	Department of Virology, Faculty of Medicine, University of Helsinki, Helsinki, Finland	500	IF	Human anti-TBEV sera; Levanov et al 2016, Lev Levanov, Cristina Pérez Vera, Olli Vapalahti, Prevalence estimation of tick-borne encephalitis virus (TBEV) antibodies in dogs from Finland using novel dog anti-TBEV IgG MAb-capture and IgG immunofluorescence assays based on recombinant TBEV subviral particles, Ticks and Tick-borne Diseases 2016 7:979-982. https://doi.org/10.1016/j.ttbdis.2016.05.002.…
	Anti-TBEV (Hochosterwitz isolate)	Donated by Prof. Karin Stiasny	Center for Virology, Medical University of Vienna, Austria	3000	IH	Tonteri, E. et al. The three subtypes of tick-borne encephalitis virus induce encephalitis in a natural host, the bank vole (Myodes glareolus). PloS one 8, e81214 (2013). https://doi.org:10.1371/journal.pone.0081214.
	Peroxidase AffiniPure™ Goat Anti-Mouse IgG (H+L)	Jackson ImmunoResearch	115-035-146	5000 for all western blots	WB	https://www.jacksonimmuno.com/catalog/products/115-035-146
	Peroxidase AffiniPure™ Goat Anti-Rabbit IgG (H+L)	Jackson ImmunoResearch	111-035-144	5000 for all western blots	WB	https://www.jacksonimmuno.com/catalog/products/111-035-144
	Donkey Anti-Goat IgG H&L (HRP)	Abcam	ab97110	5000 for all western blots	WB	https://www.abcam.com/en-fi/products/secondary-antibodies/donkey-goat-igg-h-l-hrp-ab97110#tab=datasheet
	ImmPRESS® HRP Goat Anti-Rat IgG, Mouse adsorbed Polymer Detection Kit, Peroxidase	Vector Laboratories	MP-7444-15	as per manufacturer's instruction	IH	https://www.citeab.com/antibodies/3432169-mp-7444-15-immpress-hrp-goat-anti-rat-igg-mouse-ad
	VECTASTAIN® Elite® ABC-HRP Kit, Peroxidase (Mouse IgG)	Vector Laboratories	PK-6102	as per manufacturer's instruction	IH	https://vectorlabs.com/products/vectastain-elite-abc-hrp-kit-mouse-igg
	VECTASTAIN® Elite® ABC-HRP Kit, Peroxidase (Rabbit IgG)	Vector Laboratories	PK-6101	as per manufacturer's instruction	IH	https://vectorlabs.com/products/vectastain-elite-abc-hrp-kit-rabbit-igg
	EnVision+ anti-HRP, Rabbit	Agilent Dako	K4003	as per manufacturer's instruction	IH	https://www.agilent.com/en/product/immunohistochemistry/visualization-systems/envision-systems/envision-single-reagent-%28hrp-rabbit%29-76782
	OmniMap anti-Rabbit HRP	Ventana Medical Systems, Inc.	760-4311	as per manufacturer's instruction	IH	https://www.citeab.com/antibodies/8957200-760-4311-omnimap-anti-rb-hrp-ruo-discovery
	Goat anti-Mouse IgG (H+L) Alexa fluor 594	Invitrogen	A-11005	500	IF	https://www.thermofisher.com/antibody/product/Goat-anti-Mouse-IgG-H-L-Cross-Adsorbed-Secondary-Antibody-Polyclonal/A-11005
	Goat anti-human IgG (H+L) Alexa fluor 488	Invitrogen	A-11013	500	IF	https://www.thermofisher.com/antibody/product/Goat-anti-Human-IgG-H-L-Cross-Adsorbed-Secondary-Antibody-Polyclonal/A-11013

## Sheet: MIRAS mutation correction
Patient genetic mutation correction in iPSC
gRNA	CFD Spec. score	MIT Specificity Score
CAATGGACCTTACAACGACG	98	99
Template sequence
GTGTGGCCCTCACAGACTGCCCGTGGTGGCCCCAAGGACACCCAGCCCAGCTATCACCATGGCAACGGCCCCTACAACGACGTCGACATCCCTGGCTGCTGGTTTTTCAAGCTGCCTCACAAGGTGTGTCCTGGGTCATGGCCTGTCCTGTGGTGTTTCCTCATTCTGCTCAAGGCCCACAGCAGGCCTTCAGAGTGACA
Primers for dsDNA template
Forward sequence	GTGTGGCCCTCACAGACTGCCCGTGGTGGCCCCAAGGACACCCAGCCCAGCTATCACCATGGCAACGGCCCCTACAACGACGTCGACATCCCTGGCTGCTGGTTT
Reverse sequence	GGCCTGCTGTGGGCCTTGAGCAGAATGAGGAAACACCACAGGACAGGCCATGACCCAGGACACACCTTGTGAGGCAGCTTGAAAAACCAGCAGCCAGGGATGTCGACGTCG
