# Supplementary material for: Ancestral allele of DNA polymerase gamma modifies antiviral tolerance
Source: Nature. 2024 Apr 3;628(8009):844–53. doi: 10.1038/s41586-024-07260-z (PMC11041766; doi:10.1038/s41586-024-07260-z)
Supplement: Supplementary file 10 — Source Data Fig. 1 [file 41586_2024_7260_MOESM10_ESM.xlsx]

## Sheet: Sheet1
Figure 1
Figure 1b
Protein level (Fold change of control group)	Control						MIRAS-pt							2-tailed unpaired student's t test
POLG1	1.05812	0.768948	1.26725	1.07085	0.979706	0.855135	0.226759	0.241256	0.30589	0.444329	0.541947	1.06829		0.00507543
Figure 1d
2^(-ddCt) ; ref gene beta actin
dsDNA treatment
IFNB1	Control						MIRAS-pt							2-tailed unpaired student's t test
0h	0.805286	0.597863	0.939592	1.60068	1.72954	0.798495	3.28635	0.472273	1.64145	1.06376	1.2898	2.27912		0.215031
7h	7.71424	6.27563	4.37483	2.97426	12.5245	5.83426	0.778931	2.13585	5.52065	1.06929	1.08612	0.405137		0.0119566
24h	12.9963	5.62922	13.7742	22.7863	40.0597	3.68388	6.99135	21.8924	4.64475	2.17951	1.32477	0.67134		0.140132
RIG-I	Control						MIRAS-pt							2-tailed unpaired student's t test
0h	0.883566	1.07345	1.13021	0.597891	1.33483	1.16889	0.848027	0.966475	1.55234	1.21914	0.919712	1.7212		0.362257
7h	0.567777	0.771215	0.279174	0.184109	1.03181	0.657865	0.405527	0.393029	0.638381	0.514364	0.67718	0.540972		0.702806
24h	30.5122	24.1827	33.3173	33.0738	57.415	19.3094	10.3121	27.6115	21.4392	8.7648	6.12434	1.15611		0.0127727
IFIT3	Control						MIRAS-pt							2-tailed unpaired student's t test
0h	0.672625	0.645126	1.02691	1.20349	1.83057	1.01864	3.41	0.960136	0.952342	0.9491	0.812901	1.08556		0.52415
7h	2.14446	1.17074	0.844226	0.551706	1.55678	2.03757	0.489537	0.460909	1.252	0.433299	0.768843	0.481855		0.030786
24h	43.3733	20.4633	42.693	48.3507	92.376	21.9568	14.6986	58.7993	19.8028	8.29766	7.71561	0.658452		0.0801687
ISG15	Control						MIRAS-pt							2-tailed unpaired student's t test
0h	1.13667	0.754715	1.10802	0.663042	1.36212	1.16487	1.90039	1.2805	0.641734	0.44985	0.331791	0.429322		0.501831
7h	0.916868	0.524175	0.567013	0.290804	0.533954	0.921115	0.139157	0.479007	0.514575	0.20995	0.208982	0.260879		0.0220011
24h	31.5298	16.582	32.204	29.4877	63.8238	19.1575	7.11493	28.4621	12.0215	4.7986	2.83698	0.432386		0.0175341
dsRNA (poly:IC)
IFNB1	Control						MIRAS-pt							2-tailed unpaired student's t test
0h	0.805286	0.597863	0.939592	1.60068	1.72954	0.798495	3.28635	0.472273	1.64145	1.06376	1.2898	2.27912		0.215031
7h	61377.1	18044	34434.2	24600.7	79150.3	266734	5855.8	25136.2	59558.3	14338.2	25183.3	61764.2		0.245934
24h	10729.9	4561.1	5967.83	3849.86	9725.66	7132.39	7311.31	6945.49	11075.3	4210.85	9008.82	16538.2		0.316776
RIG-I	Control						MIRAS-pt							2-tailed unpaired student's t test
0h	0.88	1.07	1.13	0.6	1.33	1.17	0.85	0.97	1.55	1.22	0.92	1.72		0.354708
7h	756.63	220.16	389.63	299.11	884.11	839.02	69.29	223.09	285.19	104.67	139.8	616.44		0.0495789
24h	200.72	131.59	183.61	98.45	203.23	170.87	100.91	152.99	294.89	147.29	104.34	89.24		0.652798
IFIT3	Control						MIRAS-pt							2-tailed unpaired student's t test
0h	0.672625	0.645126	1.02691	1.20349	1.83057	1.01864	3.41	0.960136	0.952342	0.9491	0.812901	1.08556		0.52415
7h	1102.18	253.88	521.968	547.623	1137.55	1808.47	141.688	361.827	869.298	345.223	325.752	1156.47		0.226841
24h	186.469	82.0908	189.958	115.264	170.678	185.822	108.502	164.555	283.526	104.118	157.296	256.354		0.517704
ISG15	Control						MIRAS-pt							2-tailed unpaired student's t test
0h	1.13667	0.754715	1.10802	0.663042	1.36212	1.16487	1.90039	1.2805	0.641734	0.44985	0.331791	0.429322		0.501831
7h	139.259	42.4676	66.1477	47.0346	173.058	291.478	24.6189	47.8119	179.181	71.4864	61.6632	173.113		0.498288
24h	68.1332	38.7489	71.3723	32.2002	74.6204	76.8146	49.3818	55.6261	113.432	34.9044	47.3389	83.0926		0.803784
Figure 1g
mtDNA release	Control						MIRAS-pt							2-tailed unpaired student's t test
MT-CYB cytosol/MT-CYB WC	1.4891	1.21233	0.561663	0.748	1.37342	0.960003	0.338629	0.36126	0.377473	0.186569	0.292082	0.264458		0.000550045
MT-CO1 cytosol/MT-CO1 WC	1.42679	1.18054	0.681181	0.787915	1.18875	0.930521	0.348552	0.322218	0.406909	0.193371	0.22837	0.188518		9.78142e-05
mtRNA release	Control						MIRAS-pt							2-tailed unpaired student's t test
MTCYBcytosol/MTCYB WC	0.79	1	1.12	1.3	1.2	0.72	0.44	0.88	0.76	0.76	0.17	0.6		0.0142981
MTCO1cytosol/MTCO1 WC	0.691312	1.12389	1.0526	1.22373	1.32721	0.752865	0.379521	0.791838	0.653573	0.802881	0.166617	0.466733		0.00782114
Figure 1h
32h dsDNA	Control						MIRAS-pt							2-tailed unpaired student's t test
POLG1	0.977349	0.866485	0.932421	0.799503	1.23766	1.18658	0.419664	0.344593	0.43924	0.39873	0.279259	0.511694		1.78779e-05
NFkB-p65	0.475584	0.780928	0.909663	1.16362	1.43416	1.23604	1.19795	1.2282	1.3309	1.33926	1.43959	1.62143		0.0429102
p-NFkB-p65	0.706524	1.06789	0.722709	1.32033	0.983854	1.19869	1.66233	1.04907	1.9286	1.49729	1.56172	2.70405		0.0143845
TNF-alpha	0.843608	0.863927	1.13564	1.09017	0.879099	1.18756	1.1129	1.28752	1.38053	1.37077	1.53602	1.15692		0.00649824
TBK-1	0.96826	0.984617	0.949719	1.17885	1.00596	0.912588	0.895365	0.907401	0.885809	1.09527	0.906982	0.845702		0.169711
IRF3	0.715747	0.649473	1.04529	1.05214	1.55251	0.984839	0.837127	1.60003	1.18701	1.47447	1.30659	0.787345		0.315804
32h dsRNA (poly:IC)	Control						MIRAS-pt							2-tailed unpaired student's t test
POLG1	0.771691	1.28463	0.79048	0.976863	0.954296	1.22204	0.503308	0.562596	0.758599	0.844383	0.56446	0.264896		0.00615337
NFkB-p65	0.574284	0.88946	1.10522	1.11756	1.10302	1.21046	1.65591	1.95233	1.40015	1.40882	1.8184	1.73235		0.000518055
p-NFkB-p65	0.824642	0.823756	1.12789	0.877663	1.10601	1.24003	1.02823	1.04874	1.75362	1.24304	1.63282	1.98023		0.0306102
TNF-alpha	0.56181	0.65073	1.21676	1.11983	1.11278	1.33809	1.30118	1.75874	1.42375	1.78235	2.14884	1.98286		0.00264628
TBK-1	0.8068	0.97212	0.632705	1.10606	0.9099	1.57241	1.50612	1.20893	1.01714	0.953185	1.25768	1.43819		0.179403
IRF3	0.703984	1.12007	1.24067	1.32175	0.931992	0.681533	1.87628	4.60487	0.906188	2.05548	2.81285	1.01665		0.0591675
Figure 1i
p-MLKL	Control						MIRAS-pt							2-tailed unpaired student's t test
32h dsRNA	0.741294	0.676125	0.772048	1.12226	1.3649	1.32338	1.50554	0.951094	1.70843	1.6851	1.86872	3.34499		0.0368134
72 h dsDNA	0.808206	1.30716	0.926915	0.825925	1.0461	1.08569	1.70768	0.772417	1.43436	1.16773	1.51634	1.79903		0.0430277
