# Supplementary material for: Ancestral allele of DNA polymerase gamma modifies antiviral tolerance
Source: Nature. 2024 Apr 3;628(8009):844–53. doi: 10.1038/s41586-024-07260-z (PMC11041766; doi:10.1038/s41586-024-07260-z)
Supplement: Supplementary file 11 — Source Data Fig. 2 [file 41586_2024_7260_MOESM11_ESM.xlsx]

## Sheet: Sheet1
Figure 2
Figure 2c
Protein level (FC of control 0h)	HSV1-ICP27		NF-kb-p65		p-NF-kb-p65		p-MLKL
hours	Control	MIRAS	Control	MIRAS	Control	MIRAS	Control	MIRAS
0	1	1	1	0.957894	1	1	1	1
6	1	1	2.52809	2.74758	2.00581	2.39965	1	1
24	2.10377	2.55697	2.04412	2.48427	2.33918	3.15015	1.88998	2.3283
48	1.53316	4.11067	1.70946	2.5147	1.64791	2.42975	1	2.14727
Figure 2d
HSV1-ICP27	Control						MIRAS-pt							2-tailed unpaired student's t test
6h	1.36824	1.05732	0.801579	0.733673	0.988374	1.05081	2.34548	0.813354	1.91597	0.875873	2.22848	2.67522		0.0357576
24h	1.01218	1.30102	0.665721	0.592915	1.02564	1.40253	3.71311	1.17873	2.12597	1.34035	3.58613	3.79254		0.0104398
48h	0.862927	1.07663	0.493781	0.791545	1.16606	1.60906	1.94967	2.14399	3.03538	2.844	2.98141	2.99701		5.95711e-05
NF-kb-p65	Control						MIRAS-pt							2-tailed unpaired student's t test
6h	0.863482	0.652132	0.83536	1.09444	1.44389	1.11069	1.00098	0.923452	1.95275	1.06301	0.905219	0.78605		0.622898
24h	0.713461	0.868357	0.791956	0.832095	1.67144	1.12269	1.75484	1.56842	1.87438	1.67174	1.16773	0.921438		0.0406479
48h	0.784414	1.18732	0.522013	0.912177	1.73377	0.860296	1.22346	1.79255	3.83171	3.40678	3.34144	2.87428		0.00309247
p-NF-kb-p65	Control						MIRAS-pt							2-tailed unpaired student's t test
6h	0.610862	1.10587	0.962501	1.24327	0.569413	1.50808	1.20628	0.643073	4.06761	0.4835	0.749014	2.32577		0.346703
24h	0.521076	0.67824	0.772841	1.3958	1.28186	1.35018	1.26641	1.59707	2.30615	1.14389	1.22507	1.99805		0.0394425
48h	no signal
p-MLKL	Control						MIRAS-pt							2-tailed unpaired student's t test
6h	no signal
24h	1.41363	1.49331	0.631403	0.640413	0.619419	1.20183	2.58521	1.24846	2.45493	1.39122	1.81819	0.982778		0.0407352
48h	1.35468	0.949719	0.624059	0.523763	0.775485	1.77229	1.84081	1.56378	1.46575	1.62548	2.08577	1.25967		0.0186505
POLG1	Control						MIRAS-pt							2-tailed unpaired student's t test
6h	0.492443	0.399124	1.34356	1.12669	1.57121	1.06697	0.172482	0.712698	0.563806	0.64425	0.459926	0.528595		0.0391987
24h	0.687654	1.86074	1.04141	0.94467	0.862617	0.602914	0.0320244	0.0999	0.209499	0.0671016	0.0974325	0.0791193		0.00066924
48h	no signal
Figure 2e
mtDNA amount, 2^(-ddCt) ,MT12S/B2M	Control						MIRAS-pt							2-tailed unpaired student's t test
6h HSV1	0.358	0.699	1.261	1.751	1.053	1.718	0.84	0.364	1.124	1.497	3.517	0.471		0.764112
24h HSV1	0.174	0.059	0.147	0.092	0.096	0.076	0.063	0.136	0.063	0.024	0.023	0.028		0.0700222
48h HSV1	0.043	0.043	0.041	0.054	0.034	0.04	0.04	0.019	0.018	0.031	0.019	0.024		0.0030206
Figure 2g
TBEV	Control1	Control1_02	Control2	Control2_02	MIRAS-pt1	MIRAS-pt1_02	MIRAS-pt2		2-tailed unpaired student's t test
% Infected	0.675676	0	8.33333	0	42.5	72	53.9216		0.000852153
SARS-CoV-2	Control						MIRAS-pt							2-tailed unpaired student's t test
SARS-CoV-2 NP (protein level, fold change of control)	0.702691	1.39827	1.07542	0.859663	0.961525	1.00243	2.4243	1.94773	1.98	1.52836	1.59198	1.04372		0.00579949
Figure 2h
TBEV (protein level, fold change of control)	Control						MIRAS-pt							2-tailed unpaired student's t test
POLG1	0.896707	1.14238	1.25223	0.751341	1.08985	0.867488	0.317589	0.404222	0.47061	0.676071	0.424252	0.226993		0.000168725
pMLKL	0.510956	0.932312	1.45212	1.34143	1.03859	0.724588	1.18937	1.99412	2.31846	1.38967	1.15358	1.46578		0.0355678
NFkb-p65	0.806957	0.937641	0.855626	0.840119	1.43475	1.12491	1.40388	0.895492	2.1139	1.39929	1.56938	1.61506		0.0246277
SARS-CoV-2 (protein level, fold change of control)	Control						MIRAS-pt							2-tailed unpaired student's t test
POLG1	1.13903	0.967913	0.988392	1.1141	0.923657	0.866912	0.540763	0.59195	0.57949	0.505859	0.339281	0.355431		9.78735e-06
pMLKL	1.17215	1.0573	0.670822	1.09557	1.17925	0.824911	1.49375	1.45278	1.36326	0.951196	1.51563	1.01489		0.0480399
NFkb-p65	0.911282	1.33967	0.810198	1.00949	1.22296	0.706396	1.05417	1.03285	2.34612	1.50013	2.47032	1.70042		0.0302847
