# Supplementary material for: Ancestral allele of DNA polymerase gamma modifies antiviral tolerance
Source: Nature. 2024 Apr 3;628(8009):844–53. doi: 10.1038/s41586-024-07260-z (PMC11041766; doi:10.1038/s41586-024-07260-z)
Supplement: Supplementary file 12 — Source Data Fig. 3 [file 41586_2024_7260_MOESM12_ESM.xlsx]

## Sheet: Sheet1
Figure 3
Figure 3a
Protein level (Fold change of controls)
Brain	Control					MIRAS						2-tailed unpaired student's t test
POLG1	1.16189	1.02361	0.984549	0.829959		0.20685	0.150028	0.157765	0.13049			2.07728e-05
POLG2	0.755927	1.11688	1.11068	1.01652		0.960844	0.909189	0.413004	0.467517			0.110051
TFAM	1.00306	0.979801	1.02893	0.98821		1.02019	1.07331	0.931409	0.832567			0.532955
ATP5A	1.18047	1.05736	0.936354	0.825824		0.854683	1.07219	1.01069	1.19515			0.761032
Liver	Control					MIRAS						2-tailed unpaired student's t test
POLG1	1.02233	1.06997	1.03725	0.870453		0.233888	0.243861	0.211082	0.194514			2.60159e-06
POLG2	0.472658	1.4205	1.17385	0.932991		1.33067	1.38785	1.50784	1.24098			0.130634
TFAM	0.769515	1.11642	1.13935	0.974714		0.921393	0.720367	0.754925	0.939817			0.154871
ATP5A	0.905761	1.02934	1.12619	0.938711		0.95431	0.863658	0.815855	0.867842			0.0726073
Spleen	Control					MIRAS						2-tailed unpaired student's t test
POLG1	0.541396	1.18598	1.08976	1.18286		0.174776	0.115928	0.134125	0.17032			0.00153393
POLG2	0.236925	1.0564	1.31371	1.39296		0.781336	0.769557	0.715775	0.341935			0.266805
TFAM	0.887484	0.871672	0.924068	1.31678		1.21247	1.22054	1.08106	0.975946			0.35098
ATP5A	1.02521	0.893967	0.927075	1.15375		1.4122	1.29519	1.01622	1.02336			0.156083
Figure 3b
mtDNA amount, 2^(-ddCt) , MTCO1/beta-actin	Control					MIRAS						2-tailed unpaired student's t test
Brain mtDNA amount	0.978105	1.26364	0.96366	1.0397	0.807534	0.826953	1.08416	0.930492	0.721332	0.934915		0.279134
Liver mtDNA amount	0.993292	1.2319	0.979811	0.890747	0.936375	0.637331	0.828536	0.558527	0.876164	0.4564		0.00967238
mtDNA replication, BrdU/total mtDNA (Fold change of control)	Control					MIRAS						2-tailed unpaired student's t test
BRAIN BrdU labeled mtDNA/total mtDNA (FC of WT average)	0.74658	0.927725	1.4633	1.03218	0.830211	0.704155	0.910258	0.504507	0.535801	0.22252		0.0365683
Liver BrdU labeled mtDNA/total mtDNA (FC of WT average)	0.980482	0.587314	1.26151	1.27127	0.899426	0.713146	0.831283	0.812174	0.234073	0.917029		0.127684
Figure 3d
IFN-beta (pg/ml)	Control					MIRAS						2-tailed unpaired student's t test
Baseline	0.504975	0.164041	0	0.185948	0.0129046	0.00195787	0.0410073	0.314239	0.43244	0		0.905888
Day4	0.900403	0.926334	0.695327	0.686862	0.9525	0.392561	0.135362	0.329756	0.513051	0.00719444		0.000860741
IFN-alpha (pg/ml)												2-tailed unpaired student's t test
Baseline	2.07518	1.54852	1.24695	2.38635	1.7227	3.47703	1.50505	0.911995	2.25351	0.54261		0.920054
Day 4	324.379	453.257	444.987	404.803	386.403	292.175	37.9258	1.07831	385.311	55.8698		0.0150781
Figure 3e
Gene expression 2^(-ddCt) against beta-actin
Day 4 Cerebral cortex	Control					MIRAS						2-tailed unpaired student's t test
IFNA4	1.785	1.078	1.208	0.856	0.502	0.397	0.485	0.513	0.402	0.288		0.0145815
IFNB1	0.918	0.939	1.592	0.69	1.056	0.824	0.759	0.675	0.379	0.676		0.0560992
IFNAR1	0.942	1.164	0.913	0.974	1.025	0.624	0.879	0.586	0.821	0.726		0.00467497
RIG-I	0.879	1.266	1.039	0.941	0.919	0.744	0.559	0.256	0.755	0.367		0.00461293
IFI44	0.814	1.23	1.03	0.914	1.061	0.766	0.459	0.067	0.814	0.292		0.00996841
IFI27	0.836	1.149	1.062	0.864	1.135	0.708	0.32	0.13	0.872	0.279		0.0077649
IFIT3	0.878	0.986	1.117	0.928	1.115	0.715	0.32	0.153	1.017	0.223		0.0164274
STAT1	0.84	1.163	1.122	1.01	0.903	0.745	0.558	0.274	0.93	0.406		0.0124048
Day 4 Spleen	Control					MIRAS						2-tailed unpaired student's t test
IFNA4	0.82	0.46	0.82	2.7	1.198	0.941	0.166	0.378	0.303	0.357		0.100283
IFNB1	1.092	0.137	1.954	1.644	2.081	0.643	0.509	0.028	0.415	0.252		0.0257648
IFNAR1	0.889	0.442	1.187	1.28	1.675	0.97	1.504	0.466	0.579	1.073		0.542823
RIG-I	1.022	0.824	1.067	1.029	1.083	0.764	0.544	0.296	0.744	0.658		0.00324504
IFI44	1.519	0.663	0.837	1.364	0.87	0.857	0.507	0.035	0.677	0.454		0.0349837
IFI27	0.998	0.764	1.35	0.967	1.004	0.77	0.613	0.105	0.859	0.544		0.0262811
IFIT3	1.03	0.533	1.086	1.296	1.294	0.698	0.455	0.047	0.77	0.608		0.0229388
STAT1	1.137	0.869	0.954	0.99	1.071	0.869	0.781	0.427	0.917	0.818		0.0397349
