# Supplementary material for: Ancestral allele of DNA polymerase gamma modifies antiviral tolerance
Source: Nature. 2024 Apr 3;628(8009):844–53. doi: 10.1038/s41586-024-07260-z (PMC11041766; doi:10.1038/s41586-024-07260-z)
Supplement: Supplementary file 13 — Source Data Fig. 4 [file 41586_2024_7260_MOESM13_ESM.xlsx]

## Sheet: Sheet1
Figure 4
Figure 4e
mtDNA amount, 2^(-ddCt) , to nuclear gene beta-actin	Control					MIRAS						2-tailed unpaired student's t test
MT-ND4	1.213	0.728	1.354	1.098	0.761	0.785	0.579	0.436	0.529	0.628		0.0123381
MT-12S	1.208	0.706	1.367	1.059	0.81	0.712	0.53	0.408	0.486	0.55		0.00580779
MT-CO1	1.135	0.658	1.413	1.122	0.845	0.825	0.582	0.439	0.51	0.594		0.0156667
Figure 4f
Normalized fold expression of control	Control					MIRAS						pvalue (Wald test)
Slc25a33	0.844691	1.17229	1.07995	0.675065	1.228	1.30034	1.21752	1.34259	1.29476	1.71222		0.0061705
Figure 4g
					Wald test
external_gene_name	log2FoldChange (MIRAS vs WT)	log2FoldChange (TBEV MIRAS/TBEV WT)			pvalue (MIRAS vs WT)	pvalue (TBEV MIRAS/TBEV WT)
Gabrr2	-0.785029	-0.967553			0.419106	0.301141
Gabra4	0.219744	-0.390048			0.11269	0.00898987
Grk5	0.000651067	-0.351195			0.998208	0.355757
Slc6a11	-0.168425	-0.334552			0.3473	0.140686
Gabrg2	-0.0577481	-0.318906			0.547493	0.00189692
Gabbr1	-0.0975219	-0.307487			0.257509	0.00110596
Gabrg1	0.129603	-0.287027			0.553211	0.264694
Slc6a1	-0.112391	-0.255349			0.416931	0.0910019
Gabbr2	-0.0206217	-0.248797			0.8753	0.0806999
Gabrd	0.0930221	-0.152179			0.613043	0.454219
Gabrb3	-0.0639057	-0.112734			0.57996	0.364328
Gabarapl1	-0.00838763	-0.111493			0.921579	0.220905
Gad1	-0.151447	-0.0728705			0.346462	0.673489
Figure 4h
Score (0-5)	Control						MIRAS							2-tailed unpaired student's t test
GABRB2	3	3	3.67	2.67	3	3.33	3	2.33	2.33	2	2	1.67		0.00334333
GAD67	3.5	4	2	3.5	3	2.5	2.5	2	1.5	2	2.5	2		0.0142104
