# Supplementary material for: Ancestral allele of DNA polymerase gamma modifies antiviral tolerance
Source: Nature. 2024 Apr 3;628(8009):844–53. doi: 10.1038/s41586-024-07260-z (PMC11041766; doi:10.1038/s41586-024-07260-z)
Supplement: Supplementary file 14 — Source Data Fig. 5 [file 41586_2024_7260_MOESM14_ESM.xlsx]

## Sheet: Sheet1
Figure 5
Figure 5b
score (0-10)	Control					MIRAS						2-tailed unpaired student's t test
DAY 4	0	1	1	0	6	4	8	7	8	2		0.033855
DAY 9	8	5	3	2	4	9	9	2	6	10		0.156156
	View1					View2					View3					View1					View2					View3
	Control1	Control2	Control3	Control4	Control5	Control1	Control2	Control3	Control4	Control5	Control1	Control2	Control3	Control4	Control5	MIRAS1	MIRAS2	MIRAS3	MIRAS4	MIRAS5	MIRAS1	MIRAS2	MIRAS3	MIRAS4	MIRAS5	MIRAS1	MIRAS2	MIRAS3	MIRAS4	MIRAS5		2-tailed unpaired student's t test
Largest infiltrate size (μm) per same field area (per len view, N=3 view per mouse)	0	179767	0	0	0	9391.23	0	0	0	0	0	0	0	0	976754	75734.6	614100	1.2448e+06	6356.54	17359.8	38472.1	178257	35385.2	2.75045e+06	11716.8	195769	51078.6	480869	114009	8936.57		0.132945
	Control					MIRAS						2-tailed unpaired student's t test
Infiltrate number per same field area (sum of 3 views per mouse)	1	1	0	0	2	3	11	7	12	4		0.00719505
Figure 5c
Liver Day 4 TBEV, protein level (Fold change of control)	Control				MIRAS					2-tailed unpaired student's t test
p-MLKL	1.16292	1.49738	0.861922	0.477783	1.76901	1.28883	2.51989	1.82344		0.0436241
POLG1	0	0	1.92841	2.07159	0	0	0	0		0.134385
TFAM	1.00238	1.54955	0.870454	0.577617	1.7846	1.1029	3.99274	1.2271		0.193872
Figure 5d
% of tissue	Control Day 4					MIRAS Day 4					Control Day 9					MIRAS Day 9
CD3	0.372634	0.532468	0.402174	0.270732	0.732985	0.362699	1.82694	0.140976	0.295208	0.184382	1.14912	0.969831	0.38052	0.845871	0.861814	10.2091	4.34729	1.56391	3.01998	11.3464
CD4	0.362553	0.252685	0.179869	0.198338	2.32862	2.23423	1.03818	3.03533	0.894377	0.175201	0.586093	1.45846	0.230011	0.455193	0.75608	5.62678	4.60392	0.937871	2.1429	16.4216
CD8b	no signal										0.173148	0.738613	0.184234	0.141992	0.164122	4.27175	1.31447	0.181904	1.95608	7.24108
CD68	0.734621	0.205888	0.059598	0.322325	0.400479	0.163759	0.335637	0.21715	0.330778	0.405894	5.87289	3.40162	6.17055	3.23944	4.9411	9.78574	9.68249	6.18473	6.21634	17.4668
	2-tailed unpaired student's t test										2-tailed unpaired student's t test
CD3	0.768889									CD3	0.0286414
CD4	0.25401									CD4	0.0934187
CD8b	#DIV/0!									CD8b	0.063448
CD68	0.668523									CD68	0.0434294
Figure 5e
IL-6 cytokine (pg/mL)	Control					MIRAS						2-tailed unpaired student's t test
Baseline	6.39451	0	0	6.66919	0	41.5805	1.1791	9.23015	16.8417	0		0.188319
Day 4	11.5959	5.49753	11.26	8.504	9.93778	22.0181	15.8101	2.76169	10.9472	3.07783		0.696805
Day 9	15.5172	12.0556	14.0984	11.5658	28.7584	7.11425	19.3767	28.6886	95.6751	27.1717		0.259266
Figure 5f
cytokine (pg/mL)	Control								MIRAS-pt									2-tailed unpaired student's t test
TNF-alpha	0.042513	0.149618	0.0029	0.228012	0.149457	0.0181916	0.426634	0.35273	0.196602	0.110018	0.298254	0.488782	0.360546	0.309941	0.414966	0.313823		0.0624329
cytokine (pg/mL)	Control																							MIRAS-pt																2-tailed unpaired student's t test
IL-6	0	0.543299	0.552923	0.358475	0.135079	0.296314	0.0182878	0.343788	0.112382	1.8644	0.433971	0.515398	0.215858	0	0.26056	0	0.699335	0.243075	1.56641	0	0.0606825	0.261644	1.03166	2.02358	1.28182	1.65152	1.09433	0.264674	4.85929	1.62351	1.15526	2.01739	2.51412	0.231937	0.515588	5.24063	2.17421	7.02574		0.000123414
Figure 5g cerebral cortex
protein	Control						MIRAS-Pt				2-tailed unpaired student's t test
POLG1	0.952262	1.01958	1.0986	1.04933	0.847044	1.03319	0.0981811	0.789179	0.0550685		0.00418935
POLG2	1.07355	0.959186	0.972928	1.24806	1.00404	0.74223	1.1173	0.15538	0.226246		0.0617886
TFAM	1.20122	1.10097	1.26293	1.28472	0.541917	0.608258	0.496454	0.342814	0.250157		0.0175945
MTCO2	0.748614	1.56219	1.34983	0.797262	0.810182	0.731922	0.425613	0.00755683	0.176193		0.0104314
Native complex	Control						MIRAS-Pt				2-tailed unpaired student's t test
POLG1	0.403537	0.672153	0.222661	0.688827	3.01282		0.189997	0.214648	0.0850414		0.265499
Cerebral Cortex_mtDNA amount 2^(-ddCt), MTCO1/B2M	Control						MIRAS-Pt				2-tailed unpaired student's t test
MT-CO1/B2M	0.915229	1.27395	0.919272	0.718511	1.03045	1.26012	0.743042	0.806645	0.564213		0.0561822
