# Supplementary material for: Ancestral allele of DNA polymerase gamma modifies antiviral tolerance
Source: Nature. 2024 Apr 3;628(8009):844–53. doi: 10.1038/s41586-024-07260-z (PMC11041766; doi:10.1038/s41586-024-07260-z)
Supplement: Supplementary file 15 — Source Data Extended Data Fig. 1 [file 41586_2024_7260_MOESM15_ESM.xlsx]

## Sheet: Sheet1
Extended Data Figure 1
Extended Data Figure 1b
	Control						MIRAS-pt
Age of sampling	24	25	32	32	43	45	16	22	29	32	38	42
Extended Data Figure 1c
	Control						MIRAS-pt							2-tailed unpaired student's t test
Cell viability %	107.732	80.7623	96.7388	79.8014	141.373	93.5927	77.388	82.4231	101.463	115.861	117.045	81.1212		0.735738
Extended Data Figure 1d
Protein level (Fold change of control group)	Control						MIRAS-pt							2-tailed unpaired student's t test
POLG2	1.55608	1.12196	0.709555	0.59526	0.706446	1.31069	1.12101	0.988135	0.991933	0.891532	0.575698	0.740773		0.531979
TFAM	0.512334	0.823536	0.934153	1.02427	1.72293	0.982777	1.01375	0.890977	1.41729	1.10884	1.72795	0.951143		0.398845
Gene expression (2^(-ddCt); ref gene beta-actin)	Control						MIRAS-pt							2-tailed unpaired student's t test
POLG1	0.691146	0.846442	0.877802	1.77835	1.31283	0.834083	1.01805	0.620253	0.467337	0.867509	0.661259	0.739884		0.107904
POLG2	0.661169	0.907076	0.923294	1.32838	1.48161	0.917587	1.13304	0.706778	0.496865	0.944092	0.726282	0.418395		0.102115
TFAM	0.806	0.784	0.738	1.449	1.393	1.062	0.66	0.654	1.442	1.535	1.154	1.733		0.503766
Extended Data Figure 1e
mtDNA amount (2^(-ddCt); ref gene beta actin)	Control						MIRAS-pt							2-tailed unpaired student's t test
MT-12S	1.03347	0.687314	0.865298	0.742496	1.19117	1.83955	0.488082	0.710764	0.83632	1.28538	1.15923	0.696275		0.376417
MT-CYB	0.896834	0.598118	0.775273	0.930856	1.23709	2.08816	0.449557	0.594646	0.737156	1.13431	0.801295	0.66173		0.162659
MT-CO1	1.07215	0.67068	0.79009	0.72859	1.1779	2.05098	0.549974	0.743473	0.871535	1.33025	1.13399	0.722571		0.449788
mtRNA amount (2^(-ddCt); ref gene beta actin)	Control						MIRAS-pt							2-tailed unpaired student's t test
MT-12S	0.808727	1.01518	1.28112	0.900908	0.972885	1.08474	1.74786	1.03133	0.396394	0.934543	0.917116	0.58921		0.718669
MT-CYB	0.799837	0.906122	1.12073	1.08506	0.993858	1.14164	0.313046	0.828043	0.496929	1.13376	1.06519	1.03606		0.21538
MT-CO1	0.777006	0.99151	1.04214	0.926244	1.19788	1.12257	0.259966	1.92376	0.476604	0.918107	1.10705	0.704437		0.66196
