# Supplementary material for: Ancestral allele of DNA polymerase gamma modifies antiviral tolerance
Source: Nature. 2024 Apr 3;628(8009):844–53. doi: 10.1038/s41586-024-07260-z (PMC11041766; doi:10.1038/s41586-024-07260-z)
Supplement: Supplementary file 16 — Source Data Extended Data Fig. 2 [file 41586_2024_7260_MOESM16_ESM.xlsx]

## Sheet: Sheet1
Extended Data Figure 2
Extended Data Figure 2a
2^(-ddCt) ; ref gene beta actin
dsDNA treatment
TNF-alpha	Control						MIRAS-pt							2-tailed unpaired student's t test
0h	0.96	0.49	3.36	1.06	1.14	0.52	2.09	0.44	2.35	0.38	0.31	0.71		0.725073
7h	0.54	0.68	1.41	0.18	2.45	1.08	1.21	0.81	1.91	0.91	0.5	1.56		0.816209
24h	0.57	1.42	2.85	2.46	7.43	1.09	2.41	1.51	4.01	1.22	0.23	1.33		0.47534
IL-6	Control						MIRAS-pt							2-tailed unpaired student's t test
0h	1.25226	0.489694	1.30426	0.367785	2.76125	1.23116	3.44679	0.684902	0.52704	0.258623	0.0849828	0.456546		0.612818
7h	0.120379	0.100527	0.249825	0.0564189	0.184155	0.195556	0.0562887	0.0502635	0.19109	0.0462519	0.029956	0.0351334		0.0552093
24h	1.90463	0.391137	1.34106	0.958982	4.48018	0.488819	0.654463	1.00128	0.77472	0.403362	0.345931	0.263875		0.137345
IL-1beta	Control						MIRAS-pt							2-tailed unpaired student's t test
0h	0.804358	0.451438	0.676221	0.529196	4.3825	1.756	1.55036	6.71723	1.64574	0.218625	0.276924	0.527183		0.749602
7h	0.535923	0.308519	0.436312	0.18904	0.70227	0.490876	0.0849897	0.0748475	0.237626	0.109583	0.128523	0.121871		0.00206047
24h	0.912116	0.29055	0.674153	0.522687	5.86176	0.739769	0.235341	0.377954	0.313424	0.0930784	0.166047	0.117362		0.174523
dsRNA treatment
TNF-alpha	Control						MIRAS-pt							2-tailed unpaired student's t test
0h	0.96	0.49	3.36	1.06	1.14	0.52	2.09	0.44	2.35	0.38	0.31	0.71		0.725073
7h	3887.32	1168.14	4876.04	1671.31	2695.13	10075.3	481.79	1573.33	2655.46	536.77	1005.6	800.8		0.0611805
24h	2783.21	1059.2	1949.37	1097.25	1780.66	1606.11	1216.98	1082.51	3707.46	1184.86	652.04	808.57		0.62079
IL-6	Control						MIRAS-pt							2-tailed unpaired student's t test
0h	1.25226	0.489694	1.30426	0.367785	2.76125	1.23116	3.44679	0.684902	0.52704	0.258623	0.0849828	0.456546		0.612818
7h	71.112	10.1038	46.4572	33.3641	87.6274	196.893	6.22612	19.2436	35.7732	22.0114	29.0928	54.2388		0.124942
24h	94.6677	12.517	171.574	21.8939	78.9392	165.793	35.7873	68.2741	216.578	26.3139	21.7367	54.6753		0.630202
IL-1beta	Control						MIRAS-pt							2-tailed unpaired student's t test
0h	0.804358	0.451438	0.676221	0.529196	4.3825	1.756	1.55036	6.71723	1.64574	0.218625	0.276924	0.527183		0.749602
7h	189.621	15.1698	211.938	71.4374	540.012	1600.11	9.55724	39.0173	156.802	70.6101	77.8336	232.18		0.197164
24h	1289.48	195.848	4895.12	293.435	1880.78	4362.72	325.343	1479.65	4995.87	351.049	203.634	538.919		0.473142
Extended Data Figure 2b
dsRNA treatment	Control				MIRAS-pt					2-tailed unpaired student's t test
RIG-I	0.860089	0.947549	1.13548	1.05689	0.707796	0.438792	0.834713	0.787211		0.0282815
MDA5	0.85941	1.06524	1.17435	0.900997	0.765249	0.853833	0.237222	0.56821		0.0440488
IFIT3	0.911726	1.04014	1.1303	0.917834	0.813537	0.815877	0.647533	0.653774		0.00919842
IFIT2	0.897393	0.999934	1.08244	1.02023	0.824073	0.919812	0.654119	0.469388		0.0373395
STAT2	1.55318	0.976271	1.47325	-0.00270418	0.554492	0.603881	-0.307913	-0.184294		0.101116
dsDNA treatment	Control				MIRAS-pt					2-tailed unpaired student's t test
RIG-I	0.502129	0.817806	1.6935	0.986569	-0.0111193	0.501057	0.170935	-0.205027		0.0233857
MDA5	0.707994	0.965845	1.43442	0.891743	0.652616	0.782394	-0.014634	-0.181827		0.0516988
IFIT3	0.94003	1.17273	1.24357	0.643671	0.44465	0.881745	0.648755	-0.157457		0.081148
IFIT2	0.774409	1.03808	1.33986	0.847651	0.726552	0.815844	0.438879	-0.134968		0.0737112
STAT2	0.687662	1.00352	2.07816	0.230656	-0.771217	0.244282	0.0983879	-1.15452		0.0358861
Extended Data Figure 2c
dsRNA treatment	Control						MIRAS-pt							2-tailed unpaired student's t test
RIG-I	0.28258	1.16992	1.32211	1.0544	1.04908	1.12191	0.570693	0.586112	0.553136	0.46124	0.351347	0.391594		0.00765618
MDA5	0.654219	0.760517	1.78768	0.578617	1.05109	1.16787	0.552796	0.942799	0.92541	1.14898	0.363999	0.426495		0.252965
IFIT3	0.633063	0.788765	1.37912	0.919339	1.3745	0.905207	0.626603	0.740859	0.740303	0.698175	0.516566	0.473389		0.0213776
IFIT2	0.728248	0.889001	1.29156	0.948189	1.29385	0.849153	0.830372	0.595365	0.796817	0.638885	0.635854	0.598282		0.0134297
STAT2	0.287816	1.43005	1.52071	1.12301	1.15408	0.484331	0.15446	0.168819	0.0644616	0.182543	0.0358647	0.0468654		0.00156874
STING	0.56757	0.523939	1.33941	1.20794	1.04054	1.3206	2.46737	0.796247	0.469315	0.563375	0.151507	0.777706		0.731464
dsDNA treatment	Control						MIRAS-pt							2-tailed unpaired student's t test
RIG-I	0.66939	0.987574	1.62452	0.564918	1.32797	0.825619	0.316397	0.498996	1.51096	0.373691	0.151835	0.070736		0.0876675
MDA5	1.02256	0.655709	0.767522	0.50386	2.55354	0.496808	0.0917461	0.382903	1.06059	0.144214	0.0683708	0.0128162		0.0776583
IFIT3	1.00436	0.727507	0.74051	0.444521	2.46415	0.61895	0.110109	0.444101	1.14366	0.0994341	0.0598102	0.0113196		0.07793
IFIT2	1.28518	0.491472	0.676675	0.649475	2.27526	0.621934	0.0530084	0.296414	0.918428	0.039844	0.0213353	0.0137616		0.0333375
STAT2	0.903628	0.935783	0.824473	0.708646	1.93407	0.6934	0.194175	0.261161	1.03963	0.322124	0.1467	0.0733506		0.0202233
STING	0.953739	0.692792	1.03046	0.948804	1.32778	1.04642	2.40235	0.985464	1.7111	1.10044	0.264567	1.03387		0.43764
Extended Data Figure 2e
Fold change of Control with control media	Control with control media				MIRAS-pt with control media				Control with MIRAS-pt media				MIRAS-pt with MIRAS-pt media
RIG-I	1	1	1	1	0.818576	0.41333	0.164868	0.322471	0.634711	0.542167	0.360037	0.316579	0.467944	0.162366	0.0366691	0.124252
MDA5	1	1	1	1	0.272673	0.436848	0.309563	0.423785	0.409012	0.614749	0.765056	0.936599	0.20252	0.208134	0.152168	0.287009
IFIT3	1	1	1	1	0.124934	0.155665	0.032421	0.069681	0.0955266	0.370787	0.672408	0.939962	0.0351353	0.0837079	0.0334004	0.0535781
IFIT2	1	1	1	1	0.388631	0.253866	0.0741776	0.155945	1.014	0.739713	0.72588	0.839971	0.248178	0.0639759	0.0309925	0.14183
STAT2	1	1	1	1	0.579759	0.152401	0.122338	0.128094	0.325794	0.20766	0.305456	0.175182	0.138998	0.0509951	0.0463836	0.0570126
2-way ANOVA
Tukey's multiple comparisons test	Adjusted P Value
RIG-I
Control with control media vs. MIRAS-pt with control media	5.56105e-06
Control with control media vs. Control with MIRAS-pt media	1.83372e-05
Control with control media vs. MIRAS-pt with MIRAS-pt media	1.021e-09
Control with MIRAS-pt media vs. MIRAS-pt with MIRAS-pt media	0.0631385
MDA5
Control with control media vs. MIRAS-pt with control media	4.48077e-07
Control with control media vs. Control with MIRAS-pt media	0.0172705
Control with control media vs. MIRAS-pt with MIRAS-pt media	1.758e-09
Control with MIRAS-pt media vs. MIRAS-pt with MIRAS-pt media	0.000187091
IFIT3
Control with control media vs. MIRAS-pt with control media	4.2e-11
Control with control media vs. Control with MIRAS-pt media	0.0001276
Control with control media vs. MIRAS-pt with MIRAS-pt media	2.4e-11
Control with MIRAS-pt media vs. MIRAS-pt with MIRAS-pt media	0.000191379
IFIT2
Control with control media vs. MIRAS-pt with control media	2.175e-09
Control with control media vs. Control with MIRAS-pt media	0.369777
Control with control media vs. MIRAS-pt with MIRAS-pt media	7.6e-11
Control with MIRAS-pt media vs. MIRAS-pt with MIRAS-pt media	3.3854e-08
STAT2
Control with control media vs. MIRAS-pt with control media	6.091e-09
Control with control media vs. Control with MIRAS-pt media	8.186e-09
Control with control media vs. MIRAS-pt with MIRAS-pt media	2.9e-11
Control with MIRAS-pt media vs. MIRAS-pt with MIRAS-pt media	0.319146
