# Supplementary material for: Ancestral allele of DNA polymerase gamma modifies antiviral tolerance
Source: Nature. 2024 Apr 3;628(8009):844–53. doi: 10.1038/s41586-024-07260-z (PMC11041766; doi:10.1038/s41586-024-07260-z)
Supplement: Supplementary file 17 — Source Data Extended Data Fig. 3 [file 41586_2024_7260_MOESM17_ESM.xlsx]

## Sheet: Sheet1
Extended Data Figure 3
Extended Data Figure 3a
	Pt+EV			Pt+RIGI (N) and MAVS
Protein level (fold change of each Pt+EV)	MIRAS-pt1	MIRAS-pt2	MIRAS-pt3	MIRAS-pt1	MIRAS-pt2	MIRAS-pt3
RIG-I	1	1	1	15.3458	5.15541	2.39096
MAVS	1	1	1	2.08179	4.25209	1.39864
MDA5	1	1	1	299.037	208.525	34.4738
IFIT3	1	1	1	112.724	23.3044	1.2163
IFIT2	1	1	1	76.3677	30.3755	3.78347
Extended Data Figure 3b
	Pt1+EV			Pt1+RIGI (N) and MAVS			Pt2+EV			Pt2+RIGI (N) and MAVS			Pt3+EV			Pt3+RIGI (N) and MAVS
Gene expression (2^(-ddCt); ref gene beta-actin)	Tech. replic 1	Tech. replic 2	Tech. replic 3	Tech. replic 1	Tech. replic 2	Tech. replic 3	Tech. replic 1	Tech. replic 2	Tech. replic 3	Tech. replic 1	Tech. replic 2	Tech. replic 3	Tech. replic 1	Tech. replic 2	Tech. replic 3	Tech. replic 1	Tech. replic 2	Tech. replic 3
IFNB1	0.91	1.02	1.08	30.17	37.29	35.75	0.91	1.02	1.08	7.33	8.79	8.21	0.86	1.09	1.07	4.79	6.04	5.48
IFIT3	0.94	1.05	1.01	3.96	4.11	4.44	0.9	1.03	1.08	1.95	2.08	2.16	1	0.98	1.02	2.4	2.22	2.69
ISG15	1.02	0.91	1.07	6.95	5.56	6.39	1.04	1	0.95	4.11	3.66	3.68	0.85	1.1	1.07	3.15	2.88	2.82
Extended Data Figure 3c
	Control+EV			Pt+EV			Pt1+RIGI (N) and MAVS				2-tailed unpaired student's t test
Protein level (fold change of each Pt+EV)	Control1	Control2	Control3	MIRAS-pt1	MIRAS-pt2	MIRAS-pt3	MIRAS-pt1	MIRAS-pt2	MIRAS-pt3		Pt+EV vs Pt+R/M
RIG-I	15.12	23.83	5.6	1	1	1	2.09	4.02	1.78		0.080594
MDA5	6.27	10.18	35.2	1	1	1	1.63	4.03	3.08		0.0518044
IFIT3	15.05	13.99	12.8	1	1	1	1.62	2.71	1.87		0.0318055
IFIT2	10.06	9.01	10.45	1	1	1	1.83	3.34	1.95		0.0471482
STAT2	2.33	3.27	2.11	1	1	1	1.06	1.7	1.19		0.180252
POLG1	19.62	24.39	23.05	1	1	1	1.35	2.32	1.23		0.140355
Extended Data Figure 3d
	Control+EV			Pt+EV			Pt1+RIGI (N) and MAVS				2-tailed unpaired student's t test
Gene expression (2^(-ddCt); ref gene beta-actin)	Control1	Control2	Control3	MIRAS-pt1	MIRAS-pt2	MIRAS-pt3	MIRAS-pt1	MIRAS-pt2	MIRAS-pt3		Pt+EV vs Pt+R/M
IFNbeta	16.42	10.57	14.68	1	1	1	3.05	3.2	3.22		2.28741e-06
IFIT3	4.19	3.62	2.88	1	1	1	1.77	1.62	1.55		0.000569659
ISG15	7.26932	8.57626	6.91126	1	1	1	1.44519	1.48685	1.47966		3.32753e-06
RIG-I	5.84	3.56	4.29	1	1	1	1.6	1.6	1.68		1.94382e-05
Extended Data Figure 3f
mtDNA amout	Control						MIRAS-pt							2-tailed unpaired student's t test
MT-CYB WC/B2M WC	0.86	1.18	0.82	1.22	0.85	1.16	0.91	1.14	1.34	0.72	1.54	1.43		0.299916
MT-CO1 WC/B2M WC	0.91	1.31	0.74	1.14	0.82	1.22	0.84	1.16	1.29	0.68	1.44	1.47		0.465348
mtRNA amount	Control						MIRAS-pt							2-tailed unpaired student's t test
(MTCYB/Actin)WC	0.97	1.07	1	1.19	0.7	1.15	0.78	0.86	1.12	0.88	0.72	1.24		0.481651
(MTCO1/Actin)WC	0.78	1.16	1.07	1.09	0.74	1.27	0.95	0.9	1.28	0.8	0.85	1.52		0.831979
Extended Data Figure 3h
IFNB1 expression (2^(-ddCt); ref gene beta-actin)	Control						MIRAS-pt							2-tailed unpaired student's t test
32h dsRNA	1.15	1.26	1.53	0.66	0.78	0.89	0.4	0.27	0.83	0.71	0.38	1.51		0.146539
32h dsDNA	1.2	1.2	0.94	0.47	1.12	1.4	0.04	0.75	0.9	0.93	0.7	0.25		0.0433972
