# Supplementary material for: Ancestral allele of DNA polymerase gamma modifies antiviral tolerance
Source: Nature. 2024 Apr 3;628(8009):844–53. doi: 10.1038/s41586-024-07260-z (PMC11041766; doi:10.1038/s41586-024-07260-z)
Supplement: Supplementary file 18 — Source Data Extended Data Fig. 4 [file 41586_2024_7260_MOESM18_ESM.xlsx]

## Sheet: Sheet1
Extended Data Figure 4
Extended Data Figure 4a
6h HSV-1	Control						MIRAS-pt							2-tailed unpaired student's t test
HSV1-ICP27	1.36824	1.05732	0.801579	0.733673	0.988374	1.05081	2.34548	0.813354	1.91597	0.875873	2.22848	2.67522		0.0357576
NFkb-p65	0.863482	0.652132	0.83536	1.09444	1.44389	1.11069	1.00098	0.923452	1.95275	1.06301	0.905219	0.78605		0.622898
p-NFkb-p65	0.610862	1.10587	0.962501	1.24327	0.569413	1.50808	1.20628	0.643073	4.06761	0.4835	0.749014	2.32577		0.346703
STAT2	0.752672	0.702022	0.98161	0.842239	1.97809	0.74337	0.623772	1.63287	1.25261	0.930307	0.518783	0.366101		0.696895
RIG-I	1.60636	0.565304	0.632847	0.643645	1.83781	0.714031	0.750749	0.880649	1.18926	0.331249	0.189749	0.31067		0.194473
MDA5	0.995972	0.217645	0.171386	0.459143	3.33679	0.81906	0.62692	2.46402	1.58124	0.500286	0.264913	0.404256		0.965848
IFIT3	1.32652	0	0	0	4.67348	0	0	2.4128	0	0	0	0.578131		0.573368
STING	1.6697	0.508454	0.917217	1.0456	1.13662	0.722414	1.11457	0.705522	0.811166	0.560321	0.128918	0.71398		0.149459
Extended Data Figure 4b
24h HSV-1	Control						MIRAS-pt							2-tailed unpaired student's t test
HSV1-ICP27	1.01218	1.30102	0.665721	0.592915	1.02564	1.40253	3.71311	1.17873	2.12597	1.34035	3.58613	3.79254		0.0104398
NFkb-p65	0.713461	0.868357	0.791956	0.832095	1.67144	1.12269	1.75484	1.56842	1.87438	1.67174	1.16773	0.921438		0.0406479
phospho-nfkb-p65	0.521076	0.67824	0.772841	1.3958	1.28186	1.35018	1.26641	1.59707	2.30615	1.14389	1.22507	1.99805		0.0394425
STAT2	0.991456	0.543486	0.703047	0.763528	1.98903	1.00945	0.85016	2.56599	1.61634	1.69416	1.36835	0.858963		0.172516
RIG-I	0.475196	0.350398	0.211608	0.399096	2.09652	2.46718	0.917173	1.52407	1.14588	0.340863	0.169913	0.194228		0.55818
MDA5	0.633911	0.126517	0.240422	0.324067	3.60541	1.06967	0.529169	3.97826	2.42171	0.644373	0.314426	0.375264		0.653746
IFIT3	1.18023	0	0	0	3.40333	1.41644	0	5.39415	2.70339	0	0	0		0.751004
STING	1.10705	0.510964	0.899018	0.953332	1.46198	1.06766	1.88376	1.18506	0.977494	0.825214	0.249305	1.10031		0.886255
Extended Data Figure 4c
48h HSV-1	Control						MIRAS-pt							2-tailed unpaired student's t test
HSV1-ICP27	0.862927	1.07663	0.493781	0.791545	1.16606	1.60906	1.94967	2.14399	3.03538	2.844	2.98141	2.99701		5.95711e-05
NFkb-p65	0.784414	1.18732	0.522013	0.912177	1.73377	0.860296	1.22346	1.79255	3.83171	3.40678	3.34144	2.87428		0.00309247
STAT2	0.635036	0.881429	0.632499	0.805165	2.21833	0.827546	0.460978	3.28994	1.62502	1.21901	1.72965	0.76686		0.304599
RIG-I	0.375015	0	0	0	5.07235	0.552634	0	4.30735	1.39923	0	0	0		0.964908
MDA5	0.460538	0	0	0	5.03158	0.507885	0	5.67507	1.91959	0.306586	0	0		0.801881
IFIT3	1.11039	0	0	0	4.88961	0	0	4.41767	1.69384	0	0	0		0.986667
STING	0.855602	0.543396	0.848911	1.04081	1.73916	0.972125	1.68707	1.2739	0.934074	1.30221	0.234395	1.64882		0.526236
Extended Data Figure 4d
NFkb-p65	Control						MIRAS-pt							2-tailed unpaired student's t test
6h	0.863482	0.652132	0.83536	1.09444	1.44389	1.11069	1.00098	0.923452	1.95275	1.06301	0.905219	0.78605		0.622898
24h	0.713461	0.868357	0.791956	0.832095	1.67144	1.12269	1.75484	1.56842	1.87438	1.67174	1.16773	0.921438		0.0406479
48h	0.784414	1.18732	0.522013	0.912177	1.73377	0.860296	1.22346	1.79255	3.83171	3.40678	3.34144	2.87428		0.00309247
HSV1-ICP27	Control						MIRAS-pt							2-tailed unpaired student's t test
6h	1.36824	1.05732	0.801579	0.733673	0.988374	1.05081	2.34548	0.813354	1.91597	0.875873	2.22848	2.67522		0.0357576
24h	1.01218	1.30102	0.665721	0.592915	1.02564	1.40253	3.71311	1.17873	2.12597	1.34035	3.58613	3.79254		0.0104398
48h	0.862927	1.07663	0.493781	0.791545	1.16606	1.60906	1.94967	2.14399	3.03538	2.844	2.98141	2.99701		5.95711e-05
Extended Data Figure 4f
48 h HSV-1	Control						MIRAS-pt							2-tailed unpaired student's t test
Cell viability (% of uninfected)	76.4633	95.9223	98.1002	83.5252	98.2658	81.0547	99.8442	106.218	95.0174	89.7904	89.7052	78.41		0.459407
