# Supplementary material for: Ancestral allele of DNA polymerase gamma modifies antiviral tolerance
Source: Nature. 2024 Apr 3;628(8009):844–53. doi: 10.1038/s41586-024-07260-z (PMC11041766; doi:10.1038/s41586-024-07260-z)
Supplement: Supplementary file 19 — Source Data Extended Data Fig. 5 [file 41586_2024_7260_MOESM19_ESM.xlsx]

## Sheet: Sheet1
Extended Data Figure 5
Extended Data Figure 5b
Protein level (Fold change of control)	Control1	Control2	Control3	Control4	MIRAS-pt	Cr1	Cr2
POLG1	0.88843	1.02508	1.39542	0.691076	0.203771	0.778578	0.590599
Extended Data Figure 5c
Protein level (Fold change of control)	Control1	Control2	Control3	Control4	MIRAS-pt	Cr1	Cr2
POLG1	0.932569	1.05694	0.971028	1.03946	0	0.804425	0.867076
p-MLKL	0	0	1.70181	2.29819	3.85283	0	1.89644
ICP27	1.0939	1.32105	0.556371	1.02868	2.79834	2.43263	2.14899
p-NFkb-p65	0.738736	0.734198	0.895334	1.63173	1.61982	1.26179	1.03175
NFkb-p65	0.994835	0.90003	1.02931	1.07582	1.04791	0.660233	0.841481
Extended Data Figure 5d
mtDNA/B2M (2^(-ddCt))	Control1	Control2	Control3	Control4	MIRAS-pt	Cr1	Cr2
Uninfected	0.84	1.14	0.71	1.48	1.87	2.42	0.85
48h HSV-1	0.04	0.05	0.11	0.12	0.02	0.07	0.08
Extended Data Figure 5e
TBEV (Protein level, fold change of control)	Control						MIRAS-pt							2-tailed unpaired student's t test
RIG-I	0.840256	0.94078	0.687594	0.398777	2.19539	0.937199	0.777324	0.903458	1.99188	0.98855	1.58891	1.90376		0.308235
MDA5	1.11288	0.54934	1.18173	0.408892	1.93536	0.811803	0.669725	0.857154	1.6056	3.29424	5.16091	3.13105		0.0781587
IFIT3	1.00152	0.703666	0.902338	0.985347	1.4186	0.988531	1.28082	0.752645	1.74074	1.0674	0.969896	2.5572		0.197799
IFIT2	0.570722	0.896159	1.03345	0.695041	1.48382	1.32081	2.2948	1.26064	2.93076	1.84474	2.86392	6.986		0.0370432
STAT2	0.98466	0.842602	1.08103	0.705302	1.58537	0.801032	0.937358	0.751323	1.93666	2.13628	3.02033	2.57997		0.0441055
NFkb-p65	0.806957	0.937641	0.855626	0.840119	1.43475	1.12491	1.40388	0.895492	2.1139	1.39929	1.56938	1.61506		0.0246277
STING	1.05737	0.283628	0.675976	0.613704	2.85529	0.514032	7.12474	0.669692	0.467123	0.474085	0	3.06194		0.43464
Extended Data Figure 5f
SARS-CoV-2 (Protein level, fold change of control)	Control						MIRAS-pt							2-tailed unpaired student's t test
RIG-I	1.32337	0.887504	0.406501	0.334062	2.07274	0.975817	1.45289	1.71728	1.39847	0.935508	1.7544	1.50476		0.141573
MDA5	0.361333	0.599048	0.400087	0.543642	3.54279	0.553104	0.613366	5.38396	1.23087	1.55496	1.87214	1.58355		0.254024
IFIT3	1.23179	1.26406	0.722673	0.828111	1.03453	0.918827	1.08245	1.22981	1.16134	1.77001	3.5833	2.65007		0.0552507
IFIT2	0.62148	0.860274	0.41172	0.719366	1.89835	1.48881	1.96668	2.5763	2.44113	2.11672	2.80848	2.53145		0.000350421
STAT2	1.33376	1.23872	0.944572	0.666182	1.36098	0.455793	0.585463	1.34034	1.32109	1.58371	3.82005	2.43784		0.112897
NFkb-p65	0.911282	1.33967	0.810198	1.00949	1.22296	0.706396	1.05417	1.03285	2.34612	1.50013	2.47032	1.70042		0.0302847
STING	2.2222	0.335346	0.759195	0.621043	1.46854	0.593672	3.46894	1.2769	0.563022	1.01988	0	4.08304		0.339851
Extended Data Figure 5i and j
Cell viability (% of uninfected)	Control						MIRAS-pt							2-tailed unpaired student's t test
48 h TBEV	97.5686	94.7857	92.3495	99.7859	98.8083	93.9472	99.4628	91.4176	79.2074	92.0195	97.2187	103.47		0.525709
48 h SARS-CoV-2	98.6334	94.6865	109.437	99.0175	98.3092	135.074	106.093	97.1065	99.2709	95.9553	101.276	93.5952		0.30417
