# Supplementary material for: Ancestral allele of DNA polymerase gamma modifies antiviral tolerance
Source: Nature. 2024 Apr 3;628(8009):844–53. doi: 10.1038/s41586-024-07260-z (PMC11041766; doi:10.1038/s41586-024-07260-z)
Supplement: Supplementary file 20 — Source Data Extended Data Fig. 6 [file 41586_2024_7260_MOESM20_ESM.xlsx]

## Sheet: Sheet1
Extended Data Figure 6
Extended Data Figure 6d
weight (g)	control										MIRAS												two-tailed unpaired student’s t test
2 months of age	19.923	17.383	19.143	18.48	18.003	15.802	16.613	14.707	15.636		18.253	17.072	17.434	16.353	17.692	17.428	17.385	13.82	15.492	15.492			0.368788
6 months of age	21.448	22.48	20.632	22.928	21.406	19.702	24.239	20.543	20.632	20.935	25.182	19.628	20.949	20.952	20.038	19.107	20.632	20.383	23.478	21.512			0.674435
12 months of age	28.63	27.68	28.16	26.56	26.83	27.84	31.79	27.18	29.64	24	30.52	21.75	25.18	25.2	27.92	30.75	31.05	22.11	23.54	26.5	25.82		0.254513
