# Supplementary material for: Ancestral allele of DNA polymerase gamma modifies antiviral tolerance
Source: Nature. 2024 Apr 3;628(8009):844–53. doi: 10.1038/s41586-024-07260-z (PMC11041766; doi:10.1038/s41586-024-07260-z)
Supplement: Supplementary file 21 — Source Data Extended Data Fig. 7 [file 41586_2024_7260_MOESM21_ESM.xlsx]

## Sheet: Sheet1
Extended Data Figure 7
Extended Data Figure 7a
Gene expression 2^(-ddCt) against beta-actin
Day 1 cerebral cortex	Control					MIRAS						two-tailed unpaired student’s t test
IFNA4	1.888	1.274	1.047	0.765	0.519	0.385	0.828	0.713	0.384	0.525		0.0671813
IFNB1	1.055	1.24	0.921	0.877	0.946	0.96	0.813	0.741	0.544	0.528		0.0240555
IFNAR1	1.222	1.034	0.862	0.815	1.127	0.71	0.689	0.736	0.775	0.722		0.00660799
DDX58	1.531	1.144	0.825	0.774	0.894	0.624	0.679	0.72	0.639	0.568		0.025848
IFI44	1.441	1.105	1.07	0.656	0.894	0.678	0.634	0.757	0.698	0.645		0.028157
Extended Data Figure 7b
Protein level (Fold change of control)	Control					MIRAS						two-tailed unpaired student’s t test
NF-kb-p65/HSP60	0.41421	1.49114	1.33527	0.942833	0.816545	0.679585	1.85498	1.17464	2.58729	3.6635		0.114912
TNFalpha/HSP60	1.69013	0.698601	0.419255	1.28192	0.910096	2.0514	1.45466	2.01319	3.89105	1.74252		0.034337
Extended Data Figure 7d
Spleen
mtDNA amount, 2^(-ddCt) , to nuclear gene beta-actin	Control					MIRAS						two-tailed unpaired student’s t test
MT-ND4	1.029	1.137	1.093	0.869	0.9	1.242	0.59	2.983	1.154	1.572		0.24932
MT-12S	1.037	0.958	1.217	0.892	0.928	1.082	0.565	2.775	1.028	1.136		0.440249
MT-CO1	1.067	1.107	0.947	0.916	0.976	1.117	0.61	2.797	1.081	1.343		0.330157
Liver
mtDNA amount, 2^(-ddCt) , to nuclear gene beta-actin	Control					MIRAS						two-tailed unpaired student’s t test
MT-ND4	0.294	3.168	1.687	1.286	0.495	0.9	0.536	0.53	1.335	0.244		0.250382
MT-12S	0.322	3.202	1.601	1.175	0.515	0.89	0.552	0.644	1.82	0.369		0.401696
MT-CO1	0.302	2.874	1.605	1.362	0.528	1.074	0.612	0.766	2.279	0.49		0.618169
Extended Data Figure 7e
score (0-5)	Control					MIRAS							two-tailed unpaired student’s t test
1 year-old	2	2	2	2	2	2	3	3	3	4	3		0.00668929
2+ year-old	2	2	2	3		2	2	2	3				1
Extended Data Figure 7h
%Red (lipid)/Tissue	Control					MIRAS						two-tailed unpaired student’s t test
Day 4	13.2896	13.5997	20.6565	8.12605	9.94383	6.60179	3.62935	16.2934	10.5588	16.0229		0.470773
Day 9	27.412	29.1068	10.1799	14.1034	19.3502	31.8038	57.7893	61.953	7.95798	0.538397		0.385105
Extended Data Figure 7i
TBEV RNA amount	Control					MIRAS						two-tailed unpaired student’s t test
Cortex Day 4	0	0	0	0	0	0	0	0	0	0
Cortex Day 9	1.30328e+07	2.35426e+06	2.73168e+07	5.16955e+07	781615	2.50179e+06	1.49375e+07	2.19222e+06	5.73701e+06	1.11265e+06		0.197446
Liver Day 4	0	0	0	0	0	0	0	0	0	0
Liver Day 9	0	2820.2	0	1583.97	0	0	8994.65	0	0	3734.03		0.39632
