# Supplementary material for: Ancestral allele of DNA polymerase gamma modifies antiviral tolerance
Source: Nature. 2024 Apr 3;628(8009):844–53. doi: 10.1038/s41586-024-07260-z (PMC11041766; doi:10.1038/s41586-024-07260-z)
Supplement: Supplementary file 22 — Source Data Extended Data Fig. 8 [file 41586_2024_7260_MOESM22_ESM.xlsx]

## Sheet: Sheet1
Extended Data Figure 8
Figure 8a Cerebellum
protein	Control						MIRAS-Pt				2-tailed unpaired student's t test
POLG1	1.13471	1.17065	1.13629	1.00803	0.822271	0.728049	0.683116	0.0769726			0.0205629
POLG2	1.07556	1.72231	1.23149	0.91499	0.51042	0.545237	0.144529	0.257452			0.0571203
TFAM	1.88753	1.07401	1.1902	1.05128	0.238641	0.558332	1.58391	0.637401			0.824551
MTCO2	1.14422	1.9013	1.56797	0.886679	0.251856	0.247974	0.617163	0.46907			0.401402
Native complex	Control						MIRAS-Pt				2-tailed unpaired student's t test
POLG1	0.439056	1.67756	1.31538	0.517407	1.05059		0.350268	0.197791			0.126261
Cerebellum_mtDNA amount 2^(-ddCt), MTCO1/B2M	Control						MIRAS-Pt				2-tailed unpaired student's t test
MT-CO1/B2M	1.04	0.44	1.35	2.15	1.32	0.57	0.58	0.65			0.295302
Extended Data Figure 8b
Gene expression 2^(-ddCt) against beta-actin	Control						MIRAS-pt				2-tailed unpaired student's t test
ISG15	3.9014	13.6636	0.5487	0.3949	0.2184	0.3963	0.2839	0.2545	0.371		0.394679
RIG-I	2.2665	4.615	0.3392	0.5599	0.4672	1.0777	0.4468	0.3796	0.3927		0.284769
IFIT3	3.5597	5.8081	0.3075	0.3976	0.3921	1.0089	0.3323	0.2367	0.1494		0.258501
